# Supplementary material for: Cell cycle-linked vacuolar pH dynamics regulate amino acid homeostasis and cell growth
Source: Nat Metab. 2023 Aug 28;5(10):1803–19. doi: 10.1038/s42255-023-00872-1 (PMC10590757; doi:10.1038/s42255-023-00872-1)
Supplement: Supplementary file 3 — Supplementary Video 1. v-SEP-mCherry fluorescence in cells grown in SDC. v-SEP (left), mCherry (middle) intensity over time in cells growing in SDC in CellASICs devices imaged every 2 min. Merged signals are shown on the right (v-SEP in green and mCherry in magenta). Supplementary Video 2. v-SEP fluorescence in cells grown in SDC. v-SEP fluorescence (left) over time plotted (right) from vacuoles from two representative cells growing in SDC highlighted with orange and blue circles. Supplementary Video 3. v-SEP fluorescence in cells grown in batch and imaged after settling onto coverglass. Timelapse data of v-SEP fluorescence in cells adhered to a glass coverslip directly from a batch grown SDC culture. Supplementary Video 4. Fluorescence lifetime of v-mScarlet in cells grown in SDC. Fluorescence lifetime imaging of vacuolar targeted mScarlet growing in SDC. Fluorescence lifetimes are pseudo-colored and overlaid on brightfield images with longer lifetimes represented in magenta and shorter lifetimes in green, corresponding to higher and lower pH respectively. Supplementary Video 5. BCECF fluorescence in cells grown in SDC. Timelapse data show brightfield and the ratiometric signal of vacuolar accumulated BCECF in cells growing in SDC. Supplementary Video 6. v-SEP fluorescence in cells grown in YNBD. v-SEP fluorescence (left) over time plotted (right) from vacuoles from two representative cells growing in YNBD (defined medium with glucose but without amino acids) highlighted with orange and blue circles. Supplementary Video 7. v-SEP fluorescence in cells grown in SCEG. Timelapse data show v-SEP fluorescence in cells growing in SCEG (defined medium with the respiratory carbon sources glycerol/ethanol and amino acids). Supplementary Video 8. v-SEP fluorescence in wild-type cells treated with rapamycin. Timelapse data show v-SEP fluorescence in cells growing in SDC pre-rapamycin treatment and post-rapamycin treatment. [file 42255_2023_872_MOESM3_ESM.zip]

Archive with 26 entries (25 files):
- Supplemental.Video.1-8/
- __MACOSX/._Supplemental.Video.1-8
- Supplemental.Video.1-8/._Supplemental.Video.5.mov
- Supplemental.Video.1-8/._Supplemental.Video.6.mov
- Supplemental.Video.1-8/._Supplemental.Video.2.mov
- Supplemental.Video.1-8/._Supplemental.Video.7.mov
- Supplemental.Video.1-8/Supplemental.Video.8.mov
- __MACOSX/Supplemental.Video.1-8/._Supplemental.Video.8.mov
- Supplemental.Video.1-8/Supplemental.Video.6.mov
- __MACOSX/Supplemental.Video.1-8/._Supplemental.Video.6.mov
- Supplemental.Video.1-8/Supplemental.Video.7.mov
- __MACOSX/Supplemental.Video.1-8/._Supplemental.Video.7.mov
- Supplemental.Video.1-8/Supplemental.Video.3.mov
- __MACOSX/Supplemental.Video.1-8/._Supplemental.Video.3.mov
- Supplemental.Video.1-8/._Supplemental.Video.8.mov
- Supplemental.Video.1-8/Supplemental.Video.1.mov
- __MACOSX/Supplemental.Video.1-8/._Supplemental.Video.1.mov
- Supplemental.Video.1-8/._Supplemental.Video.1.mov
- Supplemental.Video.1-8/Supplemental.Video.2.mov
- __MACOSX/Supplemental.Video.1-8/._Supplemental.Video.2.mov
- Supplemental.Video.1-8/._Supplemental.Video.3.mov
- Supplemental.Video.1-8/Supplemental.Video.4.mov
- __MACOSX/Supplemental.Video.1-8/._Supplemental.Video.4.mov
- Supplemental.Video.1-8/._Supplemental.Video.4.mov
- Supplemental.Video.1-8/Supplemental.Video.5.mov
- __MACOSX/Supplemental.Video.1-8/._Supplemental.Video.5.mov
