# Supplementary material for: Cell cycle-linked vacuolar pH dynamics regulate amino acid homeostasis and cell growth
Source: Nat Metab. 2023 Aug 28;5(10):1803–19. doi: 10.1038/s42255-023-00872-1 (PMC10590757; doi:10.1038/s42255-023-00872-1)
Supplement: Supplementary file 4 — Supplementary Video 9. v-SEP fluorescence in wild-type cells treated with ConcA. Timelapse data show v-SEP fluorescence in cells growing in SDC pre-ConcA treatment and post-ConcA treatment. Supplementary Video 10. mCherry-Atg18 and v-SEP fluorescence in wild-type cells grown in SDC. Timelapse data show mCherry-Atg18 (left) and v-SEP (right) fluorescence in cells growing in SDC. Supplementary Video 11. 4cnTrp and v-SEP fluorescence in wild-type cells grown in YNBD+4cnTrp. Timelapse data show 4cnTrp fluorescence (left) and v-SEP fluorescence (right) in cells growing in SDC pre-ConcA treatment and post-ConcA treatment. Supplementary Video 12. Psr1-mRuby2 fluorescence in wild-type cells imaged by single-objective lightsheet microscopy. Maximum intensity projections of full volumetric timelapse data of Psr1-mRuby2 fluorescence in wild-type cells grown in SDC. Supplementary Video 13. Psr1-mRuby2 fluorescence in atg18∆ cells imaged by single-objective lightsheet microscopy. Maximum intensity projections of full volumetric timelapse data of Psr1-mRuby2 fluorescence in atg18∆ cells grown in SDC. [file 42255_2023_872_MOESM4_ESM.zip]

Archive with 17 entries (16 files):
- Supplemental.Video.9-13/
- __MACOSX/._Supplemental.Video.9-13
- Supplemental.Video.9-13/._Supplemental.Video.13.mov
- Supplemental.Video.9-13/._Supplemental.Video.10.mov
- Supplemental.Video.9-13/._Supplemental.Video.11.mov
- Supplemental.Video.9-13/Supplemental.Video.13.mov
- __MACOSX/Supplemental.Video.9-13/._Supplemental.Video.13.mov
- Supplemental.Video.9-13/Supplemental.Video.11.mov
- __MACOSX/Supplemental.Video.9-13/._Supplemental.Video.11.mov
- Supplemental.Video.9-13/Supplemental.Video.12.mov
- __MACOSX/Supplemental.Video.9-13/._Supplemental.Video.12.mov
- Supplemental.Video.9-13/Supplemental.Video.9.mov
- __MACOSX/Supplemental.Video.9-13/._Supplemental.Video.9.mov
- Supplemental.Video.9-13/._Supplemental.Video.9.mov
- Supplemental.Video.9-13/Supplemental.Video.10.mov
- __MACOSX/Supplemental.Video.9-13/._Supplemental.Video.10.mov
- Supplemental.Video.9-13/._Supplemental.Video.12.mov
