# Supplementary material for: Cell cycle-linked vacuolar pH dynamics regulate amino acid homeostasis and cell growth
Source: Nat Metab. 2023 Aug 28;5(10):1803–19. doi: 10.1038/s42255-023-00872-1 (PMC10590757; doi:10.1038/s42255-023-00872-1)
Supplement: Supplementary file 7 — Source and additional data items supporting Fig. 1. [file 42255_2023_872_MOESM7_ESM.xlsx]

## Sheet: Source data Fig. 1c
Time	Cell.1	Time	Cell.2
0	2.1697	36	2.61505
2	2.01786	38	2.63075
4	1.93271	40	2.64365
6	1.84636	42	2.43107
8	1.77776	44	2.30329
10	1.72089	46	2.21122
12	1.69426	48	2.23974
14	1.67858	50	2.25256
16	1.61727	52	2.2774
18	1.55808	54	2.26766
20	1.5318	56	2.28498
22	1.56895	58	2.26895
24	1.60678	60	2.29352
26	1.60885	62	2.33608
28	1.58889	64	2.40727
30	1.58521	66	2.31328
32	1.56354	68	2.37092
34	1.5889	70	2.29477
36	1.6079	72	2.40919
38	1.63946	74	2.28702
40	1.63966	76	2.32761
42	1.6813	78	2.29066
44	1.69833	80	2.21107
46	1.72459	82	2.17688
48	1.72735	84	2.19575
50	1.8036	86	2.26122
52	1.92409	88	2.27404
54	2.04629	90	2.23764
56	2.24343	92	2.29359
58	2.48059	94	2.29027
60	2.76209	96	2.31852
62	2.95953	98	2.2284
64	3.06355	100	2.2147
66	3.02501	102	2.21291
68	2.89552	104	2.19747
70	2.69825	106	2.22172
72	2.55769	108	2.19747
74	2.47048	110	2.23636
76	2.35476	112	2.17016
78	2.25423	114	2.11259
80	2.09393	116	1.9983
82	2.02321	118	1.95852
84	1.95976	120	1.99025
86	1.96159	122	2.08012
88	1.96812	124	2.21082
90	1.96015	126	2.2486
92	1.94667	128	2.3085
94	1.92893	130	2.24835
96	1.92693	132	2.17777
98	2.03376	134	2.12517
100	2.10473	136	2.19062
102	2.19982	138	2.31584
104	2.17941	140	2.37277
106	2.28508	142	2.33029
108	2.27924	144	2.25948
110	2.24251	146	2.27681
112	2.147	148	2.24425
114	2.14279	150	2.27663
116	2.14204	152	2.23616
118	2.17625	154	2.32643
120	2.11538	156	2.35056
122	2.20577	158	2.3438
124	2.19753	160	2.29324
126	2.23743	162	2.32806
128	2.17624	164	2.34202
130	2.21456	166	2.34385
132	2.28807	168	2.33268
134	2.35896	170	2.33864
136	2.45192	172	2.40434
138	2.54748	174	2.30524
140	2.68548	176	2.28995
142	2.68639	178	2.31354
144	2.73054	180	2.51823
146	2.71034	182	2.61544
148	2.73627	184	2.59492
150	2.62218	186	2.47214
152	2.50899	188	2.37193
154	2.31164	190	2.32076
156	2.14769	192	2.33597
158	2.01804	194	2.42228
160	1.95157	196	2.47784
162	1.93533	198	2.47591
164	1.8965	200	2.51232
166	1.85908	202	2.60652
168	1.81548	204	2.69683
170	1.81205	206	2.76595
172	1.85453	208	2.81432
174	1.89303	210	2.95859
176	1.8942	212	3.11103
178	1.9028	214	3.32772
180	1.87028	216	3.55834
182	1.84961	218	3.80603
184	1.81466	220	4.06017
186	1.82907	222	4.15511
188	1.83113	224	4.06558
190	1.84428	226	3.74106
192	1.85396	228	3.49635
194	1.93216	230	3.31722
196	2.02755	232	3.2472
198	2.12538	234	3.12039
200	2.16791	236	3.06999
202	2.19494	238	2.9146
204	2.2384	240	2.79238
206	2.24552	242	2.76194
208	2.2327	244	2.80821
210	2.19512	246	2.87415
212	2.15334	248	2.79738
214	2.12065	250	2.73641
216	2.11689	252	2.66173
218	2.24528	254	2.64146
220	2.4209	256	2.63886
222	2.61405	258	2.69752
224	2.77121	260	2.69612
226	2.87035	262	2.75969
228	2.85844	264	2.80976
230	2.79296	266	2.87582
232	2.75987	268	2.9108
234	2.7323	270	2.86996
236	2.66917	272	2.89449
238	2.4928	274	2.99105
240	2.33741	276	3.06312
242	2.18483	278	3.12114
244	2.0509	280	3.21318
246	1.94815	282	3.41936
248	1.88375	284	3.62352
250	1.85475	286	3.73756
252	1.87003	288	3.91553
254	1.85043	290	4.21136
256	1.86802	292	4.49033
258	1.91444	294	4.71912
260	2.02201	296	4.88443
262	2.12659	298	4.89906
264	2.16958	300	4.53685
266	2.19185	302	3.9393
268	2.16554	304	3.40298
270	2.14232	306	3.1099
272	2.08602	308	2.94557
274	2.08476	310	2.81003
276	2.08031	312	2.7517
278	2.08298	314	2.70821
280	2.06689	316	2.66047
282	2.09051	318	2.6081
284	2.14421	320	2.56252
286	2.22385	322	2.55335
288	2.3085	324	2.57655
290	2.40289	326	2.57243
292	2.46617	328	2.5519
294	2.52355	330	2.4644
296	2.56053	332	2.47252
298	2.61004	334	2.52198
300	2.65958	336	2.58746
302	2.75588	338	2.61605
304	2.82592	340	2.62755
306	2.89787	342	2.65199
308	2.88729	344	2.64633
310	2.8204	346	2.60885
312	2.67929	348	2.64283
314	2.55519	350	2.70214
316	2.51263	352	2.79483
318	2.47968	354	2.86075
320	2.43326	356	2.96112
322	2.32787	358	3.27208
324	2.25355	360	3.67949
326	2.22996	362	4.09082
328	2.23748	364	4.45251
330	2.21553	366	4.81889
332	2.14121	368	5.09204
334	2.05616	370	5.07405
336	1.99998	372	4.81245
338	2.01419	374	4.3579
340	2.03717	376	3.9309
342	2.09292	378	3.55844
344	2.08767	380	3.34632
346	2.09305	382	3.24766
348	2.09017	384	3.13096
350	2.06902	386	3.01449
352	2.07832	388	2.81469
354	2.06449	390	2.68574
356	2.08524	392	2.66935
358	2.07894	394	2.74805
360	2.10327	396	2.79592
362	2.16142	398	2.75378
364	2.21815	400	2.76245
366	2.22872	402	2.73219
368	2.16659	404	2.78785
370	2.22072	406	2.83479
372	2.42878	408	2.93694
374	2.81406	410	2.97059
376	3.16656	412	2.92886
378	3.45242	414	2.88332
380	3.4048	416	2.87842
382	3.11004	418	2.90593
384	2.73758	420	2.96597
386	2.55336	422	2.98579
388	2.47872	424	2.95827
390	2.39403	426	2.99233
392	2.2946	428	3.07011
394	2.28048	430	3.21548
396	2.26743	432	3.37644
398	2.26068	434	3.82073
400	2.24264	436	4.36391
402	2.1573	438	4.78409
404	2.11454	440	4.74468
406	2.02876	442	4.33838
408	2.04543	444	3.74867
410	2.00979	446	3.23685
412	2.05216	448	2.94402
414	2.11786	450	2.85588
416	2.18819	452	2.79757
418	2.21098	454	2.72981
420	2.20623	456	2.65324
422	2.22776	458	2.61485
424	2.20805	460	2.58989
426	2.21459	462	2.54152
428	2.21315	464	2.53841
430	2.27881	466	2.54628
432	2.29962	468	2.57295
434	2.32262	470	2.6053
436	2.34484	472	2.68063
438	2.3975	474	2.75445
440	2.49435	476	2.8025
442	2.61293	478	2.80726
444	2.76101	480	2.89531
446	2.95598	482	2.96879
448	3.14188	484	2.94654
450	3.30787	486	2.87299
452	3.38452	488	2.8046
454	3.29759	490	2.93087
456	3.10129	492	2.99812
458	2.80932	494	3.13301
460	2.57302	496	3.16764
462	2.37589	498	3.35195
464	2.2619	500	3.5454
466	2.18796	502	3.94061
468	2.14065	504	4.39747
470	2.10223	506	4.70959
472	2.07583	508	4.8308
474	2.09805	510	4.62269
476	2.11228	512	4.35269
478	2.12209	514	3.95072
480	2.04162	516	3.5735
482	1.98295	518	3.28878
484	1.93459	520	3.04245
486	1.95597	522	2.90809
488	1.93743	524	2.80471
490	1.98395	526	2.68713
492	2.06906	528	2.62232
494	2.13841	530	2.53293
496	2.22319	532	2.55946
498	2.19579	534	2.55314
500	2.24653	536	2.57572
502	2.19567	538	2.56718
504	2.20672	540	2.54572
506	2.16558	542	2.54334
508	2.13005	544	2.50931
510	2.07858	546	2.51416
512	2.08487	548	2.4658
514	2.1625	550	2.4653
516	2.30683	552	2.49378
518	2.41831	554	2.5866
520	2.51579	556	2.67573
522	2.64388	558	2.68535
524	2.82447	560	2.70823
526	3.07221	562	2.69885
528	3.31407	564	2.75256
530	3.35886	566	2.83321
532	3.21925	568	3.01817
534	2.88765	570	3.22468
536	3.1807	572	3.45005
538	3.18478	574	3.64234
540	3.19441	576	3.90706
542	2.65033	578	4.15072
544	2.50145	580	4.43003
546	2.38467	582	4.42635
548	2.32855	584	4.11451
550	2.24669	586	3.52089
552	2.23529	588	3.09504
554	2.27233	590	2.91978
556	2.27693	592	2.87348
558	2.1292	594	2.82576
560	1.97357	596	2.72265
562	1.94286	598	2.67385
564	2.07465	600	2.58916
566	2.18218	602	2.52998
568	2.21945	604	2.49689
570	2.24007	606	2.50506
572	2.22174	608	2.51275
574	2.22617	610	2.53884
576	2.22396	612	2.54065
578	2.2662	614	2.5449
580	2.26967	616	2.4846
582	2.27866	618	2.43418
584	2.31539	620	2.41298
586	2.3125	622	2.43162
588	2.36837	624	2.52451
590	2.34312	626	2.55392
592	2.42455	628	2.58625
594	2.44898	630	2.57587
596	2.59051	632	2.66403
598	2.63999	634	2.73931
600	2.80054	636	2.79238
602	2.85503	638	2.81718
604	3.04528	640	2.85835
606	3.20512	642	2.94543
608	3.46563	644	3.06358
610	3.67373	646	3.27143
612	3.69059	648	3.57801
614	3.55571	650	3.94925
616	3.27458	652	4.21255
618	3.07215	654	4.28342
620	2.93554	656	4.06297
622	2.82243	658	3.71125
624	2.71263	660	3.30957
626	2.56885	662	3.07104
628	2.48142	664	2.93989
630	2.46582	666	2.83778
632	2.48532	668	2.72922
634	2.50158	670	2.61027
636	2.44617	672	2.5549
638	2.38924	674	2.5041
640	2.34225	676	2.47911
642	2.3594	678	2.4878
644	2.36117	680	2.47508
646	2.39305	682	2.48092
648	2.36423	684	2.43694
650	2.40728	686	2.44132
652	2.38254	688	2.42676
654	2.41229	690	2.38787
656	2.39728	692	2.32052
658	2.43272	694	2.29468
660	2.44553	696	2.36239
662	2.44645	698	2.44079
664	2.47362	700	2.47894
666	2.50621	702	2.46095
668	2.52809	704	2.43127
670	2.55999	706	2.40828
672	2.56928	708	2.38011
674	2.66281	710	2.39577
676	2.70315	712	2.45716
678	2.85507	714	2.51539
680	2.9511	716	2.58121
682	3.11488	718	2.63375
684	3.24587	720	2.72554
686	3.4023	722	2.84161
688	3.53634	724	3.01446
690	3.69061	726	3.25332
692	3.83361	728	3.52388
694	3.87465	730	3.70658
696	3.71112	732	3.77384
698	3.41785	734	3.64187
700	3.12853	736	3.45002
702	2.94293	738	3.13208
704	2.84998	740	2.88482
706	2.77144	742	2.76065
708	2.65502	744	2.76583
710	2.56192	746	2.74174
712	2.5176	748	2.60225
714	2.51477	750	2.46568
716	2.46874	752	2.38466
718	2.46915	754	2.35328
720	2.49158	756	2.30359
722	2.5431	758	2.28106
724	2.50044	760	2.23979
726	2.4662	762	2.24111
728	2.47938	764	2.25166
730	2.54011	766	2.29743
732	2.59664	768	2.33471
734	2.59961	770	2.36826
736	2.61782	772	2.36902
738	2.61041	774	2.3464
740	2.64467	776	2.30792
742	2.66944	778	2.29032
744	2.69764	780	2.28432
746	2.69414	782	2.25208
748	2.67852	784	2.23946
750	2.70207	786	2.25293
752	2.75352	788	2.2609
754	2.8118	790	2.21729
756	2.87632	792	2.12511
758	2.99194	794	2.09302
760	3.08515	796	2.1083
762	3.21155	798	2.16774
764	3.3538	800	2.24509
766	3.55977	802	2.33181
768	3.78603	804	2.44329
770	3.88892	806	2.64938
772	3.78986	808	2.91782
774	3.50848	810	3.20754
776	3.15789	812	3.35262
778	2.94195	814	3.32841
780	2.77169	816	3.18168
782	2.73402	818	2.96406
784	2.68988	820	2.78332
786	2.62369	822	2.63534
788	2.51716	824	2.54923
790	2.46319	826	2.50707
792	2.45714	828	2.4648
794	2.44469	830	2.44982
796	2.40421	832	2.44401
798	2.39186	834	2.41737
800	2.42336	836	2.3872
802	2.43329	838	2.33988
804	2.39185	840	2.33477
806	2.33489	842	2.30758
808	2.35849	844	2.28189
810	2.47124	846	2.24423
812	2.48354	848	2.16921
814	2.42874	850	2.11581
816	2.33696	852	2.07185
818	2.32277	854	2.05247
820	2.31006	856	2.00729
822	2.30337	858	1.95365
824	2.29955	860	1.91531
826	2.30405	862	1.9105
828	2.34706	864	1.93209
830	2.4081	866	1.95581
832	2.48217	868	1.95651
834	2.51695	870	1.95458
836	2.52895	872	1.92331
838	2.54382	874	1.92119
840	2.55706	876	1.92525
842	2.56566	878	1.98723
844	2.58326	880	2.05772
846	2.59763	882	2.16547
848	2.63145	884	2.26089
850	2.66574	886	2.39273
852	2.7236	888	2.60801
854	2.80688	890	2.87295
856	2.95585	892	3.07372
858	3.14389	894	3.0929
860	3.23141	896	2.95071
862	3.11389	898	2.69428
864	2.84038	900	2.41932
866	2.56691	902	2.19631
868	2.36221	904	2.02572
870	2.24257	906	1.95425
872	2.1725	908	1.92476
874	2.13131	910	1.92462
876	2.04677	912	1.8426
878	1.97993	914	1.77119
880	1.91536	916	1.725
882	1.87542	918	1.66656
884	1.843	920	1.58411
886	1.84018	922	1.46812
888	1.83947	924	1.4336
890	1.83585	926	1.45582
892	1.79188	928	1.57265
894	1.76597	930	1.68569
896	1.7496	932	1.74991
898	1.73757	934	1.72064
900	1.73227	936	1.65704
902	1.68856	938	1.58078
904	1.65928	940	1.53786
906	1.60008	942	1.50835
908	1.59177	944	1.50668
910	1.62579	946	1.51153
912	1.68973	948	1.53701
914	1.71997	950	1.54069
916	1.69211	952	1.53352
918	1.65045	954	1.51049
920	1.63786	956	1.53102
922	1.63863	958	1.5764
924	1.62163	960	1.61378
926	1.58297	962	1.62889
928	1.58645	964	1.60989
930	1.61164	966	1.6021
932	1.66016	968	1.55777
934	1.66987	970	1.53053
936	1.69172	972	1.51091
938	1.68336	974	1.56171
940	1.6779	976	1.64004
942	1.67013	978	1.75665
944	1.69348	980	1.86897
946	1.73217	982	1.99073
948	1.79227	984	2.16929
950	1.84259	986	2.42328
952	1.97232	988	2.67116
954	2.16017	990	2.8303
956	2.44557	992	2.81174
958	2.66223	994	2.70807
960	2.79182
962	2.72007
964	2.56217
966	2.28122
968	2.02309
970	1.79451
972	1.63391
974	1.55913
976	1.48464
978	1.46921
980	1.44009
982	1.41675
984	1.37528
986	1.33887
988	1.33331
990	1.3525
992	1.37326
994	1.37844

## Sheet: Rep.source data Fig.1c-vSEP.SDC
												Time	Cell.1	Time	Cell.2	Time	Cell.3	Time	Cell.4	Time	Cell.5	Time	Cell.6	Time	Cell.7	Time	Cell.8	Time	Cell.9	Time	Cell.10
												0	48	77	92	54	127	66	118	23	124	15	61	62	115	65	121	0	91	27	39
												2	56	79	102	56	137	68	125	25	126	17	65	64	114	67	120	2	90	29	48
												4	55	81	116	58	136	70	127	27	130	19	64	66	122	69	139	4	95	31	51
												6	56	83	113	60	130	72	130	29	123	21	61	68	119	71	131	6	98	33	55
												8	53	85	115	62	121	74	130	31	124	23	62	70	112	73	126	8	96	35	57
												10	58	87	124	64	116	76	132	33	122	25	68	72	109	75	126	10	93	37	53
												12	58	89	139	66	113	78	150	35	121	27	70	74	109	77	125	12	91	39	55
												14	58	91	137	68	115	80	135	37	127	29	71	76	112	79	123	14	97	41	56
												16	60	93	150	70	109	82	143	39	128	31	67	78	97	81	130	16	101	43	55
												18	60	95	153	72	113	84	137	41	133	33	72	80	103	83	133	18	100	45	59
												20	57	97	177	74	116	86	139	43	137	35	77	82	105	85	130	20	100	47	59
												22	60	99	188	76	112	88	138	45	133	37	74	84	110	87	134	22	96	49	56
												24	58	101	181	78	113	90	135	47	135	39	76	86	107	89	129	24	92	51	61
												26	60	103	140	80	113	92	134	49	134	41	79	88	112	91	130	26	95	53	68
												28	60	105	129	82	116	94	133	51	129	43	80	90	115	93	125	28	97	55	69
												30	61	107	121	84	112	96	137	53	127	45	85	92	109	95	138	30	104	57	65
												32	62	109	121	86	105	98	135	55	126	47	75	94	106	97	145	32	100	59	65
												34	60	111	119	88	104	100	139	57	125	49	81	96	109	99	147	34	107	61	70
												36	60	113	112	90	107	102	144	59	129	51	84	98	108	101	152	36	102	63	72
												38	58	115	108	92	112	104	154	61	132	53	82	100	110	103	169	38	107	65	72
												40	63	117	108	94	113	106	156	63	134	55	88	102	120	105	171	40	106	67	72
												42	61	119	107	96	122	108	161	65	130	57	85	104	134	107	166	42	107	69	69
												44	59	121	103	98	121	110	178	67	138	59	85	106	137	109	180	44	105	71	66
												46	68	123	105	100	119	112	178	69	139	61	83	108	140	111	183	46	103	73	68
												48	66	125	107	102	124	114	172	71	146	63	83	110	151	113	184	48	107	75	75
												50	63	127	104	104	119	116	165	73	154	65	85	112	172	115	184	50	106	77	81
												52	72	129	106	106	133	118	145	75	156	67	84	114	205	117	161	52	104	79	80
												54	68	131	113	108	138	120	135	77	152	69	85	116	224	119	138	54	104	81	84
												56	65	133	108	110	142	122	132	79	146	71	86	118	227	121	135	56	104	83	83
												58	62	135	106	112	151	124	132	81	132	73	89	120	206	123	136	58	102	85	82
												60	60	137	105	114	154	126	132	83	126	75	88	122	171	125	132	60	109	87	83
												62	62	139	109	116	157	128	135	85	126	77	88	124	156	127	128	62	107	89	81
												64	65	141	108	118	175	130	131	87	127	79	89	126	138	129	128	64	105	91	77
												66	68	143	108	120	198	132	128	89	134	81	85	128	145	131	123	66	108	93	83
												68	63	145	108	122	190	134	131	91	131	83	85	130	144	133	122	68	105	95	86
												70	71	147	103	124	188	136	130	93	135	85	88	132	142	135	122	70	102	97	83
												72	69	149	111	126	178	138	126	95	135	87	86	134	140	137	125	72	99	99	84
												74	74	151	112	128	153	140	131	97	137	89	88	136	125	139	128	74	99	101	79
												76	77	153	112	130	147	142	129	99	133	91	84	138	136	141	122	76	100	103	66
												78	72	155	113	132	155	144	133	101	135	93	86	140	128	143	124	78	101	105	76
												80	70	157	116	134	156	146	128	103	134	95	96	142	138	145	124	80	109	107	84
												82	72	159	120	136	152	148	127	105	139	97	100	144	135	147	116	82	107	109	80
												84	65	161	122	138	150	150	128	107	131	99	102	146	137	149	117	84	111	111	86
												86	59	163	121	140	148	152	123	109	130	101	95	148	136	151	117	86	111	113	88
												88	61	165	125	142	143	154	127	111	125	103	97	150	135	153	112	88	110	115	86
												90	74	167	123	144	140	156	128	113	133	105	92	152	129	155	112	90	123	117	92
												92	77	169	132	146	147	158	129	115	135	107	96	154	123	157	110	92	124	119	92
												94	85	171	129	148	134	160	128	117	133	109	96	156	129	159	101	94	126	121	95
												96	79	173	137	150	131	162	128	119	136	111	99	158	122	161	102	96	124	123	92
												98	85	175	144	152	145	164	126	121	130	113	94	160	121	163	103	98	125	125	93
												100	82	177	155	154	144	166	121	123	133	115	99	162	116	165	116	100	119	127	101
												102	87	179	164	156	153	168	123	125	128	117	98	164	112	167	116	102	122	129	113
												104	87	181	179	158	152	170	114	127	133	119	99	166	110	169	118	104	124	131	109
												106	84	183	182	160	165	172	117	129	131	121	102	168	108	171	106	106	128	133	118
												108	90	185	181	162	157	174	119	131	128	123	97	170	120	173	107	108	122	135	127
												110	86	187	171	164	163	176	123	133	131	125	99	172	119	175	107	110	128	137	127
												112	93	189	145	166	157	178	128	135	137	127	99	174	108	177	116	112	127	139	138
												114	100	191	133	168	155	180	128	137	142	129	103	176	118	179	130	114	127	141	128
												116	100	193	133	170	152	182	129	139	130	131	103	178	110	181	143	116	127	143	135
												118	103	195	132	172	126	184	139	141	145	133	102	180	112	183	158	118	125	145	158
												120	100	197	132	174	126	186	157	143	160	135	105	182	112	185	169	120	119	147	162
												122	104	199	124	176	125	188	161	145	171	137	97	184	121	187	175	122	116	149	172
												124	100	201	122	178	126	190	193	147	191	139	98	186	143	189	183	124	117	151	181
												126	103	203	118	180	128	192	161	149	190	141	100	188	156	191	193	126	124	153	148
												128	104	205	118	182	122	194	151	151	215	143	102	190	168	193	211	128	120	155	124
												130	103	207	124	184	132	196	165	153	242	145	100	192	189	195	227	130	112	157	112
												132	104	209	122	186	133	198	193	155	252	147	102	194	193	197	239	132	113	159	114
												134	110	211	124	188	140	200	194	157	257	149	109	196	213	199	239	134	111	161	108
												136	112	213	114	190	142	202	177	159	242	151	111	198	220	201	225	136	109	163	107
												138	111	215	120	192	143	204	156	161	219	153	110	200	215	203	180	138	108	165	104
												140	102	217	114	194	149	206	152	163	183	155	115	202	185	205	155	140	115	167	98
												142	106	219	112	196	167	208	153	165	157	157	121	204	169	207	152	142	120	169	104
												144	106	221	114	198	166	210	155	167	157	159	133	206	147	209	144	144	120	171	98
												146	104	223	112	200	169	212	148	169	156	161	126	208	144	211	138	146	121	173	94
												148	108	225	108	202	178	214	134	171	151	163	118	210	134	213	141	148	116	175	93
												150	103	227	107	204	195	216	136	173	149	165	112	212	136	215	134	150	112	177	98
												152	109	229	109	206	203	218	144	175	141	167	108	214	134	217	133	152	119	179	93
												154	114	231	105	208	207	220	140	177	130	169	112	216	137	219	135	154	123	181	99
												156	112	233	99	210	195	222	137	179	132	171	113	218	127	221	135	156	128	183	93
												158	118	235	95	212	176	224	142	181	127	173	113	220	132	223	134	158	130	185	98
												160	131	237	189	214	155	226	141	183	132	175	110	222	133	225	128	160	127	187	101
												162	140	239	148	216	158	228	136	185	131	177	104	224	130	227	124	162	133	189	103
												164	149	241	126	218	148	230	141	187	130	179	107	226	129	229	120	164	140	191	105
												166	154	243	117	220	154	232	141	189	124	181	106	228	124	231	128	166	137	193	109
												168	167	245	116	222	145	234	132	191	122	183	103	230	123	233	125	168	136	195	109
												170	196	247	124	224	158	236	152	193	148	185	108	232	136	235	142	170	139	197	111
												172	191	249	112	226	140	238	130	195	136	187	112	234	116	237	115	172	148	199	115
												174	208	251	135	228	138	240	132	197	125	189	109	236	119	239	149	174	147	201	112
												176	203	253	135	230	141	242	136	199	141	191	116	238	118	241	148	176	167	203	117
												178	214	255	167	232	143	244	135	201	141	193	113	240	117	243	146	178	185	205	118
												180	179	257	194	234	156	246	134	203	136	195	118	242	114	245	150	180	157	207	120
												182	158	259	189	236	151	248	129	205	132	197	113	244	119	247	138	182	134	209	120
												184	141	261	192	238	147	250	132	207	131	199	113	246	121	249	130	184	125	211	118
												186	139	263	198	240	148	252	133	209	132	201	125	248	115	251	116	186	125	213	122
												188	134	265	216	242	138	254	130	211	129	203	114	250	104	253	111	188	122	215	127
												190	127	267	222	244	143	256	132	213	134	205	111	252	101	255	113	190	122	217	128
												192	127	269	225	246	143	258	133	215	138	207	111	254	102	257	119	192	125	219	132
												194	120	271	228	248	153	260	133	217	141	209	107	256	98	259	128	194	124	221	139
												196	116	273	201	250	145	262	142	219	143	211	118	258	101	261	128	196	118	223	147
												198	128	275	183	252	140	264	161	221	154	213	118	260	109	263	136	198	118	225	156
												200	123	277	149	254	131	266	163	223	158	215	123	262	119	265	147	200	121	227	156
												202	116	279	148	256	142	268	173	225	173	217	121	264	130	267	151	202	118	229	150
												204	123	281	137	258	140	270	171	227	173	219	127	266	130	269	160	204	123	231	129
												206	113	283	132	260	119	272	186	229	187	221	127	268	130	271	167	206	125	233	121
												208	115	285	126	262	120	274	188	231	198	223	126	270	143	273	175	208	130	235	113
												210	119	287	124	264	128	276	209	233	224	225	135	272	154	275	206	210	120	237	114
												212	150	289	130	266	117	278	206	235	241	227	132	274	164	277	226	212	119	239	108
												214	125	291	119	268	123	280	207	237	228	229	141	276	182	279	237	214	107	241	104
												216	123	293	121	270	135	282	186	239	196	231	144	278	179	281	237	216	122	243	109
												218	122	295	117	272	137	284	151	241	169	233	145	280	196	283	220	218	121	245	103
												220	121	297	119	274	150	286	142	243	157	235	147	282	198	285	169	220	111	247	106
												222	124	299	117	276	168	288	140	245	158	237	157	284	170	287	156	222	117	249	110
												224	119	301	116	278	186	290	141	247	152	239	157	286	138	289	154	224	116	251	112
												226	129	303	117	280	193	292	136	249	150	241	163	288	139	291	148	226	112	253	100
												228	125	305	118	282	208	294	135	251	146	243	162	290	139	293	142	228	117	255	104
												230	132	307	111	284	221	296	132	253	141	245	152	292	124	295	136	230	116	257	98
												232	146	309	112	286	222	298	128	255	143	247	145	294	118	297	139	232	113	259	91
												234	138	311	112	288	219	300	130	257	142	249	139	296	120	299	142	234	110	261	95
												236	140	313	109	290	211	302	131	259	136	251	133	298	127	301	136	236	109	263	93
												238	141	315	107	292	178	304	124	261	143	253	133	300	127	303	138	238	109	265	90
												240	142	317	111	294	167	306	127	263	141	255	128	302	119	305	140	240	116	267	84
												242	151	319	101	296	163	308	124	265	142	257	129	304	120	307	142	242	125	269	95
												244	160	321	102	298	159	310	129	267	142	259	131	306	117	309	132	244	130	271	90
												246	160	323	91	300	143	312	128	269	144	261	133	308	122	311	135	246	133	273	92
												248	185	325	89	302	134	314	125	271	146	263	132	310	114	313	126	248	137	275	88
												250	207	327	96	304	136	316	130	273	144	265	133	312	115	315	130	250	144	277	91
												252	217	329	111	306	138	318	127	275	145	267	132	314	117	317	135	252	145	279	102
												254	231	331	124	308	127	320	122	277	152	269	128	316	122	319	133	254	156	281	101
												256	217	333	145	310	120	322	123	279	143	271	124	318	113	321	134	256	176	283	111
												258	170	335	161	312	134	324	124	281	148	273	122	320	111	323	137	258	182	285	120
												260	149	337	174	314	125	326	123	283	143	275	121	322	108	325	135	260	175	287	123
												262	151	339	178	316	131	328	126	285	148	277	117	324	120	327	137	262	140	289	122
												264	143	341	220	318	127	330	118	287	149	279	122	326	105	329	139	264	129	291	131
												266	141	343	221	320	129	332	124	289	145	281	114	328	104	331	146	266	118	293	139
												268	131	345	220	322	127	334	123	291	155	283	111	330	96	333	149	268	120	295	146
												270	131	347	204	324	134	336	120	293	164	285	112	332	110	335	152	270	130	297	146
												272	137	349	177	326	123	338	124	295	166	287	121	334	107	337	160	272	126	299	157
												274	138	351	147	328	119	340	128	297	172	289	121	336	111	339	157	274	119	301	167
												276	136	353	142	330	131	342	129	299	175	291	124	338	125	341	156	276	117	303	152
												278	137	355	126	332	119	344	126	301	181	293	119	340	130	343	169	278	116	305	131
												280	140	357	120	334	129	346	133	303	193	295	115	342	133	345	174	280	113	307	122
												282	138	359	118	336	126	348	131	305	202	297	125	344	141	347	180	282	114	309	121
												284	132	361	113	338	125	350	132	307	207	299	126	346	145	349	190	284	108	311	123
												286	134	363	118	340	125	352	137	309	211	301	133	348	148	351	195	286	103	313	120
												288	132	365	109	342	123	354	146	311	227	303	132	350	161	353	200	288	106	315	116
												290	133	367	113	344	123	356	154	313	236	305	132	352	187	355	211	290	103	317	116
												292	133	369	110	346	122	358	170	315	240	307	125	354	204	357	248	292	107	319	114
												294	114	371	104	348	130	360	196	317	244	309	126	356	218	359	259	294	107	321	117
												296	122	373	100	350	143	362	197	319	248	311	125	358	222	361	255	296	113	323	117
												298	123	375	97	352	144	364	197	321	205	313	129	360	200	363	206	298	125	325	114
												300	120	377	98	354	137	366	171	323	180	315	129	362	153	365	168	300	120	327	109
												302	117	379	118	356	154	368	145	325	165	317	142	364	135	367	147	302	119	329	108
												304	113	381	115	358	176	370	139	327	167	319	158	366	128	369	152	304	115	331	110
												306	114	383	118	360	174	372	140	329	163	321	164	368	119	371	152	306	113	333	116
												308	117	385	118	362	168	374	136	331	166	323	155	370	119	373	144	308	113	335	109
												310	118	387	110	364	185	376	127	333	158	325	140	372	120	375	145	310	123	337	111
												312	121	389	106	366	192	378	128	335	157	327	127	374	114	377	139	312	112	339	111
												314	129	391	110	368	205	380	124	337	157	329	124	376	114	379	143	314	119	341	112
												316	129	393	103	370	189	382	121	339	156	331	128	378	120	381	138	316	118	343	108
												318	142	395	103	372	145	384	126	341	150	333	124	380	113	383	139	318	126	345	105
												320	144	397	103	374	146	386	125	343	157	335	128	382	110	385	143	320	127	347	104
												322	142	399	109	376	151	388	121	345	153	337	128	384	108	387	132	322	129	349	108
												324	159	401	112	378	123	390	121	347	149	339	127	386	107	389	129	324	130	351	111
												326	196	403	124	380	149	392	119	349	156	341	127	388	106	391	130	326	137	353	114
												328	211	405	131	382	128	394	111	351	151	343	113	390	114	393	139	328	141	355	113
												330	231	407	146	384	131	396	114	353	151	345	109	392	122	395	138	330	152	357	117
												332	238	409	162	386	117	398	105	355	139	347	118	394	115	397	132	332	167	359	122
												334	201	411	170	388	114	400	115	357	140	349	118	396	118	399	132	334	182	361	128
												336	172	413	189	390	111	402	121	359	135	351	118	398	114	401	135	336	168	363	124
												338	155	415	196	392	112	404	118	361	129	353	118	400	114	403	134	338	170	365	134
												340	148	417	207	394	120	406	122	363	119	355	119	402	116	405	132	340	147	367	134
												342	143	419	228	396	119	408	125	365	111	357	113	404	119	407	138	342	140	369	154
												344	139	421	242	398	119	410	130	367	132	359	125	406	112	409	141	344	128	371	150
												346	134	423	233	400	112	412	137	369	136	361	114	408	116	411	137	346	125	373	161
												348	134	425	170	402	114	414	132	371	147	363	119	410	118	413	134	348	125	375	181
												350	136	427	149	404	114	416	142	373	162	365	118	412	127	415	142	350	125	377	179
												352	132	429	133	406	99	418	139	375	151	367	114	414	116	417	139	352	123	379	232
												354	129	431	135	408	98	420	142	377	156	369	108	416	126	419	141	354	120	381	199
												356	116	433	118	410	100	422	144	379	164	371	112	418	117	421	145	356	117	383	205
												358	116	435	119	412	99	424	137	381	174	373	114	420	120	423	139	358	121	385	191
												360	123	437	121	414	107	426	139	383	184	375	113	422	129	425	133	360	111	387	176
												362	117	439	116	416	103	428	149	385	203	377	117	424	128	427	133	362	112	389	153
												364	131	441	132	418	114	430	159	387	196	379	118	426	129	429	136	364	111	391	139
												366	126	443	124	420	106	432	177	389	199	381	122	428	141	431	137	366	123	393	130
												368	119	445	119	422	109	434	186	391	221	383	125	430	156	433	144	368	119	395	133
												370	123	447	118	424	114	436	195	393	261	385	122	432	166	435	139	370	119	397	125
												372	107	449	113	426	107	438	203	395	279	387	122	434	184	437	137	372	117	399	121
												374	106	451	114	428	120	440	217	397	277	389	132	436	198	439	134	374	119	401	118
												376	104	453	121	430	119	442	204	399	249	391	135	438	200	441	142	376	119	403	112
												378	110	455	119	432	136	444	196	401	184	393	142	440	192	443	150	378	122	405	110
												380	105	457	110	434	161	446	168	403	161	395	153	442	150	445	150	380	122	407	114
												382	104	459	102	436	164	448	151	405	158	397	163	444	130	447	162	382	112	409	113
												384	104	461	117	438	185	450	144	407	153	399	156	446	126	449	195	384	117	411	109
												386	111	463	104	440	187	452	151	409	147	401	129	448	131	451	213	386	125	413	107
												388	115	465	104	442	284	454	150	411	146	403	129	450	132	453	219	388	115	415	106
												390	139	467	99	444	190	456	144	413	138	405	133	452	118	455	180	390	115	417	102
												392	140	469	98	446	170	458	143	415	128	407	131	454	118	457	155	392	123	419	97
												394	152	471	102	448	135	460	135	417	132	409	127	456	117	459	153	394	118	421	100
												396	175	473	108	450	123	462	127	419	126	411	135	458	113	461	150	396	122	423	94
												398	195	475	113	452	123	464	133	421	124	413	127	460	118	463	146	398	128	425	95
												400	210	477	124	454	123	466	126	423	134	415	130	462	115	465	140	400	136	427	96
												402	217	479	129	456	119	468	126	425	122	417	140	464	110	467	139	402	135	429	99
												404	206	481	150	458	113	470	131	427	128	419	132	466	112	469	143	404	131	431	98
												406	163	483	130	460	106	472	124	429	123	421	127	468	106	471	133	406	136	433	101
												408	150	485	136	462	105	474	128	431	116	423	125	470	101	473	139	408	148	435	94
												410	146	487	142	464	106	476	124	433	115	425	126	472	106	475	137	410	143	437	99
												412	143	489	147	466	95	478	129	435	118	427	120	474	109	477	132	412	156	439	102
												414	141	491	149	468	97	480	128	437	113	429	110	476	97	479	139	414	163	441	102
												416	135	493	153	470	102	482	124	439	117	431	124	478	89	481	145	416	175	443	89
												418	121	495	159	472	107	484	129	441	120	433	120	480	85	483	141	418	184	445	88
												420	121	497	168	474	106	486	128	443	123	435	114	482	92	485	138	420	173	447	86
												422	119	499	199	476	105	488	130	445	111	437	115	484	88	487	135	422	140	449	86
												424	117	501	191	478	102	490	131	447	119	439	123	486	87	489	134	424	137	451	101
												426	121	503	201	480	104	492	204	449	124	441	116	488	84	491	142	426	117	453	113
												428	119	505	180	482	98	494	188	451	121	443	120	490	90	493	147	428	120	455	129
												430	118	507	155	484	102	496	164	453	124	445	109	492	91	495	143	430	113	457	132
												432	118	509	142	486	106	498	147	455	123	447	111	494	84	497	142	432	119	459	153
												434	123	511	142	488	103	500	138	457	128	449	109	496	81	499	138	434	120	461	154
												436	114	513	130	490	107	502	146	459	135	451	107	498	88	501	145	436	123	463	174
												438	117	515	127	492	97	504	150	461	153	453	106	500	90	503	136	438	124	465	201
												440	120	517	134	494	96	506	152	463	159	455	104	502	101	505	139	440	130	467	199
												442	111	519	135	496	105	508	160	465	175	457	104	504	111	507	135	442	122	469	209
												444	123	521	141	498	109	510	164	467	197	459	101	506	123	509	136	444	122	471	201
												446	122	523	138	500	121	512	181	469	211	461	117	508	138	511	133	446	114	473	175
												448	128	525	143	502	130	514	198	471	226	463	126	510	166	513	141	448	112	475	150
												450	127	527	142	504	128	516	220	473	244	465	136	512	177	515	144	450	115	477	131
												452	125	529	135	506	129	518	229	475	250	467	149	514	189	517	138	452	117	479	125
												454	133	531	137	508	148	520	236	477	235	469	160	516	211	519	118	454	105	481	112
												456	138	533	135	510	142	522	225	479	190	471	172	518	206	521	129	456	108	483	108
												458	148	535	140	512	184	524	199	481	167	473	180	520	171	523	136	458	110	485	108
												460	147	537	131	514	203	526	149	483	164	475	183	522	142	525	140	460	106	487	103
												462	160	539	132	516	234	528	139	485	159	477	156	524	147	527	150	462	105	489	100
												464	168	541	135	518	251	530	141	487	161	479	145	526	139	529	159	464	110	491	103
												466	168	543	129	520	272	532	134	489	160	481	138	528	139	531	172	466	114	493	102
												468	190	545	128	522	265	534	119	491	152	483	132	530	122	533	179	468	110	495	103
												470	212	547	129	524	236	536	115	493	150	485	131	532	117	535	205	470	113	497	106
												472	227	549	132	526	190	538	112	495	141	487	130	534	113	537	225	472	113	499	112
												474	232	551	125	528	172	540	105	497	127	489	126	536	111	539	233	474	113	501	105
												476	223	553	121	530	143	542	109	499	131	491	119	538	108	541	228	476	113	503	101
												478	195	555	126	532	126	544	103	501	122	493	114	540	105	543	193	478	109	505	102
												480	183	557	126	534	124	546	110	503	112	495	113	542	104	545	170	480	123	507	103
												482	170	559	128	536	130	548	106	505	106	497	112	544	105	547	161	482	116	509	100
												484	161	561	127	538	146	550	104	507	111	499	122	546	104	549	161	484	121	511	107
												486	161	563	120	540	137	552	106	509	114	501	137	548	106	551	173	486	127	513	104
												488	151	565	142	542	136	554	101	511	121	503	111	550	103	553	161	488	142	515	94
												490	135	567	150	544	136	556	101	513	113	505	113	552	112	555	153	490	145	517	96
												492	132	569	163	546	140	558	115	515	116	507	122	554	102	557	163	492	155	519	95
												494	127	571	163	548	139	560	112	517	119	509	114	556	102	559	162	494	170	521	106
												496	122	573	168	550	139	562	110	519	125	511	114	558	99	561	156	496	186	523	105
												498	122	575	171	552	138	564	110	521	128	513	114	560	104	563	142	498	192	525	120
												500	119	577	173	554	134	566	115	523	126	515	112	562	103	565	140	500	205	527	121
												502	128	579	195	556	133	568	116	525	123	517	121	564	105	567	137	502	196	529	126
												504	123	581	237	558	118	570	119	527	134	519	119	566	106	569	142	504	160	531	127
												506	122	583	260	560	123	572	116	529	140	521	119	568	112	571	138	506	140	533	138
												508	117	585	233	562	126	574	109	531	144	523	111	570	109	573	134	508	135	535	158
												510	117	587	184	564	125	576	112	533	153	525	116	572	107	575	138	510	125	537	164
												512	108	589	160	566	111	578	110	535	161	527	107	574	112	577	147	512	108	539	169
												514	120	591	155	568	105	580	106	537	158	529	116	576	116	579	138	514	114	541	177
												516	112	593	147	570	100	582	112	539	166	531	131	578	122	581	136	516	110	543	189
												518	111	595	151	572	107	584	112	541	180	533	131	580	125	583	128	518	101	545	217
												520	106	597	148	574	107	586	114	543	191	535	137	582	119	585	148	520	107	547	207
												522	111	599	146	576	106	588	127	545	207	537	137	584	123	587	141	522	109	549	197
												524	119	601	136	578	95	590	122	547	227	539	153	586	131	589	135	524	109	551	168
												526	121	603	139	580	92	592	123	549	232	541	162	588	138	591	139	526	125	553	130
												528	118	605	130	582	92	594	124	551	253	543	170	590	136	593	135	528	119	555	133
												530	127	607	133	584	83	596	115	553	255	545	182	592	151	595	141	530	119	557	127
												532	128	609	120	586	84	598	118	555	229	547	162	594	174	597	130	532	126	559	121
												534	133	611	103	588	82	600	119	557	196	549	139	596	184	599	130	534	123	561	119
												536	148	613	112	590	93	602	119	559	279	551	129	598	166	601	134	536	110	563	114
												538	151	615	111	592	117	604	113	561	173	553	130	600	145	603	135	538	123	565	107
												540	153	617	110	594	124	606	113	563	163	555	128	602	129	605	132	540	111	567	106
												542	151	619	113	596	145	608	116	565	155	557	130	604	117	607	129	542	117	569	98
												544	160	621	107	598	154	610	117	567	178	559	127	606	118	609	131	544	116	571	96
												546	178	623	110	600	182	612	122	569	162	561	125	608	114	611	131	546	114	573	99
												548	199	625	110	602	217	614	123	571	160	563	126	610	111	613	134	548	105	575	92
												550	216	627	111	604	218	616	122	573	145	565	120	612	102	615	141	550	126	577	87
												552	205	629	119	606	209	618	114	575	130	567	116	614	103	617	138	552	133	579	88
												554	181	631	121	608	180	620	116	577	121	569	114	616	105	619	136	554	126	581	95
												556	155	633	110	610	150	622	119	579	126	571	122	618	101	621	144	556	127	583	76
												558	153	635	118	612	132	624	116	581	120	573	128	620	121	623	150	558	120	585	88
												560	141	637	116	614	120	626	119	583	128	575	119	622	105	625	164	560	111	587	81
												562	142	639	132	616	124	628	124	585	130	577	111	624	107	627	182	562	114	589	82
												564	144	641	135	618	115	630	125	587	124	579	113	626	100	629	184	564	114	591	78
												566	134	643	152	620	117	632	127	589	126	581	116	628	94	631	190	566	115	593	81
												568	142	645	173	622	105	634	127	591	133	583	116	630	101	633	171	568	119	595	84
												570	129	647	175	624	103	636	123	593	135	585	111	632	97	635	154	570	123	597	83
												572	133	649	176	626	109	638	125	595	128	587	116	634	110	637	155	572	122	599	89
												574	125	651	186	628	96	640	127	597	124	589	119	636	115	639	154	574	115	601	83
												576	121	653	201	630	74	642	133	599	120	591	118	638	106	641	148	576	122	603	79
												578	119	655	216	632	81	644	153	601	130	593	117	640	99	643	147	578	131	605	81
												580	113	657	213	634	93	646	168	603	132	595	111	642	98	645	155	580	130	607	87
												582	119	659	219	636	81	648	147	605	130	597	124	644	92	647	152	582	128	609	95
												584	112	661	201	638	86	650	143	607	119	599	124	646	103	649	150	584	133	611	110
												586	125	663	168	640	90	652	134	609	110	601	134	648	114	651	143	586	150	613	115
												588	125	665	146	642	86	654	124	611	109	603	129	650	116	653	137	588	162	615	116
												590	118	667	135	644	84	656	124	613	116	605	127	652	119	655	141	590	191	617	128
												592	113	669	130	646	81	658	124	615	120	607	135	654	125	657	144	592	200	619	149
												594	118	671	130	648	82	660	125	617	125	609	129	656	133	659	137	594	187	621	184
												596	124	673	138	650	83	662	133	619	130	611	134	658	134	661	136	596	154	623	195
												598	123	675	119	652	83	664	127	621	138	613	134	660	137	663	138	598	147	625	203
												600	133	677	128	654	75	666	129	623	143	615	131	662	140	665	151	600	133	627	206
												602	128	679	129	656	71	668	137	625	142	617	131	664	143	667	135	602	141	629	179
												604	133	681	124	658	81	670	134	627	257	619	150	666	147	669	138	604	143	631	141
												606	140	683	128	660	82	672	133	629	211	621	172	668	147	671	133	606	150	633	128
												608	150	685	127	662	84	674	130	631	175	623	175	670	151	673	129	608	145	635	124
												610	160	687	128	664	90	676	123	633	160	625	174	672	165	675	126	610	148	637	123
												612	170	689	127	666	101	678	126	635	156	627	183	674	167	677	118	612	130	639	115
												614	180	691	126	668	88	680	127	637	157	629	155	676	175	679	112	614	127	641	105
												616	197	693	121	670	89	682	181	639	159	631	169	678	186	681	114	616	125	643	94
												618	219	695	131	672	110	684	139	641	179	633	155	680	182	683	122	618	123	645	100
												620	228	697	136	674	110	686	119	643	200	635	145	682	142	685	109	620	126	647	91
												622	231	699	132	676	120	688	127	645	229	637	135	684	121	687	106	622	128	649	105
												624	213	701	128	678	136	690	112	647	222	639	142	686	120	689	119	624	149	651	113
												626	196	703	128	680	140	692	120	649	198	641	126	688	120	691	124	626	119	653	108
												628	179	705	131	682	163	694	119	651	168	643	124	690	128	693	130	628	107	655	106
												630	162	707	131	684	159	696	108	653	160	645	131	692	119	695	130	630	99	657	114
												632	155	709	128	686	190	698	113	655	154	647	132	694	116	697	140	632	98	659	125
												634	155	711	135	688	181	700	130	657	153	649	134	696	114	699	142	634	110	661	127
												636	149	713	118	690	153	702	128	659	150	651	134	698	116	701	139	636	114	663	124
												638	148	715	110	692	117	704	128	661	138	653	128	700	120	703	144	638	121	665	128
												640	137	717	113	694	110	706	129	663	148	655	116	702	122	705	166	640	117	667	132
												642	134	719	107	696	112	708	142	665	139	657	111	704	117	707	155	642	130	669	116
												644	140	721	122	698	110	710	150	667	141	659	111	706	119	709	179	644	139	671	114
												646	142	723	119	700	191	712	162	669	133	661	109	708	120	711	195	646	149	673	122
												648	144	725	138	702	137	714	171	671	130	663	106	710	120	713	205	648	144	675	126
												650	140	727	140	704	125	716	185	673	125	665	101	712	120	715	220	650	136	677	133
												652	142	729	135	706	122	718	198	675	133	667	107	714	118	717	193	652	130	679	153
												654	132	731	143	708	123	720	226	677	128	669	104	716	119	719	175	654	135	681	147
												656	132	733	143	710	126	722	241	679	138	671	103	718	119	721	158	656	139	683	130
												658	132	735	149	712	129	724	256	681	139	673	95	720	120	723	152	658	142	685	132
												660	125	737	240	714	129	726	241	683	136	675	83	722	116	725	148	660	125	687	140
												662	127	739	212	716	117	728	189	685	132	677	83	724	109	727	146	662	134	689	131
												664	134	741	211	718	110	730	178	687	130	679	80	726	110	729	144	664	131	691	135
												666	131	743	211	720	114	732	162	689	138	681	77	728	108	731	138	666	136	693	150
												668	127	745	197	722	234	734	154	691	138	683	81	730	104	733	136	668	118	695	151
												670	119	747	192	724	188	736	139	693	141	685	94	732	104	735	137	670	129	697	156
												672	117	749	177	726	173	738	141	695	148	687	97	734	99	737	129	672	129	699	172
												674	121	751	164	728	139	740	159	697	153	689	95	736	94	739	132	674	151	701	194
												676	126	753	158	730	120	742	129	699	137	691	108	738	102	741	125	676	178	703	217
												678	137	755	154	732	109	744	132	701	123	693	125	740	101	743	132	678	194	705	223
												680	145	757	158	734	89	746	128	703	131	695	139	742	118	745	132	680	207	707	224
												682	152	759	155	736	76	748	131	705	137	697	152	744	168	747	122	682	179	709	200
												684	159	761	153	738	75	750	128	707	137	699	178	746	176	749	119	684	160	711	182
												686	188	763	153	740	80	752	123	709	136	701	186	748	165	751	123	686	127	713	175
												688	207	765	285	742	83	754	113	711	143	703	187	750	163	753	143	688	113	715	162
												690	218	767	262	744	101	756	118	713	148	705	161	752	145	755	133	690	110	717	145
												692	219	769	236	746	110	758	111	715	161	707	146	754	140	757	143	692	115	719	145
												694	227	771	232	748	106	760	120	717	164	709	121	756	128	759	142	694	111	721	133
												696	216	773	204	750	83	762	116	719	159	711	108	758	113	761	141	696		723	128
												698	200	775	180	752	66	764	112	721	165	713	119	760	120	763	143	698		725	132
												700	175	777	174	754	71	766	116	723	161	715	113	762	152	765	143	700		727	130
												702	154	779	156	756	73	768	115	725	164	717	104	764	129	767	131	702		729	122
												704	153	781	151	758	85	770	113	727	167	719	99	766	120	769	138	704		731	110
												706	153	783	149	760	102	772	111	729	161	721	101	768	122	771	140	706		733	105
												708	146	785	139	762	129	774	120	731	167	723	100	770	117	773	149	708		735	111
												710	141	787	135	764	145	776	122	733	169	725	95	772	125	775	147	710		737	111
												712	131	789	134	766	147	778	108	735	183	727	106	774	142	777	145	712		739	114
												714	126	791	128	768	199	780	119	737	190	729	90	776	168	779	145	714		741	107
												716	120	793	139	770	204	782	130	739	189	731	94	778	169	781	146	716		743	102
												718	116	795	136	772	222	784	120	741	188	733	100	780	178	783	140	718		745	103
												720	111	797	141	774	202	786	122	743	173	735	93	782	159	785	149	720		747	101
												722	113	799	145	776	178	788	134	745	163	737	92	784	123	787	158	722		749	99
												724	119	801	148	778	148	790	132	747	161	739	101	786	114	789	167	724		751	95
												726	120	803	140	780	126	792	139	749	167	741	107	788	112	791	178	726		753	101
												728	127	805	140	782	121	794	144	751	157	743	102	790	114	793	177	728		755	117
												730	130	807	132	784	117	796	144	753	161	745	98	792	106	795	178	730		757	102
												732	134	809	131	786	118	798	151	755	169	747	106	794	108	797	193	732		759	92
												734	125	811	135	788	132	800	172	757	177	749	102	796	116	799	201	734		761	106
												736	123	813	135	790	121	802	204	759	259	751	95	798	117	801	210	736		763	120
												738	116	815	136	792	120	804	228	761	221	753	106	800	108	803	182	738		765	111
												740	120	817	128	794	127	806	232	763	208	755	99	802	108	805	169	740		767	116
												742	129	819	133	796	131	808	213	765	200	757	96	804	114	807	163	742		769	127
												744	133	821	135	798	127	810	178	767	192	759	101	806	114	809	152	744		771	122
												746	128	823	137	800	109	812	150	769	178	761	114	808	114	811	144	746		773	134
												748	132	825	134	802	85	814	140	771	180	763	124	810	116	813	143	748		775	150
												750	150	827	148	804	97	816	153	773	167	765	125	812	117	815	147	750		777	145
												752	146	829	150	806	95	818	158	775	169	767	134	814	115	817	151	752		779	182
												754	158	831	162	808	96	820	150	777	161	769	130	816	115	819	148	754		781	198
												756	150	833	167	810	100	822	147	779	172	771	139	818	107	821	144	756		783	207
												758	152	835	177	812	95	824	136	781	152	773	153	820	103	823	122	758		785	203
												760	152	837	197	814	89	826	131	783	162	775	156	822	101	825	119	760		787	209
												762	162	839	231	816	98	828	115	785	156	777	167	824	101	827	110	762		789	199
												764	175	841	252	818	106	830	114	787	165	779	176	826	110	829	118	764		791	159
												766	200	843	257	820	97	832	109	789	154	781	188	828	123	831	109	766		793	135
												768	245	845	276	822	92	834	118	791	147	783	201	830	127	833	106	768		795	138
												770	227	847	266	824	92	836	106	793	153	785	177	832	119	835	109	770		797	128
												772	230	849	238	826	92	838	104	795	157	787	139	834	122	837	103	772		799	134
												774	236	851	199	828	102	840	100	797	165	789	129	836	125	839	101	774		801	116
												776	211	853	184	830	116	842	105	799	159	791	121	838	140	841	109	776		803	110
												778	190	855	178	832	118	844	98	801	157	793	126	840	136	843	110	778		805	114
												780	188	857	181	834	129	846	101	803	139	795	122	842	140	845	113	780		807	105
												782	173	859	179	836	151	848	101	805	142	797	120	844	149	847	108	782		809	80
												784	159	861	182	838	164	850	104	807	140	799	117	846	146	849	103	784
												786	167	863	257	840	178	852	114	809	134	801	119	848	148	851	116	786
												788	162	865	184	842	195	854	120	811	126	803	108	850	160	853	105	788
												790	160	867	165	844	202	856	114	813	131	805	108	852	170	855	99	790
												792	147	869	156	846	211	858	110	815	133	807	105	854	180	857	105	792
												794	160	871	154	848	217	860	118	817	151	809	104	856	197	859	100	794
												796	165	873	159	850	233	862	127	819	150	811	104	858	208	861	106	796
												798	167	875	164	852	221	864	114	821	150	813	110	860	213	863	107	798
												800	163	877	159	854	216	866	117	823	145	815	104	862	216	865	114	800
												802	177	879	149	856	183	868	121	825	154	817	111	864	191	867	109	802
												804	169	881	135	858	150	870	120	827	157	819	107	866	153	869	118	804
												806	180	883	151	860	156	872	120	829	162	821	105	868	134	871	116	806
												808	172	885	142	862	147	874	113	831	163	823	106	870	131	873	116	808
												810	168	887	136	864	160	876	121	833	163	825	105	872	132	875	120	810
												812	170	889	148	866	145	878	120	835	169	827	106	874	126	877	116	812
												814	176	891	149	868	133	880	182	837	177	829	105	876	121	879	122	814
												816	151	893	146	870	128	882	127	839	176	831	106	878	122	881	124	816
												818	153	895	136	872	129	884	128	841	186	833	111	880	111	883	135	818
												820	143	897	145	874	117	886	127	843	193	835	107	882	99	885	130	820
												822	148	899	151	876	127	888	123	845	297	837	115	884	111	887	141	822
												824	151	901	156	878	117	890	121	847	244	839	127	886	105	889	141	824
												826	156	903	151	880	109	892	105	849	223	841	120	888	95	891	149	826
												828	168	905	145	882	109	894	110	851	194	843	127	890	93	893	150	828
												830	165	907	146	884	101	896	108	853	204	845	123	892	95	895	176	830
												832	161	909	144	886	101	898	102	855	202	847	134	894	99	897	178	832
												834	146	911	137					857	187	849	135	896	93	899	157	834
												836	134	913	130					859	194	851	144	898	99	901	128	836
												838	128	915	130					861	195	853	138	900	101	903	113	838
												840	125	917	139					863	182	855	144	902	92	905	116	840
												842	128	919	139					865	176	857	149	904	98	907	114	842
												844	145	921	205					867	188	859	149	906	101	909	107	844
												846	176	923	139					869	185	861	149	908	101	911	112	846
												848	196	925	130					871	177	863	182	910	103	913	106	848
												850	212	927	138					873	167	865	205	912	111	915	109	850
												852	223	929	118					875	165	867	189	914	93	917	111	852
												854	234	931	136					877	148	869	143	916	102	919	107	854
												856	227	933	140					879	144	871	123	918	97	921	104	856
												858	223	935	148					881	139			920	99	923	107	858
												860	192	937	195					883	136			922	100	925	108	860
												862	172	939	153					885	134			924	100	927	109	862
												864	151	941	158					887	143			926	102	929	108	864
												866	148	943	196					889	152			928	108	931	104	866
												868	144	945	215					891	150			930	117	933	101	868
												870	149	947	217					893	147			932	118	935	100	870
												872	138	949	222					895	144			934	125	937	97	872
												874	124	951	242					897	139			936	125	939	98	874
												876	126	953	250					899	136			938	137	941	99	876
												878	132	955	255					901	135			940	153	943	97	878
												880	131	957	271					903	141			942	160	945	96	880
												882	107	959	276					905	142			944	183	947	104	882
												884	119	961	243					907	135			946	186	949	104	884
												886	116	963	205					909	138			948	199	951	103	886
												888	108	965	180					911	140			950	172	953	101	888
												890	106	967	161					913	132			952	151	955	102	890
												892	109	969	162					915	127			954	120	957	113	892
												894	115	971	160					917	135			956	130	959	116	894
												896	113	973	160					919	134			958	110	961	115	896
												898	115	975	181					921	123			960	104	963	110	898
												900	114	977	166					923	123			962	107	965	115	900
												902	113	979	169					925	130			964	108	967	113	902
												904	114	981	137					927	131			966	106	969	120	904
												906	110	983	132					929	133			968	110	971	115	906
												908	104	985	135					931	149			970	112	973	115	908
												910	99	987	118					933	148			972	111	975	114	910
												912	100	989	113					935	154			974	114	977	102	912
												914	96	991	114					937	169			976	111	979	122	914
												916	105	993	112					939	158			978	106	981	139	916
												918	114	995	103					941	156			980	93	983	132	918
												920	120	997	97					943	149			982	100	985	139	920
												922	124	999	96					945	138			984	103	987	140	922
												924	124	1001	110					947	152			986	94	989	135	924
												926	144	1003	117					949	148			988	87	991	149	926
												928	146	1005	102					951	145			990	85	993	144	928
												930	164	1007	115					953	139			992	91	995	146	930
												932	181	1009	98					955	135			994	94	997	178	932
												934	189	1011	100					957	135			996	100	999	206	934
												936	206	1013	100					959	145			998	99	1001	222	936
												938	214	1015	109					961	150			1000	112	1003	176	938
												940	202	1017	101					963	141			1002	92	1005	138	940
												942	203	1019	98					965	151			1004	94	1007	138	942
												944	182	1021	105					967	151							944
												946	147	1023	97					969	149							946
												948	140	1025	100					971	155							948
												950	131	1027	98					973	152							950
												952	119	1029	107					975	161							952
												954	101	1031	89					977	147							954
												956	107	1033	92					979	144							956
												958	99	1035	94					981	144							958
												960	102	1037	99					983	153							960
												962	101	1039	92					985	147							962
												964	89	1041	96					987	159							964
												966	83	1043	102					989	155							966
												968	83	1045	106					991	144							968
												970	98	1047	109					993	144							970
												972	96	1049	109					995	145							972
												974	98	1051	109					997	146							974
												976	92	1053	106					999	139							976
												978	95	1055	102					1001	123							978
												980	86	1057	113					1003	132							980
												982	97	1059	105					1005	127							982
												984	87	1061	108					1007	130							984
												986	89	1063	102					1009	136							986
												988	88	1065	114					1011	135							988
												990	82	1067	113					1013	148							990
												992	84	1069	108					1015	147							992
												994	81	1071	125					1017	158							994
														1073	154					1019	158

## Sheet: Source data Fig. 1d
Cell_ID	0	5	10	15	20	25	30	35	40	45	50	55	60	65	70	75	80	85	90	95	100	105	110	115	120	125	130	135	140	145	150	155	160	165	170	175	180	185	190	195	200	205	210	215	220	225	230	235	240
0	2.09091	1.75815	1.68016	1.51296	1.4002	1.26753	1.21348	1.14219	1.12408	1.18128	1.19702	1.22979	1.30369	1.44828	1.66192	2.06977	1.50369	1.40444	1.3	1.32766	1.26852	1.21622	1.23854	1.23982	1.31299	1.33186	1.30425	1.42194	1.40574	1.27888	1.2629	1.23162	1.23022	1.16803	1.19072	1.19767	1.24627	1.35593	1.73729	1.47443	1.33691	1.25926	1.20215	1.16897	1.15894	1.13014	1.10776	1.13763	1.38039
1	1.72538	1.57835	1.43577	1.35271	1.27735	1.2581	1.23396	1.22018	1.2483	1.14713	1.26962	1.2236	1.18319	1.21985	1.45723	1.58704	1.43885	1.38889	1.33836	1.32844	1.36788	1.34981	1.35717	1.37871	1.43151	1.49805	1.28669	1.22728	1.2233	1.18591	1.16835	1.13721	1.18456	1.31713	1.47931	1.88732	1.37425	1.37677	1.28108	1.27032	1.24487	1.29574	1.3101	1.38782	1.72666	2.2	1.8358	1.53665	1.50611
2	1.57642	1.46135	1.40426	1.29114	1.21716	1.23176	1.16049	1.19929	1.21852	1.22509	1.26794	1.18899	1.25063	1.29874	1.29597	1.43333	1.36101	1.32601	1.25188	1.20717	1.30634	1.30351	1.44359	1.39319	1.45608	1.53035	1.47297	1.44948	1.41516	1.26322	1.19784	1.32618	1.23607	1.23263	1.49762	1.98223	1.37988	1.32746	1.21523	1.18241	1.20261	1.18278	1.15991	1.25839	1.38079	1.91981	1.61598	1.33856	1.32573
3	1.78017	1.67012	1.48413	1.40734	1.34568	1.31972	1.33463	1.31335	1.23368	1.18729	1.22574	1.18773	1.27421	1.42308	1.4681	1.3871	1.37239	1.41292	1.40179	1.42114	1.38243	1.2349	1.2293	1.24859	1.23256	1.27393	1.25749	1.22957	1.22963	1.22176	1.21667	1.18702	1.24405	1.48825	1.34208	1.20964	1.24407	1.29592	1.40672	1.25573	1.26689	1.30249	1.27365	1.36496	1.41473	1.60703	1.38787	1.36629	1.30284
4	2.02193	1.92478	1.86115	1.74219	1.63178	1.66135	1.55502	1.60373	1.58009	1.63319	1.90171	1.80887	1.71235	1.73859	1.62833	1.624	1.57134	1.4916	1.52778	1.51969	1.57042	1.81978	1.83184	1.82443	2.00298	1.77911	1.6383	1.56307	1.45896	1.43574	1.46538	1.50988	1.57642	1.74719	1.73748	2.01808	1.665	1.62385	1.5022	1.48485	1.41805	1.38865	1.38498	1.42157	1.52381	1.625	1.77982	1.83176	1.58436
5	2.19946	1.84479	1.74336	1.55246	1.54008	1.47899	1.40161	1.44826	1.49178	1.46953	1.62865	2.0259	1.80916	1.6367	1.56746	1.46861	1.51439	1.58138	1.55981	1.48744	1.56373	1.57831	1.46544	1.45575	1.42576	1.38164	1.37778	1.29875	1.42463	1.485	1.57377	2.0985	1.95918	1.67188	1.58397	1.50659	1.47059	1.44097	1.40772	1.37688	1.54442	1.73984	2.05838	1.6563	1.64991	1.49855	1.43321	1.34293	1.27892
6	1.47182	1.31996	1.39669	1.27802	1.21224	1.21285	1.2003	1.14113	1.1336	1.05929	1.03717	1.10328	1.13584	1.24224	1.45769	1.28145	1.25056	1.15693	1.15493	1.11365	1.09571	1.07843	1.09746	1.12836	1.26991	1.4969	1.37712	1.29122	1.26599	1.28615	1.23387	1.21887	1.22462	1.2753	1.32986	1.42205	1.56226	1.387	1.28169	1.2963	1.35589	1.43273	1.24606	1.24588	1.2411	1.28712	1.34614	1.36772	1.57307
7	1.89107	1.61968	1.53441	1.25413	1.25655	1.29242	1.19269	1.30315	1.31338	1.4318	1.6797	1.52791	1.35316	1.35612	1.29121	1.23404	1.24542	1.35135	1.35496	1.49807	1.74219	1.78224	1.59614	1.52419	1.50209	1.50758	1.48142	1.47143	1.44488	1.556	1.82285	2.06985	1.6916	1.62353	1.60537	1.65217	1.53441	1.51406	1.49432	1.63313	1.77273	1.71189	1.69943	1.64614	1.75496	1.58468	1.66278	1.65751	1.62892
8	1.55894	1.52239	1.44928	1.43751	1.38039	1.37716	1.33808	1.34576	1.33577	1.39427	1.41536	1.34469	1.31526	1.26575	1.49609	1.40754	1.30865	1.28558	1.24652	1.24159	1.18649	1.16082	1.18045	1.2128	1.38754	1.57866	1.9508	1.45972	1.48654	1.39462	1.35444	1.31081	1.23555	1.23962	1.20611	1.24446	1.28056	1.27958	1.20541	1.47586	1.35836	1.29095	1.2814	1.22069	1.20016	1.14221	1.14142	1.13045	1.06748
9	1.74027	1.69998	1.55504	1.44215	1.41364	1.29412	1.25321	1.20992	1.25161	1.31627	1.28745	1.36514	1.43735	1.6256	1.40102	1.41778	1.28003	1.27559	1.32798	1.29699	1.26616	1.31679	1.3435	1.44767	1.55348	1.43952	1.31933	1.29839	1.31429	1.37743	1.3548	1.35772	1.34643	1.52361	1.79323	2.21462	1.7034	1.63183	1.51213	1.48964	1.45714	1.43208	1.44688	1.46474	1.66757	2.01656	2.09067	1.58005	1.56063
10	1.50181	1.34385	1.32194	1.26169	1.17874	1.19157	1.21629	1.24288	1.31387	1.29682	1.22837	1.25	1.24286	1.25521	1.21351	1.17073	1.17375	1.28315	1.31729	1.44036	1.37591	1.43782	1.33692	1.29021	1.31673	1.3069	1.29221	1.2439	1.30984	1.38306	1.58296	1.63889	1.74575	1.51011	1.40912	1.36884	1.3711	1.36404	1.36101	1.40659	1.48962	1.55628	1.60969	1.49811	1.41029	1.31131	1.31301	1.30333	1.25619
11	2.18579	1.80579	1.58511	1.42371	1.33333	1.32215	1.25224	1.31105	1.24468	1.29972	1.38922	1.57166	2.04502	1.47513	1.43698	1.47352	1.4124	1.37349	1.37607	1.32859	1.46964	1.70801	2.06308	2.13454	1.59985	1.59706	1.45821	1.3899	1.4072	1.32928	1.27885	1.34876	1.36982	1.48746	1.88059	1.51433	1.44516	1.35296	1.34673	1.33418	1.32135	1.28906	1.25824	1.2832	1.28613	1.40744	1.57364	1.73074	1.44718
12	1.79343	1.65471	1.58222	1.45418	1.43511	1.37306	1.36364	1.45056	1.39146	1.44627	1.49206	1.44695	1.48262	1.5704	1.41275	1.32117	1.35882	1.27419	1.24975	1.2987	1.33468	1.3937	1.45162	1.51562	1.64317	1.51128	1.42403	1.38306	1.30224	1.31734	1.2973	1.21296	1.29934	1.27779	1.4382	1.5636	1.3286	1.3855	1.27306	1.22676	1.24441	1.2662	1.33463	1.24363	1.32601	1.48	1.81782	1.52652	1.36264
13	1.87258	1.80952	1.79685	1.653	1.66764	1.47407	1.38619	1.36286	1.40333	1.41472	1.40268	1.40397	1.48375	1.44528	1.58519	1.84351	1.77011	1.69919	1.6141	1.64774	1.64773	1.56684	1.54615	1.52207	1.50234	1.66759	1.56574	1.44664	1.45914	1.43944	1.44632	1.45745	1.43434	1.4279	1.41068	1.43243	1.43612	1.33773	1.29224	1.33847	1.32905	1.25188	1.22311	1.20136	1.18081	1.21117	1.23541	1.23671	1.204
14	1.7327	1.64707	1.46266	1.38075	1.3253	1.28523	1.33333	1.25843	1.26686	1.2526	1.22573	1.22625	1.23051	1.31026	1.39542	1.31558	1.32679	1.39964	1.3236	1.28446	1.30216	1.2796	1.2517	1.24167	1.32769	1.35369	1.27303	1.19624	1.20275	1.15	1.15444	1.14115	1.16452	1.18019	1.23166	1.40981	1.47395	1.25625	1.15277	1.18251	1.15201	1.1487	1.13599	1.14745	1.16257	1.10189	1.13359	1.1917	1.2582
15	1.66187	1.54082	1.38959	1.25796	1.18619	1.13934	1.09708	1.11171	1.13259	1.18394	1.20526	1.30487	1.45246	1.41454	1.32591	1.29307	1.24703	1.24217	1.15781	1.20191	1.30667	1.34183	1.41098	1.55398	1.29079	1.28328	1.22009	1.15068	1.1873	1.16717	1.18091	1.25347	1.20792	1.20067	1.16326	1.19204	1.22321	1.13982	1.16568	1.19961	1.26759	1.36825	1.58547	1.48636	1.45722	1.4152	1.42973	1.47129	1.47036
16	1.61753	1.46522	1.35051	1.24379	1.17754	1.15859	1.1422	1.14982	1.09772	1.09799	1.08573	1.15052	1.04341	1.06616	1.20062	1.12254	1.10466	1.04845	1.046	1.05606	1.04253	1.05759	1.03554	1.05108	1.13695	1.25547	1.35126	1.13542	1.05372	1.02123	1.05918	1.12948	1.08877	1.07306	1.09469	1.09264	1.15562	1.15692	1.47207	1.19635	1.17685	1.20936	1.08983	1.07814	1.10041	1.1564	1.13033	1.20479	1.2212
17	1.57388	1.4706	1.3301	1.18692	1.17966	1.10185	1.04942	1.06741	1.08075	1.08353	1.14121	1.17201	1.17613	1.207	1.25902	1.36121	1.45144	1.48997	1.42468	1.32016	1.34425	1.33413	1.36762	1.36291	1.32164	1.30917	1.4089	1.41545	1.62179	1.4137	1.38358	1.33615	1.29248	1.2919	1.29855	1.43501	1.3038	1.38158	1.55128	1.45355	1.34084	1.22304	1.2522	1.17514	1.22771	1.17832	1.19824	1.22316	1.23183
18	1.45546	1.36232	1.28228	1.20007	1.15922	1.16388	1.13439	1.14112	1.16686	1.11074	1.15752	1.12372	1.16169	1.18157	1.27393	1.2908	1.41741	1.30793	1.33131	1.25291	1.29545	1.25478	1.22397	1.2165	1.21212	1.21262	1.31229	1.55248	1.22605	1.25395	1.21687	1.20437	1.21537	1.11585	1.20261	1.17259	1.24297	1.70013	1.52632	1.21658	1.18757	1.19582	1.16902	1.25513	1.13622	1.15754	1.23659	1.48579	2.01499
19	1.41376	1.25076	1.21171	1.12462	1.10309	1.08962	1.0756	1.12887	1.1039	1.2752	1.16449	1.05666	1.02944	1.07756	1.05918	1.0479	1.16807	1.17544	1.20917	1.22419	1.14894	1.14669	1.23992	1.22938	1.18598	1.18678	1.25462	1.13545	1.10084	1.07379	1.08998	1.06207	1.06448	1.15903	1.28947	1.08998	1.06105	1.02174	1.04384	1.00556	1.0551	1.1108	1.1266	1.13362	1.26869	1.38769	1.29539	1.26847	1.22466
20	1.66809	1.41898	1.20496	1.08612	1.0171	0.971994	0.964286	1.00351	0.978904	1.01185	1.03257	1.02581	1.03722	1.03792	1.0875	1.0108	1.05739	1.05882	1.14398	1.34951	1.55318	1.29769	1.2231	1.16273	1.13726	1.14299	1.10951	1.11701	1.24154	1.44381	1.7762	1.39203	1.28671	1.14095	1.12085	1.12523	1.16788	1.2929	1.35172	1.36795	1.60272	1.92605	1.41276	1.33328	1.23286	1.20768	1.25101	1.22781	1.20846
21	1.88628	1.82661	1.71245	1.58723	1.54259	1.57052	1.55907	1.47612	1.42802	1.4023	1.38674	1.39165	1.35741	1.31734	1.29981	1.30909	1.26104	1.28852	1.36986	1.49462	1.4172	1.4	1.375	1.32155	1.28065	1.26995	1.25642	1.32453	1.37045	1.55556	1.62375	1.52174	1.48123	1.46751	1.32896	1.29308	1.38674	1.46457	1.46969	1.58542	1.77351	1.74088	1.82224	1.59316	1.50974	1.46897	1.45884	1.47298	1.41614
22	1.39702	1.12192	1.08142	1.17834	1.09693	1.03929	1.15374	1.00924	1.05575	1.00914	1.03143	0.986407	0.959553	0.935691	0.914872	0.868458	0.904538	0.940097	0.996472	1.06483	1.0344	0.984243	0.911017	0.965653	0.965823	0.982506	0.969298	0.97561	0.860002	0.825577	0.959485	0.990695	1.07315	1.00641	0.93073	1.05372	0.904762	0.943578	0.918916	0.920157	0.940729	0.989751	1.13142	1.14822	0.922882	0.921321	0.913799	0.9573	0.880157
23	1.38133	1.2907	1.20349	1.10299	1.07042	0.982609	0.982456	0.982301	0.982456	0.975	1.14484	1.10733	1.10559	1.22593	1.26035	1.21206	1.20515	1.30564	1.27242	1.26682	1.22756	1.16517	1.19634	1.18323	1.23242	1.32155	1.67014	1.48366	1.37346	1.3942	1.26406	1.20911	1.21277	1.12939	1.18743	1.27907	1.50242	1.33172	1.33028	1.45255	1.45211	1.25505	1.15117	1.17612	1.17544	1.14663	1.36215	1.53605	1.21766
24	2.10729	1.80426	1.51003	1.41026	1.4194	1.33929	1.34387	1.32787	1.30145	1.31573	1.36606	1.28641	1.30601	1.36869	1.44949	1.4439	1.56796	1.80967	1.47387	1.41322	1.3131	1.26471	1.2777	1.21645	1.20544	1.18268	1.26457	1.53478	1.38275	1.28017	1.26126	1.23538	1.20243	1.12448	1.17105	1.14932	1.25455	1.46142	1.77555	1.49375	1.34897	1.32891	1.27584	1.24765	1.28094	1.29596	1.34431	1.47162	1.64192
25	1.61633	1.51613	1.388	1.32342	1.25763	1.19626	1.21617	1.2381	1.36594	1.46568	1.34003	1.23718	1.18182	1.25159	1.28791	1.11613	1.1463	1.22257	1.25296	1.28	1.41036	1.54689	1.45299	1.38034	1.36441	1.34711	1.34468	1.32668	1.29758	1.29457	1.32687	1.46099	1.40206	1.34982	1.25303	1.25	1.34528	1.49324	1.43501	1.34252	1.31186	1.34839	1.51456	1.53871	1.34872	1.31488	1.28438	1.28793	1.4386
26	1.50481	1.46502	1.368	1.30603	1.22925	1.25203	1.28216	1.34855	1.3871	1.45247	1.34363	1.32443	1.22785	1.32764	1.27778	1.2509	1.24121	1.28188	1.36738	1.32919	1.48627	1.43529	1.35901	1.33023	1.23122	1.20784	1.2834	1.27409	1.2866	1.21034	1.29143	1.25	1.2359	1.20305	1.15525	1.1729	1.21793	1.29128	1.3252	1.38683	1.41693	1.39499	1.3209	1.31734	1.30363	1.25436	1.23515	1.27693	1.31799
27	1.35106	1.2652	1.28865	1.15273	1.1032	1.04535	1.06441	1.05396	1.22831	1.15288	1.09541	1.18816	1.21789	1.20833	1.20779	1.29373	1.29208	1.27308	1.27876	1.31439	1.22023	1.26875	1.25804	1.20308	1.21688	1.19319	1.21457	1.22735	1.25056	1.47547	1.2619	1.15451	1.16562	1.119	1.11144	1.12554	1.13821	1.1588	1.2309	1.35338	1.60078	1.27413	1.25769	1.22308	1.18651	1.14491	1.15649	1.14815	1.15086
28	1.81068	1.56938	1.42139	1.33232	1.26569	1.2874	1.27535	1.27883	1.25442	1.25517	1.31286	1.42951	1.61148	1.43394	1.36042	1.36749	1.33444	1.3431	1.32353	1.32732	1.32065	1.32971	1.41581	1.52117	1.44283	1.38206	1.33376	1.31532	1.26947	1.23276	1.26687	1.25433	1.31307	1.47089	1.51321	1.40206	1.37092	1.28475	1.30028	1.2728	1.2274	1.26787	1.24011	1.29656	1.39368	1.69138	1.51218	1.37709	1.4257
29	1.76801	1.63579	1.56478	1.35605	1.37564	1.35159	1.27064	1.1797	1.22006	1.19777	1.23894	1.26917	1.51491	1.53503	1.30731	1.3252	1.36474	1.26266	1.22581	1.21139	1.29473	1.27678	1.54233	1.66661	1.3887	1.30546	1.29801	1.56679	1.34066	1.34159	1.17285	1.31068	1.32552	1.66261	1.58569	1.45584	1.44807	1.48928	1.30223	1.29441	1.29558	1.31769	1.31766	1.57508	1.82311	1.6033	1.59509	1.62081	1.56724
30	1.28989	1.23513	1.12479	1.06166	0.99723	1.02228	1.01393	1.08896	1.10894	1.03244	1.10881	1.16224	1.06057	1.07294	1.0823	1.0675	1.09355	1.12579	1.06831	1.0769	1.06144	1.1	1.10263	1.04218	1.0048	1.00265	1.04327	1.05937	1.0986	1.19705	1.29288	1.13115	1.04947	1.00369	1.07168	1.05085	1.04834	1.08225	1.06114	0.944871	1.02506	1.16394	1.23446	1.23427	1.13306	1.10736	1.1091	1.06904	1.06684
31	1.87948	1.61124	1.48274	1.54706	1.31662	1.17039	1.1579	1.07292	1.10263	1.08341	1.11283	1.11068	1.19403	1.25858	1.42803	1.23663	1.22506	1.21053	1.21296	1.22596	1.22563	1.27253	1.21569	1.38487	1.4908	1.591	1.25789	1.18096	1.16468	1.11928	1.08815	1.12887	1.15753	1.18792	1.32686	1.61492	1.53671	1.27961	1.18908	1.11126	1.13178	1.11177	1.11875	1.13135	1.22122	1.29137	1.62722	1.35135	1.30606
32	1.52117	1.41665	1.22071	1.15154	1.11894	1.17372	1.19524	1.31161	1.31466	1.25248	1.20802	1.1813	1.14179	1.1248	1.13648	1.24144	1.38095	1.51008	1.49387	1.34364	1.28577	1.19962	1.1943	1.1863	1.1906	1.29144	1.48333	1.73488	1.7248	1.46565	1.36099	1.30569	1.22412	1.22218	1.21	1.2537	1.4574	1.5314	1.4375	1.45135	1.37905	1.35787	1.31302	1.33654	1.32298	1.34855	1.41728	1.58081	1.4175
33	1.90086	1.47972	1.37821	1.29177	1.26745	1.18127	1.14277	1.19497	1.20785	1.21471	1.18143	1.18066	1.13351	1.20591	1.15265	1.14352	1.14835	1.19333	1.32862	1.48604	1.4376	1.33373	1.31525	1.2653	1.22045	1.19293	1.23193	1.25383	1.3148	1.36364	1.51317	1.603	1.68284	1.47407	1.52269	1.43446	1.43019	1.37278	1.42578	1.55242	1.82186	2.01906	1.77466	1.7312	1.70589	1.62132	1.61029	1.62891	1.57588
34	1.89987	1.70958	1.62	1.48712	1.45263	1.32353	1.41489	1.54779	1.63264	1.42736	1.38282	1.46511	1.39873	1.44853	1.41214	1.34454	1.33382	1.35052	1.45201	1.61775	1.51389	1.37636	1.31651	1.24749	1.23585	1.22709	1.2524	1.25046	1.25758	1.21843	1.22887	1.30791	1.42236	1.2864	1.28314	1.27863	1.32982	1.42361	1.53438	1.47853	1.40998	1.43364	1.35679	1.42642	1.44803	1.44318	1.40625	1.39701	1.52439
35	1.78851	1.55784	1.38929	1.2838	1.21095	1.14029	1.15101	1.13201	1.14561	1.14921	1.16776	1.14229	1.1658	1.24878	1.36881	1.55291	1.39526	1.38004	1.56961	1.40691	1.30877	1.30427	1.2055	1.24113	1.30526	1.41275	1.56368	1.48846	1.40178	1.40098	1.50506	1.36943	1.37139	1.34662	1.30744	1.28497	1.31545	1.51039	1.35295	1.3182	1.29126	1.30088	1.42002	1.30793	1.28404	1.2546	1.19251	1.23926	1.31619
36	1.06754	0.945035	0.943802	0.927962	0.878964	0.867805	0.864171	0.857038	0.906657	0.867292	0.907984	0.919641	0.933296	0.928966	1.06398	0.946495	0.955128	0.934579	0.898634	0.88971	0.851684	0.819881	0.819165	0.817832	0.839879	0.859679	0.861019	0.834554	0.868506	0.875469	0.911807	0.988907	0.879825	0.891563	0.888989	0.890474	0.837657	0.83025	0.845713	0.821541	0.814043	0.824239	0.85223	0.863946	0.830877	0.838627	0.871338	0.87797	0.995072
37	1.51637	1.46154	1.37814	1.41686	1.17877	1.19564	1.14024	1.14375	1.16568	1.09459	1.09396	1.07534	1.08163	1.12752	1.16057	1.13548	1.12422	1.16456	1.16101	1.15569	1.13772	1.1337	1.10795	1.08889	1.12155	1.09896	1.10222	1.14286	1.09223	1.16024	1.15525	1.18222	1.10579	1.08943	1.11475	1.01613	0	0	0	0	0	0
38	0	0	0	0	0	0	0	0	0	0	0	0	0	0	0	0	0	0	0	0	0	0	0	0	0	0	0	0	0	0	0	0	0	0	0	0	0	0	0	0	0	0	0	0	0	0	0	0	0
39	0	0	0	0	0	0	0	0	0	0	0	0	0	0	0	0	0	0	0	0	0	0	0	0	0	0	0	0	0	0	0	0	0	0	0	0	0	0	0	0	0	0	0	0	0	0	0	0	0
40	1.39416	1.33322	1.33323	1.22146	1.19299	1.20513	1.21875	1.25157	1.21818	1.24962	1.25485	1.18539	1.19298	1.11025	1.11505	1.06249	1.11951	1.06878	1.12632	1.15196	1.37736
41	1.43046	1.36	1.35849	1.2625	1.24528	1.24242	1.24859	1.26966	1.38919	1.21693	1.23173	1.22476	1.18227	1.1561	1.12742	1.1401	1.15544	1.14286	1.24615	1.32052	1.33009	1.2059	1.17729	1.1086	1.09472	1.05813	1.02661	1.0702	1.07251	1.08695	1.10717	1.20345	1.13858	1.04878	1.00389	0.98855	0.972045	0.975694	0.966443	0.946782	0.926527	0.992152	1.17301	1.28276	1.06335	1.06029	1.01415	1.01682	0
42	1.47559	1.38792	1.35423	1.23894	1.20888	1.26244	1.35714	1.47032	1.42222	1.41778	1.37719	1.34632	1.36641	1.31685	1.23803
43	1.34054	1.27655	1.25493	1.16521	1.11538	1.09157	1.10811	1.20536	1.16574	1.12075	1.08962	1.04607	1.05581	1.02727	1.07512
44	0	0	0	0	0	0	0	0	0	0	0	0	0	0	0	0	0	0	0	0	0	0	0	0	0	0	0	0	0	0	0	0	0	0	0	0	0	0	0	0	0	0	0	0	0	0	0	0	0
45	0	0	0	0	0	0	0	0	0	0	0	0	0	0	0	0	0	0	0	0	0	0	0	0	0	0	0	0	0	0	0	0	0	0	0	0	0	0	0	0	0	0	0	0	0	0	0	0	0
46	1.87182	1.42881	1.48562	1.42121	1.31118	1.33333	1.22716	1.30547	1.36638	1.65361	1.48677	1.66952	1.4641	1.31945	1.22531	1.22316	1.18591	1.24485	1.25597	1.25386	1.30592	1.37384	1.61162	1.58534	1.26622	1.20783	1.17259	1.12797	1.15143	1.12791	1.14522	1.24241	1.195	1.30406	1.30793	1.33333	1.5455	1.58498	1.45802	1.54286	1.3681	1.30887	1.25442	1.2787	1.26148	1.24169	1.26204	1.44156	1.71723
47	1.95343	1.85632	1.669	1.4918	1.42134	1.29554	1.2646	1.26279	1.62153	0	0	0
48	1.82946	1.73047	1.42414	1.40296	1.33448	1.31038	1.31974	1.31928	1.48695	1.51014	1.48411	1.37855	1.30562	1.29407	1.26025	1.37861	1.35511	1.39039	1.44473	1.61594	1.53223	1.4094	1.48166	1.25701	1.31725	1.30645	1.32378	1.29551	1.44296	1.55152	1.76937	1.49155	1.29688	1.23824	1.21153	1.23756	1.21814	1.17857	1.15417	1.21218	1.30354	1.13781	1.13108	1.14945	1.1701	1.29046	1.28826	1.31774	1.33673
49	1.54508	1.41541	1.38571	1.26794	1.15191	1.0499	1.05521	1.10863	1.11038	1.06799	1.09211	1.13901	1.17825	1.11685	1.06724	1.09472	1.3633	1.34757	1.20339	1.10087	1.14973	1.07172	1.00088	1.03439	1.03869	1.02074	1.06098	1.17633	1.35514	1.05581	0.965172	0.946531	0.962586	0.925347	0.874018	0.92866	0.846477	0.862289	0.851485	0.831193	0.868202	0.939562	1.04988	1.07197	0.960885	0.945083	0.883288	0.891749	0.836287
50	1.78337	1.62735	1.41144	1.35754	1.26088	1.23798	1.24698	1.2708	1.27098	1.29904	1.33279	1.34844	1.36422	1.36698	1.49489	1.35878	1.35443	1.4237	1.31998	1.26639	1.27987	1.25655	1.23617	1.19196	1.08333	1.11034	1.18667	1.16505	1.22727	1.28505	1.41743	1.55195	1.8599	1.93989	1.68114	1.17606	0	0	0
51	2.0678	1.88066	1.88187	1.67685	1.51938	1.40256	1.38998	1.3808	1.32517	1.39953	1.41512	1.46628	1.54592	1.60816	1.71917	1.55883	1.60466	1.56312	1.60584	1.46108	1.39103	1.49	1.46199	1.62163	1.60615	1.71317	1.75528	1.55648	1.43988	1.41686	1.17478	1.17881	1.19126	1.23179	1.31217	1.28184	1.33657	1.37759	1.35718	1.34477	1.36537	1.28878	1.32159	1.29194	1.29596	1.35778	1.43511	1.50222	1.6246
52	1.72689	1.69663	1.60654	1.59705	1.51477	1.46914	1.61154	1.45324	1.45442	1.43421	1.51384	1.6714	1.436	1.41275	1.40785	1.43381	1.65931	1.46018	1.42477	1.38941	1.50063	1.42034	1.4484	1.45	1.51304	1.48788	1.60933	1.47962	1.42569	1.36925	1.35072	1.28446	1.30725	1.27276	1.25806	1.25	1.35015	1.39535	1.45269	1.35	1.37816	1.36108	1.33069	1.29889	1.32958	1.3287	1.33042	1.3182	1.35918
53	1.58092	1.3956	1.3882	1.27146	1.29925	1.2721	1.26894	1.37653	1.452	1.37818	1.31488	1.30898	1.23824	1.24832	1.26501	1.28053	1.35172	1.36396	1.39576	1.48399	1.4887	1.33974	1.29206	1.30392	1.29188	1.27703	1.28793	1.39886	1.39179	1.47397	1.55116	1.3673	1.2375	1.23052	1.23842	1.21542	1.22468	1.21274	1.25743	1.42148	1.35648	1.55031	1.30267	1.37551	1.30833	1.23529	1.26471	1.23472	1.16418
54	1.31865	0.982759	0.982759	0.988261	0.982759	0.988362	0.991304	0.982759	0.991379	0.982759	0.982759	0.991379	0.982759	0.991379	0.982906	0.982759	0.982759	0.991379	0.982759	0.982759	0.974359	0.975806	0.98374	0.98374	0.991736	0.991803	0.991803	1	0.982906	0.982906	0.991228	0.982759	0.991304	0.991228	0.991304	0.985733	0.982759	0.982759	0.982759	0.977086	0.982759	0.979741	0.988261	0.991304	0.985733	0.991304	0.982609	0.99438	0.982759
55	1.4574	1.33047	1.23564	1.16	1.11879	1.08403	1.05078	1.0996	1.05792	1.06919	1.05342	1.17899	1.35228	1.18992	1.2287	1.22215	1.18437	1.15941	1.148	1.11485	1.06528	1.11523	1.16992	1.32445	1.45565	1.31967	1.30081	1.25789	1.20301	1.22097	1.30637	1.24354	1.24031	1.26554	1.28063	1.39082	1.49794	1.28099	1.25228	1.25646	1.25	1.21891	1.22564	1.23892	1.24738	1.17069	1.21654	1.2454	1.17226
56	1.85321	1.67755	1.56855	1.43612	1.3629	1.42509	1.5576	1.42321	1.36019	1.34574	1.29412	1.30739	1.33381	1.32075	1.41155	1.45831	1.5057	1.75646	1.43902	1.38603	1.31179	1.25	1.22925	1.22868	1.24138	1.2979	1.30677	1.416	1.60697	1.6996	1.42264	1.33333	1.32453	1.2699	1.29445	1.33722	1.31802	1.35876	1.42105	1.6359	1.52045	1.34824	1.33263	1.29134	1.26388	1.27381	1.45308	1.38978	1.34754
57	1.96789	1.82008	1.67624	1.50907	1.38559	1.3444	1.28148	1.2803	1.34079	1.44815	1.42125	1.35475	1.28949	1.31304	1.30233	1.33607	1.34263	1.39622	1.44592	1.62825	1.60227	1.39863	1.40254	1.4181	1.33023	1.39165	1.41665	1.43122	1.54586	1.9182	1.89552	1.58523	1.52482	1.43432	1.37516	1.34936	1.38236	1.41715	1.43515	1.74654	1.82812	1.78291	1.64106	1.55392	1.48519	1.40194	1.38636	1.39855	1.44462
58	1.61397	1.46519	1.39744	1.23093	1.19108	1.19664	1.20018	1.23711	1.32453	1.47188	1.31457	1.19881	1.19186	1.18553	1.21192	1.21019	1.3038	1.30479	1.36338	1.41089	1.37476	1.28281	1.25272	1.23476	1.25144	1.22353	1.26781	1.44076	1.60664	1.41546	1.37982	1.36073	1.37557	1.308	1.328	1.28041	1.3125	1.35295	1.4186	1.58418	1.48424	1.37091	1.30078	1.25357	1.35041	1.23656	1.24296	1.34946	1.36287
59	1.56716	1.44887	1.29435	1.21429	1.22346	1.18541	1.15136	1.31698	1.36638	1.26056	1.22812	1.21812	1.17796	1.22857	1.25533	1.20225	1.26339	1.35461	1.48006	1.37961	1.35465	1.324	1.24451	1.24655	1.26339	1.32595	1.29303	1.59	1.67879	1.72842	1.38938	1.2894	1.22563	1.23236	1.27422	1.39455	1.37725	1.54085	1.86269	1.64263	1.56358	1.36207	1.31212	1.27933	1.32869	1.43358	1.31782	1.34658	1.42899
60	1.53295	1.38193	1.3431	1.25283	1.2381	1.22694	1.21988	1.27793	1.15035	1.176	1.17144	1.16961	1.19406	1.17736	1.09712	1.1558	1.17949	1.35714	1.37719	1.20997	1.15891	1.15259	1.05497	1.0413	1.05161	1.10537	1.14008	1.21621	1.57808	1.74124	1.34321	1.2352	1.16067	1.12727	1.08242	1.07843	1.08305	1.13611	1.17984	1.4063	1.84457	1.38235	1.26772	1.18966	1.21158	1.16077	1.1845	1.16341	1.16982
61	1.67181	1.44912	1.35463	1.19291	1.21382	1.17588	1.14532	1.16491	1.26481	1.25328	1.40228	1.5604	1.45778	1.28811	1.20364	1.15841	1.22525	1.20893	1.2261	1.19079	1.22632	1.31879	1.5089	1.22436	1.20189	1.16887	1.19554	1.10274	1.03085	1.04319	1.11782	1.19936	1.2326	1.45673	1.54662	1.29011	1.32048	1.33229	1.21581	1.20859	1.1682	1.14098	1.16377	1.29885	1.25762	1.29245	1.45828	1.54072	1.47911
62	1.52062	1.40787	1.2912	1.20923	1.2205	1.28116	1.07345	1.03115	1.0376	1.02841	1.0375	1.04493	1.13227	1.27506	1.12693	1.10494	1.17897	1.25042	1.21044	1.12815	1.17115	1.19566	1.25776	1.24514	1.2501	1.19533	1.19409	1.36919	1.59735	1.57312	1.2646	1.26641	1.23755	1.25498	1.22449	1.17899	1.27207	1.28429	1.43102	1.68776	1.75729	1.45263	1.29344	1.24031	1.1751	1.20913	1.17375	1.13846	1.16248
63	1.65079	1.51824	1.29114	0.990991	0.981982	0.990991	0.973214	0.981982	0.982143	0	0	0	0.981818	0.990909	0.981982	0.990741	0.97844	0.990826	0.990991	0.990909	1	1	0.981818	1	0.981982	0.981982	0.981982	0.981982	0.981982	0.990991	1	0.990826	0.990909	0.982143	0.987946	0.991071	0.990826	0.994072	1	0.991071	0.982143	0.991071	0.982609	0.991304	0.991304	0.99115	0.982456	1.15132	1.0695
64	1.40417	1.37109	1.32168	1.36364	1.213	1.26296	1.36537	1.17153	1.07018	1.04362	1.07292	1.01242	0.987179	1.01294	0.979196	1.00764	1.08911	1.12342	1.14815	1.12776	1.27114	1.17082	1.12815	1.04332	1.05818	1.03136	1.10218	1.10448	1.17293	1.19636	1.38911	1.39924	1.20623	1.22672	1.15764	1.1404	1.12281	1.15472	1.17424	1.2218	1.22786	1.27338	1.4666	1.35578	1.22578	1.22253	1.19683	1.20931	1.0986
65	1.36269	1.2925	1.13198	1.04979	1.03448	1.00261	1.00794	0.95322	0.964968	0.937167	0.931499	0.9298	0.969799	0.928257	1.01045	1.12739	1.11468	1.04188	1.01003	0.979743	1.00164	0.98772	0.986188	1.04124	1.00599	1.08952	1.43027	1.16422	1.08312	1.09534	1.04396	1.03314	1.05764	0.992611	1.00824	1.14278	1.10298	1.26479	1.37362	1.1195	1.04987	1.0599	1.03581	1.05867	1.08771	1.10512	1.17922	1.28306	1.3764
66	1.92632	1.52962	1.35476	1.25653	1.21404	1.25237	1.18902	1.15741	1.15074	1.24358	1.50489	1.71467	1.77642	1.47034	1.40394	1.30375	1.29066	1.29901	1.32787	1.2734	1.28339	1.41784	1.52176	1.84933	1.83918	1.54298	1.44897	1.38679	1.35517	1.33486	1.29728	1.3137	1.36643	1.83425	2.04584	1.57655	1.43131	1.27838	1.29521	1.24866	1.21188	1.30208	1.26542	1.42462	1.80141	2.23404	1.62787	1.4329	1.2848
67	1.94587	1.67596	1.53885	1.44392	1.4003	1.43277	1.39932	1.38202	1.45228	1.51144	1.63417	1.61643	1.38905	1.30513	1.32541	1.2853	1.30524	1.28321	1.26904	1.24412	1.19204	1.17572	1.29393	1.20539	1.10396	1.03504	0.971421	0.930885	0.861293	0.988372	0.985646	0.933937	0.809633	0.809007	0.826145	0.834483	0.846032	0.868445	0.909361	0.89507	0.943262	0.866087	0.852609	0.933486	0.926547	0.923278	0.955326	0.9875	0.926506
68	1.73577	1.53785	1.28879	1.20833	1.13265	1.11911	1.06536	1.07532	1.05537	1.10855	1.16837	1.23661	1.39362	1.3395	1.28871	1.26117	1.18109	1.10433	1.04918	1.12752	1.09096	1.074	1.28183	1.22572	1.12931	1.36181	1.13104	1.06427	1.08435	1.11259	1.06571	1.08499	1.09761	1.07169	1.04326	1.07112	1.16018	1.25835	1.21464	1.13954	1.12019	1.09206	1.04943	1.01706	1.03721	1.05537	1.01937	1.04205	1.02496
69	1.5561	1.4515	1.35111	1.24359	1.26034	1.20426	1.19343	1.2027	1.20524	1.16692	1.15557	1.19934	1.29572	1.49085	1.2885	1.22072	1.20204	1.17339	1.15086	1.10526	1.15766	1.18418	1.28368	1.55061	1.33924	1.2311	1.14599	1.21632	1.26786	1.20025	1.16727	1.23928	1.37031	1.64842	1.36552	1.23875	1.22449	1.23571	1.21059	1.20789	1.24275	1.41975	1.84624	1.89481	1.3541	1.34483	1.23912	1.24021	1.19199
70	1.7052	1.58523	1.40933	1.33143	1.30968	1.27919	1.34356	1.4012	1.39214	1.37209	1.39663	1.41463	1.34682	1.3787	1.34224	1.28673	1.30719	1.375	1.4557	1.49697	1.4497	1.39699	1.43902	1.35824	1.37205	1.35136	1.37295	1.32203	1.35159	1.4358	1.46724	1.45699	1.44169	1.41711	1.33562	1.30457	1.28571	1.24571	1.23179	1.25995	1.34388	1.465	1.61836	1.3223	1.29545	1.26066	1.24286	1.21076	1.26434
71	1.86372	1.72068	1.57068	1.46377	1.35023	1.37251	1.35171	1.36842	1.31426	1.40161	1.29646	1.29268	1.27298	1.30837	1.39409	1.40502	1.47209	1.57456	1.36955	1.29825	1.27232	1.29795	1.26657	1.3595	1.44729	1.60782	1.78209	1.46578	1.40081	1.27626	1.21373	1.21508	1.2	1.20081	1.30768	1.47843	2.04002	1.52782	1.40909	1.25827	1.23301	1.2	1.21961	1.20537	1.36406	1.72371	2.09535	1.63754	1.45765
72	1.35295	1.30292	1.24667	1.24384	1.24489	1.12903	1.15649	1.10657	1.0751	1.02032	1.07933	1.08993	1.16929	1.16339	1.19022	1.19425	1.10739	1.19721	1.16888	1.14947	1.20859	1.17042	1.2175	1.25651	1.21591	1.2196	1.24123	1.3047	1.32358	1.3443	1.34564	1.40607	1.44856	1.30336	1.28522	1.29253	1.41278	1.46314	1.48603	1.57714	1.61176	1.71751	1.65101	1.60894	1.54945	1.53476	1.47711	1.46512	1.40704
73	1.51379	1.46786	1.40249	1.29032	1.26336	1.26692	1.29558	1.3007	1.43976	1.40758	1.38939	1.30908	1.3205	1.27805	1.21851	1.20209	1.16554	1.24628	1.30693	1.24695	1.42746	1.33111	1.41163	1.37993	1.36652	1.3384	1.30241	1.29381	1.35318	1.43273	1.72343	1.47082	1.38947	1.29233	1.33154	1.28728	1.32833	1.38532	1.45693	1.49484	1.6955	1.47923	1.42834	1.47059	1.40161	1.34824	1.39117	1.38053	1.39606
74	1.57883	1.46026	1.42265	1.325	1.33554	1.35644	1.47115	1.53785	1.40532	1.36964	1.30847	1.28571	1.27244	1.25796	1.28521	1.28549	1.37043	1.44627	1.33843	1.36246	1.28349	1.28464	1.25397	1.24611	1.22354	1.21791	1.22746	1.2691	1.27665	1.40642	1.41899	1.44162	1.33079	1.32079	1.24719	1.22808	1.22483	1.15817	1.19538	1.26055	1.23656	1.38917	1.5056	1.49698	1.38664	1.3361	1.31713	1.30163	1.2731
75	1.55374	1.4195	1.28689	1.16092	1.09665	1.06387	1.02013	1.02573	0.977419	0.988212	1.00311	1.05354	1.06619	1.16029	1.35691	1.16543	1.09231	1.07143	1.01254	0.991912	0.979885	0.962209	0.99051	1.11677	1.18174	1.54406	1.23211	1.09341	1.02134	1.01916	0.974333	0.954545	0.960619	0.990964	1.07996	1.24399	1.28657	1.06727	1.05344	0.976127	0.966581	0.951388	0.894195	0.904393	0.941019	0.977432	1.02432	1.30611	1.41892
76	1.36655	1.35017	1.18677	1.11667	1.05217	1.02203	1.0113	1.00402	1	1.00608	1.01835	1.06906	1.14558	1.16855	1.28716	1.29293	1.18885	1.11438	1.19064	1.15705	1.19217	1.16616	1.14497	1.09281	1.24286	1.41178	1.57937	1.25714	1.30315	1.23843	1.26283	1.16041	1.2167	1.14599	1.25974	1.34348	1.47239	1.6473	1.4	1.36607	1.37559	1.36379	1.35488	1.38785	1.3883	1.46893	1.56425	1.91826	2.1122
77	1.78365	1.73512	1.58203	1.51792	1.4688	1.40925	1.38376	1.32323	1.36585	1.33942	1.36236	1.31716	1.27693	1.26538	1.42185	1.44492	1.47694	1.60575	1.444	1.42105	1.32869	1.29593	1.29894	1.30496	1.27633	1.35154	1.32972	1.50671	1.67264	1.50862	1.47385	1.39147	1.40551	1.42353	1.4549	1.44364	1.48232	1.60972	1.84153	1.6652	1.58974	1.49395	1.42857	1.3834	1.34657	1.36923	1.35689	1.3355	1.67777
78	1.64233	1.53575	1.43922	1.28936	1.26644	1.23864	1.32913	1.33533	1.37438	1.37511	1.38839	1.35425	1.35071	1.4067	1.45771	1.479	1.43969	1.41079	1.41102	1.35688	1.28907	1.2089	1.21864	1.29132	1.31321	1.40104	1.49384	1.60756	1.43455	1.39664	1.33948	1.31936	1.37097	1.31481	1.30147	1.31679	1.46931	1.69288	1.67931	1.50903	1.48551	1.46154	1.42509	1.43161	1.39925	1.35891	1.35772	1.42412	1.48996
79	1.58242	1.49098	1.38161	1.23111	1.21396	1.11682	1.10717	1.13711	1.13889	1.1311	1.08919	1.19853	1.24281	1.26537	1.23269	1.34745	1.41221	1.55583	1.33889	1.40092	1.26236	1.2411	1.24061	1.23276	1.19932	1.25632	1.33716	1.38768	1.38742	1.49327	1.49857	1.45128	1.38411	1.36015	1.35547	1.29242	1.28209	1.26667	1.27358	1.3053	1.42354	1.60671	1.46086	1.40419	1.34035	1.29304	1.27932	1.27652	1.25912
80	2.02409	1.99231	1.84942	1.66667	1.64789	1.67129	1.61044	1.68783	1.83814	1.53134	1.49211	1.49031	1.49141	1.43554	1.47018	1.38462	1.40623	1.41391	1.48878	1.59383	1.75949	1.46151	1.40125	1.37888	1.4278	1.40071	1.34493	1.2921	1.32103	1.30104	1.38652	1.43456	1.67847	1.31271	1.32145	1.19677	1.20998	1.18317	1.23271	1.21431	1.24615	1.24409	1.21843	1.40159	1.65515	1.34505	1.3054	1.51105	1.26879
81	2.08922	1.60449	1.44605	1.34577	1.32145	1.31915	1.25681	1.2558	1.22908	1.38745	1.6817	1.98715	1.53356	1.43196	1.34321	1.29062	1.24308	1.22424	1.23087	1.24571	1.28479	1.31633	1.76635	1.37042	1.28615	1.19584	1.2033	1.16342	1.16499	1.14478	1.17507	1.31402	1.73887	1.62729	1.32174	1.22218	1.13165	1.184	1.14174	1.1195	1.1567	1.17964	1.44219	1.84433	1.41018	1.29165	1.23478	1.17964	1.17945
82	1.50735	1.24581	1.22865	1.23471	1.15213	1.11543	1.12125	1.11065	1.1485	1.1493	1.24348	1.49153	1.33599	1.24538	1.17499	1.09301	1.01133	1.00541	1	1.00731	0.984209	1.01653	1.06485	1.33261	1.39236	1.13884	1.06318	1.01711	1.03142	1.02069	1.02442	1.0335	1.02666	1.10907	1.2477	1.26715	1.79027	1.26179	1.24536	1.18707	1.08256	1.07797	1.06837	1.07648	1.07382	1.15541	1.16004	1.21406	1.75952
83	1.48065	1.43519	1.38767	1.21941	1.14286	1.11943	1.11448	1.26818	1.15484	1.1795	1.24828	1.15319	1.24138	1.21661	1.21088	1.34483	1.47114	1.36885	1.44891	1.22955	1.13576	1.09424	1.09441	1.08232	1.14755	1.24977	1.41265	1.53488	1.33656	1.5	1.23963	1.19658	1.15331	1.09469	1.09322	1.08181	1.18657	1.45098	1.36984	1.31391	1.32911	1.2709	1.22046	1.09095	1.11963	1.08986	1.0578	1.06275	1.17325
84	1.65383	1.45833	1.35505	1.26322	1.19744	1.15878	1.15068	1.14047	1.17252	1.11043	1.1541	1.19745	1.27304	1.40144	1.26543	1.23406	1.17905	1.15692	1.17718	1.15674	1.17771	1.14688	1.23973	1.38644	1.56368	1.39194	1.30943	1.2093	1.1928	1.20261	1.2412	1.28782	1.37657	1.52967	1.70907	1.7249	1.49385	1.34071	1.30545	1.246	1.29497	1.26703	1.23932	1.31963	1.56828	1.5007	1.54435	1.47006	1.52023
85	1.72491	1.63641	1.47902	1.35948	1.3279	1.23338	1.18658	1.17941	1.18016	1.19079	1.24823	1.33779	1.60663	1.37593	1.32097	1.27516	1.2396	1.21631	1.14758	1.15986	1.16347	1.1367	1.28208	1.4034	1.29386	1.16859	1.19634	1.19315	1.26379	1.21901	1.22987	1.30179	1.66019	1.43698	1.28261	1.27507	1.18654	1.12963	1.16667	1.2163	1.2454	1.44201	1.69906	1.85286	1.45511	1.36937	1.2345	1.2137	1.21875
86	1.32895	1.27673	1.18935	1.14495	1.10652	1.08197	1.06024	1.0673	0.991525	0.983193	1.16925	1.2	1.22222	1.23244	1.23892	1.21525	1.22643	1.16596	1.163	1.15714	1.17885	1.25493	1.26042	1.25676	1.24638	1.31429	1.22034	1.29365	1.44309	1.42439	1.38339	1.58476	1.34769	1.27607	1.25596	1.24439	1.24768	1.31047	1.6446	1.49682	1.3708	1.37115	1.36495	1.55551	1.34258	1.25444	1.25036	1.30879	1.34586
87	1.60115	1.50179	1.42173	1.31945	1.36735	1.52754	1.28409	1.25348	1.27857	1.23973	1.24723	1.23581	1.22571	1.30381	1.3732	1.49153	1.46617	1.53799	1.41461	1.41304	1.36036	1.36428	1.33555	1.33145	1.41185	1.46324	1.62346	1.79137	1.99424	1.59306	1.54195	1.39091	1.43428	1.37539	1.34363	1.3634	1.70492	1.9856	2.10679	1.61559	1.56558	1.44849	1.39504	1.39099	1.33375	1.33931	1.42045	1.7094	2.22595
88	1.61592	1.49508	1.33604	1.24915	1.17264	1.13506	1.17668	1.19776	1.17835	1.27815	1.26668	1.27049	1.36019	1.42629	1.37944	1.33536	1.33249	1.38041	1.36308	1.337	1.37595	1.40345	1.52675	1.45378	1.38333	1.39479	1.30418	1.33333	1.34981	1.39024	1.38112	1.49648	1.5473	1.43804	1.41509	1.45868	1.4267	1.47195	1.47663	1.51538	1.59915	2.03281	1.67279	1.57517	1.53718	1.50549	1.5	1.48731	1.41725
89	1.80147	1.58266	1.52756	1.42169	1.3012	1.30802	1.27879	1.33333	1.3174	1.27466	1.33253	1.2973	1.40997	1.33745	1.3495	1.56087	1.64654	1.52244	1.48131	1.41593	1.43857	1.41631	1.36128	1.28063	1.34614	1.45652	1.67415	2.03292	1.67647	1.60102	1.49551	1.50782	1.33688	1.36399	1.43878	1.45625	1.69131	1.94118	1.68846	1.49226	1.45075	1.45103	1.43155	1.43949	1.52516	1.51618	1.44444	1.76786	2.10161
90	1	0.991071	0.996875	0.991071	0.991071	1	0.991071	0.991071	0.991071	0.99115	0.99115	0.99115	0.982301	0.99115	0.99115	0.99115	0.99115	1	0.99115	0.99115	1	1	0.987946	0.990991	0.990991	0.990991	0.990991	1	1	1	0.990991	0.990991	1	1	0.981982	1	1	1	1	1	0.996789	0.990909	1	0.984814	0.987615	0.991071	1	1	0.991071
91	1.7028	1.64945	1.53134	1.39643	1.319	1.32236	1.35919	1.39789	1.41516	1.44106	1.45091	1.5102	1.40722	1.34085	1.31136	1.36964	1.44004	1.46689	1.6742	1.57169	1.47811	1.4807	1.44789	1.41999	1.33987	1.41696	1.39243	1.51601	1.65134	1.59406	1.66641	1.51619	1.40566	1.46568	1.36587	1.3737	1.38351	1.33465	1.44017	1.38978	1.46731	1.63889	1.47244	1.4148	1.28945	1.30796	1.22327	1.25703	1.19942
92	1.83668	1.65283	1.48303	1.3681	1.39405	1.28727	1.26418	1.23154	1.21311	1.23208	1.21967	1.28645	1.25309	1.31581	1.29905	1.31358	1.3056	1.35644	1.60853	1.30534	1.42319	1.50872	1.41316	1.321	1.27075	1.2694	1.30169	1.35168	1.41889	1.81323	1.35536	1.31965	1.35347	1.36832	1.21058	1.17966	1.13127	1.17329	1.17442	1.41176	1.79192	1.41132	1.28289	1.27519	1.33074	1.38489	1.27405	1.15517	1.15855
93	1.63033	1.62747	1.51751	1.38722	1.34633	1.35274	1.26481	1.2766	1.425	1.29274	1.26544	1.29023	1.27961	1.2945	1.35556	1.3655	1.25649	1.23404	1.22423	1.19836	1.38728	1.31564	1.32692	1.34036	1.28878	1.45571	1.29413	1.29066	1.26451	1.25357	1.26536	1.28623	1.38392	1.39747	1.37063	1.50358	1.64228	1.72004	1.44119	1.43262	1.45455	1.49808	1.65079	1.71815	1.5942	1.64154	1.73644	1.8956	1.79298
94	1.48215	1.45343	1.46795	1.35531	1.24188	1.21231	1.20497	1.21603	1.22252	1.16619	1.13876	1.18814	1.23356	1.19192	1.29985	1.41368	1.28896	1.39599	1.31161	1.26452	1.2785	1.22367	1.2596	1.24353	1.33101	1.43385	1.34906	1.26161	1.26133	1.21477	1.13241	1.12473	1.13307	1.12263	1.10836	1.13292	1.33221	1.21868	1.21683	1.18452	1.20521	1.22211	1.23077	1.15214	1.20253	1.15147	1.33473	1.53649	1.59178
95	1.59426	1.42704	1.22981	1.0544	1.05195	1.04167	1.04393	1.06032	1.10879	1.24434	1.12443	1.11346	1.07201	1.10654	1.09399	1.10592	1.09704	1.11593	1.16951	1.32978	1.46477	1.25581	1.17581	1.18375	1.2026	1.17564	1.14228	1.16146	1.17239	1.35771	1.57136	1.39716	1.34337	1.30163	1.25265	1.26372	1.23338	1.25299	1.36628	1.4298	1.72761	1.72731	1.3526	1.25183	1.19626	1.19958	1.13514	1.12008	1.15533
96	1.85546	1.74379	1.53522	1.37813	1.31209	1.27348	1.16169	1.24371	1.20886	1.23013	1.71053	1.68426	1.36956	1.29926	1.25861	1.24949	1.21425	1.20443	1.2096	1.22583	1.71139	1.58033	1.25799	1.1483	1.10338	1.13597	1.15072	1.20591	1.17156	1.19142	1.30083	1.69775	1.32439	1.27405	1.20619	1.2165	1.22303	1.30871	1.25238	1.22513	1.17561	1.1619	1.15953	1.13075	1.16012	1.16541	1.21762	1.24238	1.21462
97	2.02153	1.99567	1.84548	1.72149	1.66528	1.60953	1.69288	1.63818	1.65399	1.76806	1.58846	1.54405	1.46758	1.44	1.39147	1.39274	1.42429	1.50814	1.51111	1.72982	1.47599	1.40267	1.3272	1.2983	1.25556	1.26672	1.25898	1.31609	1.39575	1.67598	1.36313	1.32073	1.31834	1.32425	1.28555	1.2897	1.23834	1.30368	1.54828	2.11859	1.68581	1.46254	1.39952	1.33121	1.34906	1.30341	1.36364	1.37741	1.42129
98	1.54167	1.39007	1.31228	1.20478	1.19205	1.15195	1.15068	1.17822	1.25617	1.16734	1.13328	1.15078	1.13974	1.12673	1.06298	1.12712	1.10164	1.17647	1.20546	1.36533	1.40268	1.25718	1.25994	1.23977	1.1729	1.16701	1.14856	1.12325	1.13899	1.1151	1.14699	1.18851	1.15768	1.13114	1.15253	1.13869	1.13694	1.13721	1.14551	1.13287	1.15789	1.1124	1.11377	1.0945	1.10187	1.07666	1.04697	1.0833	1.0464
99	2.01724	1.76451	1.47825	1.39877	1.32326	1.2662	1.22124	1.1973	1.17924	1.23268	1.28276	1.41091	1.7248	1.46738	1.31722	1.30138	1.23919	1.20878	1.23381	1.27329	1.35762	1.47337	1.79739	1.46006	1.35886	1.2711	1.22054	1.2083	1.26401	1.27991	1.36537	1.58788	1.99363	1.48265	1.38636	1.29425	1.23432	1.23762	1.23634	1.31295	1.32928	1.2973	1.48594	1.86511	1.47858	1.42004	1.31739	1.29283	1.26482
100	1.44544	1.15651	1.14448	1.11932	1.07296	1.07325	0.959855	0.938166	1.05637	1.05546	1.2004	1.16842	1.12807	1.11022	1.03684	1.05565	1.04461	1.01562	1.03448	1.08547	1.28923	1.32867	1.24978	1.10431	1.05568	1.03977	1.05896	0.981053	0.9876	1.01775	1.08706	1.43209	1.34035	1.1944	1.18745	1.18731	1.18493	1.12568	1.14842	1.17078	1.12125	1.24288	1.28804	1.4423	1.80851	1.31298	1.2197	1.18587	1.14127
101	1.55414	1.46281	1.34839	1.15556	1.16312	1.16111	1.18411	1.23725	1.23739	1.2705	1.27079	1.32112	1.33804	1.46315	1.34695	1.36079	1.34152	1.244	1.17716	1.17358	1.20758	1.22015	1.21676	1.28733	1.43373	1.20709	1.13988	1.11767	1.13495	1.17249	1.22684	1.21768	1.3012	1.29	1.36281	1.46481	1.37705	1.23451	1.1747	1.12965	1.13018	1.09296	1.13465	1.19717	1.22277	1.20175	1.34613	1.20824	1.17304
102	0	0	0	0	0	0	0	0	0	0	0	0	0	0	0	0	0	0	0	0	0	0	0	0	0	0	0	0	0	0	0	0	0	0	0	0	0	0	0	0	0	0	0	0	0	0	0	0	0.974576
103	1.36243	1.23972	1.1923	1.16667	1.10466	1.07757	1.0608	1.0625	1.05324	1.0508	1.07239	1.10745	1.10235	1.08836	1.12382	1.08218	1.07424	1.06397	1.06403	1.06387	1.04287	0.949894	0.969309	1.02706	1.04564	0.981754	0.939917	0.862339	0.836863	0.823922	0.814912	0.765389	0.81242	0.843962	1.04425	1.37047	1.17529	1.02737	0.984056	0.976048	1.01299	0.880144	0.998076	1.03267	1.10477	1.2672	1.81343	1.34358	0.992188
104	2.00634	1.5795	1.34623	1.21166	1.13072	1.06404	1.06876	1.0876	1.09703	1.11455	1.14172	1.18364	1.16582	1.5087	1.92241	1.41286	1.25676	1.16442	1.18719	1.20875	1.22396	1.26009	1.3853	1.81151	1.48706	1.35193	1.25377	1.24089	1.20501	1.17929	1.17108	1.15978	1.29781	1.71749	1.75221	1.38885	1.2948	1.16787	1.14585	1.18603	1.12184	1.17119	1.18187	1.28769	1.60234	1.96293	1.49062	1.38947	1.24951
105	1.7381	1.68993	1.60301	1.45181	1.31849	1.29667	1.27667	1.28481	1.30216	1.33442	1.38214	1.34119	1.32153	1.41762	1.46	1.38402	1.35	1.3754	1.46682	1.66462	1.38401	1.26936	1.30627	1.33566	1.32616	1.32052	1.35192	1.34322	1.24379	1.2253	1.18187	1.18345	1.23841	1.18922	1.17667	1.20308	1.20828	1.23623	1.23977	1.33231	1.52202	1.6463	1.60065	1.64547	1.48315	1.46914	1.4125	1.37806	1.33172
106	1.63725	1.51628	1.4447	1.36529	1.38034	1.46735	1.29114	1.19041	1.1105	1.03448	1.04863	1.11254	1.07987	1.05098	1.15741	1.2	1.23183	1.43624	1.28318	1.29042	1.17052	1.11646	1.09167	1.08291	1.09091	1.06824	1.15295	1.23415	1.44444	1.40596	1.32749	1.17929	1.18575	1.19452	1.19372	1.33088	1.19796	1.20013	1.17728	1.16567	1.11974	1.09014	1.0783	1.0633	1.07099	1.05536	1.09506	1.17484	1.26466
107	1.60829	1.49794	1.45271	1.54783	1.26869	1.22917	1.14228	1.10156	1.09131	1.10771	1.0947	1.12754	1.19549	1.32547	1.22801	1.40044	1.31373	1.22185	1.33722	1.18478	1.26032	1.33023	1.33268	1.22918	1.25846	1.31554	1.47321	1.43393	1.31258	1.26373	1.20961	1.11494	1.10102	1.0719	1.04027	1.1083	1.22644	1.25958	1.40217	1.20466	1.13007	1.07129	1.02132	1.00585	1.03817	0.990427	1.16625	1.04909	1.12031
108	1.63715	1.59316	1.38519	1.31124	1.26444	1.26189	1.33435	1.31284	1.21893	1.22222	1.14688	1.14198	1.11766	1.07123	1.17455	1.33784	1.40134	1.37883	1.52222	1.39375	1.2987	1.2283	1.21701	1.22667	1.30145	1.31865	1.45171	1.62838	1.39521	1.26944	1.27594	1.27418	1.2247	1.19747	1.17416	1.17924	1.17425	1.31637	1.17206	1.26064	1.10343	1.14929	1.15563	1.19848	1.30383	1.24471	1.24507	1.31389	1.46906
109	2.08231	1.73912	1.719	1.64338	1.59321	1.58155	1.52342	1.48062	1.52695	1.51984	1.58081	2.01027	1.8622	1.70527	1.72425	1.57222	1.53819	1.46099	1.48921	1.39618	1.41469	1.48945	1.54745	1.80418	1.98386	1.81414	1.73682	1.65398	1.6223	1.64589	1.62853	1.61004	1.58264	1.55452	1.54282	1.56531	1.64824	1.7626	1.78599	1.78027	1.68939	1.65568	1.68132	1.55084	1.46996	1.45185	1.24617	1.26333	1.15986
110	1.6748	1.525	1.40945	1.22767	1.24405	1.1324	1.07708	1.20605	1.17822	1.2	1.19347	1.15208	1.1409	1.18689	1.12121	1.14315	1.09521	1.20365	1.27222	1.17066	1.0469	1.07639	1.0518	1.09063	1.09815	1.03226	1.0577	1.08799	1.18461	1.19701	1.05852	1.02478	0.959613	0.87706	0.909605	0.907943	0.901961	0.942197	0.959147	1.07958	1.1078	1.09769	1.11041	1.08794	1.05793	1.04363	1.05249	1.03291	1.05
111	1.64794	1.60746	1.5625	1.39307	1.28295	1.29359	1.29825	1.40324	1.33258	1.32955	1.30377	1.2837	1.37739	1.51838	1.34629	1.30224	1.32509	1.44615	1.36724	1.32971	1.36824	1.32234	1.36992	1.35523	1.38722	1.34476	1.42963	1.31595	1.29167	1.3195	1.26437	1.24683	1.25506	1.31504	1.35065	1.41821	1.45383	1.69038	1.4878	1.44372	1.34962	1.31959	1.30158	1.33212	1.30112	1.30034	1.27134	1.42243	1.51543
112	0	0	0	0	0	0	0	0	0	0	0	0	0	0	0	0	0	0	0	0	0	0	0	0	0	0	0	0	0	0	0	0	0	0	0	0	0	0	0	0	0	0	0	0	0	0	0	0	0
113	1.72332	1.59316	1.51198	1.39664	1.3062	1.31119	1.31502	1.23704	1.33135	1.45629	1.57096	1.35315	1.29011	1.29352	1.29097	1.24179	1.2719	1.2786	1.39498	1.41389	1.43296	1.46048	1.51863	1.31034	1.3134	1.2979	1.31997	1.2754	1.27445	1.4019	1.51869	1.71905	1.84424	1.53349	1.41617	1.39953	1.37695	1.35152	1.35501	1.36129	1.35986	1.5159	1.8237	2.00333	1.71209	1.6298	1.50492	1.45337	1.32705
114	2.18834	2.16393	2.02703	1.90646	1.837	1.70758	1.64444	1.61818	1.63704	1.64561	1.78333	1.54819	1.49675	1.46073	1.441	1.38782	1.38816	1.41918	1.4197	1.48173	1.68831	1.75313	1.475	1.46931	1.42857	1.34003	1.33716	1.37383	1.37829	1.55046	1.93331	1.72368	1.58442	1.48993	1.44904	1.36076	1.42407	1.45628	1.44538	1.62464	1.93437	1.91131	1.58689	1.54211	1.47911	1.44796	1.40443	1.4157	1.46965
115	1.83142	1.6256	1.45184	1.29103	1.24105	1.14545	1.10399	1.0981	1.0828	1.10403	1.18272	1.25782	1.42186	1.38905	1.46401	1.27304	1.24024	1.18421	1.21748	1.21622	1.32997	1.5246	1.66527	1.46763	1.50174	1.5757	1.47715	1.3137	1.32273	1.39543	1.33059	1.56079	1.35504	1.30434	1.30441	1.27401	1.15649	1.23431	1.21067	1.2068	1.23075	1.32508	1.30937	1.22884	1.14214	1.14413	1.12091	1.18205	1.14344
116	1.63279	1.43407	1.34783	1.28745	1.2477	1.24019	1.23123	1.26753	1.28295	1.37308	1.48387	1.47539	1.51667	1.30986	1.25822	1.27716	1.23028	1.20191	1.15636	1.15929	1.1881	1.18366	1.23097	1.29714	1.30114	1.25281	1.25424	1.35028	1.30168	1.25764	1.23318	1.31163	1.26872	1.22536	1.28022	1.29167	1.38728	1.57314	1.55483	1.48889	1.41092	1.37446	1.39484	1.32571	1.27811	1.41472	1.45455	1.62725	1.52473
117	1.503	1.31869	1.26112	1.22812	1.14692	1.12935	1.11218	1.09006	1.08108	1.06393	1.06106	1.08531	1.08979	1.13084	1.15789	1.22927	1.28808	1.337	1.2461	1.29947	1.28947	1.25	1.21189	1.20773	1.25472	1.26429	1.34119	1.45714	1.6995	1.41014	1.39887	1.31975	1.30397	1.32087	1.28916	1.27987	1.28039	1.34211	1.5689	1.64315	1.48004	1.44105	1.35169	1.33043	1.2986	1.30992	1.34553	1.3864	1.42308
118	1.996	1.81937	1.68444	1.53304	1.37598	1.25237	1.25642	1.22259	1.23875	1.23363	1.32624	1.43289	1.30227	1.4343	1.32877	1.25316	1.21408	1.17973	1.2052	1.23077	1.31613	1.46712	1.45609	1.65803	1.65552	1.47644	1.45626	1.32725	1.29696	1.29126	1.29357	1.45862	1.47699	1.56375	1.5694	1.72695	1.4223	1.37217	1.38446	1.44965	1.34708	1.37402	1.47128	1.58039	1.44653	1.7106	1.60481	1.48365	1.39692
119	1.71154	1.58451	1.62915	1.48696	1.41732	1.40449	1.34954	1.36335	1.48387	1.40723	1.37411	1.36973	1.39637	1.62357	1.61641	1.41496	1.31976	1.2847	1.42857	1.32603	1.30802	1.34595	1.35237	1.42623	1.33014	1.34928	1.32642	1.30705	1.28695	1.35423	1.3516	1.37104	1.39397	1.62064	1.71111	1.6375	1.6546	1.48759	1.43618	1.39258	1.39655	1.35	1.3072	1.32378	1.43213	1.56274	1.48721	1.55504	1.71525
120	1.98768	1.7141	1.5533	1.42125	1.33174	1.30434	1.31752	1.2789	1.25614	1.31786	1.34717	1.43829	1.44957	1.54956	1.81159	1.9346	1.64143	1.58039	1.46922	1.40098	1.33885	1.26866	1.32203	1.44531	1.66541	2.11684	1.50382	1.58068	1.38317	1.3299	1.29043	1.24837	1.29672	1.26718	1.33585	1.62655	1.92754	1.74418	1.40203	1.33452	1.36369	1.38403	1.36116	1.40249	1.47926	1.83784	2.3626	1.82396	1.65769
121	0	0	0	0	0	0	0	0	0	0	0	0	0	0	0	0	0	0	0	0	0	0	0	0	0	0	0	0	0	0	0	0	0	0	0	0	0	0	0	0	0	0	0	0	0	0	0	0	0
122	1.72808	1.56318	1.48412	1.45957	1.36058	1.33328	1.33216	1.38884	1.35812	1.53134	1.60748	1.47059	1.43404	1.40928	1.40747	1.27181	1.29883	1.325	1.36408	1.32672	1.41414	1.59585	1.53615	1.53778	1.60465	1.54971	1.47644	1.48469	1.48544	1.45714	1.52239	1.59184	1.70684	1.7227	1.58149	1.58319	1.5	1.49363	1.41304	1.42918	1.37295	1.36019	1.46269	1.49524	1.81509	1.52391	1.39336	1.46969	1.41906
123	2.04187	1.70546	1.57631	1.35664	1.49171	1.43648	1.37097	1.33115	1.38674	1.40914	1.38055	1.65854	1.74871	1.46183	1.47034	1.3946	1.32691	1.375	1.42164	1.37378	1.34146	1.44422	1.71606	1.68441	1.66001	1.49224	1.45936	1.41935	1.43651	1.36373	1.43921	1.59426	1.87407	1.72977	1.51459	1.40234	1.36369	1.35532	1.30315	1.30735	1.33388	1.45947	1.72692	2.03783	1.83602	1.70826	1.61066	1.48817	1.35157
124	1.83966	1.78061	1.53947	1.43363	1.39458	1.38377	1.41333	1.46511	1.44531	1.4739	1.52892	1.6	1.7109	1.8244	1.58991	1.52743	1.42488	1.41818	1.38095	1.37959	1.40659	1.38211	1.41034	1.65734	1.43947	1.41991	1.35761	1.32726	1.30304	1.24156	1.29152	1.36219	1.46165	1.88109	1.57414	1.52114	1.46414	1.46341	1.44105	1.46895	1.59074	1.59444	1.86111	2.18333	1.72129	1.66327	1.54245	1.49591	1.47273
125	2.37917	1.91145	1.72624	1.47774	1.43782	1.32491	1.25623	1.26801	1.31535	1.3163	1.45056	1.52555	1.70443	1.59914	1.44674	1.38001	1.56471	1.41796	1.34906	1.3375	1.35759	1.2974	1.50958	1.73576	2.05051	1.63473	1.64742	1.5	1.48127	1.41748	1.44011	1.41983	1.39681	1.4344	1.61524	1.92863	1.65137	1.6109	1.65463	1.69764	1.55737	1.53203	1.48831	1.46411	1.4162	1.40571	1.37572	1.46372	1.58382
126	1.34969	1.27648	1.25571	1.19625	1.21347	1.29208	1.21054	1.14544	1.08547	1.10997	1.10738	1.06051	1.05526	1.02942	1.01356	1.01007	1.07108	1.23947	1.30476	1.2284	1.1592	1.09117	1.0618	1.05398	1.03448	1.04623	1.06769	1.04695	1.17264	1.38123	1.14471	1.0916	1.05822	1.01515	1.0429	1.05686	1.04068	1.03096	1.04714	1.13878	1.62003	1.18159	1.10132	1.07862	1.02597	1.0241	1.00403	1.03698	1.00296
127	1.32205	1.28559	1.19074	1.18659	1.15642	1.17428	1.19881	1.13087	1.1195	1.09062	1.10438	1.10794	1.10154	1.26498	1.24126	1.15014	1.13333	1.07359	1.10028	1.08044	1.04954	1.04644	1.02416	1.02847	1.04335	1.07558	1.14644	1.27854	1.10522	1.12473	1.15733	1.05455	1.09459	1.08831	1.05495	1.05357	1.04262	1.03212	1.09214	1.13314	1.07775	1.14365	1.19658	1.1403	1.19832	1.21627	1.24211	1.28243	1.2877
128	1.82804	1.54492	1.44003	1.3147	1.25026	1.31724	1.46963	1.27378	1.32234	1.32271	1.27341	1.23396	1.26236	1.27778	1.29897	1.39357	1.44706	1.55472	1.72761	1.52358	1.46328	1.4477	1.37051	1.4127	1.35865	1.39764	1.46893	1.62482	2.06893	1.66538	1.54689	1.42077	1.41055	1.29866	1.38658	1.36472	1.46667	1.50588	1.68757	1.89232	1.51751	1.5231	1.49071	1.48223	1.40809	1.40488	1.41034	1.43182	1.56157
129	1.45437	1.32258	1.33	1.22222	1.18399	1.14021	1.16959	1.17193	1.19718	1.34476	1.21514	1.22128	1.22953	1.26341	1.25581	1.28718	1.33488	1.32889	1.37688	1.32124	1.27411	1.24121	1.23188	1.22648	1.25943	1.21778	1.19824	1.28311	1.48515	1.44103	1.31472	1.32804	1.3545	1.335	1.37441	1.32751	1.29787	1.33178	1.38739	1.52558	1.78676	1.55288	1.55721	1.54419	1.52314	1.47273	1.40351	1.32159	1.28889
130	0	0	0	0	0	0	0	0	0	0	0	0	0	0	0	0	0	0	0	0	0	0	0	0	0	0	0	0	0	0	0	0	0	0	0	0	0	0	0	0	0	0	0	0	0	0	0	0	0
131	0	0	0	0	0	0	0	0	0	0	0	0	0	0	0	0	0	0	0	0	0	0	0	0	0	0	0	0	0	0	0	0	0	0	0	0	0	0	0	0	0	0	0	0	0	0	0	0	0
132	0	0	0	0	0	0	0	0	0	0	0	0	0	0	0	0	0	0	0	0	0	0	0	0	0	0	0	0	0	0	0	0	0	0	0	0	0	0	0	0	0	0	0	0	0	0	0	0	0
133	1.51028	1.4492	1.41629	1.33246	1.38318	1.275	1.3112	1.43066	1.43162	1.40815	1.36447	1.26493	1.29149	1.23368	1.13355	1.10006	1.06748	1.15492	1.24324	1.35652	1.15395	1.16887	1.11242	1.09745	1.11496	1.08021	1.0785	1.05882	1.06885	1.15751	1.18727	1.23413	1.24	1.4	1.66353	1.79141	1.56995	1.4665	1.42654	1.42381	1.35529	1.36232	1.33556	1.3381	1.4516	1.42456	1.46595	1.34982	1.27619
134	0	0	0	0	0	0	0	0	0	0	0	0	0	0	0	0	0	0	0	0	0	0	0	0	0	0	0	0	0	0	0	0	0	0	0	0	0	0	0	0	0	0	0	0	0	0	0	0	0
135	1.91222	1.76519	1.52708	1.36105	1.26492	1.16151	1.16973	1.25	1.40487	1.47021	1.35632	1.26241	1.32281	1.39007	1.52987	1.31142	1.29023	1.3617	1.7103	1.33651	1.26897	1.22296	1.16279	1.18668	1.34266	1.5146	1.28102	1.46897	1.86564	1.43084	1.34884	1.29023	1.28097	1.2838	1.31707	1.30419	1.42623	1.67066	1.91746	1.53517	1.36145	1.28909	1.21899	1.22609	1.23894	1.26829	1.27879	1.45763	1.89716
136	1.69608	1.53535	1.40722	1.35385	1.30303	1.21845	1.19704	1.265	1.27279	1.23223	1.33158	1.34641	1.37577	1.42553	1.54857	1.47429	1.49462	1.38947	1.38033	1.34031	1.28718	1.27962	1.24701	1.28019	1.35945	1.56808	1.67873	1.37603	1.35319	1.38755	1.31347	1.32631	1.35268	1.4	1.52537	1.69301	1.96296	1.63731	1.53774	1.48262	1.46544	1.41706	1.46856	1.41429	1.45274	1.53889	1.71317	2.0425	1.93302
137	2.40408	1.9255	1.691	1.48641	1.38673	1.38739	1.3898	1.36901	1.36491	1.3804	1.52909	1.49326	1.77918	2.17679	1.84171	1.59589	1.49126	1.43742	1.55259	1.54081	1.62319	1.63557	1.68057	1.84748	2.23069	1.66853	1.54061	1.43375	1.4493	1.49477	1.47983	1.41921	1.42195	1.38824	1.59037	1.73159	1.86859	1.62276	1.61357	1.58241	1.52484	1.55524	1.52113	1.56601	1.51919	1.29382	1.23883	1.30712	1.37266
138	1.33484	1.33333	1.30734	1.20339	1.18741	1.14981	1.14432	1.15823	1.10577	1.15589	1.17886	1.19615	1.10544	1.11787	1.12855	1.12896	1.14898	1.17424	1.23733	1.19448	1.23358	1.20306	1.23531	1.18019	1.1767	1.15273	1.22584	1.18569	1.2126	1.13903	1.18913	1.22951	1.39783	1.27857	1.32062	1.27523	1.2659	1.27315	1.26977	1.2381	1.18251	1.28718	1.44978	1.81188	1.52464	1.58854	1.51986	1.36967	1.46724
139	1.78481	1.52941	1.2632	1.1108	1.00254	0.978873	0.988919	0.909664	0.9262	0.929924	0.933126	0.974715	0.958869	1.03229	1.20482	1.36306	1.15667	1.05806	1.07731	0.973684	1.00327	0.931845	0.938525	0.996953	1.07866	1.41259	1.13995	1.20015	1.0586	1.02128	0.988662	0.9825	0.931367	0.950845	0.969488	1.05765	1.24058	1.37237	1.10386	0.973723	1	1.01349	0.972866	0.937017	0.993088	1.02252	1.0022	1.0645	1.12778
140	1.21702	1.14367	1.14043	1.08429	1.04844	0.983607	0.97561	0.983607	0.983607	0.972727	0.981651	0.981651	0.994644	0.994749	0.965491	0.987615	0.990741	0.984814	0.97479	1.18378	1.18098	1.18317	1.17389	1.20901	1.21154	1.14054	1.0875	1.10497	1.12303	1.10419	1.16588	1.22542	1.35376	1.61958	1.22215	1.17915	1.12892	1.11579	1.072	1.08254	1.11511	1.1994	1.14187	1.16279	1.33848	1.36549	1.17953	1.12451	1.09717
141	1.42365	1.2619	1.3202	1.32367	1.20488	1.20964	1.29358	1.39661	1.2521	1.20961	1.25221	1.194	1.1907	1.21519	1.22866	1.26419	1.29004	1.29661	1.36415	1.38559	1.40611	1.34008	1.31356	1.29063	1.29167	1.32804	1.29744	1.46487	1.55607	1.49605	1.50704	1.45419	1.40187	1.37156	1.42857	1.34416	1.58892	1.64894	1.8617	1.80016	1.85405	1.73913	1.61817	1.62887	1.57812	1.49741	1.52583	1.54054	1.65761
142	1.91561	1.63265	1.44238	1.28682	1.18478	1.11319	1.13378	1.20144	1.23436	1.28701	1.2392	1.25126	1.28695	1.29667	1.27848	1.32443	1.33662	1.41304	1.31357	1.27129	1.29412	1.24227	1.2532	1.34627	1.33264	1.28526	1.45993	1.76806	1.36806	1.33209	1.28417	1.2203	1.19756	1.31271	1.40031	1.63432	1.4856	1.52201	1.41716	1.32075	1.22799	1.24516	1.18503	1.16898	1.16964	1.26973	1.4161	1.46477	1.61098
143	1.28906	1.16031	1.04215	1.02317	0.996689	1.00637	0.998899	1.02065	0.989368	0.984924	1.03435	1.11574	1.04898	1.10374	1.22519	1.11786	1.07306	1.06488	1.06189	1.05115	1.05643	1.03563	1.03779	1.06603	1.14535	1.39346	1.27273	1.28635	1.12181	1.07008	1.09038	1.06425	1.03679	1.01909	1.06079	1.07967	1.31818	1.30184	1.25135	1.12772	1.0867	1.07086	1.04945	1.07084	1.0458	1.07232	1.10344	1.37805	1.45545
144	1.58198	1.51338	1.42989	1.40441	1.39069	1.41286	1.48243	1.35331	1.34266	1.3146	1.32936	1.28397	1.22793	1.23184	1.26654	1.27959	1.36388	1.41598	1.42178	1.36083	1.39455	1.35782	1.43051	1.3811	1.31686	1.33474	1.33639	1.3573	1.54657	1.53158	1.37394	1.38109	1.30441	1.27805	1.32642	1.33329	1.38396	1.34451	1.36016	1.70464	1.66768	1.58824	1.49339	1.50217	1.44773	1.46496	1.44355	1.43333	1.65715
145	1.85312	1.78325	1.53016	1.36023	1.35481	1.31286	1.23077	1.2256	1.24281	1.22533	1.25258	1.32787	1.44072	1.66361	1.64451	1.52838	1.35513	1.35	1.24654	1.23401	1.11968	1.19656	1.19538	1.17927	1.24408	1.54192	1.38235	1.30984	1.24528	1.19498	1.1829	1.10581	1.06279	1.07365	1.09182	1.2022	1.31355	1.37993	1.22516	1.23651	1.11661	1.08175	1.0636	1.03807	0.974239	0.969278	0.993098	1.0767	1.0952
146	1.75687	1.70792	1.54082	1.41789	1.34016	1.35493	1.41359	1.41841	1.71018	1.41589	1.40487	1.35598	1.34222	1.33134	1.3061	1.42626	1.41869	1.46504	1.51451	1.68065	1.51475	1.48554	1.41176	1.39489	1.37709	1.40805	1.57255	1.79953	1.76751	1.84737	1.54753	1.469	1.43099	1.34819	1.32804	1.36723	1.39254	1.60903	1.92969	2.01449	1.62572	1.56599	1.46263	1.3876	1.39085	1.36253	1.3545	1.37366	1.49005
147	1.48241	1.37694	1.2922	1.21061	1.14768	1.104	1.08502	1.02798	1.03759	1.02346	1.01318	1.02123	1.01075	1.03406	1.07563	1.13095	1.41887	1.22901	1.19084	1.08574	1.11045	1.13939	1.15182	1.1715	1.21837	1.28852	1.49696	1.40764	1.23019	1.14409	1.12068	1.0904	1.11765	1.14072	1.16362	1.28508	1.54422	1.95732	1.76741	1.48937	1.31751	1.23353	1.19954	1.16566	1.15172	1.11817	1.18819	1.23037	1.33704
148	1.34717	1.284	1.13127	1.09175	1.10124	1.07523	1.0733	1.01846	1.07837	1.09658	1.06486	1.08259	1.02061	1.00596	1.06613	1.09638	1.14798	1.10332	1.14964	1.06424	1.16404	1.09282	1.03141	1.09676	1.05092	1.03518	1.11785	1.12234	1.1148	1.17169	1.1555	1.11929	1.04069	1.08	1.09613	1.0979	0.998386	0.987015	0.956356	0.989804	0.985646	0.957676	0.935298	0.936082	0.932972	0.968262	0.939638	0.90848	0.922642
149	1.5848	1.48274	1.38565	1.33973	1.20994	1.24389	1.18172	1.23891	1.4396	1.25874	1.22297	1.11506	1.18237	1.16813	1.17016	1.12391	1.13813	1.19455	1.2028	1.2211	1.34852	1.25645	1.27217	1.2507	1.37389	1.24238	1.14835	1.13431	1.15396	1.15716	1.15868	1.11876	1.18077	1.34798	1.67249	1.6318	1.40899	1.36	1.34016	1.24254	1.28794	1.3303	1.41441	1.60365	1.78162	2.05797	1.60254	1.56453	1.44765
150	2.33415	2.04651	1.59167	1.50628	1.41438	1.29749	1.29268	1.28175	1.34413	1.41624	1.52445	1.62356	2.04607	1.98939	1.65328	1.51578	1.48944	1.48739	1.44739	1.464	1.53093	1.64175	1.93442	1.55346	1.45393	1.40384	1.39077	1.37386	1.35534	1.41068	1.41994	1.93175	1.94537	1.46661	1.34175	1.29565	1.27273	1.30079	1.29004	1.31231	1.44216	2.05995	1.86686	1.4619	1.36782	1.29029	1.27994	1.35844	1.26648
151	2.0297	1.61751	1.50011	1.47368	1.40797	1.37457	1.37492	1.37765	1.39753	1.44351	1.60317	1.97202	1.56167	1.43556	1.33445	1.35517	1.35789	1.42933	1.32558	1.3	1.3045	1.43225	1.78246	1.55802	1.37282	1.32192	1.26645	1.27362	1.27331	1.32293	1.35974	1.31929	1.38585	1.76093	1.41367	1.27563	1.28082	1.27738	1.25068	1.25802	1.26937	1.25203	1.34795	1.43478	1.42242	1.51673	1.86806	1.39935	1.41606
152	1.50697	1.37883	1.22117	1.08117	1.04413	1.06857	1.01156	1.03087	1.1404	1.3574	1.19425	1.28571	1.04974	1.023	1.05871	1.04026	1.11636	1.12571	1.0198	1.05596	1.16894	1.32065	1.0987	1.04833	0.952947	0.975862	0.939271	0.9232	0.921305	0.940395	0.915129	0.944123	1.14751	0.890525	0.903781	0.92126	0.95746	0.888416	0.88189	0.844293	0.794376	0.830214	0.790608	0.808442	0.882505	0.969595	1.00758	0.861921	0.806933
153	2.15616	1.6003	1.41935	1.4022	1.35348	1.32326	1.25729	1.28532	1.36344	1.38757	1.55048	1.86878	1.55297	1.38889	1.33059	1.25152	1.19701	1.17841	1.22666	1.26321	1.32746	1.48372	2.04928	1.55885	1.39233	1.33333	1.26229	1.22344	1.2368	1.23349	1.27047	1.21723	1.26177	1.64464	2.13058	1.45485	1.2702	1.19671	1.14377	1.13102	1.16051	1.13108	1.17287	1.27756	1.90099	2.08796	1.49662	1.41304	1.31746
154	2.05984	1.73712	1.54936	1.40226	1.30087	1.2542	1.2038	1.24919	1.30132	1.38062	1.52691	1.94502	1.67229	1.52536	1.47562	1.41026	1.35616	1.36105	1.37693	1.37683	1.51258	1.68526	1.60836	1.33092	1.31189	1.27436	1.2947	1.28486	1.26682	1.28655	1.38541	1.60579	1.89112	1.48057	1.42691	1.43034	1.38679	1.3348	1.35166	1.39731	1.37772	1.5689	1.81752	2.12635	1.6746	1.61979	1.51081	1.47217	1.38138
155	1.48211	1.36332	1.27893	1.16724	1.11475	1.07818	1.05574	1.02437	1.07288	1.07358	1.05145	1.08109	1.11165	1.17434	1.22501	1.16279	1.08355	1.07378	1.0995	1.14183	1.09021	1.11006	1.09327	1.06714	1.00978	1	1.02529	1.04062	1.01513	1.08841	1.19302	1.01381	1.02325	1.00501	1.01848	0.960396	0.981716	0.954774	0.97978	0.984165	1.01972	1.01987	1.05931	1.14816	1.05742	0.960465	0.948889	0.920354	0.898849
156	1.15782	1.06815	1.01817	0.987212	0.941889	0.920877	0.946841	0.935029	1.02439	0.944245	0.957816	1.0568	0.971929	0.91986	0.914474	0.911894	0.858506	0.903148	0.842256	0.908416	0.932773	0.910569	0.958835	0.986926	1.1193	0.952761	0.981038	0.97193	0.927928	1	0.902976	0.872776	0.868884	0.864778	0.856037	0.906444	0.942924	0.946579	0.908731	0.952453	0.921866	0.913626	0.90407	0.904332	0.897481	0.85554	0.85526	0.860807	0.850133
157	1.67587	1.62151	1.6051	1.36373	1.22653	1.18165	1.23839	1.27099	1.23251	1.21627	1.24694	1.21629	1.24164	1.23333	1.22935	1.29818	1.40074	1.66622	1.34182	1.27418	1.26899	1.28037	1.19632	1.18671	1.1888	1.1905	1.25247	1.44727	1.80919	1.51774	1.32692	1.28317	1.21795	1.18293	1.20521	1.19891	1.20352	1.2624	1.31218	1.44405	1.69315	1.30409	1.24612	1.17456	1.16144	1.14197	1.12055	1.13295	1.10511
158	1.54281	1.4381	1.35135	1.22768	1.13158	1.08649	1.08162	1.09976	1.1283	1.13107	1.12273	1.16583	1.15228	1.20112	1.20468	1.25146	1.47822	1.35196	1.26901	1.12656	1.18431	1.13429	1.06102	1.09152	1.09206	1.14492	1.16437	1.4975	1.22283	1.18503	1.1688	1.14977	1.06278	1.04225	1.08511	1.06736	1.14687	1.18919	1.26799	1.38073	1.34803	1.22105	1.18431	1.18019	1.12697	1.10701	1.08316	1.10412	1.12772
159	1.48252	1.40968	1.24675	1.23215	1.12664	1.125	1.12857	1.32411	1.2455	1.26039	1.21899	1.20123	1.20394	1.23123	1.46712	1.43567	1.36301	1.26957	1.23093	1.19602	1.1771	1.16554	1.17927	1.21431	1.33224	1.69	1.35849	1.29853	1.27389	1.16923	1.09738	1.14923	1.0995	1.10248	1.13814	1.25378	1.35376	1.21534	1.07883	1.04496	1.06551	1.04631	1.13537	1.05128	1.05209	1.06753	1.08531	1.17559	1.4008
160	2.18404	1.65832	1.60698	1.4504	1.45724	1.33129	1.36598	1.5025	1.5064	1.36486	1.57183	2.06083	1.91294	1.62443	1.45206	1.35535	1.3044	1.30065	1.25237	1.29844	1.30973	1.55514	1.7898	2.00955	1.4939	1.39938	1.34082	1.27416	1.24155	1.21319	1.2555	1.21999	1.43882	2.01101	1.65873	1.38776	1.32668	1.17949	1.19899	1.17279	1.22078	1.23612	1.28116	1.41869	1.87762	1.8	1.48878	1.34581	1.31245
161	1.45868	1.33068	1.15476	1.06538	1.02427	1.01471	0.951049	0.970072	0.976305	0.962329	0.99262	1.00632	1.06815	1.39297	1.28846	1.18101	1.18612	1.04176	1.00852	1.13406	1.11685	1.09624	1.13369	1.4252	1.29715	1.12963	1.07857	1.07375	1.04411	1.06023	1.07474	1.08116	1.2439	1.26006	1.66977	1.2752	1.26885	1.23271	1.35938	1.23245	1.2053	1.19366	1.23973	1.23724	1.22029	1.50873	1.54851	1.36071	1.28976
162	1.47399	1.37929	1.25	1.28417	1.29747	1.35604	1.32067	1.32153	1.20597	1.2263	1.2271	1.1685	1.22604	1.22634	1.2819	1.35945	1.34933	1.424	1.37403	1.26963	1.30812	1.31006	1.16705	1.18321	1.19182	1.13675	1.09581	1.27355	1.89938	1.42225	1.28053	1.17426	1.14062	1.16862	1.13667	1.15867	1.18167	1.21091	1.38399	1.81954	1.9781	1.48377	1.44314	1.37548	1.26644	1.28621	1.31295	1.2995	1.30935
163	1.76786	1.71102	1.62845	1.51323	1.39342	1.37078	1.33621	1.33251	1.32724	1.32423	1.29886	1.28379	1.33942	1.38235	1.31818	1.36765	1.35989	1.48837	1.45249	1.44444	1.46691	1.37801	1.32414	1.26073	1.32142	1.33766	1.33077	1.36343	1.44637	1.37547	1.33036	1.25045	1.17751	1.16564	1.11776	1.19814	1.27711	1.42089	1.44915	1.69652	1.68762	1.47706	1.37415	1.4574	1.39534	1.38783	1.35081	1.31437	1.32567
164	1.59297	1.52325	1.35776	1.163	1.08527	1.04808	1.00943	1.03754	1.04264	1.1038	1.09738	1.12244	1.15978	1.13114	1.15594	1.1716	1.19124	1.21723	1.34486	1.35021	1.36061	1.42135	1.23682	1.15373	1.12784	1.07003	1.03757	1.02646	1.07816	1.21839	1.48397	1.15068	1.13803	1.17384	1.29474	1.11389	1.06221	1.09018	1.08986	1.08991	1.22387	1.40556	1.44986	1.25627	1.24279	1.25667	1.26313	1.20651	1.20568
165	1.85368	1.64923	1.4641	1.39231	1.37874	1.22596	1.18796	1.09371	1.12819	1.12603	1.18146	1.28963	1.42274	1.50008	1.32969	1.31015	1.23003	1.23615	1.22857	1.20376	1.22397	1.28994	1.36047	1.53081	1.45946	1.33328	1.24901	1.23455	1.22894	1.28391	1.32061	1.34208	1.54579	1.82226	1.49032	1.33442	1.26596	1.24069	1.21154	1.24468	1.30699	1.30325	1.36343	1.51661	1.87744	1.52264	1.48673	1.37337	1.25078
166	1.42879	1.42748	1.38148	1.2853	1.40378	1.36364	1.32468	1.19188	1.10835	1.08594	1.06522	1.11809	1.11685	1.12505	1.07286	1.10535	1.16587	1.21464	1.12808	1.14067	1.3205	1.22453	1.2219	1.18239	1.08454	1.08622	1.06593	1.07031	1.06634	1.02407	1.02196	1.11681	1.07264	1.07209	1.11099	1.05267	1.08202	1.00363	0.954291	0.877978	0.949271	0.910728	0.966044	1.01675	0.995624	0.947297	1.0298	1.10814	1.00724
167	1.73423	1.69565	1.69969	1.32961	1.25446	1.20121	1.1676	1.18937	1.39574	1.54006	1.24713	1.27332	1.43498	1.52616	1.29958	1.20754	1.14409	1.22574	1.31676	1.47757	1.37032	1.46934	1.54971	1.67536	1.41749	1.26333	1.17547	1.14422	1.18447	1.1855	1.22087	1.36774	1.49477	1.69197	1.40845	1.28497	1.26576	1.22327	1.15773	1.21035	1.19602	1.27609	1.41128	1.98629	1.80519	1.47235	1.31835	1.24736	1.22468
168	1.37086	1.31111	1.22101	1.17969	1.12737	1.09129	1.09404	1.12187	1.07819	1.07241	1.04253	0.942835	1.01515	1.0347	0.952689	0.970426	1.09234	1.06737	1.02072	0.965978	0.944297	0.972299	0.938564	0.931671	0.923815	0.965316	1.04164	1.08062	1.01862	0.946867	0.909774	0.92976	0.897243	0.894724	0.888631	0.906468	0.978166	1.26376	1	0.978469	0.930601	0.900442	0.935363	0.917643	0.908283	0.906632	0.94702	0.988764	1.05669
169	1.35117	1.24737	1.17722	1.01392	1.005	0.981854	0.992289	1.09784	1.20524	1.15833	0.996499	1.0008	1.06156	1.05942	1.04613	1.0343	1.08651	1.05468	1.0458	1.05792	1.14007	1.28936	1.08716	1.07569	1.00593	0.951374	0.969139	0.945422	0.915217	0.933281	1.00316	1.04695	1.06409	1.26744	1.0467	1.03478	1.02583	0.973008	0.938776	0.951948	0.952772	0.945064	0.90776	0.979798	0.989817	1.02083	1.21548	1.03436	0.969265
170	1.60182	1.52863	1.4187	1.33193	1.22419	1.23529	1.26692	1.27059	1.48855	1.38306	1.2945	1.19795	1.23372	1.16667	1.22337	1.19728	1.25735	1.24528	1.25912	1.28115	1.51122	1.30514	1.26187	1.22466	1.29543	1.25255	1.20721	1.16662	1.22285	1.22364	1.33328	1.47137	1.35434	1.26564	1.30199	1.31555	1.26944	1.19115	1.08626	1.10473	1.13043	1.22615	1.2992	1.56482	1.30231	1.30276	1.32089	1.33469	1.17049
171	1.72986	1.60004	1.59133	1.52508	1.46071	1.33646	1.31494	1.2326	1.20311	1.17231	1.21519	1.15509	1.23322	1.50872	1.42737	1.42662	1.41559	1.33488	1.3377	1.35008	1.29085	1.37908	1.37061	1.61077	1.51133	1.42742	1.52539	1.64264	1.47742	1.40328	1.41264	1.39844	1.40121	1.41633	1.43729	1.45814	1.45173	1.49567	1.67412	1.56271	1.43758	1.38907	1.36	1.29221	1.26318	1.28605	1.34828	1.37086	1.50988
172	1.72868	1.6661	1.46758	1.33333	1.32492	1.28533	1.28182	1.34519	1.25119	1.26316	1.29714	1.21053	1.24198	1.29062	1.34663	1.48937	1.36246	1.31585	1.27139	1.29969	1.23782	1.30322	1.38095	1.37736	1.40803	1.54294	1.39031	1.26796	1.25395	1.2284	1.21237	1.29841	1.44422	1.61733	1.63716	1.7875	1.89888	1.6932	1.64972	1.54166	1.54418	1.61953	1.66515	1.78521	1.7281	1.88601	2.08328	2.12021	1.71547
173	1.95525	1.56351	1.45789	1.29545	1.23399	1.2122	1.18228	1.15692	1.1163	1.11934	1.12657	1.13756	1.15259	1.27947	1.43329	1.89885	1.54358	1.32497	1.26621	1.21098	1.23377	1.24617	1.31537	1.28448	1.45528	2.07828	1.59066	1.39964	1.30779	1.28537	1.27595	1.23638	1.25567	1.32632	1.49671	1.8521	2.17487	1.61074	1.50789	1.41173	1.4192	1.37416	1.33632	1.38138	1.5603	1.5484	1.61071	1.79855	2.18843
174	1.55505	1.46327	1.354	1.26324	1.22944	1.25726	1.2428	1.31325	1.25357	1.39562	1.38956	1.34615	1.36466	1.29795	1.24159	1.2597	1.23991	1.30016	1.32091	1.31016	1.30141	1.32054	1.29034	1.24226	1.28484	1.35536	1.55184	1.51992	1.51837	1.53962	1.57387	1.51211	1.53489	1.47235	1.40169	1.44847	1.56573	1.59451	1.62611	1.53005	1.65233	1.62338	1.57346	1.56184	1.41011	1.38799	1.29333	1.23871	1.27775
175	1.81786	1.67529	1.55836	1.51185	1.47097	1.4279	1.48778	1.46505	1.47246	1.61864	1.77507	1.47781	1.40054	1.32546	1.32418	1.3449	1.29643	1.34876	1.39185	1.45144	1.68532	1.72966	1.43422	1.38654	1.35632	1.32996	1.26502	1.25627	1.21021	1.23854	1.32537	1.64191	1.95212	1.4453	1.33675	1.26531	1.21949	1.18586	1.16951	1.22764	1.27418	1.39534	1.58673	1.95568	1.88239	1.45373	1.31092	1.27649	1.24129
176	1.70363	1.59016	1.35328	1.2073	1.14678	1.13128	1.06775	1.09525	1.07708	1.09633	1.10502	1.10455	1.14393	1.11682	1.13615	1.23445	1.6039	1.28947	1.22996	1.16801	1.17573	1.18182	1.12832	1.12905	1.15253	1.25228	1.35667	1.64328	1.44286	1.28581	1.19747	1.14484	1.1234	1.0996	1.1069	1.12745	1.12987	1.18491	1.32915	1.48859	1.26178	1.23338	1.21969	1.34731	1.18132	1.18182	1.14974	1.13279	1.18652
177	1.7204	1.68468	1.44886	1.41593	1.36004	1.36864	1.4059	1.3937	1.39168	1.37634	1.46866	1.4585	1.5	1.6627	1.52713	1.5214	1.43123	1.41985	1.41589	1.34234	1.32717	1.29605	1.30189	1.33962	1.33851	1.3907	1.54167	1.54378	1.48624	1.42922	1.43536	1.41622	1.38883	1.3786	1.33463	1.32812	1.36981	1.33013	1.33478	1.39133	1.41036	1.47266	1.57222	1.65354	1.64684	1.61745	1.62109	1.57451	1.54478
178	1.5125	1.33883	1.26598	1.18809	1.16817	1.22941	1.34985	1.16176	1.1011	1.0791	1.08791	1.04527	1.045	1.05699	1.0732	1.14414	1.16208	1.37531	1.25872	1.26913	1.4116	1.38469	1.19621	1.11832	1.11338	1.07867	1.09621	1.06186	1.09412	1.11226	1.25294	1.39459	1.59911	1.3025	1.20651	1.1812	1.1725	1.11558	1.14035	1.1261	1.21968	1.31677	1.56147	1.94888	1.38799	1.34824	1.2875	1.25595	1.27573
179	1.73362	1.58079	1.38739	1.34946	1.28699	1.30405	1.26888	1.32653	1.3506	1.39093	1.37564	1.33613	1.32443	1.29478	1.25969	1.24961	1.24481	1.24643	1.31667	1.41913	1.41569	1.34894	1.31978	1.29545	1.25806	1.23037	1.22143	1.32342	1.44444	1.47925	1.51095	1.5	1.40193	1.38492	1.33333	1.30224	1.26528	1.3252	1.45386	1.68722	1.54545	1.66901	1.52329	1.492	1.43265	1.42918	1.40749	1.38017	1.40887
180	1.64784	1.59065	1.52692	1.49664	1.54723	1.49838	1.41971	1.429	1.49153	1.29099	1.28107	1.27439	1.26364	1.25248	1.27217	1.32089	1.44805	1.47929	1.46832	1.5471	1.34916	1.33696	1.30149	1.32663	1.3205	1.35821	1.32184	1.39365	1.38841	1.49544	1.6721	1.41	1.48226	1.59677	1.55991	1.43459	1.44016	1.41606	1.425	1.4396	1.53957	1.59642	1.48592	1.52465	1.56944	1.73026	1.67093	1.45794	1.44586
181	1.73622	1.58911	1.33457	1.28974	1.2138	1.12811	1.0806	1.10815	1.08919	1.13421	1.14159	1.21899	1.49027	1.27068	1.20179	1.21316	1.16304	1.15734	1.18292	1.1923	1.16163	1.34971	1.4949	1.26963	1.19506	1.21955	1.07154	1.02406	1.03867	1.02618	1.08324	1.07668	1.09044	1.40122	1.54327	1.42837	1.52281	1.27108	1.16035	1.11126	1.1	1.14837	1.10511	1.10118	1.08897	1.15496	1.18239	1.24474	1.19293
182	1.5124	1.42722	1.30216	1.26782	1.23186	1.28244	1.32404	1.39016	1.34355	1.33443	1.30946	1.30372	1.31902	1.36059	1.36496	1.34201	1.32134	1.32986	1.32381	1.425	1.39308	1.31257	1.37151	1.35689	1.29755	1.29412	1.26791	1.19701	1.32811	1.45911	1.651	1.49446	1.55602	1.5354	1.48548	1.47809	1.49612	1.44656	1.52876	1.70383	2.07554	1.64468	1.48	1.53675	1.51292	1.46779	1.39733	1.41259	1.44195
183	1.64571	1.54003	1.42743	1.29834	1.26076	1.23086	1.25849	1.36419	1.60716	1.3848	1.34414	1.30422	1.41758	1.57602	1.39056	1.35398	1.35887	1.42296	1.59515	1.47796	1.46512	1.46769	1.54857	1.52069	1.37685	1.35077	1.31012	1.45546	1.4968	1.68492	1.47368	1.52308	1.63645	1.83642	1.59692	1.50606	1.409	1.42059	1.48732	2.04088	1.70016	1.56661	1.79095	1.82979	1.49868	1.39227	1.35279	1.34148	1.34291
184	1.23649	1.21664	1.16532	1.09063	1.06994	1.04738	1.04869	1.03804	1.02536	1.00375	0.979428	0.907423	0.902098	0.889522	0.898184	0.852046	0.92516	1.01242	1.04601	0.918993	0.916619	0.946629	0.909621	0.877332	0.908145	0.846806	0.852949	0.836576	0.890026	0.937656	1.02698	0.922773	0.899711	0.915584	0.887053	0.846888	0.837709	0.820762	0.783076	0.805169	0.802525	0.843882	0.860109	0.919753	1.02301	0.893701	0.883626	0.866667	0.882759
185	1.62041	1.4946	1.41357	1.34537	1.32685	1.41297	1.46435	1.34069	1.35331	1.31418	1.3521	1.27243	1.25105	1.23226	1.26756	1.30573	1.39519	1.60332	1.29407	1.26347	1.26723	1.25641	1.25806	1.29266	1.26452	1.22581	1.2824	1.45283	1.43077	1.29808	1.2445	1.23529	1.14856	1.16686	1.21053	1.17525	1.26309	1.56612	1.88794	1.38053	1.34798	1.21373	1.17805	1.13971	1.15971	1.17554	1.14903	1.20728	1.2893
186	1.86498	1.77033	1.65852	1.57064	1.4569	1.31784	1.36032	1.424	1.67843	1.44202	1.38039	1.32472	1.32262	1.30196	1.34716	1.36094	1.4172	1.45525	1.50877	1.60607	1.51987	1.501	1.43793	1.4213	1.27742	1.40836	1.33333	1.3594	1.37391	1.46969	1.82332	1.5567	1.44801	1.29448	1.2193	1.23592	1.21014	1.26176	1.31618	1.39362	1.6443	1.91268	1.64331	1.56808	1.43791	1.38055	1.32945	1.27978	1.27734
187	2.22792	1.89209	1.81953	1.53265	1.49163	1.42357	1.39251	1.36321	1.37805	1.36446	1.34125	1.50482	1.91829	1.84726	1.55205	1.45566	1.37544	1.37	1.43426	1.31072	1.36187	1.57452	2.14451	1.83523	1.72926	1.5185	1.40558	1.40346	1.4255	1.45506	1.5627	1.7381	2.19357	1.66835	1.55064	1.44638	1.4621	1.39913	1.43062	1.40822	1.47584	1.51459	1.68494	2.16059	1.52942	1.44981	1.36433	1.33578	1.3291
188	1.66274	1.45589	1.41918	1.37044	1.34088	1.30018	1.35556	1.39375	1.38318	1.32039	1.3655	1.43195	1.53115	1.31023	1.3	1.25797	1.23	1.25828	1.42321	1.60109	1.37977	1.35643	1.33591	1.33124	1.33244	1.29737	1.25979	1.26322	1.29167	1.3998	1.37496	1.47077	1.49732	1.34268	1.23082	1.18153	1.15772	1.1259	1.1197	1.2508	1.27399	1.27306	1.35081	1.33504	1.39812	1.7351	1.34749	1.39134	1.25237
189	1.7823	1.64485	1.48232	1.34071	1.30409	1.27108	1.2168	1.18927	1.26642	1.18952	1.21866	1.25401	1.37771	1.72224	1.4336	1.30081	1.26179	1.2171	1.23293	1.31821	1.21071	1.19291	1.24359	1.36242	1.54189	1.2766	1.27076	1.19388	1.20301	1.20241	1.2	1.16412	1.20206	1.22326	1.32772	1.36858	1.08909	1.14436	1.11795	1.15248	1.17608	1.24818	1.31879	1.33061	1.40449	1.68852	1.47106	1.26004	1.21197
190	1.46946	1.35363	1.30037	1.30627	1.15789	1.06086	1.05797	1.05251	1.03892	1.05724	1.08321	1.11525	1.19011	1.21545	1.256	1.34228	1.43116	1.34695	1.3444	1.29119	1.29097	1.17205	1.13811	1.09316	1.23425	1.20656	1.22886	1.33738	1.41088	1.12505	1.11701	1.09697	1.0568	1.06647	1.07209	1.21345	1.2738	1.19484	1.23014	1.41813	1.18003	1.10089	1.0942	1.07776	1.06877	1.16035	1.2951	1.22307	1.16208
191	1.8289	2.19915	1.61731	1.41938	1.31098	1.24254	1.2514	1.23208	1.23558	1.27925	1.37016	1.50916	1.85521	1.49717	1.41892	1.28322	1.24077	1.20006	1.13394	1.11537	1.17903	1.23162	1.40878	1.82967	1.67395	1.35372	1.2539	1.20609	1.15643	1.12745	1.15	1.16878	1.20259	1.24126	1.37558	1.76716	1.44184	1.31138	1.21225	1.23369	1.12513	1.10511	1.11749	1.12874	1.21386	1.36205	1.79971	1.64052	1.42792
192	1.37642	1.89921	1.70093	1.40929	1.34724	1.22219	1.15315	1.12165	1.13278	1.11877	1.12954	1.11964	1.14215	1.28376	1.60062	1.80833	1.39781	1.36993	1.29604	1.24187	1.20066	1.1908	1.18679	1.19451	1.16243	1.15824	1.171	1.16979	1.43831	1.69121	1.45825	1.34873	1.31435	1.26791	1.21656	1.2381	1.22837	1.22066	1.21272	1.23478	1.2372	1.22904	1.24646	1.20578	1.20988	1.19417	1.20502	1.23347	1.19486
193	1.56233	1.6861	1.44583	1.32588	1.32411	1.34615	1.27711	1.20239	1.26573	1.3129	1.31868	1.39072	1.31104	1.33482	1.40693	1.52157	1.35685	1.2887	1.28799	1.37189	1.31725	1.30387	1.28103	1.28112	1.2137	1.30598	1.61259	1.27778	1.21132	1.12167	1.14336	1.08993	1.08874	1.11822	1.26148	1.41296	1.66971	1.34435	1.23101	1.13699	1.16041	1.16661	1.16791	1.1767	1.20553	1.39382	1.67682	1.98301	1.50255
194	1.54011	2.07027	1.58801	1.52415	1.44944	1.38351	1.43532	1.44043	1.4078	1.47893	1.50202	1.52675	1.6183	1.78369	1.8209	1.56597	1.53616	1.5322	1.51964	1.62591	1.44878	1.40459	1.39444	1.44242	1.68052	1.99563	1.59452	1.54602	1.40015	1.3805	1.40623	1.3617	1.34675	1.18136	1.242	1.31564	1.55046	1.57665	1.41702	1.36651	1.33755	1.30978	1.30462	1.30505	1.31639	1.23571	1.22429	1.29393	1.27564
195	1.61775	1.8127	1.52188	1.39806	1.29987	1.25196	1.2321	1.20952	1.22674	1.34043	1.31643	1.33594	1.39473	1.80218	1.46786	1.4343	1.28863	1.25125	1.24085	1.24475	1.26829	1.20712	1.15674	1.27303	1.50779	1.25786	1.27885	1.32013	1.34068	1.3366	1.54205	1.46145	1.34575	1.33439	1.36478	1.37081	1.27106	1.24012	1.23193	1.20752	1.1737	1.2207	1.28475	1.45795	1.49502	1.33451	1.28645	1.30593	1.22114
196	1.78474	1.92835	1.6726	1.46	1.32879	1.3	1.28854	1.30189	1.25087	1.29185	1.35385	1.45925	1.42991	1.61875	1.46474	1.34543	1.25134	1.25507	1.21277	1.18208	1.25517	1.27419	1.36456	1.61283	1.45732	1.3989	1.35197	1.43478	1.31974	1.37338	1.33896	1.37383	1.58199	1.73508	1.52132	1.45085	1.40146	1.38521	1.40876	1.39695	1.38624	1.37698	1.3436	1.39676	1.40234	1.43574	1.42593	1.47312	1.37405
197	1.65536	1.7003	1.40115	1.30602	1.20235	1.12903	1.10837	1.08341	1.09563	1.09164	1.16829	1.23269	1.49716	1.35474	1.47738	1.30342	1.244	1.16986	1.14247	1.14905	1.12366	1.13385	1.20366	1.40763	1.19643	1.17837	1.17509	1.14499	1.12887	1.09346	1.0807	1.06618	1.09012	1.13705	1.25203	1.0512	1.05159	1.01705	1.02256	1.00449	1.02969	1.01824	1.02827	1.05175	1.09375	1.12769	1.23198	1.1206	1.06616
198	1.72199	1.80564	1.80075	1.48718	1.30451	1.24016	1.22642	1.2274	1.22135	1.1987	1.16511	1.22078	1.26634	1.25154	1.53498	1.5844	1.48374	1.32353	1.35732	1.24726	1.28201	1.29135	1.29412	1.56864	1.60314	1.8221	1.5179	1.39452	1.22625	1.1315	1.18307	1.18919	1.17664	1.22751	1.38573	1.84286	1.48286	1.2952	1.15655	1.16065	1.13934	1.10462	1.06695	1.11076	1.12836	1.16576	1.19101	1.42756	1.47736
199	1.48711	1.59117	1.38259	1.31714	1.24099	1.21263	1.21025	1.12665	1.14373	1.16244	1.13673	1.19231	1.19267	1.29424	1.47315	1.32893	1.26932	1.23261	1.18586	1.16237	1.19086	1.1825	1.19767	1.14881	1.07869	1.14446	1.39093	1.48482	1.32652	1.20062	1.12322	1.14801	1.0565	1.03519	1.10715	1.15656	1.19623	1.19357	1.33413	1.8083	1.40909	1.24191	1.17428	1.15903	1.16922	1.22639	1.10188	1.10689	1.08172
200	1.89781	2.01825	1.63279	1.47232	1.3521	1.30566	1.34877	1.3062	1.31032	1.33333	1.36917	1.39493	1.36607	1.35498	1.34693	1.33063	1.2874	1.34364	1.32294	1.30769	1.48558	1.81067	1.58659	1.50556	1.4787	1.49223	1.47563	1.43781	1.45813	1.51961	1.62785	1.97612	1.60377	1.52133	1.46142	1.41102	1.3796	1.4319	1.44467	1.49226	1.56303	1.94972	2.21523	1.69076	1.60078	1.50396	1.49473	1.52922	1.52632
201	1.37588	1.57944	1.37102	1.2	1.14241	1.04153	0.987616	1.01085	1.11696	1.04335	1.15365	1.02818	1.09007	1.14106	1.10726	1.04913	1.06034	1.02934	1.01072	0.982808	0.977034	0.977968	1.06128	1.06199	1.13768	1.17931	1.04511	1.0146	1.01726	1.01912	0.974588	0.959267	0.989704	0.996272	0.982759	1.02194	1.03548	1.00734	1.15747	1.06671	1.13821	1.08842	1.01036	1.00515	0.977186	0.998099	1.01404	0.989612	0.993122
202	1.59207	2.11419	1.97575	1.4331	1.19167	1.07351	1.06278	1.05392	1.06223	1.04514	1.07283	1.10045	1.20513	1.16575	1.46888	2.0472	1.59938	1.42034	1.35047	1.26452	1.339	1.46774	1.39571	1.26761	1.25442	1.39742	1.766	1.54647	1.4652	1.36741	1.29394	1.28313	1.2666	1.27609	1.23427	1.26592	1.30418	1.48515	1.87389	1.80994	1.49136	1.43462	1.35379	1.32798	1.32414	1.26298	1.22449	1.18564	1.18474
203	1.67526	1.69036	1.52632	1.38967	1.3575	1.40969	1.40553	1.40991	1.40871	1.36294	1.33937	1.32569	1.34577	1.39653	1.43162	1.57522	1.61905	1.4744	1.43161	1.34531	1.35677	1.30128	1.37607	1.38073	1.46024	1.5619	1.88154	1.60185	1.49377	1.42925	1.40183	1.34061	1.35889	1.39821	1.38342	1.465	1.51	1.64146	1.65385	1.57716	1.48069	1.5007	1.43219	1.38907	1.30352	1.29952	1.28125	1.35165	1.48005
204	1.46748	1.54054	1.46575	1.25271	1.08856	1.09615	1.06137	1.05682	1.13178	1.11877	1.11849	1.19628	1.19701	1.23448	1.40256	1.30241	1.24221	1.19304	1.13183	1.18197	1.26412	1.17686	1.12989	1.18316	1.21194	1.40909	1.37803	1.20635	1.13253	1.09254	1.09359	1.07971	1.0942	1.09551	1.14241	1.2264	1.60708	1.18803	1.21007	1.09679	1.08491	1.10265	1.07006	1.10082	1.11997	1.22921	1.28803	1.2979	1.3404
205	1.39695	1.45306	1.28433	1.2053	1.27952	1.34506	1.18666	1.11045	1.03387	1.0313	1	0.947004	1.02446	0.96134	0.963561	1.02456	1.03788	1.05585	1.08648	1.11749	1.14337	1.07933	1.03922	1.04051	1.07874	1.00243	0.997855	0.991828	1.02297	1.10964	1.16271	1.16068	1.10743	1.0425	1.13433	1.05427	0.964484	0.952816	0.951744	0.963956	0.96897	1.0303	1.22414	1.02753	1.05523	0.994924	1.06165	1.06496	1.04051
206	1.65285	1.75362	1.40385	1.21189	1.15855	1.15264	1.1453	1.13296	1.13834	1.13179	1.11231	1.13248	1.15079	1.17063	1.22925	1.42724	1.21073	1.15693	1.12982	1.05102	1.08491	1.10128	1.0619	1.0841	1.11651	1.14982	1.42334	1.16071	1.17437	1.0781	1.04032	1.04319	1.00114	1.00543	1.06465	1.09328	1.20895	1.40954	1.42697	1.18819	1.18103	1.10406	1.09247	1.06623	1.06858	1.04348	1.05442	1.03191	1.09253
207	1.39848	1.54316	1.40248	1.25775	1.19035	1.13067	1.13519	1.04054	1.11382	1.15804	1.27411	1.23141	1.17785	1.37218	1.28116	1.231	1.17739	1.17662	1.15171	1.13299	1.11746	1.11447	1.15261	1.15716	1.14118	1.20214	1.35	1.22251	1.27132	1.1297	1.04382	1.00187	0.986208	1.00074	0.985782	1.00973	1.05498	1.15249	1.32136	1.16085	1.11057	1.07046	1.05966	0.997059	0.980306	0.999224	1.00272	1.02814	1.02412
208	1.40388	2.04362	1.48066	1.42862	1.30254	1.30385	1.25177	1.14407	1.15164	1.26201	1.38015	1.54737	1.53598	1.74632	1.31656	1.33492	1.24536	1.20815	1.15236	1.14333	1.21768	1.44427	1.25383	1.33804	1.60825	1.23715	1.22237	1.12231	1.13226	1.10932	1.12258	1.14198	1.38829	1.40879	1.51056	1.50287	1.24603	1.28682	1.20872	1.24737	1.32042	1.27779	1.27335	1.32719	1.38889	1.73581	1.67121	1.51323	1.36431
209	1.50198	1.55644	1.45982	1.46667	1.28333	1.26829	1.19311	1.24109	1.2505	1.30241	1.2412	1.2015	1.09706	1.08692	1.16327	1.07729	1.26126	1.15043	1.17957	1.13347	1.11811	1.16721	1.17784	1.13469	1.18173	1.16162	1.19729	1.30628	1.16622	1.15325	1.08718	1.08237	1.07518	1.16074	1.09015	1.13645	1.10252	1.23065	1.36206	1.11166	1.11046	1.10663	1.11293	1.11358	1.14446	1.13887	1.18069	1.16848	1.21568
210	1.2703	1.30857	1.14617	1.09971	1.04419	1.08402	1.18432	0.994405	0.983566	0.993889	0.952809	0.971104	0.96185	0.914661	0.93865	0.915661	0.950063	1.01892	1.1822	1.05025	1.06127	1.01138	0.987149	0.958785	0.98247	0.972802	0.957066	0.985016	1.07995	1.16372	1.12849	1.05597	1.00698	0.950293	0.951778	0.925732	0.866244	0.863077	0.875421	0.876537	0.914678	0.908031	1.06456	0.909261	0.901351	0.837471	0.867132	0.865597	0.880701
211	1.52096	1.78655	1.35395	1.34271	1.26387	1.21962	1.23509	1.2429	1.21341	1.05653	1.06359	1.05522	1.11832	1.20854	1.20861	1.17573	1.26818	1.28631	1.26434	1.23765	1.24096	1.2549	1.30885	1.27413	1.25833	1.24285	1.25182	1.29167	1.31395	1.28111	1.24345	1.23033	1.18765	1.15884	1.16957	1.13758	1.13075	1.12	1.12507	1.1196	1.11852	1.15	1.16594	1.27823	1.27351	1.25692	1.27664	1.24671	1.22305
212	1.76111	1.77703	1.76959	1.62332	1.5075	1.51119	1.42952	1.4184	1.4186	1.43709	1.49333	1.42063	1.50967	1.70476	1.539	1.43671	1.37132	1.33064	1.29083	1.2622	1.28754	1.33654	1.42879	1.69035	1.44666	1.36154	1.36603	1.39194	1.31353	1.26774	1.36397	1.42054	1.53664	1.70588	1.86054	1.49728	1.39274	1.29841	1.23426	1.29358	1.27244	1.2752	1.30479	1.40225	1.90085	1.76239	1.44856	1.35887	1.30618
213	1.46116	1.65607	1.278	1.11366	1.02893	0.964213	0.943574	0.964472	0.967707	1.00667	0.983607	1.01756	1.0431	1.10351	1.3672	1.23865	1.10671	1.13233	1.11195	1.05053	1.04365	1.01042	1.07863	1.06204	1.05446	1.23346	1.08768	1.02036	0.918969	0.94283	0.943379	0.970611	1.02786	1.0827	1.01307	1.03977	1.04916	1.20548	1.4081	1.47414	1.16259	1.04919	1.06522	1.11103	1	1.16341	1.04832	1.06844	1.04758
214	1.68182	1.80021	1.71888	1.69903	1.42773	1.29929	1.30268	1.28946	1.25283	1.19097	1.36	1.316	1.33333	1.37414	1.54777	1.7089	1.46568	1.33961	1.34487	1.23571	1.36115	1.43841	1.33604	1.32881	1.2283	1.28431	1.63427	1.94865	1.53859	1.47372	1.35987	1.306	1.27097	1.27337	1.27954	1.30206	1.43738	1.98909	1.53333	1.57838	1.45773	1.38481	1.41018	1.40483	1.40061	1.42196	1.4375	1.7808	2.23633
215	1.62909	1.63058	1.39024	1.24053	1.19689	1.14743	1.13766	1.09351	1.13966	1.29144	1.36464	1.20369	1.16117	1.16033	1.21362	1.33328	1.38309	1.25594	1.20263	1.37746	1.55887	1.33632	1.23798	1.16526	1.15435	1.21526	1.2617	1.52116	1.34006	1.3562	1.74735	1.50661	1.26359	1.10848	1.0742	1.03357	1.00101	0.99201	1.00505	1.15982	1.2956	1.76769	1.476	1.27007	1.18864	1.18023	1.20321	1.13465	1.30307
216	1.57232	1.59197	1.51155	1.55814	1.44968	1.54582	1.31132	1.25724	1.19653	1.21765	1.18768	1.19545	1.15528	1.12797	1.1973	1.20332	1.17304	1.18312	1.46489	1.19544	1.13561	1.10075	1.08324	1.08333	1.07092	1.15274	1.17385	1.09201	1.10252	1.15666	1.32289	1.25	1.18426	1.18133	1.15842	1.17751	1.22218	1.30196	1.15113	1.14612	1.19279	1.26076	1.17633	1.18293	1.1769	1.21003	1.20423	1.19963	1.24198
217	1.83237	1.87517	1.64707	1.50325	1.38916	1.33879	1.31193	1.28581	1.29565	1.28543	1.29661	1.32911	1.34298	1.35931	1.38018	1.44397	1.53304	1.70108	1.51653	1.42857	1.36066	1.35418	1.30417	1.29796	1.32389	1.44529	1.47257	1.69298	1.42731	1.31727	1.30328	1.25745	1.26423	1.22441	1.23438	1.40698	1.45714	1.57231	1.61208	1.40493	1.33084	1.23427	1.16667	1.16376	1.15088	1.16207	1.16434	1.25606	1.5712
218	1.56834	1.77329	1.43723	1.31119	1.21543	1.15766	1.08493	1.09867	1.11169	1.19101	1.21451	1.28488	1.58975	1.43975	1.33951	1.20235	1.15509	1.10347	1.15973	1.07122	1.06003	1.09763	1.14791	1.23721	1.35277	1.67552	1.23944	1.15226	1.11488	1.09543	1.11316	1.10963	1.07723	1.10324	1.11594	1.19159	1.21395	1.33763	1.38139	1.22022	1.20018	1.19494	1.12897	1.11136	1.10009	1.07989	1.12763	1.16316	1.14069
219	2.0996	2.29084	1.875	1.58915	1.30335	1.25678	1.27333	1.20782	1.17015	1.22561	1.26641	1.36368	1.33444	1.43736	2.00591	1.56049	1.37493	1.33251	1.26631	1.24567	1.29851	1.27146	1.31666	1.52964	1.91324	1.47709	1.36096	1.28013	1.27337	1.24003	1.22573	1.22045	1.27977	1.3886	1.73422	1.71364	1.37341	1.30978	1.27359	1.28225	1.24593	1.29095	1.30421	1.38983	1.42188	1.72236	2.2862	1.7842	1.64078
220	1.56847	1.89473	1.60402	1.36544	1.36641	1.22761	1.14021	1.13504	1.12996	1.12222	1.1597	1.13231	1.15603	1.55133	1.45896	1.25303	1.23843	1.21786	1.25177	1.21508	1.19772	1.1749	1.304	1.68816	1.69065	1.44755	1.35366	1.33121	1.29167	1.29799	1.27546	1.28679	1.36502	1.47809	1.8796	1.54704	1.3829	1.3009	1.19578	1.17523	1.209	1.21517	1.19868	1.21147	1.38374	1.61715	1.95542	1.50805	1.35424
221	1.58571	1.89254	1.53261	1.34707	1.32441	1.23248	1.14286	1.12309	1.13097	1.0972	1.10632	1.11858	1.27616	1.32433	1.45132	1.77771	1.43013	1.38112	1.31315	1.24242	1.21366	1.24651	1.20426	1.28226	1.34721	1.37383	1.4292	1.71399	1.37153	1.30731	1.24771	1.21681	1.25333	1.36769	1.34695	1.28704	1.27064	1.22991	1.23272	1.24215	1.24638	1.23188	1.24887	1.36771	1.33937	1.30837	1.30932	1.29936	1.23707
222	1.57292	2.02629	1.68096	1.42994	1.21765	1.18212	1.13239	1.07958	1.07583	1.11682	1.10818	1.18207	1.11598	1.16596	1.21726	1.68627	1.36729	1.30874	1.31945	1.26031	1.18559	1.18337	1.16266	1.15023	1.31738	1.61103	1.55972	1.3025	1.25743	1.44653	1.18725	1.16517	1.11943	1.11386	1.16081	1.26265	1.53316	0.983607	0.991736
223	1.4	1.65613	1.5746	1.33459	1.31284	1.26971	1.29018	1.29802	1.3011	1.30064	1.29049	1.25103	1.31429	1.40625	1.36199	1.46897	1.46599	1.3543	1.31683	1.24924	1.32623	1.27068	1.25	1.35141	1.42051	1.34043	1.34739	1.57121	1.38434	1.38328	1.27609	1.27473	1.24265	1.29574	1.29428	1.39229	1.41975	1.37705	1.43139	1.71368	1.43397	1.42336	1.42884	1.38943	1.35507	1.33086	1.34783	1.31202	1.31612
224	1.68421	1.96433	1.50361	1.25862	1.13065	1.15183	1.10152	1.10044	1.14051	1.13821	1.14129	1.18993	1.35296	1.78469	1.27521	1.20186	1.1666	1.11667	1.12089	1.15579	1.19095	1.21594	1.30435	1.43043	1.77349	1.40833	1.36116	1.29803	1.31617	1.21112	1.27278	1.26908	1.329	1.48436	1.98375	1.93489	1.5	1.37434	1.33395	1.30244	1.24924	1.25221	1.24664	1.34862	1.52733	2.02469	1.5249	1.40529	1.38901
225	2.04265	2.19646	1.83562	1.52586	1.43426	1.33333	1.28866	1.24916	1.23414	1.22761	1.19929	1.20611	1.26316	1.29231	1.42018	1.88923	1.54789	1.38616	1.34504	1.27402	1.25436	1.27873	1.35409	1.4556	1.52308	1.79924	2.12138	1.66394	1.4758	1.38314	1.33883	1.32685	1.33508	1.32199	1.49404	1.65428	1.98318	1.78401	1.86635	1.55039	1.50763	1.46287	1.36905	1.34174	1.34535	1.2561	1.3478	1.40488	1.52797
226	1.6666	2.1406	1.78061	1.51478	1.41364	1.34105	1.39676	1.36725	1.38132	1.3315	1.40597	1.78784	2.07812	1.5915	1.50965	1.44075	1.35094	1.3443	1.34504	1.31395	1.31113	1.3681	1.63569	1.99064	1.56996	1.45635	1.36029	1.36434	1.30337	1.30588	1.29436	1.36759	1.52128	2.11722	1.72473	1.54779	1.40441	1.32482	1.28986	1.28907	1.26181	1.28571	1.32292	1.30272	1.37601	1.75223	1.43357	1.35214	1.29392
227	1.43852	1.55157	1.37266	1.23989	1.11212	1.12305	1.36066	1.42738	1.32751	1.25633	1.23975	1.18354	1.15175	1.28217	1.43333	1.29205	1.2784	1.3102	1.37913	1.4246	1.40517	1.30656	1.24932	1.19319	1.1728	1.16632	1.25534	1.23516	1.2518	1.3573	1.49805	1.80019	1.46805	1.375	1.30271	1.27138	1.22385	1.23897	1.22183	1.20946	1.25048	1.27885	1.3873	1.6717	1.30815	1.3733	1.19262	1.1723	1.1925
228	1.66667	1.6681	1.53363	1.34817	1.27241	1.24255	1.23041	1.19574	1.23932	1.29122	1.66024	1.31418	1.24775	1.25439	1.20836	1.1875	1.14768	1.20921	1.20417	1.33475	1.63955	1.4628	1.40187	1.32857	1.28881	1.28571	1.27804	1.26613	1.27004	1.39394	1.65204	1.50011	1.3278	1.27309	1.24106	1.21912	1.20392	1.14158	1.21212	1.22341	1.47597	1.82191	1.51077	1.36327	1.28882	1.25292	1.20074	1.24476	1.2766
229	1.68524	2.15989	1.83327	1.7803	1.6634	1.54333	1.40256	1.37276	1.34629	1.32303	1.39818	1.42452	1.43678	1.60173	2.00409	1.50592	1.50805	1.49824	1.44338	1.46438	1.48947	1.4667	1.50573	1.59863	1.92083	1.97818	1.58305	1.49832	1.38944	1.35278	1.36349	1.34232	1.32309	1.41502	1.62542	1.89302	1.45029	1.40649	1.33623	1.25096	1.25504	1.23814	1.23965	1.26398	1.32822	1.49066	2.03647	1.53453	1.37651
230	1.66661	1.87924	1.65631	1.34601	1.24906	1.21033	1.175	1.18025	1.15602	1.21978	1.22794	1.23295	1.23875	1.24437	1.29862	1.58667	1.42282	1.40197	1.29524	1.23078	1.17464	1.2088	1.09658	1.15663	1.09773	1.36982	1.65951	1.81092	1.44379	1.35127	1.22493	1.17003	1.17564	1.13739	1.16208	1.18506	1.32268	1.5641	1.94064	1.55452	1.33923	1.24242	1.19302	1.16749	1.16431	1.16026	1.14	1.18129	1.31962
231	1.76543	1.775	1.46784	1.37931	1.30337	1.31399	1.30108	1.3089	1.30868	1.32974	1.35296	1.30769	1.33533	1.36364	1.53714	1.58101	1.45109	1.43229	1.40233	1.32821	1.29744	1.26943	1.28763	1.33672	1.36181	1.50817	1.40594	1.34466	1.28311	1.2625	1.24603	1.20165	1.14783	1.16889	1.22467	1.30548	1.51101	1.32599	1.23079	1.19742	1.15702	1.14429	1.14118	1.13614	1.11111	1.13133	1.35391	1.65702	1.82039
232	1.25721	1.29178	1.13968	1.09373	1.03547	1.02123	0.979634	1.00895	1.00239	1.00924	1.0358	0.990762	1.02963	1.10474	1.19477	1.11878	1.28701	1.10646	1.09701	1.08706	1.0665	1.05537	1.09218	1.04156	1.09434	1.22917	1.35217	1.34225	1.22879	1.1664	1.1176	1.10918	1.10127	1.09227	1.07288	1.07881	1.11932	1.15804	1.44958	1.26043	1.13078	1.07316	1.05174	1.09575	1.02777	1.04	1.14789	1.17683	1.05722
233	1.58091	1.63103	1.48882	1.36013	1.25965	1.24364	1.22047	1.21504	1.22844	1.28838	1.33267	1.28852	1.27526	1.20872	1.23558	1.27852	1.28947	1.29825	1.40245	1.38662	1.37218	1.43704	1.42191	1.33629	1.29371	1.25	1.28929	1.40559	1.31953	1.22481	1.27113	1.24313	1.30672	1.39044	1.32245	1.19211	1.19422	1.14943	1.14801	1.12818	1.0904	1.10642	1.22601	1.52888	1.77847	1.4642	1.34349	1.23574	1.21269
234	1.34874	1.35224	1.27378	1.2193	1.14155	1.13208	1.01865	1.06818	1.1101	1.12376	1.04514	1.10597	1.14286	1.20887	1.213	1.19155	1.17668	1.21378	1.16667	1.23734	1.34653	1.20669	1.24591	1.19312	1.24185	1.33534	1.26241	1.18204	1.14235	1.11852	1.14421	1.11991	1.18592	1.5599	2.30149	1.83944	1.62324	1.36036	1.27079	1.2274	1.15714	1.24808	1.17737	1.27906	1.51752	1.6117	1.92777	1.77681	1.39558
235	1.47918	1.5023	1.33261	1.30696	1.16848	1.15866	1.09257	1.05949	1.07168	1.0663	1.13393	1.10983	1.09657	1.15161	1.13577	1.22111	1.22827	1.21695	1.19708	1.18166	1.16783	1.33457	1.29811	1.21117	1.29699	1.20482	1.25856	1.35573	1.35915	1.28873	1.27369	1.37929	1.30163	1.18702	1.13725	1.10612	1.0903	1.15722	1.39117	1.31	1.20794	1.16871	1.11989	1.14505	1.15946	1.13399	1.15697	1.12251	1.21603
236	1.4179	1.67178	1.36543	1.13902	1.03095	1.00935	0.990291	1.00231	1.00978	0.984909	1.04786	1.02822	1.03557	1.10501	1.31192	1.2865	1.09558	1.07589	1.11325	1.22582	1.17667	1.04386	1.13327	1.20023	1.58691	1.45188	1.21662	1.12454	1.10537	1.04136	0.99456	1.03152	1.0602	1.13908	1.26326	1.57431	1.39354	1.18578	1.12591	1.11144	1.07232	1.05932	1.04233	1.04466	1.11481	1.17083	1.23373	1.20955	1.19614
237	1.56504	1.75	1.34328	1.17375	1.09797	1.0356	1.01378	1.02828	1.00904	1.0796	1.08471	1.13308	1.18737	1.16056	1.28059	1.39939	1.59048	1.38679	1.33019	1.30585	1.28865	1.22794	1.22101	1.25318	1.27428	1.39761	1.26763	1.21949	1.25485	1.32838	1.16809	1.10135	1.09798	1.03914	1.04597	1.07897	1.0884	1.17465	1.11436	1.59356	1.24318	1.14493	1.16909	1.05336	1.02915	0.9826	1.01332	1.01847	1.01279
238	1.51453	1.9292	1.45481	1.26587	1.27304	1.23723	1.12352	1.09778	1.1179	1.15775	1.19704	1.27721	1.73236	1.33373	1.24625	1.16208	1.0815	1.02424	1.02601	1.00876	1.03575	1.15424	1.13511	1.2117	1.43734	1.4943	1.21988	1.20896	1.1189	1.03834	1.05518	1	1.03269	1.06278	1.13087	1.24969	1.8022	1.5946	1.29984	1.19726	1.08273	1.02953	1.01963	1.03179	1.04801	1.06122	1.08676	1.24061	1.58291
239	1.81081	1.90213	1.73333	1.63077	1.61995	1.67399	1.7148	1.8638	1.70111	1.69674	1.66876	1.6963	1.84191	1.68352	1.65357	1.55592	1.47987	1.53287	1.73736	1.70205	1.61856	1.59623	1.58763	1.79085	1.57983	1.55357	1.4853	1.45426	1.56254	1.54432	1.6071	1.49774	1.53367	1.63791	1.57908	1.52277	1.45306	1.41653	1.55637	1.496	1.37889	1.32443	1.27335	1.2426	1.36111	1.25989	1.23023	1.21563	1.33328
240	1.42857	1.51327	1.31912	1.11221	1.10495	1.01608	1.08571	1.0472	1.0696	1.11054	1.1272	1.19355	1.15468	1.20149	1.30189	1.49818	1.28954	1.32319	1.44118	1.27042	1.19565	1.19459	1.18604	1.1844	1.24521	1.3083	1.37086	1.78093	1.38077	1.34574	1.3295	1.28901	1.33887	1.27397	1.23958	1.22104	1.34263	1.38007	1.69011	1.38672	1.29255	1.31581	1.29985	1.48064	1.31667	1.22318	1.15862	1.22265	1.22936
241	1.81166	1.99134	1.82096	1.60486	1.46828	1.43629	1.47082	1.5242	1.51775	1.48707	1.43725	1.49395	1.47249	1.54751	1.52621	1.80412	1.53795	1.51689	1.55154	1.57271	1.42903	1.43581	1.49743	1.56773	1.54564	1.97971	1.52769	1.42883	1.3539	1.31103	1.38339	1.45921	1.30947	1.34224	1.32657	1.43865	1.34017	1.31672	1.27875	1.21495	1.33913	1.42023	1.63899	1.37322	1.36298	1.35841	1.36965	1.3176	1.30472
242	1.69983	1.82482	1.74448	1.69754	1.50056	1.44403	1.35336	1.35583	1.34797	1.30084	1.30139	1.31757	1.41221	1.50996	1.76557	1.81139	1.5203	1.39827	1.34838	1.31879	1.34883	1.33636	1.35905	1.34891	1.45406	1.77357	1.36494	1.39116	1.2987	1.30132	1.26074	1.23362	1.23297	1.22691	1.41209	1.85157	1.55145	1.39904	1.26187	1.18405	1.19183	1.21359	1.17891	1.30586	1.43289	1.90586	1.83784	1.58894	1.46662
243	1.86115	1.8666	1.49026	1.32441	1.20545	1.19276	1.17188	1.19405	1.20183	1.15079	1.13312	1.17765	1.13595	1.26354	1.5314	1.22418	1.35161	1.15873	1.31988	1.16761	1.08784	1.17699	1.24128	1.42218	1.58809	1.59763	1.6856	1.34561	1.20479	1.15781	1.14667	1.09281	1.10758	1.18929	1.54527	1.29777	1.25141	1.23577	1.46377	1.44414	1.24782	1.19942	1.197	1.1366	1.19892	1.23585	1.29111	1.31332	1.42571
244	1.44656	1.46939	1.31697	1.19697	1.20086	1.05414	1.05396	1.09191	1.125	1.12855	1.23561	1.316	1.32025	1.27519	1.2249	1.20589	1.2095	1.19722	1.20508	1.2077	1.13096	1.13325	1.16957	1.28139	1.18662	1.16968	1.07018	1.08874	1.11149	1.12676	1.23661	1.24815	1.35192	1.19418	1.16667	1.2107	1.22143	1.30751	1.18149	1.16017	1.13939	1.14578	1.12597	1.22154	1.20944	1.18757	1.29775	1.40511	1.4794
245	1.35016	1.64116	1.32445	1.19181	1.12206	1.07581	1.19277	1.13806	1.1476	1.14377	1.19188	1.24643	1.3919	1.54196	1.35744	1.25953	1.18899	1.20599	1.14822	1.15855	1.16071	1.22143	1.3198	1.57343	1.43463	1.34848	1.34066	1.22764	1.32534	1.34226	1.29784	1.44211	1.41667	1.53496	1.74451	1.47475	1.37248	1.39203	1.32013	1.24138	1.2053	1.2155	1.30332	1.33831	1.47863	1.77722	1.37568	1.39425	1.23193
246	0.987264	0.990566	0.975152	0.981132	0.971698	0.990476	0	0	0	0	0	0	0	0	0	0.963303	0.981481	0.981308	0.971698	0.987143	0.990476	0	0	0	0	0	0	0.993606	0.961777	0.983926	0.981481	0.981481	0.990654	0.984027	0.993646	0.967365	0	0	0	0	0	0	0.983193	0.983333	0.983193	0.977852	1.56111	1.36272	1.27682
247	1.59648	1.77475	1.42611	1.33022	1.26338	1.29174	1.24179	1.17241	1.13979	1.17391	1.08629	1.10423	1.10966	1.12072	1.21985	1.43692	1.39091	1.34734	1.31956	1.24928	1.17143	1.19373	1.11497	1.12091	1.06642	1.1296	1.29293	1.21058	1.12668	1.13239	1.05308	1.0401	1.07783	1.03491	1.07032	1.09392	1.09249	1.20589	1.57971	1.28178	1.09479	1.02673	1.03448	1.01113	0.987352	0.97406	1.02024	1.02241	1.05054
248	1.38983	1.39207	1.35826	1.23792	1.19933	1.15225	1.28333	1.16279	1.11069	1.11067	1.08191	1.05231	1.05512	0.969293	1.04314	1.05479	1.08997	1.11106	1.28897	1.15942	1.14235	1.05714	1.09677	1.09237	1.08327	1.09138	1.10501	1.26984	1.54448	1.45614	1.33379	1.19959	1.20632	1.15366	1.09194	1.07831	1.10453	1.18963	1.2347	1.44469	1.6917	1.30403	1.21829	1.19595	1.13851	1.10702	1.10394	1.10566	1.14707
249	1.60669	1.61058	1.44794	1.30898	1.25225	1.26457	1.23267	1.3062	1.38462	1.3324	1.35498	1.35321	1.28745	1.3178	1.35918	1.40983	1.50504	1.56061	1.44082	1.38943	1.38672	1.325	1.27717	1.31818	1.32746	1.32934	1.44919	1.71962	1.46961	1.46703	1.4385	1.39409	1.37838	1.39597	1.40991	1.37163	1.36759	1.66532	1.58009	1.63247	1.60418	1.56048	1.54544	1.559	1.51556	1.46281	1.59212	1.82085	1.75304
250	1.62624	1.65443	1.4192	1.29591	1.17052	1.11966	1.09169	1.04004	1.06017	1.12129	1.04734	1.14681	1.23286	1.45167	1.225	1.34933	1.12655	1.08122	1.05389	1.03131	1.01471	1.00546	1.0804	1.20574	1.40012	1.1851	1.31904	1.14534	1.09593	1.06056	1.02455	1.02428	1.06249	1.09771	1.20424	1.42123	1.16031	1.35027	1.11074	1.04494	0.965035	0.92435	0.955353	0.992167	1.07865	1.20461	1.63265	1.24082	1.27014
251	1.59777	1.7109	1.62897	1.32404	1.26953	1.21317	1.26394	1.29663	1.32174	1.35269	1.35552	1.44898	1.35601	1.40254	1.27525	1.42271	1.33376	1.29259	1.23762	1.26421	1.24403	1.4	1.32505	1.39942	1.42722	1.66843	1.57706	1.48712	1.42418	1.41549	1.33373	1.31362	1.34155	1.3776	1.58078	2.06479	2.19106	1.69444	1.55967	1.50257	1.48699	1.46931	1.45	1.44202	1.54225	1.73733	2.28231	1.785	1.57121
252	1.67286	2.35229	1.82528	1.61969	1.50297	1.43899	1.45977	1.42105	1.39718	1.44192	1.46012	1.74768	2.12411	1.77375	1.62143	1.55584	1.49813	1.47407	1.44141	1.46436	1.50545	1.62554	1.87647	2.11327	1.70648	1.58017	1.50048	1.45714	1.47227	1.43877	1.44164	1.45375	1.56516	2.11415	1.62069	1.52815	1.44892	1.31647	1.34977	1.32373	1.31571	1.29878	1.31329	1.47636	2.08116	1.51811	1.38968	1.27098	1.27249
253	1.43633	1.59535	1.2766	1.21432	1.19611	1.09796	1.26776	1.2705	1.26627	1.16776	1.17508	1.18367	1.38148	1.51748	1.52207	1.35417	1.34944	1.27986	1.25773	1.18403	1.20986	1.21107	1.24431	1.22535	1.26043	1.23322	1.18272	1.28102	1.31179	1.33561	1.42308	1.5	1.68819	1.59671	1.4229	1.37931	1.34483	1.34657	1.27076	1.22926	1.22348	1.18629	1.14415	1.18305	1.22752	1.31752	1.2525	1.25057	1.17367
254	1.66063	2.18021	1.67462	1.5127	1.40135	1.35673	1.3125	1.27422	1.32759	1.32843	1.38782	1.41066	1.59113	1.5595	1.69909	2.07078	1.54902	1.46547	1.36504	1.33616	1.37363	1.33162	1.25441	1.23138	1.29336	1.47632	1.85222	1.68595	1.35389	1.25381	1.22044	1.18538	1.21013	1.2259	1.18721	1.27248	1.30985	1.398	1.6474	1.76132	1.44345	1.34542	1.20235	1.22017	1.40744	1.30696	1.27558	1.2257	1.19262
255	1.56796	1.58875	1.56557	1.48855	1.56243	1.53689	1.41071	1.39622	1.33735	1.24964	1.32908	1.35632	1.34797	1.34702	1.31202	1.38008	1.43389	1.21266	1.23827	1.21799	1.19797	1.15602	1.17518	1.17742	1.18073	1.22177	1.69514	1.4653	1.40746	1.30417	1.27126	1.23922	1.25896	1.25703	1.32849	1.4879	1.7946	1.38525	1.28627	1.25072	1.23252	1.19368	1.20179	1.26667	1.27279	1.38458	1.78157	1.69157	1.37594
256	1.9	2.27542	1.86234	1.67363	1.48372	1.40175	1.39823	1.35523	1.38496	1.41433	1.58907	1.99411	1.85721	1.58296	1.56073	1.44095	1.5197	1.45362	1.45614	1.56785	1.55411	2.19358	1.82961	1.6328	1.57771	1.49065	1.44806	1.426	1.42683	1.42592	1.54364	2.11235	1.6967	1.56622	1.42222	1.44644	1.38773	1.41209	1.34632	1.40912	1.74429	2.27235	1.69559	1.55674	1.48142	1.43478	1.40136	1.38999	1.39338
257	1.79653	2.1711	1.53872	1.43665	1.42336	1.33081	1.35664	1.29838	1.31861	1.36719	1.49384	1.7592	1.90422	1.52173	1.4	1.29014	1.29145	1.3226	1.24609	1.31837	1.3278	1.3563	1.62413	2.10852	1.58351	1.41696	1.34047	1.32319	1.33508	1.3133	1.34155	1.41887	1.81493	2.1	1.7276	1.56469	1.43182	1.53601	1.5416	1.37751	1.40171	1.5057	2.07037	2.33208	1.90706	1.71897	1.56274	1.42132	1.37322
258	1.6066	1.76834	1.72854	1.72598	1.55353	1.56877	1.38034	1.29524	1.28118	1.23432	1.25062	1.2226	1.22559	1.24815	1.37902	1.32411	1.45575	1.73333	1.54827	1.42565	1.4198	1.42782	1.33964	1.31359	1.2486	1.23105	1.27041	1.33877	1.62745	1.35938	1.32296	1.28629	1.33327	1.30434	1.25076	1.29431	1.2483	1.2362	1.29034	1.40028	1.35843	1.34951	1.39721	1.42119	1.59316	1.53857	1.40566	1.32271	1.26009
259	1.34985	1.35577	1.25662	1.13794	1.05533	1.08934	1.13584	1.23034	1.24491	1.12234	1.08688	1.07469	1.07426	1.07492	1.05782	1.0978	1.07677	1.1129	1.14079	1.12996	1.19298	1.28623	1.10071	1.14004	1.0823	1.02831	1.08258	1.06991	1.11612	1.0732	1.1532	1.15727	1.23	1.22324	1.1913	1.09666	1.07911	1.02769	1.03692	1.00629	0.936242	0.958727	1.0274	1.07016	1.20393	1.20704	1.1383	1.09205	1.0508
260	1.52222	1.70771	1.56027	1.37631	1.23746	1.2554	1.20561	1.20883	1.24511	1.2172	1.23388	1.29845	1.35689	1.55695	1.56018	1.53435	1.51351	1.41755	1.33618	1.30606	1.30948	1.33111	1.36437	1.18644	1.28452	1.2547	1.40873	1.35532	1.37975	1.30081	1.30453	1.26923	1.27273	1.29885	1.26536	1.26449	1.29	1.43669	1.27682	1.24298	1.1541	1.20134	1.12813	1.1318	1.13312	1.19536	1.24399	1.31854	1.4302
261	1.88638	2.19588	1.50899	1.41293	1.34913	1.44387	1.67484	1.33947	1.30908	1.29481	1.24828	1.27642	1.34636	1.62968	1.61165	1.81748	1.64917	1.50393	1.39778	1.43005	1.37349	1.36769	1.54863	1.61654	1.60265	2.03523	1.64581	1.49155	1.46875	1.5392	1.14211	0.991525	0.991597
262	2.02928	2.10952	1.81614	1.80385	1.64734	1.44384	1.42676	1.34615	1.30081	1.35998	1.4	1.45366	1.53072	1.58081	1.69386	1.61751	1.67805	1.57308	1.50727	1.39133	1.3964	1.35527	1.50772	1.73115	1.84743	1.64826	1.53553	1.50079	1.51818	1.51584	1.48941	1.54259	1.57399	1.64516	2.00583	1.74181	1.60628	1.47423	1.48533	1.45608	1.4229	1.36515	1.41843	1.45794	1.59556	1.98141	2.17373	1.61686	1.57078
263	1.59748	1.62593	1.43902	1.41729	1.31418	1.21356	1.26426	1.2996	1.32514	1.33449	1.32508	1.28454	1.29712	1.26424	1.12459	1.18557	1.15548	1.27374	1.38089	1.40441	1.27007	1.20377	1.22088	1.19713	1.19254	1.14419	1.07428	1.09907	1.16473	1.16795	1.22827	1.58013	1.35297	1.2032	1.1365	1.11963	1.08591	1.03317	1.02387	1.04507	1.05114	1.09872	1.05876	1.14943	1.37069	1.28747	1.12745	1.26452	1.28024
264	1.80545	1.97885	1.84999	1.6468	1.57274	1.57232	1.53985	1.38399	1.32746	1.34256	1.37362	1.27174	1.35549	1.50172	1.4278	1.46555	1.57322	1.82411	1.56618	1.50056	1.40997	1.38298	1.45877	1.5676	1.60401	1.52558	1.66848	2.14894	1.69103	1.60978	1.46181	1.46193	1.48604	1.43735	1.51921	1.6071	2.00733	2.18089	1.77467	1.59036	1.53516	1.44867	1.45183	1.44891	1.39795	1.58374	1.61505	1.86724	1.93273
265	1.65698	1.78736	1.76966	1.52332	1.36723	1.25991	1.27315	1.2684	1.29832	1.27413	1.27917	1.29555	1.36983	1.28266	1.38589	1.42945	1.32576	1.34115	1.29194	1.27269	1.28996	1.35509	1.41102	1.42453	1.51413	1.66032	1.37118	1.30525	1.32791	1.27129	1.23567	1.22365	1.18932	1.35407	1.37436	1.39811	1.38506	1.3764	1.28931	1.25852	1.11612	1.09097	1.12419	1.06818	1.10853	1.07519	1.08875	1.25894	1.29491
266	1.50974	1.68211	1.64877	1.41429	1.23141	1.11619	1.04237	1.09562	1.05413	1.05833	1.09694	1.0997	1.08029	1.12603	1.21392	1.11402	1.09472	1.05259	1.14433	1.23717	1.26076	1.27624	1.19714	1.21644	1.30913	1.42035	1.20833	1.19251	1.14894	1.14941	1.23867	1.38282	1.31751	1.30048	1.26471	1.22744	1.6141	1.25047	1.17416	1.12317	1.1497	1.22391	1.18654	1.25823	1.40209	1.37854	1.5346	1.81061	1.31565
267	1.87437	1.98358	1.87687	1.59752	1.51407	1.43496	1.47053	1.43839	1.43089	1.4619	1.45686	1.54618	1.65888	1.58039	1.65018	1.43704	1.44555	1.45161	1.46686	1.47234	1.47573	1.54854	1.64	1.68289	1.97622	1.56414	1.52713	1.48235	1.38782	1.41923	1.337	1.38043	1.40369	1.3808	1.64353	1.43587	1.36543	1.25806	1.19737	1.19886	1.19973	1.22714	1.28368	1.34481	1.80575	2.35971	1.82305	1.64849	1.44239
268	1.89035	1.95781	1.60383	1.37108	1.35873	1.26873	1.26838	1.32692	1.28449	1.32415	1.29011	1.2966	1.33747	1.33964	1.48076	1.49774	1.55936	1.59112	1.45082	1.39526	1.24739	1.23299	1.30449	1.26127	1.24284	1.35657	1.45665	1.63953	1.46359	1.35756	1.39889	1.62349	1.39082	1.34658	1.27123	1.31407	1.30931	1.53736	1.51833	1.33833	1.21608	1.23266	1.2922	1.31611	1.27483	1.24219	1.21672	1.27514	1.56156
269	1.41667	1.48241	1.34703	1.20363	1.1463	1.0944	1.05078	1.03641	1.05904	1.15721	1.19372	1.05297	0	0	0
270	1.62366	1.73731	1.44727	1.42249	1.30196	1.2892	1.275	1.30937	1.27622	1.28578	1.3952	1.56367	1.33968	1.34627	1.26667	1.24606	1.2194	1.21003	1.23378	1.26846	1.25218	1.32284	1.4253	1.69843	1.6506	1.39194	1.34412	1.30233	1.29234	1.28469	1.30079	1.32837	1.43125	1.64264	2.11174	1.94236	1.62182	1.56719	1.4356	1.4214	1.43007	1.38667	1.39965	1.47525	1.89439	2.16725	1.88917	1.63474	1.53333
271	1.66864	1.83324	1.51406	1.41243	1.30811	1.27711	1.25043	1.18731	1.17188	1.18421	1.22617	1.24578	1.39334	1.73426	1.2567	1.25679	1.23558	1.18272	1.12727	1.14661	1.15596	1.20388	1.19369	1.2966	1.54205	1.84459	1.33468	1.22573	1.1416	1.12558	1.15447	1.05842	1.13274	1.13274	1.0983	1.10987	1.44039	1.30291	1.17253	1.07452	1.06715	0.979047	0.980743	1.01269	0.956755	1.02104	1.01979	1.0892	1.30663
272	1.60833	1.65739	1.76569	1.52485	1.42062	1.3303	1.32042	1.25952	1.2993	1.25939	1.27473	1.272	1.29047	1.2714	1.20579	1.25762	1.25802	1.22069	1.29167	1.38909	1.61437	1.68902	1.36824	1.29108	1.22868	1.21145	1.19037	1.185	1.27826	1.27354	1.50708	1.37428	1.20094	1.21233	1.12745	1.15624	1.15917	1.16783	1.16443	1.29804	1.5559	1.70262	1.26072	1.11407	1.07389	1.075	1.09598	1.07608	1.07965
273	1.34653	1.5999	2.1377	1.60243	1.49051	1.40115	1.31725	1.28179	1.22623	1.28349	1.2792	1.32528	1.46417	2.05532	1.50606	1.34479	1.30765	1.18106	1.20134	1.15583	1.21387	1.22629	1.28497	1.44192	1.80117	1.56488	1.3435	1.30592	1.24934	1.21762	1.23177	1.20164	1.23663	1.2436	1.33872	1.60705	1.49913	1.28329	1.33124	1.27982	1.28337	1.23052	1.27189	1.25236	1.25339	1.29952	1.47486	1.76648	1.39486
274	1.63867	1.89714	1.98732	1.81187	1.50129	1.41594	1.30523	1.36101	1.34428	1.37022	1.30915	1.30721	1.39697	1.78682	1.4626	1.47587	1.39389	1.38684	1.38478	1.37986	1.36982	1.38569	1.61671	1.91641	1.68948	1.46869	1.27387	1.24261	1.25266	1.29345	1.45141	1.59137	2.23154	1.81468	1.6494	1.42652	1.37474	1.37003	1.33879	1.39475	1.52841	1.67216	2.06159	1.63892	1.49427	1.34771	1.27021	1.26398	1.28771
275	1.65888	1.92112	2.31667	1.72154	1.5941	1.53114	1.4446	1.46021	1.4106	1.48571	1.46414	1.51915	1.67576	2.13069	1.57718	1.46822	1.43977	1.37207	1.3647	1.37466	1.36173	1.32016	1.52527	1.97895	2.10433	1.62454	1.48233	1.35326	1.3383	1.3391	1.31402	1.35981	1.35108	1.44332	2.01676	1.71815	1.48214	1.38508	1.3059	1.32338	1.26591	1.2862	1.31055	1.30666	1.55186	1.98457	1.95519	1.45501	1.36676
276	1.40491	1.51395	1.54651	1.38506	1.42688	1.44758	1.31111	1.32524	1.3472	1.125	1.16142	1.20265	1.29648	1.26686	1.394	1.37102	1.47432	1.53937	1.5122	1.47699	1.39163	1.34517	1.28141	1.29032	1.23531	1.2379	1.38472	1.66964	1.83475	1.42593	1.43043	1.48165	1.4734	1.43478	1.40963	1.41014	1.42228	1.64673	1.97561	1.77331	1.62712	1.65891	1.61957	1.55547	1.61921	1.40892	1.46314	1.48252	1.48748
277	2.03182	2.08333	2.19586	1.83402	1.607	1.51145	1.46953	1.43351	1.33542	1.36601	1.43643	1.49518	1.70839	1.99356	2.00487	1.695	1.59373	1.49141	1.44615	1.43289	1.43897	1.40085	1.67254	2.05652	1.57167	1.47667	1.48024	1.43779	1.42569	1.44771	1.43605	1.54259	2.16961	2.26571	1.72146	1.47635	1.42557	1.36259	1.34061	1.33775	1.35901	1.38838	1.6247	2.13892	1.54545	1.47256	1.43023	1.40532	1.40682
278	1.30995	1.47971	1.5936	1.33945	1.26603	1.26371	1.2037	1.15222	1.20881	1.22557	1.3051	1.34615	1.42175	1.58673	1.56332	1.32663	1.26327	1.23603	1.47489	1.38667	1.38601	1.23059	1.22126	1.20961	1.25996	1.27818	1.26339	1.30144	1.39091	1.5339	1.4289	1.33835	1.28723	1.33333	1.3101	1.36268	1.34701	1.31429	1.39471	1.53226	1.72245	1.55214	1.55541	1.45723	1.417	1.34782	1.33102	1.30403	1.30201
279	1.37687	1.4572	2.16082	2.02464	1.5826	1.49015	1.341	1.35038	1.3663	1.37036	1.34555	1.39896	1.39444	1.405	1.33808	1.36895	1.5506	1.42494	1.33314	1.30118	1.24997	1.19517	1.16143	1.16876	1.19126	1.2211	1.26844	1.27291	1.35914	1.35153	1.20867	1.17497	1.13891	1.16201	1.12861	1.15767	1.15259	1.27566	1.74375	2.06755	1.54048	1.37619	1.22496	1.20833	1.1894	1.18662	1.19277	1.19054	1.3493
280	1.82106	1.82419	1.89371	1.63602	1.50974	1.35944	1.41633	1.4892	1.27638	0.965217	0.982456	0.959442
281	1.68182	1.56912	1.72671	1.50621	1.49405	1.58204	1.47385	1.36074	1.41231	1.37615	1.3354	1.34878	1.47949	1.52345	1.62119	1.59422	1.49889	1.47153	1.44295	1.31481	1.33557	1.32997	1.34106	1.42765	1.64052	1.80878	1.75287	1.5	1.41636	1.41912	1.38595	1.38534	1.40221	1.50846	1.81132	1.87739	2.075	1.48922	1.49192	1.39701	1.39783	1.35635	1.40418	1.40579	1.40245	1.42913	1.5219	1.76078	1.53742
282	1.6406	1.67194	1.75331	1.44056	1.41502	1.28745	1.22648	1.18285	1.22569	1.1807	1.22627	1.27737	1.32831	1.37727	1.62338	1.41228	1.35124	1.375	1.4719	1.49369	1.48598	1.44175	1.45673	1.38462	1.5625	1.63436	1.55691	1.49576	1.55941	1.73571	1.5812	1.55349	1.39825	1.42453	1.42735	1.35897	1.39367	1.37097	1.39742	1.38835	1.44078	1.4607	1.77438	1.42424	1.53069	1.50067	1.456	1.45422	1.45415
283	1.56835	1.67485	1.71081	1.24929	1.08356	1.07614	1.07787	1.0627	1.10142	1.04473	1.03045	1.01269	1.10679	1.24331	1.27214	1.04433	1.14824	1.07727	1.02589	1.02358	0.965486	0.965066	0.983383	0.945859	0.947676	0.93565	1.05096	1.24326	1.18009	1.08962	1.10282	1.10138	1.09931	1.09775	1.12338	1.13208	1.18905	1.30348	1.53302	1.30986	1.2412	1.15544	1.09202	1.16667	0.991304	0.991071	0.991071	0.982143
284	1.86627	1.90515	2.15098	2.0756	1.67441	1.45283	1.41134	1.41048	1.41014	1.43694	1.40724	1.39091	1.37273	1.52783	1.94222	1.65453	1.46	1.3754	1.33206	1.33248	1.28571	1.28918	1.28788	1.44404	1.88806	1.54645	1.45455	1.36369	1.3144	1.27959	1.32697	1.31939	1.38095	1.44269	1.69804	2.19455	1.6705	1.45185	1.42955	1.32883	1.30132	1.34376	1.36201	1.32414	1.31853	1.45474	1.82096	1.8524	1.47794
285	1.37065	1.64474	2.01645	1.42741	1.33431	1.30696	1.26166	1.22666	1.20075	1.21008	1.17183	1.24551	1.34104	1.60432	1.8908	1.42165	1.22442	1.20817	1.17529	1.2029	1.2027	1.21648	1.24167	1.1915	1.2555	1.27646	1.34341	1.35897	1.32866	1.11688	1.14712	1.17318	1.18297	1.53406	1.26251	1.2023	1.1194	1.11501	1.09454	1.10912	1.13892	1.17881	1.25915	1.38646	1.79689	1.33191	1.20585	1.21053	1.11803
286	1.842	1.97977	2.17568	1.59573	1.44608	1.3586	1.36471	1.3467	1.35167	1.30827	1.41288	1.46442	1.6267	1.90324	1.71698	1.59784	1.48853	1.44305	1.45478	1.42592	1.4572	1.47727	1.66447	1.70938	1.44645	1.45223	1.38639	1.33274	1.37209	1.35135	1.37659	1.44152	1.84257	1.60534	1.45031	1.37845	1.37149	1.38228	1.44885	1.3917	1.34943	1.45376	1.64288	2.15775	1.61714	1.47515	1.38206	1.33645	1.33986
287	1.50893	1.72766	1.84004	1.49802	1.30647	1.18868	1.15746	1.21768	1.21426	1.21924	1.2863	1.37846	1.41576	1.48658	1.75295	1.665	1.49888	1.46682	1.42143	1.41781	1.37122	1.33104	1.31507	1.46185	1.64583	2.09223	1.66189	1.53754	1.33	1.30984	1.26251	1.30237	1.30053	1.38339	1.51343	1.93256	1.81627	1.44473	1.36123	1.32898	1.26997	1.22737	1.24151	1.27177	1.30728	1.57827	1.89205	1.70308	1.45856
288	1.43418	1.44534	1.5159	1.33079	1.15436	1.02661	1.06009	1.0283	1.02422	1.06223	1.0942	1.15846	1.18959	1.20851	1.27193	1.25809	1.36052	1.37449	1.30573	1.30135	1.21061	1.22906	1.18768	1.18721	1.20407	1.22581	1.22951	1.27019	1.28796	1.38776	1.35171	1.29474	1.32261	1.28325	1.23005	1.20976	1.19417	1.26531	1.25397	1.34066	1.38603	1.41303	1.3927	1.32956	1.30689	1.24865	1.26596	1.3135	1.33333
289	1.57042	1.71622	1.72255	1.58844	1.33228	1.31114	1.29377	1.38304	1.26782	1.23105	1.19831	1.20062	1.23645	1.49905	1.31051	1.23944	1.27778	1.37059	1.46417	1.52922	1.39103	1.37863	1.39652	1.60883	1.37578	1.37757	1.35706	1.40459	1.42215	1.51366	1.86516	1.75812	1.52453	1.76861	1.77515	1.55973	1.43321	1.43657	1.42647	1.47309	1.72016	1.84583	1.71429	1.65823	1.70204	1.672	1.73033	1.55253	1.53138
290	1.77637	1.86075	1.87465	1.66019	1.53962	1.46715	1.48812	1.49281	1.42125	1.43182	1.38276	1.35918	1.38951	1.49477	1.37255	1.36948	1.44382	1.67942	1.39493	1.34494	1.33829	1.34397	1.29947	1.31419	1.35157	1.29672	1.45125	1.65973	1.73336	1.41034	1.33508	1.33333	1.32472	1.36981	1.40019	1.43782	1.44419	1.72652	2.05224	1.48711	1.43364	1.36737	1.34577	1.30643	1.24042	1.32004	1.34258	1.52061	1.69041
291	1.5906	1.54321	1.65812	1.40874	1.22635	1.22872	1.25641	1.43237	1.22268	1.21662	1.1474	1.16532	1.19537	1.2743	1.41903	1.32107	1.30276	1.32949	1.64361	1.43494	1.19441	1.1867	1.18486	1.11512	1.11208	1.38659	1.45299	1.28551	1.44444	1.68526	1.28539	1.2164	1.14626	1.14422	1.11538	1.15124	1.33025	1.42074	1.18563	1.2291	1.42735	1.68156	1.30383	1.18007	1.11964	1.14305	1.18241	1.32738	1.7311
292	1.47879	1.64298	1.79005	1.4975	1.39416	1.35961	1.30548	1.34211	1.34369	1.28799	1.2848	1.41969	1.31933	1.38904	1.51154	1.68038	1.54717	1.48672	1.40437	1.46212	1.47434	1.39259	1.37502	1.37638	1.63838	1.80586	1.58562	1.42662	1.35295	1.29221	1.283	1.23524	1.28994	1.33269	1.40325	1.56704	1.37537	1.29474	1.27248	1.31611	1.26412	1.28448	1.35135	1.50775	1.7009	1.52688	1.57137	1.35549	1.3127
293	1.78773	1.78755	1.78853	1.71519	1.54636	1.69114	1.57098	1.508	1.50008	1.46489	1.5298	1.63407	1.51331	1.56471	1.73327	1.54315	1.44702	1.40741	1.33266	1.3429	1.29795	1.3321	1.30386	1.4023	1.5576	1.66534	1.4918	1.35849	1.28731	1.20712	1.1755	1.17382	1.14481	1.16058	1.25352	1.51178	1.41488	1.32872	1.22719	1.23026	1.16717	1.1544	1.15385	1.14061	1.22812	1.50354	1.70072	1.38055	1.29502
294	1.76948	1.88389	2.14786	1.47717	1.34659	1.24575	1.23889	1.18333	1.22188	1.17046	1.17867	1.21391	1.21028	1.50719	1.96544	1.4279	1.27822	1.20204	1.18757	1.16252	1.1724	1.21318	1.39055	1.7531	1.8366	1.37105	1.26012	1.26034	1.25635	1.27353	1.26396	1.29316	1.3102	1.62741	1.99313	1.49786	1.40168	1.3246	1.29232	1.30685	1.26821	1.26	1.28325	1.39488	1.60214	1.93138	1.49661	1.33656	1.32316
295	1.52571	1.74914	1.77251	1.76066	1.43624	1.37427	1.2711	1.28182	1.24899	1.21854	1.12874	1.12506	1.15401	1.37165	1.6664	1.42321	1.35945	1.2979	1.24719	1.3098	1.27987	1.2699	1.34926	1.6953	1.69341	1.45148	1.29555	1.21591	1.20095	1.21097	1.2119	1.25529	1.32982	1.73554	1.41715	1.25698	1.23466	1.24409	1.24528	1.22097	1.22137	1.17228	1.36434	1.78085	1.57959	1.48249	1.327	1.30401	1.28309
296	1.57007	1.90921	2.03434	1.41779	1.20821	1.07022	1.08889	1.03068	1.06943	1.09829	1.04589	1.03073	1.06099	1.0992	1.28099	1.7933	1.41266	1.23282	1.17208	1.08277	1.09676	1.03296	1.018	1.08822	1.17534	1.42073	1.96861	1.46862	1.3319	1.21072	1.16188	1.11909	1.10107	1.10714	1.14593	1.18588	1.27168	1.74475	1.30339	1.18668	1.092	1.0769	1.0495	1.08122	1.05	1.09473	1.06386	1.13394	1.2858
297	1.79882	2.1734	2.21966	1.94514	1.64	1.33203	1.37118	1.54044	1.45071	1.45374	1.3555	1.31372	1.2841	1.25772	1.27517	1.33621	1.31993	1.39753
298	1.4917	1.73391	2.01954	1.48188	1.3226	1.24464	1.26069	1.26562	1.2326	1.25701	1.28185	1.31325	1.45148	1.81197	1.77489	1.52743	1.47679	1.43277	1.40175	1.38034	1.38791	1.43227	1.45375	1.49398	1.59812	1.66667	1.52119	1.48552	1.38906	1.37712	1.49867	1.52669	1.48214	1.47783	1.65182	1.77825	1.75154	1.58416	1.48391	1.55439	1.48005	1.55439	1.62212	1.52607	1.50691	1.59484	1.73951	1.92275	1.63478
299	1.54745	1.79472	2.09167	1.44565	1.16412	1.11551	1.11417	1.09802	1.12087	1.09953	1.14655	1.14708	1.18197	1.35717	1.65564	1.74517	1.37003	1.25455	1.2311	1.26168	1.19578	1.20482	1.20136	1.20922	1.34167	1.64196	2.01239	1.44293	1.37209	1.2707	1.19777	1.21136	1.2207	1.17206	1.22093	1.43721	1.5966	1.96735	1.41811	1.29761	1.25051	1.24253	1.24528	1.23607	1.24339	1.23158	1.25942	1.35632	1.67655
300	1.41447	1.42945	1.79852	1.70763	1.63616	1.42648	1.43505	1.39768	1.44094	1.44635	1.40444	1.52124	1.70281	1.6131	1.50055	1.42024	1.39958	1.43275	1.41526	1.3927	1.39706	1.37585	1.51627	1.4346	1.33942	1.31267	1.3003	1.31212	1.30295	1.27803	1.34669	1.39249	1.51427	1.88971	1.46428	1.37506	1.32069	1.27168	1.25629	1.30077	1.42268	1.52738	1.62221	1.72731	2.00475	1.57805	1.44087	1.34889	1.30498
301	1.40154	1.56571	1.66667	1.40234	1.27711	1.24903	1.20385	1.23373	1.21269	1.22932	1.20922	1.23065	1.26241	1.26073	1.49338	1.55229	1.35	1.33333	1.28866	1.19255	1.16552	1.14654	1.17419	1.20939	1.36119	1.54038	1.27614	1.21644	1.13296	1.14145	1.10082	1.08945	1.1364	1.12	1.28022	1.75408	1.45397	1.25243	1.18809	1.13135	1.12975	1.08605	1.09792	1.07879	1.11392	1.18481	1.50546	1.95825	1.38312
302	1.52593	1.5842	1.69019	1.35358	1.24262	1.18423	1.15893	1.16818	1.14364	1.17491	1.18604	1.24646	1.36747	1.32679	1.38284	1.38896	1.26543	1.19285	1.13404	1.16994	1.17705	1.16235	1.18771	1.19938	1.24138	1.39264	1.45614	1.16454	1.13559	1.10613	1.08412	1.08656	1.05611	1.06581	1.06296	1.10257	1.0997	1.08043	1.175	1.18033	1.20708	1.26804	1.13933	1.17403	1.26415	1.28035	1.17241	1.19155	1.18761
303	1.34238	1.49623	1.6181	1.21953	1.08692	0.969458	0.967953	0.974293	0.95234	0.967986	0.973305	1.00501	0.985684	1.03197	1.05924	1.0484	1.04611	1.07586	1.09977	1.19066	1.15014	1.17648	1.14536	1.11429	1.12821	1.09874	1.06593	1.06154	1.0484	1.11846	1.35245	1.63948	1.2808	1.16922	1.13699	1.04778	1.04786	1.01622	1.03212	1.18421	1.41284	1.89383	1.77917	1.43418	1.35476	1.26646	1.24537	1.21961	1.21019
304	1.61207	1.68407	1.93681	1.65309	1.58607	1.58565	1.55462	1.49447	1.39773	1.31228	1.28522	1.43967	1.48505	1.68651	1.58555	1.47617	1.44783	1.42767	1.43895	1.51692	1.39943	1.41793	1.38781	1.32789	1.30349	1.34219	1.33626	1.37022	1.40858	1.40278	1.57444	1.35857	1.29974	1.25853	1.24859	1.20014	1.20245	1.22508	1.25472	1.33662	1.48286	1.40476	1.51463	1.32143	1.33566	1.24221	1.22155	1.20014	1.2649
305	1.54054	1.86705	2.02344	1.4773	1.27309	1.19472	1.15434	1.14715	1.17879	1.19408	1.21972	1.21192	1.23339	1.29756	1.31271	1.36201	1.33938	1.40976	1.56417	1.59928	1.38523	1.33987	1.26019	1.28068	1.36855	1.25223	1.22216	1.25246	1.37748	1.47707	1.27177	1.21944	1.34069	1.52964	1.80307	1.39507	1.44039	1.39909	1.30563	1.23167	1.23418	1.26071	1.24662	1.32398	1.84192	1.43556	1.32363	1.32815	1.204
306	1.5444	1.65242	1.88835	1.85637	1.39273	1.19793	1.11861	1.09919	1.11001	1.12757	1.19281	1.20738	1.12737	1.28994	1.59717	1.48858	1.21772	1.17265	1.08254	1.09862	1.08822	1.08572	1.17361	1.2196	1.45562	2.13832	1.41014	1.28722	1.20146	1.19489	1.19427	1.18625	1.19146	1.2	1.3818	1.66867	2.10532	1.39671	1.3035	1.17284	1.08876	1.13137	1.10243	1.03876	1.0825	1.12693	1.19755	1.52764	1.78681
307	1.37324	1.65551	2.01489	1.36683	1.23929	1.11387	0.973657	1.00405	0.998022	1.06793	1.00104	1.05106	1.15076	1.32008	1.67272	1.81272	1.28732	1.27994	1.30729	1.38205	1.17956	1.10541	1.19456	1.23166	1.27244	1.3314	1.39458	1.33979	1.60942	1.2951	1.18893	1.08774	1.12256	1.1173	1.12174	1.10994	1.09537	1.23556	1.69709	1.55103	1.4127	1.32243	1.1944	1.16404	1.1375	1.12293	1.09685	1.10864	1.10458
308	1.57482	1.72609	1.7841	1.41135	1.28498	1.26791	1.24684	1.27222	1.47742	1.52145	1.22449	1.20977	1.21154	1.18667	1.15224	1.2547	1.52763	1.31121	1.29958	1.38211	1.40533	1.20462	1.13973	1.0974	1.10791	1.06941	1.15409	1.22166	1.49114	1.29915	1.52915	1.22295	1.16892	1.11196	1.05411	1.05491	1.0375	1.0787	1.07273	1.41136	1.47877	1.62482	1.43662	1.21901	1.15396	1.07582	1.08245	1.06735	1.07096
309	1.51613	1.60188	1.64242	0.97479	0.97479	0.97479	1.26316	1.26087	1.21333	1.19758	1.16886	1.22097	1.27692	1.34195	1.38766	1.36191	1.42233	1.30796	1.32734	1.35361	1.31838	1.26848	1.2645	1.32365	1.30105	1.31046	1.56472	1.45511	1.36719	1.34335	1.29583	1.25468	1.23984	1.28829	1.35	1.45946	1.52301	1.6913	1.42288	1.44492	1.46142	1.38882	1.33191	1.32308	1.30267	1.32751	1.44014	1.51484	1.78604
310	1.39264	1.4994	1.71025	1.56506	1.40032	1.40357	1.32523	1.33458	1.2913	1.2523	1.30783	1.32823	1.5098	1.63315	1.49561	1.3937	1.34274	1.37851	1.36092	1.45082	1.33887	1.32517	1.32794	1.39295	1.43935	1.5	1.42456	1.36863	1.39354	1.38628	1.33451	1.42784	1.50352	1.38387	1.39215	1.37809	1.53647	1.4037	1.35926	1.33951	1.35008	1.35067	1.4127	1.59471	1.65502	1.53091	1.61397	1.71439	1.56827
311	1.36376	1.50756	1.81405	1.56808	1.37692	1.31017	1.26893	1.25056	1.23889	1.22877	1.28837	1.34862	1.50725	1.77141	1.36937	1.29108	1.27787	1.22337	1.16723	1.11242	1.09689	1.14737	1.39072	1.81109	1.4343	1.19274	1.17588	1.09676	1.11776	1.07119	1.03047	1.1041	1.17081	1.34211	1.80879	1.17804	1.19038	1.02029	1.01161	0.97955	0.923497	0.993149	0.977674	1.12147	1.43995	1.81212	1.19303	1.10926	1.09982
312	1.57135	1.71123	1.92965	1.74484	1.40633	1.22273	1.19545	1.18276	1.20406	1.24183	1.25362	1.29637	1.39449	1.62302	1.87118	1.63519	1.50064	1.46745	1.49044	1.452	1.49174	1.40876	1.49554	1.67762	1.82979	1.5604	1.46222	1.46396	1.42577	1.45415	1.39622	1.46781	1.53469	1.56855	1.70805	1.57295	1.49254	1.33264	1.3182	1.28391	1.26224	1.27438	1.25338	1.23148	1.40557	1.76581	1.36504	1.30633	1.28086
313	1.79077	1.96191	2.19037	1.6359	1.51301	1.42953	1.2901	1.26949	1.27856	1.26245	1.25095	1.25719	1.38934	1.69378	1.94535	1.69637	1.64912	1.63369	1.52967	1.5336	1.53574	1.4086	1.43571	1.4452	1.43415	1.34043	1.42988	1.67296	1.70552	1.64816	1.63636	1.63636	1.60843	1.61988	1.65116	1.65192	1.65574	1.61579	1.62567	1.58511	1.52632	1.41432	1.40443	1.45933	1.46055	1.47644	1.3883	1.42432	1.37838
314	1.54545	1.57608	1.76126	1.50417	1.48277	1.52123	1.4195	1.35107	1.36201	1.33327	1.36538	1.37354	1.46809	1.62912	1.51899	1.40056	1.38554	1.38956	1.39024	1.32366	1.33182	1.31944	1.4957	1.74624	1.52609	1.40635	1.37131	1.34413	1.30267	1.24294	1.27887	1.28627	1.44141	1.82463	1.47789	1.45455	1.3126	1.32677	1.27381	1.33047	1.33202	1.33333	1.52157	1.99753	2.06161	1.64733	1.53739	1.48726	1.54869
315	1.31843	1.46894	1.59215	1.28866	1.18045	1.20768	1.39572	1.12827	1.10053	1.04935	1.01293	0.972789	0.975433	1.06072	1.03766	1.09258	1.16708	1.21212	1.47912	1.23018	1.16071	1.125	1.15135	1.06886	1.03008	1.10955	1.08753	1.12032	1.1347	1.31863	1.3145	1.2176	1.14888	1.11675	1.10431	1.07506	1.1	1.05556	1.11014	1.125	1.12476	1.14557	1.20138	1.34136	1.31629	1.18821	1.12062	1.07612	0.957516
316	1.39189	1.35152	1.43103	1.23197	1.20588	1.16957	1.21941	1.384	1.34025	1.2347	1.324	1.26641	1.22538	1.20557	1.29214	1.24306	1.17143	1.17181	1.15589	1.15599	1.37349	1.2377	1.15625	1.12245	1.10284	1.0378	1.0471	1.01455	1	1.02482	1.02845	1.04747	1.33328	1.07641	1.05136	1.07351	1.01875	1.04491	1.00972	1.06821	1.08233	1.10239	1.16166	1.22754	1.36076	1.20874	1.11947	1.1763	1.1568
317	1.57143	1.57093	1.58099	1.46254	1.31788	1.29583	1.24966	1.19345	1.2	1.19026	1.16883	1.14826	1.17162	1.19557	1.45208	1.57483	1.34341	1.24906	1.21901	1.2126	1.21574	1.21545	1.27344	1.35686	1.35902	1.56545	1.64922	1.44792	1.41148	1.38589	1.34167	1.32057	1.30711	1.28571	1.32879	1.43202	1.3913	1.48525	1.70492	1.38608	1.4053	1.3838	1.28584	1.2756	1.24883	1.24643	1.36429	1.45639	1.57345
318	1.35843	1.52758	1.9107	1.37672	1.0795	0.983571	0.986391	0.951101	0.942008	0.97137	0.930103	0.937743	0.945455	1.06034	1.28196	1.72785	1.18527	1.0765	1.07067	0.977642	1.00338	1.03408	1.04392	1.04195	1.12686	1.38274	1.84096	1.28151	1.15453	1.11899	1.11765	1.12108	1.03184	1.08463	1.10868	1.09882	1.28329	1.56873	1.79727	1.21795	1.10718	1.05726	1.09665	1.05161	1.02333	1.00849	1.06937	0.985943	1.04926
319	1.63675	1.82253	2.07782	1.68963	1.37657	1.34444	1.316	1.38424	1.29924	1.34944	1.31837	1.3097	1.39582	1.67579	1.65726	1.45264	1.43438	1.37545	1.37451	1.35498	1.3626	1.45003	1.59426	1.93346	1.91598	1.49837	1.44448	1.4203	1.44604	1.41135	1.44194	1.48036	1.5628	1.88843	2.40488	1.77085	1.68506	1.64388	1.5498	1.49671	1.46209	1.47678	1.53438	1.4556	1.54938	1.8714	1.61111	1.56637	1.43467
320	1.64427	1.65445	1.76587	1.58687	1.49813	1.43187	1.39671	1.35354	1.36808	1.39446	1.457	1.35869	1.47954	1.39144	1.41456	1.55348	1.51818	1.4253	1.31276	1.29153	1.26357	1.2006	1.20391	1.20979	1.16304	1.23497	1.44555	1.31619	1.26331	1.30928	1.34636	1.26286	1.25481	1.23373	1.2187	1.32321	1.44291	1.5374	1.27117	1.23446	1.18846	1.27536	1.1923	1.36495	1.20226	1.14162	1.15858	1.31096	1.33671
321	1.61001	1.86053	2.13747	1.65075	1.44391	1.30204	1.23165	1.16164	1.1431	1.19286	1.17869	1.14178	1.25128	1.33927	1.68265	1.78893	1.40811	1.24035	1.28592	1.14906	1.11717	1.23952	1.19784	1.23456	1.37143	1.84275	1.44508	1.27118	1.13741	1.06971	1.06626	1.0788	1.04022	1.03942	1.15582	1.27649	1.9188	1.40417	1.24957	1.15386	1.10018	1.07355	1.06171	1.06144	1.0363	1.04582	1.24027	1.49531	2.05167
322	1.64227	1.75417	1.83939	1.6792	1.45022	1.40138	1.35725	1.32281	1.29853	1.34505	1.30754	1.30566	1.33951	1.40299	1.51189	1.60146	1.44398	1.42608	1.45136	1.45392	1.32743	1.30341	1.30292	1.3838	1.56404	1.88763	1.46996	1.45349	1.26901	1.269	1.28085	1.31368	1.39328	1.3444	1.34478	1.59292	1.93589	1.46828	1.4375	1.37959	1.36255	1.36179	1.30061	1.32068	1.38793	1.41121	1.51438	1.61941	1.86425
323	1.43764	1.43779	1.47201	1.35088	1.31471	1.31992	1.2654	1.25184	1.20665	1.2066	1.25498	1.25	1.19781	1.1525	1.20532	1.29256	1.42146	1.41379	1.33854	1.37634	1.33922	1.2712	1.26637	1.21495	1.21384	1.20561	1.17824	1.22435	1.29173	1.3179	1.2058	1.22924	1.19951	1.22902	1.33436	1.33867	1.24161	1.16887	1.18987	1.34632	1.45603	1.23175	1.26141	1.21276	1.13905	1.16924	1.14311	1.22283	1.32384
324	1.45734	1.45608	1.77166	1.38523	1.18922	1.09614	1.0995	1.06288	1.07233	1.16166	1.31232	1.2008	1.27637	1.39116	1.23831	1.13441	1.07493	1.05722	1.20086	1.03731	1.11702	1.50069	1.39518	1.2145	1.23824	1.32224	1.19176	1.09165	1.09619	1.12432	1.13892	1.16276	1.24041	1.14162	1.2166	1.2907	1.55583	1.17329	1.12055	1.13165	1.00701	1.01878	1.11692	1.20578	1.25462	1.16114	1.19261	1.2572	1.4252
325	1.54514	1.51891	1.58553	1.47097	1.40498	1.49748	1.38339	1.25966	1.23977	1.22024	1.20527	1.17485	1.14417	1.19764	1.3191	1.38658	1.34289	1.31196	1.30315	1.2619	1.20765	1.196	1.17118	1.1602	1.19861	1.29845	1.2861	1.17189	1.17739	1.16594	1.23849	1.25203	1.31984	1.47857	1.34031	1.3626	1.30688	1.31496	1.23269	1.22908	1.18535	1.19844	1.1885	1.16608	1.23183	1.44848	1.2993	1.20073	1.25172
326	1.31687	1.285	1.3308	1.22628	1.22204	1.18425	1.13919	1.11461	1.12247	1.13044	1.12925	1.11842	1.13923	1.03163	1.15758	1.23519	1.15634	1.17039	1.17923	1.25926	1.30413	1.20869	1.19811	1.11741	1.10715	1.13528	1.15679	1.16907	1.31259	1.92126	1.47558	1.30208	1.21047	1.17115	1.12131	1.14585	1.13924	1.13933	1.17749	1.25233	1.44033	1.24895	1.16667	1.16071	1.12264	1.12906	1.16667	1.16667	1.1954
327	1.18709	1.26749	1.67816	1.52258	1.21268	1.19477	1.19101	1.13928	1.08557	1.11696	1.10746	1.12356	1.15753	1.16667	1.38957	1.65122	1.59706	1.53798	1.41661	1.27163	1.2565	1.22382	1.25243	1.20478	1.2302	1.28123	1.30316	1.63984	1.58928	1.71776	1.55744	1.32605	1.26307	1.19898	1.12183	1.09987	1.13941	1.14506	1.28172	1.40446	1.61491	1.45501	1.3013	1.25199	1.23592	1.28251	1.12778	1.12405	1.12507
328	1.47253	1.43015	1.68316	1.41216	1.31655	1.29412	1.39435	1.27867	1.175	1.16961	1.20317	1.21914	1.27914	1.34309	1.59542	1.32236	1.27978	1.24138	1.2381	1.36928	1.46921	1.32309	1.30201	1.30365	1.36655	1.85331	1.30664	1.22443	1.12726	1.13497	1.07062	1.08718	1.27027	1.1976	1.21231	1.27019	1.59886	1.38348	1.20817	1.16524	1.14232	1.09424	1.13419	1.07273	1.03416	1.07641	1.13397	1.21724	1.48586
329	1.52878	1.6537	1.79877	1.53026	1.39631	1.27113	1.24476	1.27915	1.24627	1.25279	1.26193	1.26637	1.29477	1.41155	1.75614	1.58273	1.52015	1.48014	1.3311	1.36201	1.33803	1.23104	1.30412	1.17552	1.15927	1.21502	1.37943	1.32119	1.21738	1.20767	1.17015	1.26087	1.28526	1.20987	1.19876	1.31972	1.52034	1.55514	1.32414	1.28893	1.24274	1.18895	1.22126	1.25658	1.33377	1.26441	1.29739	1.42909	1.70066
330	1.52372	1.68638	1.74838	1.46781	1.50498	1.41597	1.3551	1.30252	1.32759	1.35166	1.3102	1.28488	1.26867	1.26863	1.27626	1.35881	1.30576	1.27753	1.24475	1.1906	1.22186	1.23856	1.2348	1.23285	1.27716	1.31365	1.42908	1.55332	1.40117	1.2819	1.21871	1.20996	1.21531	1.14855	1.12178	1.16988	1.17895	1.2947	1.43587	1.23776	1.19366	1.17522	1.2479	1.13235	1.20333	1.17576	1.20525	1.42027	1.88004
331	1.54472	1.50246	1.6558	1.33497	1.2017	1.16392	1.14564	1.16146	1.06631	1.17102	1.12432	1.18327	1.30731	1.43478	1.55814	1.47006	1.37561	1.40745	1.40157	1.34437	1.3373	1.31555	1.29803	1.3251	1.31958	1.28175	1.51841	1.57255	1.37408	1.33891	1.33333	1.30522	1.23554	1.26692	1.34959	1.2866	1.32872	1.31445	1.67089	1.34769	1.24194	1.22261	1.21503	1.18574	1.12258	1.14749	1.11869	1.18069	1.15
332	1.47547	1.51093	1.54522	1.39147	1.28295	1.2186	1.17133	1.17691	1.20077	1.24903	1.27415	1.26394	1.24617	1.27915	1.27043	1.2518	1.28287	1.24213	1.32959	1.50243	1.37143	1.28671	1.23344	1.21809	1.21622	1.14228	1.20792	1.15016	1.20979	1.40094	1.65308	1.53328	1.32089	1.30793	1.25157	1.27273	1.24252	1.25168	1.2853	1.38112	1.60912	1.94476	1.52016	1.4423	1.2971	1.24606	1.17487	1.1455	1.16938
333	1.31114	1.41193	1.56227	1.69461	1.42941	1.32164	1.27684	1.28455	1.26596	1.28459	1.26486	1.25668	1.27174	1.29855	1.32143	1.35955	1.44806	1.3791	1.36676	1.33871	1.28436	1.23634	1.19895	1.16861	1.15736	1.22513	1.28947	1.36477	1.36852	1.28281	1.2777	1.25581	1.22488	1.2029	1.17157	1.11518	1.1123	1.20668	1.32275	1.27234	1.22551	1.22321	1.17489	1.1704	1.09525	1.10616	1.0995	1.1206	1.14778
334	1.2324	1.25345	1.45533	1.9959	1.51099	1.39652	1.27564	1.23714	1.22052	1.23426	1.17049	1.14563	1.20466	1.18603	1.36314	1.70821	1.42605	1.32015	1.25729	1.23054	1.18652	1.16951	1.14328	1.13208	1.13622	1.15848	1.24491	1.34779	1.57576	1.33703	1.32449	1.2068	1.19365	1.19863	1.16961	1.15029	1.14512	1.17162	1.26075	1.41685	1.86617	1.49864	1.40204	1.37296	1.2884	1.30582	1.18786	1.15533	1.15285
335	1.17626	1.26962	1.47619	1.67698	1.30908	1.26441	1.16929	1.14234	1.14585	1.12836	1.16233	1.21	1.28417	1.39634	1.61828	1.61592	1.40396	1.33929	1.325	1.26962	1.24606	1.22573	1.28623	1.20724	1.38742	1.58585	1.57705	1.34853	1.28028	1.1716	1.1905	1.16994	1.14703	1.21016	1.19648	1.2012	1.28975	1.34533	1.76425	1.42354	1.31137	1.26132	1.22575	1.26282	1.30255	1.18186	1.23288	1.25757	1.38614
336	1.42679	1.43284	1.50511	1.59417	1.35211	1.19444	1.08654	1.07154	1.02834	0.996058	1.03629	1.01322	1.00722	1.02093	1.03929	1.08217	1.19356	1.39459	1.25874	1.16822	1.13666	1.11354	1.09838	1.09568	1.12025	1.13443	1.1215	1.13636	1.2668	1.44278	1.19753	1.1557	1.21592	1.14799	1.05284	1.02143	1.03544	1.01336	1.01818	1.10489	1.2542	1.50678	1.25218	1.22741	1.24342	1.1372	1.13058	1.06486	1.1387
337	1.0385	1.10989	1.44199	1.99172	1.31358	1.11138	1.0256	1.04065	1.06869	1.00089	1.03608	1.01149	1.03829	1.16232	1.48757	1.90937	1.27467	1.14899	1.08465	1.0533	1.01356	0.995088	1.01209	1.02926	1.00027	1.09094	1.22273	1.78075	1.22019	1.12012	1.06	1.00251	0.989338	0.988565	0.990164	0.988621	0.988731	1.00725	1.02508	1.09898	1.35071	1.21014	1.03694	1.02963	0.997653	0.955101	1	1.01071	0.972677
338	1.11818	1.24553	1.42125	1.73532	1.57054	1.30739	1.16894	1.10985	1.15538	1.0916	1.03137	1.00397	1.02	1.08742	1.16475	1.16854	1.27664	1.67897	1.58089	1.26215	1.21147	1.12367	1.05575	1.01042	0.996696	0.963816	1.00843	0.996564	0.990294	1.04074	1.03604	1.1171	1.22216	1.45496	1.25077	1.16891	1.15326	1.10172	1.09811	1.10728	1.10977	1.06561	1.08955	1.04806	1.09859	1.06774	1.07971	1.0757	1.05847
339	1.41069	1.37666	1.32071	1.44612	1.10724	1.03038	1.02863	1.05464	1.11364	1.15013	1.34845	1.20833	1.16216	1.07857	1.15	1.0706	1.03378	1.08161	1.05427	1.17058	1.16022	1.42443	1.27467	1.22576	1.14646	1.16108	1.08858	1.0837	1.10675	1.09878	1.13317	1.19693	1.41565	1.54227	1.2723	1.25895	1.17792	1.15048	1.17456	1.16195	1.1292	1.18497	1.20668	1.30277	1.55556	1.56593	1.49089	1.31268	1.26967
340	1.42825	1.57709	1.57589	1.77164	1.26947	1.25926	1.12871	1.18987	1.17062	1.21132	1.20513	1.19844	1.16334	1.20833	1.21601	1.33591	1.51575	1.33871	1.33333	1.40132	1.38172	1.28241	1.23913	1.18214	1.18147	1.24489	1.48207	1.78508	1.41569	1.42395	1.31959	1.30796	1.20169	1.14869	1.1938	1.28685	1.44715	1.91416	1.68761	1.34413	1.24409	1.1863	1.15809	1.17736	1.18147	1.2	1.21112	1.41909	1.67065
341	1.34225	1.44259	1.47849	1.66146	1.49064	1.29665	1.18762	1.14286	1.15916	1.14148	1.17162	1.15497	1.1831	1.15522	1.26693	1.42699	1.22464	1.19801	1.12329	1.12541	1.08614	1.13261	1.15319	1.17358	1.26357	1.39651	1.71439	1.25767	1.24422	1.20089	1.13436	1.17957	1.15385	1.14124	1.21136	1.28201	1.29003	1.56676	1.28964	1.25397	1.2	1.14787	1.125	1.15802	1.16871	1.18882	1.24246	1.49641	1.48075
342	1.31507	1.35692	1.3252	1.57594	1.1597	1.08661	1.05673	1.04878	1.03058	1.03696	1.01951	1.05691	1.13472	1.16783	1.22808	1.37184	1.29373	1.27703	1.21933	1.26046	1.20449	1.17614	1.15044	1.11563	1.17288	1.1609	1.44479	1.26406	1.20699	1.16369	1.17405	1.20063	1.13056	1.16827	1.20147	1.33333	1.62385	1.40964	1.33254	1.20906	1.20225	1.16818	1.19392	1.10088	1.07546	1.1875	1.24017	1.47749	1.77772
343	1.33333	1.29562	1.35794	1.72832	1.2519	1.0765	1.02821	1.02256	1.0114	1.03393	1.09464	1.06351	1.0449	1.0688	1.09249	1.09024	1.17665	1.17932	1.18534	1.24483	1.35534	1.53176	1.21524	1.1359	1.09974	1.13776	1.19089	1.31195	1.45506	1.3092	1.31103	1.51511	1.32205	1.21916	1.1788	1.17029	1.18186	1.17596	1.29052	1.32332	1.70221	1.5036	1.4111	1.26221	1.20393	1.1607	1.16545	1.16725	1.19573
344	1.19066	1.29959	1.65524	2.1167	1.50653	1.32876	1.23327	1.2196	1.16547	1.13474	1.20769	1.26668	1.36873	1.73286	1.60968	1.32731	1.28068	1.25872	1.23792	1.22554	1.20946	1.21935	1.36211	1.73168	1.96584	1.46102	1.34991	1.29674	1.26062	1.23847	1.25268	1.22927	1.29565	1.46414	1.88014	1.44466	1.31019	1.24538	1.21618	1.17285	1.12983	1.16011	1.14577	1.24144	1.56844	1.98449	1.58506	1.3161	1.25399
345	1.51879	1.63617	1.78891	2.10682	1.41869	1.23958	1.16035	1.13533	1.11744	1.09287	1.14749	1.06562	1.18681	1.29444	1.58016	1.80829	1.32254	1.24255	1.09864	1.0326	1.04787	1.06465	1.10434	1.10001	1.26065	1.91314	1.3971	1.2072	1.20639	1.18225	1.14224	1.11841	1.07465	1.04135	1.12601	1.3527	1.95911	1.35213	1.17204	1.07965	1.09623	1.0648	1.06281	1.05924	1.07715	1.10845	1.20234	1.24613	1.84989
346	1.32959	1.38144	1.57	1.86741	1.73086	1.5336	1.15234	1.07271	1.09167	1.09492	1.07873	1.13573	1.18946	1.21449	1.16969	1.20134	1.23099	1.50754	1.54203	1.34866	1.23641	1.1971	1.13847	1.12189	1.15413	1.29095	1.16164	1.22031	1.42297	1.80683	1.26753	1.15517	1.11845	1.11782	1.1001	1.08671	1.11079	1.11102	1.19481	1.22417	1.91631	1.68397	1.27647	1.23378	1.19909	1.23634	1.19116	1.18721	1.14491
347	1.10025	1.1756	1.3317	1.47705	1.22734	1.21473	1.12085	1.1348	1.07099	1.07975	1.09726	1.04996	1.07892	1.12216	1.11389	1.09982	1.28861	1.18897	1.13511	1.05852	1.12576	1.11486	1.12857	1.14013	1.15789	1.22111	1.22478	1.33989	1.69234	1.42818	1.27576	1.2169	1.20548	1.23123	1.14439	1.25272	1.25565	1.26007	1.34676	1.65915	1.50747	1.30146	1.19823	1.11194	1.11051	1.08753	1.05222	1.04913	1.09826
348	1.35338	1.29478	1.43309	1.61404	1.43952	1.46107	1.45489	1.4706	1.38963	1.37234	1.28655	1.25843	1.25243	1.25177	1.369	1.47462	1.30597	1.25974	1.3468	1.30841	1.22646	1.17763	1.17707	1.17606	1.25055	1.28089	1.38907	1.21833	1.29583	1.401	1.69494	1.36725	1.34502	1.30057	1.33984	1.37553	1.36087	1.37975	1.49397	1.55548	1.8692	1.80717	1.53506	1.52054	1.4585	1.42146	1.41659	1.42913	1.35321
349	1.41516	1.35764	1.39877	1.51615	1.24525	1.20511	1.11611	1.0089	1.06633	1.07949	1.08555	1.07123	1.09614	1.02247	1.11003	1.19695	1.39677	1.41308	1.23104	1.31208	1.23529	1.16661	1.10063	1.09764	1.13468	1.15062	1.20679	1.51741	1.46573	1.39739	1.45179	1.26336	1.26088	1.18845	1.14162	1.18684	1.26148	1.46008	1.68011	1.92387	1.87141	1.48297	1.45783	1.46488	1.38722	1.32362	1.29703	1.35105	1.35782
350	1.35928	1.43713	1.47337	1.5977	1.40449	1.40884	1.32893	1.30412	1.27885	1.23986	1.23438	1.25532	1.24742	1.27536	1.30903	1.35484	1.41778	1.37944	1.28794	1.27245	1.29368	1.20525	1.24221	1.27178	1.32705	1.41378	1.37733	1.59883	1.34796	1.31122	1.32597	1.36153	1.35831	1.33977	1.3543	1.34488	1.57167	1.6714	1.60364	1.50722	1.42307	1.34893	1.26269	1.26782	1.27451	1.26518	1.28852	1.3614	1.59188
351	1.02533	1.10968	1.29846	1.89542	1.55255	1.30645	1.21092	1.10148	1.1443	1.09337	1.08877	1.11411	1.0861	1.2321	1.64669	1.7677	1.29929	1.12839	1.07812	1.03175	1.0079	0.990486	0.983245	1.02534	1.17084	1.79202	1.28333	1.11522	1.08647	1.01123	1.04435	1.04852	1.04352	1.13079	1.34707	1.95391	1.50243	1.29686	1.07426	1.01939	1.02941	1.02179	1.00414	1.02036	1.15352	1.73837	1.53134	1.18016	1.03332
352	1.4546	1.47075	1.4726	1.62268	1.25824	1.20201	1.22483	1.26815	1.25424	1.20598	1.21356	1.25236	1.25746	1.28645	1.23711	1.6141	1.3821	1.31512	1.38863	1.37457	1.38736	1.34701	1.26221	1.25077	1.27361	1.41137	1.60564	1.33528	1.37815	1.48443	1.28258	1.23373	1.17694	1.17112	1.28239	1.35334	1.43493	1.48056	1.42168	1.40151	1.5875	1.3815	1.33333	1.2672	1.24779	1.32298	1.25826	1.16398	1.13532
353	1.41407	1.49776	1.61538	2.04942	1.8	1.63378	1.48663	1.43895	1.41772	1.45071	1.45923	1.45815	1.50661	1.67713	1.99416	1.81374	1.66981	1.63333	1.48918	1.53557	1.50947	1.55056	1.56654	1.64341	1.86046	2.27818	1.69156	1.51756	1.40293	1.38587	1.39418	1.40417	1.39844	1.40138	1.50396	2.11908	1.77691	1.53258	1.46756	1.39088	1.47778	1.47143	1.41452	1.43446	1.4166	1.58675	2.20895	1.66926	1.50943
354	1.43713	1.50296	1.59538	1.74922	1.49466	1.39362	1.37642	1.33224	1.30319	1.29755	1.26562	1.34463	1.37452	1.49791	1.62921	1.47989	1.46067	1.4973	1.40604	1.35623	1.3069	1.27507	1.32075	1.33653	1.48978	1.36537	1.38883	1.39474	1.51466	1.30216	1.27843	1.25035	1.25738	1.27821	1.36694	1.64518	1.4831	1.35587	1.32746	1.33494	1.26944	1.26023	1.27103	1.25295	1.26311	1.43023	1.76188	1.65558	1.50746
355	1.7097	1.69148	1.67568	1.80418	1.48468	1.40501	1.37295	1.29365	1.2592	1.26756	1.23193	1.27667	1.27188	1.48388	1.68558	1.51986	1.50789	1.50138	1.46687	1.50253	1.49231	1.40958	1.34797	1.47763	1.64289	1.83485	1.55214	1.48883	1.27181	1.32874	1.2616	1.21631	1.2428	1.22899	1.32456	1.3041	1.36964	1.69043	1.39944	1.38462	1.39145	1.38089	1.40174	1.43137	1.46245	1.51235	1.50837	1.77373	1.95214
356	1.45244	1.54475	1.91849	2.25598	1.70789	1.56465	1.4908	1.44098	1.43095	1.40011	1.45185	1.45774	1.57003	2.04155	1.9651	1.5331	1.42765	1.38154	1.32303	1.32157	1.28782	1.37006	1.39889	1.64444	2.14458	1.65503	1.44054	1.41509	1.34111	1.35664	1.27478	1.33961	1.31645	1.31044	1.42969	1.81446	2.02064	1.54103	1.4588	1.35879	1.37578	1.33763	1.31639	1.37861	1.3829	1.36155	1.60132	2.00116	1.6255
357	1.30498	1.354	1.42044	1.99626	1.83705	1.47928	1.4198	1.34221	1.29982	1.31043	1.32171	1.34292	1.49643	1.83466	1.74849	1.45687	1.41999	1.32183	1.35698	1.31768	1.32534	1.32241	1.30849	1.37197	1.79255	1.68219	1.45978	1.36463	1.2945	1.2726	1.21329	1.2358	1.2336	1.25758	1.40706	1.87186	1.42705	1.3538	1.26034	1.18782	1.19489	1.20837	1.20854	1.20375	1.27289	1.65523	1.88752	1.30137	1.1692
358	0.983333	0.983333	0.991597	1.58618	1.40124	1.29648	1.16011	0.991667	1.26354	1.23119	1.28293	1.24046	1.24661	1.22556	1.27413	1.18657	1.21245	1.29762	1.39563	1.5722	1.36101	1.24113	1.14631	1.15603	1.15356	1.18263	1.22222	1.30651	1.32468	1.53242	1.715	1.39768	1.32193	1.35135	1.36916	1.38278	1.32681	1.31232	1.38099	1.57463	1.72683	1.4628	1.34505	1.35714	1.38555	1.41362	1.3294	1.32889	1.32782
359	1.45	1.41661	1.39249	1.53488	1.3463	1.26068	1.17723	1.12355	1.13883	1.11832	1.15021	1.13637	1.19305	1.17466	1.4262	1.46735	1.28814	1.21529	1.1658	1.13916	1.24681	1.28936	1.31653	1.27938	1.464	1.74379	1.66011	1.32922	1.28137	1.17968	1.17051	1.1903	1.1867	1.15302	1.21351	1.46904	1.9723	1.39118	1.27711	1.2422	1.25429	1.19077	1.09971	1.14515	1.14039	1.23964	1.34403	1.48412	1.97741
360	1.6171	1.78915	1.83453	1.93425	1.58867	1.62676	1.39573	1.34633	1.29583	1.25131	1.25622	1.30978	1.38055	1.4	1.61	1.70452	1.86763	1.56774	1.52609	1.38826	1.40234	1.34625	1.39781	1.39238	1.53516	1.74104	1.9685	1.64746	1.50051	1.43729	1.36218	1.35785	1.39118	1.32691	1.42173	1.70806	2.21898	1.78715	1.7025	1.54787	1.46548	1.40501	1.40331	1.46632	1.58366	1.60869	1.70674	1.82276	1.53516
361	1.4983	1.59113	1.97929	2.11058	1.52607	1.36697	1.22018	1.19355	1.20208	1.23061	1.27603	1.28363	1.42559	1.73711	1.81158	1.72658	1.5925	1.61579	1.56593	1.53593	1.47679	1.63636	1.88498	1.94981	1.67068	1.58148	1.47365	1.42568	1.45968	1.4629	1.4109	1.46249	1.78333	2.08661	1.87992	1.69113	1.52945	1.40994	1.36178	1.34386	1.33081	1.39802	1.44415	1.39208	1.43908	1.50008	1.88131	1.49579	1.43432
362	1.43931	1.57131	1.69661	2.14773	1.95297	1.66035	1.5973	1.59322	1.53987	1.55918	1.53	1.50088	1.54206	1.62037	1.62512	1.58904	1.45992	1.52639	1.49304	1.48205	1.52195	1.46316	1.42335	1.48113	1.52918	1.42857	1.37733	1.292	1.3083	1.34884	1.28302	1.27574	1.26471	1.27586	1.27306	1.31621	1.33865	1.49487	1.43899	1.41844	1.3478	1.30034	1.31529	1.26667	1.32372	1.30451	1.31877	1.38696	1.59406
363	1.23347	1.35379	1.47548	1.89522	1.73833	1.39091	1.26063	1.21448	1.14317	1.14676	1.16419	1.13328	1.15001	1.18481	1.21287	1.51083	1.76433	1.32852	1.19897	1.16244	1.16195	1.11844	1.09677	1.05581	1.05981	1.04936	1.05013	1.04762	1.08766	1.16202	1.35163	1.25897	1.20366	1.16188	1.11685	1.08173	1.02576	1.01684	1.01754	1.01434	0.989076	1.00235	1.024	1.02488	1.09903	1.13815	1.3528	1.73527	1.24171
364	1.2369	1.37705	1.43452	2.03934	1.77937	1.50949	1.46866	1.31818	1.25444	1.25509	1.27714	1.27066	1.30477	1.38126	1.49863	1.87687	1.51775	1.47493	1.47398	1.47826	1.39473	1.29531	1.30673	1.22847	1.28189	1.38228	1.9159	1.7426	1.43393	1.36774	1.39325	1.43359	1.3931	1.34965	1.18934	1.18327	1.29845	1.38606	1.82427	1.43638	1.34155	1.241	1.19725	1.16086	1.10495	1.14514	1.13802	1.10436	1.32296
365	1.29084	1.45714	1.68254	2.0414	1.44301	1.22769	1.1511	1.09785	1.09404	1.10301	1.09956	1.12659	1.22749	1.19864	1.43908	1.52738	1.25557	1.28183	1.22241	1.23155	1.18069	1.21026	1.22482	1.26447	1.80741	2.18392	1.53917	1.42367	1.28042	1.22914	1.2481	1.21635	1.20749	1.30037	1.52249	1.98469	1.47	1.3266	1.19381	1.18616	1.16725	1.15923	1.18873	1.18069	1.20479	1.34094	1.69141	1.49015	1.30721
366	1.81159	1.94478	2.04559	2.23445	1.65297	1.48893	1.41311	1.35918	1.32401	1.33205	1.39101	1.35556	1.43426	1.64316	2.10067	1.70464	1.59756	1.48672	1.41264	1.36981	1.34364	1.3225	1.45258	1.71811	1.97191	1.65134	1.61004	1.43835	1.35254	1.4225	1.33789	1.42834	1.49881	1.79787	2.0991	1.67942	1.54023	1.42993	1.40996	1.41902	1.39326	1.41085	1.43918	1.77249	2.09271	1.60456	1.50602	1.39494	1.37416
367	1.47603	1.67474	1.7174	1.75295	1.78011	1.3192	1.1279	1.13249	1.08469	1.08794	1.09582	1.08636	1.16076	1.18647	1.24996	1.42094	1.71899	1.44404	1.43823	1.36934	1.27482	1.19239	1.19365	1.20129	1.22636	1.24155	1.30076	1.44958	1.29505	1.24771	1.2445	1.14318	1.08378	1.06362	1.05518	1.04714	1.17284	1.28141	1.44988	1.29112	1.33	1.3911	1.26254	1.15758	1.13918	1.12743	1.2534	1.25336	1.44102
368	0.868089	0.871364	0.92139	0.99572	1.1321	1.017	0.997916	0.955367	0.974333	0.92003	0.937407	0.883999	0.911801	0.860918	0.862426	0.865664	0.906489	0.870408	1.07633	0.937392	0.890181	0.881008	0.860372	0.833247	0.852359	0.782813	0.813966	0.833971	0.846246	0.856228	0.889778	0.946379	1.04651	0.884144	0.928304	0.898448	0.887325	0.858657	0.842009	0.814447	0.812419	0.823586	0.848528	0.846838	0.847849	0.859767	0.868915	0.832709	0.833637
369	1.36318	1.52138	1.62529	1.66241	1.6877	1.27039	1.22794	1.18411	1.14584	1.19553	1.39118	1.15858	1.13873	1.11549	1.12656	1.1044	1.0465	1.08485	1.11662	1.20157	1.20101	1.45576	1.25117	1.13298	1.10726	1.08592	1.09502	1.06484	1.0471	1.01714	1.06895	1.13986	1.39439	1.07218	1.00828	1.01911	0.986174	1.02951	1.24528	1.28723	1.25439	1.33066	1.32293	1.40452	1.15764	1.0449	0.983965	0.960841	1.1096
370	1.17176	1.19346	1.21523	1.20465	1.29748	1.22584	1.05316	1	0.961666	0.980325	0.971804	0.988124	0.965358	0.994337	0.977798	1.10664	1.13717	1.07708	1.04045	1.05127	1.04809	0.979824	1.00212	0.937681	0.943228	0.928945	0.96627	1.00473	0.959322	0.97379	0.993988	1.09146	0.913462	0.897087	0.8932	0.875105	0.855256	0.878652	0.902155	0.940154	0.874225	0.903475	0.908147	1.1333	0.917884	0.847458	0.828947	0.846278	0.831439
371	1.38418	1.37741	1.60615	2.03784	2.30767	1.81602	1.70231	1.52312	1.61662	1.47169	1.46815	1.42932	1.46891	1.51757	1.65714	2.25899	1.8	1.60107	1.52005	1.40942	1.40052	1.39241	1.42385	1.40226	1.45623	1.80335	2.27035	1.76662	1.62704	1.52958	1.41944	1.31916	1.27798	1.28421	1.31892	1.34211	1.48967	1.7644	1.57585	1.38363	1.32415	1.30203	1.26241	1.24915	1.21986	1.18333	1.19858	1.23719	1.68211
372	1.48837	1.55	1.67358	1.63	1.96244	1.50788	1.31958	1.31563	1.27565	1.36602	1.38502	1.42349	1.41909	1.67453	1.85996	1.91122	1.53335	1.53528	1.4329	1.33193	1.37492	1.35985	1.39208	1.53206	1.86278	2.09674	1.57737	1.50229	1.42459	1.41498	1.40824	1.41164	1.42557	1.58699	1.5928	1.77973	1.95989	1.51487	1.42491	1.40136	1.34951	1.32994	1.3873	1.41052	1.43986	1.4607	1.86216	1.6183	1.4521
373	1.07113	1.11829	1.20852	1.37298	1.91238	1.344	1.1715	1.07534	1.06966	1.02176	1.04844	1.00657	1.01796	1.129	1.36092	1.82933	1.48649	1.21231	1.16681	1.08726	1.07474	1.07041	1.10561	1.1347	1.19158	1.28117	1.58885	1.66917	1.25385	1.15025	1.11765	1.18316	1.2463	1.12511	1.14778	1.16497	1.25897	1.58576	1.99111	1.4811	1.30857	1.27179	1.1825	1.23734	1.22589	1.21182	1.15575	1.2564	1.63647
374	1.40512	1.39847	1.39437	1.46	1.64238	1.39815	1.28016	1.28525	1.26167	1.22028	1.19739	1.31152	1.39301	1.50324	1.34781	1.39937	1.46776	1.35328	1.33163	1.30352	1.26907	1.27725	1.28898	1.35999	1.36624	1.55873	1.49266	1.49906	1.43722	1.24194	1.16634	1.13812	1.12954	1.08797	1.09259	1.15337	1.21114	1.3865	1.40042	1.51472	1.24061	1.22311	1.15677	1.15942	1.14618	1.16077	1.20564	1.26371	1.35925
375	1.34868	1.39365	1.40273	1.65382	1.99982	1.60187	1.39444	1.32014	1.31978	1.34686	1.42882	1.36706	1.39947	1.39753	1.53984	1.93258	1.55789	1.5653	1.36513	1.3539	1.32899	1.35088	1.25217	1.29755	1.36364	1.56368	1.93776	1.56515	1.46792	1.34666	1.38276	1.34628	1.41905	1.38658	1.39467	1.48367	1.79799	2.13754	1.64956	1.55131	1.45329	1.38866	1.3595	1.33863	1.34423	1.34905	1.43464	1.6973	2.1165
376	1.49619	1.35523	1.25781	1.31295	1.62896	1.31652	1.25612	1.18177	1.19267	1.20814	1.23147	1.19161	1.19332	1.2335	1.34156	1.61449	1.40663	1.31192	1.29482	1.23582	1.20101	1.21323	1.20074	1.41224	1.30259	1.49633	1.68963	1.25042	1.18233	1.1732	1.15809	1.17467	1.17901	1.19663	1.36675	1.44121	1.84379	1.33726	1.21592	1.19662	1.15351	1.18132	1.1498	1.17565	1.18018	1.20332	1.32794	1.65058	1.46925
377	1.0874	1.11549	1.20568	1.3792	1.91823	1.32285	1.23133	1.14682	1.17933	1.06264	1.04017	1.05193	1.06112	1.08616	1.26996	1.673	1.26784	1.16216	1.10031	1.06786	1.0553	1.03747	1.00967	1.01756	1.00564	1.18022	1.73676	1.51694	1.22373	1.14978	1.10354	1.08207	0.996918	1.05156	1.0674	1.11406	1.19899	1.66156	1.32988	1.14508	1.05011	1.0322	1.03788	0.988584	0.979928	1.02338	1.02766	1.23078	1.74135
378	1.31316	1.33374	1.4145	1.79252	2.24632	1.62261	1.45996	1.40301	1.35581	1.34973	1.33793	1.32898	1.37003	1.4228	1.54175	2.01794	1.63161	1.63851	1.42574	1.35199	1.30003	1.26517	1.24154	1.21043	1.24968	1.25581	1.38364	1.72857	1.36157	1.27326	1.28985	1.25423	1.15211	1.12048	1.07493	1.1061	1.07455	1.1392	1.24982	1.71098	1.56824	1.28668	1.24279	1.20802	1.20919	1.15574	1.18296	1.18072	1.1346
379	1.10285	1.13076	1.2129	1.44296	1.8925	1.49705	1.31523	1.24318	1.17321	1.13054	1.08463	1.09035	1.1159	1.25844	1.36508	1.843	1.57367	1.40701	1.27676	1.2389	1.26927	1.34005	1.33661	1.34401	1.4602	1.48289	1.65309	2.05767	1.4735	1.32899	1.39589	1.2401	1.175	1.174	1.17054	1.16098	1.27012	1.42341	1.90253	1.63547	1.3552	1.23303	1.19156	1.15	1.15233	1.15042	1.13747	1.20565	1.4128
380	1.26404	1.30702	1.2637	1.29863	1.45958	1.24695	1.21062	1.15334	1.14956	1.13274	1.14692	1.0609	1.12183	1.13167	1.15238	1.27957	1.38993	1.45098	1.37825	1.35231	1.33406	1.2663	1.27368	1.23468	1.30397	1.25	1.34711	1.37381	1.47022	1.37386	1.34282	1.33486	1.23903	1.23333	1.21914	1.26336	1.24185	1.30526	1.5367	1.6055	1.3287	1.23125	1.25154	1.21006	1.20352	1.23814	1.21739	1.27825	1.32794
381	1.49635	1.53558	1.5	1.59656	1.86307	1.64066	1.4552	1.45211	1.41995	1.41528	1.51602	1.59244	1.5628	1.53306	1.67824	1.83507	1.82	1.57479	1.47589	1.46328	1.35465	1.5123	1.48787	1.56579	1.59908	1.84455	2.1785	1.82253	1.64348	1.47398	1.5188	1.50746	1.49827	1.5001	1.59677	1.66529	2.02269	2.03629	1.73541	1.56284	1.45232	1.41043	1.46601	1.42509	1.5949	1.55442	1.8054	2.27475	1.61006
382	1.2541	1.2594	1.25684	1.35081	1.50347	1.14011	1.08244	1.09195	1.06409	1.13856	1.04067	1.06815	1.07901	1.09571	1.3114	1.47101	1.48569	1.3774	1.31284	1.22374	1.21429	1.19299	1.25353	1.27038	1.3035	1.43994	1.39592	1.56969	1.28794	1.20635	1.2024	1.15449	1.04485	1.07149	1.09329	1.09348	1.14159	1.35033	1.55139	1.39331	1.28025	1.31082	1.33683	1.32632	1.20601	1.14095	1.11465	1.12192	1.18862
383	1.56429	1.51261	1.61149	1.91534	2.08873	1.70417	1.5749	1.40875	1.46168	1.37426	1.35735	1.33158	1.33514	1.41132	1.65848	1.96175	1.68746	1.46055	1.36549	1.33906	1.3285	1.27215	1.34182	1.26895	1.27651	1.38988	1.84017	2.29283	1.64237	1.45343	1.33725	1.32351	1.29667	1.31823	1.37726	1.3973	1.41101	1.51326	1.60576	1.92784	1.78948	1.532	1.47231	1.41109	1.40823	1.35093	1.37596	1.33438	1.43988
384	1.59602	1.65233	1.55629	1.69381	2.03501	1.57667	1.58473	1.47443	1.425	1.41137	1.39968	1.44406	1.48905	1.59298	1.73036	1.95583	1.62234	1.52892	1.45721	1.42045	1.43526	1.41713	1.46384	1.49375	1.72285	2.09407	1.77758	1.52514	1.42919	1.26494	1.2697	1.31861	1.29353	1.25504	1.31045	1.39637	1.67937	1.85902	1.59177	1.46726	1.33956	1.28843	1.22965	1.25453	1.24832	1.24353	1.27349	1.35558	1.66555
385	1.17681	1.1676	1.20436	1.33686	1.5752	1.46124	1.29909	1.22628	1.21853	1.17079	1.18228	1.20266	1.16505	1.10557	1.16817	1.19089	1.30354	1.38761	1.1962	1.12342	1.08923	1.11921	1.0986	1.10439	1.11177	1.11145	1.25704	1.35401	1.21601	1.18487	1.24795	1.22462	1.18529	1.15672	1.15027	1.23026	1.38944	1.54829	1.54092	1.44359	1.4267	1.33618	1.33265	1.33017	1.30928	1.33708	1.39082	1.43985	1.46511
386	1.10355	1.11218	1.10173	1.23727	1.71242	1.23868	1.15134	1.13659	1.15168	1.09565	1.14616	1.12748	1.13467	1.17594	1.18427	1.17076	1.20207	1.15322	1.36223	1.19597	1.14545	1.1691	1.1524	1.09363	1.12465	1.1027	1.08871	1.14432	1.10349	1.19441	1.31107	1.44834	1.14843	1.10793	1.04441	1.11319	1.12536	1.11257	1.11633	1.06335	1.0531	1.13576	1.13573	1.28344	1.47149	1.30947	1.14623	1.1337	1.07126
387	0.973684	0.982301	0.973451	0.982301	0.982456	0.973451	0.973684	0.982456	0.973684	0.973684	0.982456	0.973684	0.982301	0.973684	0.973451	0.956522	0.973684	0.982301	0.982301	0.973451	0.973451	0.973451	0.982456	0.982301	0.982301	0.982301	0.973451	0.974576	0.974576	0.974576	1.29439	1.3257	1.48413	1.5211	1.3747	1.35949	1.28597	1.21758	1.18491	1.15864	1.19346	1.22418	1.37443	1.55641	1.76038	1.46276	1.34856	1.33835	1.22708
388	1.2093	1.26316	1.37198	1.34211	1.93513	1.50061	1.35669	1.37657	1.31012	1.21172	1.20626	1.27094	1.20908	1.23827	1.1988	1.25682	1.73601	1.33657	1.20541	1.40879	1.25349	1.23754	1.15297	1.19609	1.19943	1.24316	1.36978	1.91558	1.46768	1.28028	1.1793	1.19421	1.10875	1.35676	1.36761	1.27078	1.27596	1.40044	1.61736	2.24281	1.5203	1.37629	1.3253	1.32231	1.29054	1.23026	1.19512	1.18923	1.32801
389	1.41564	1.41569	1.44424	1.55508	1.89241	1.61989	1.4786	1.42142	1.38202	1.3819	1.34627	1.37124	1.44076	1.56286	1.70066	1.8338	1.82029	1.59781	1.48305	1.39466	1.32768	1.32464	1.27794	1.27532	1.30446	1.4759	1.56715	1.42268	1.37888	1.41611	1.42969	1.41348	1.36304	1.39144	1.41522	1.47596	1.84047	1.60208	1.38559	1.23906	1.2524	1.20571	1.28383	1.3429	1.3614	1.36139	1.65858	1.90425	1.5035
390	1.23273	1.25228	1.27346	1.39013	1.94884	1.60618	1.29393	1.18775	1.21277	1.16338	1.16906	1.19951	1.19881	1.29974	1.42514	1.5651	1.90701	1.33019	1.17521	1.08853	1.04391	1.06452	1.03159	1.02833	0.995572	1.08148	1.2525	1.68231	1.58267	1.19265	1.11454	1.01017	1.00319	1.00959	0.998487	1.01569	1.02603	1.12577	1.22379	1.67216	1.52611	1.24124	1.14645	1.05033	1.04405	1.06625	1.00867	1.06972	1.08502
391	1.3302	1.3758	1.41085	1.73505	2.22573	1.67448	1.53474	1.37133	1.33561	1.3425	1.33824	1.34359	1.35846	1.43751	2.05009	2.09803	1.58115	1.46965	1.3694	1.32191	1.31282	1.24589	1.29346	1.44426	1.32732	1.42918	1.46748	1.50367	1.46432	1.42971	1.35792	1.29643	1.26882	1.2703	1.23982	1.28516	1.25946	1.19185	1.22817	1.3052	1.18824	1.25241	1.19253	1.20101	1.20638	1.18913	1.17625	1.31702	1.19323
392	1.45347	1.49098	1.70476	1.81787	2.0969	1.79237	1.67789	1.54777	1.50863	1.44773	1.48513	1.54513	1.61082	2.04482	1.92776	1.57678	1.55147	1.4539	1.39133	1.39102	1.41281	1.41139	1.45402	1.61454	2.0387	1.59532	1.55593	1.55515	1.46812	1.45638	1.43894	1.38322	1.35473	1.47687	1.68352	2.01024	1.62067	1.63799	1.52515	1.51034	1.48894	1.44923	1.49565	1.48769	1.63502	1.98623	2.31351	1.79642	1.67284
393	1.34117	1.29966	1.31373	1.30128	1.52874	1.34241	1.3403	1.29091	1.25982	1.24248	1.17028	1.17842	1.15429	1.16848	1.18286	1.15742	1.1573	1.40501	1.24814	1.18229	1.17617	1.0489	1.12327	1.08411	1.1447	1.15426	1.22273	1.42439	1.51537	1.30296	1.25683	1.20786	1.21816	1.21845	1.15746	1.25134	1.45192	1.84475	1.45213	1.31299	1.25608	1.20396	1.24742	1.31225	1.31099	1.3808	1.5423	1.7037	1.87097
394	1.11084	1.14621	1.20621	1.33571	1.88608	1.37625	1.25823	1.24211	1.16249	1.11344	1.0675	1.07269	1.09118	1.10395	1.0875	1.0892	1.101	1.43161	1.09824	1.1	0.995347	0.955383	0.973715	0.923019	0.923091	0.897207	0.891536	0.889441	0.95593	1.03323	1.32864	1.06737	0.948667	0.907086	0.896477	0.908039	0.920604	0.897636	0.865019	0.891211	0.902863	0.926449	1.03263	1.39557	1.17774	1.02807	1.00886	0.951731	0.970424
395	1.58654	1.5	1.46795	1.50485	1.69369	1.52077	1.45429	1.38339	1.35987	1.30351	1.33553	1.36598	1.42524	1.54062	1.48594	1.63557	1.50726	1.45179	1.38279	1.3645	1.32111	1.35384	1.36827	1.4154	1.49898	1.68184	1.75137	1.69505	1.5787	1.49717	1.33187	1.30446	1.40566	1.36715	1.46321	1.56864	1.69128	1.8352	2.23809	1.65122	1.56444	1.4479	1.42567	1.43801	1.41887	1.38819	1.43179	1.57947	2.26724
396	1.22932	1.27238	1.25565	1.30323	1.62542	1.35256	1.24577	1.21981	1.20245	1.09467	1.09302	1.15361	1.18777	1.22551	1.33536	1.50333	1.40233	1.24857	1.21008	1.20882	1.13932	1.08011	1.125	1.1321	1.131	1.23553	1.34169	1.74754	1.67713	1.37349	1.27381	1.20589	1.19382	1.24281	1.19639	1.22772	1.1875	1.35714	1.46844	1.51858	1.43149	1.6298	1.61932	1.4488	1.3908	1.24603	1.24518	1.26929	1.30365
397	1.64336	1.53952	1.48035	1.6536	2.03267	1.54386	1.40015	1.32961	1.2846	1.29332	1.28499	1.27056	1.27577	1.3786	1.66931	1.99517	1.47617	1.38052	1.34458	1.32164	1.23499	1.24728	1.22957	1.24824	1.49183	2.17897	1.53311	1.39472	1.30707	1.25888	1.25594	1.23177	1.24354	1.27714	1.36388	1.69355	2.15761	1.56837	1.37234	1.36667	1.29177	1.26776	1.25558	1.19618	1.20761	1.17123	1.21969	1.26407	1.91201
398	1.39795	1.45775	1.40242	1.64712	2.07758	1.37386	1.16898	1.09954	1.08777	1.06133	1.07742	1.10145	1.06625	1.05974	1.07507	1.09963	1.15176	1.1786	1.18609	1.24016	1.21274	1.35563	1.7018	1.2766	1.29046	1.11444	1.07681	1.07019	1.06424	1.09996	1.09543	1.19622	1.47671	1.78022	1.24185	1.14544	1.21641	1.03481	1.05923	1.04505	1.00511	1.03324	1.03604	1.06072	1.06765	1.13808	1.25229	1.60187	1.22484
399	1.32443	1.44864	1.64815	1.93757	2.05	1.6652	1.51413	1.4498	1.42975	1.43407	1.38554	1.36646	1.387	1.44481	1.64627	1.97117	1.95022	1.61485	1.46639	1.39544	1.35249	1.37072	1.33459	1.35717	1.41732	1.43307	1.45711	1.74272	1.49416	1.39615	1.33574	1.28245	1.32517	1.29474	1.28	1.31469	1.33154	1.38514	1.33771	1.63893	1.35839	1.28839	1.23849	1.14046	1.14601	1.09064	1.12364	1.13944	1.17601
400	1.26345	1.25581	1.27374	1.19861	1.27692	1.25641	1.24306	1.25	1.25669	1.22242	1.16439	1.27418	1.1756	1.15634	1.15543	1.19345	1.14759	1.1555	1.16456	1.15068	1.13469	1.14512	1.16045	1.07849	1.13265	1.04436	1.15297	1.08832	1.02635	1.07463	1.03149	0.984199	0.942367	0.909911	0.938525	0.927258	0.854097	0.81449	0.853353	0.782764	0.835737	0.823213	0.82431	0.797428	0.771353	0.709237	0.70298	0.706215	0.709684
401	1.21761	1.29545	1.27273	1.47061	1.99224	1.39236	1.29236	1.1816	1.18565	1.1391	1.16182	1.14183	1.18887	1.24342	1.49297	1.80183	1.31741	1.23585	1.16427	1.09848	1.0849	1.04403	1.10427	1.15179	1.18636	1.22341	1.66458	1.2007	1.12033	1.05071	1.0158	0.987102	0.976506	0.969624	1.01824	0.997319	0.987228	1.1123	1.3793	1.23363	1.08604	1.07587	1.09661	0.970894	0.993619	0.995181	1.04963	1.05347	1.15294
402	1.69302	1.62342	1.62365	1.58303	1.55634	1.72855	1.64505	1.60483	1.62759	1.51846	1.40553	1.44255	1.39762	1.33856	1.2821	1.35256	1.42947	1.45066	1.32609	1.28416	1.30792	1.28079	1.25536	1.28956	1.32528	1.47957	1.81529	1.36616	1.33983	1.32682	1.34266	1.29583	1.29245	1.28313	1.32287	1.54745	1.74336	1.56316	1.37354	1.33651	1.31933	1.29218	1.3	1.30309	1.28452	1.35294	1.57328	1.77075	2.19226
403	1.13181	1.12866	1.14594	1.32915	1.49925	2.1878	1.58487	1.40331	1.32281	1.22927	1.30915	1.37769	1.31793	1.4088	1.37785	1.82238	2.09346	1.75511	1.52108	1.44928	1.39083	1.33	1.35873	1.32273	1.39229	1.55469	1.5235	1.49346	1.48089	1.51582	1.89168	1.56735	1.45578	1.31792	1.27452	1.27353	1.21132	1.31226	1.36391	1.28045	1.41678	1.80342	1.53417	1.38302	1.28426	1.16055	1.15152	1.12176	1.12944
404	1.27558	1.26706	1.23109	1.19772	1.29595	1.46138	1.28908	1.10039	0.910112	1.02264	1.012	1.05771	1.02245	1.01136	1.05989	1.03298	0.997779	0.997003	1.03957	0.951266	0.930812	0.916588	0.941185	0.887434	0.839763	0.903971	0.900185	1.00752	0.95993	1.10584	1.35788	1.10303	1.00539	0.967922	0.952507	1.02041	1.00562	1.00945	1.04209	1.01622	0.951484	1.00933	0.94288	0.994083	0.897238	0.855491	0.895836	0.826822	0.804233
405	1.22734	1.20023	1.32759	1.36078	1.43439	1.63282	1.43219	1.40367	1.35683	1.3751	1.35776	1.31452	1.24206	1.25703	1.27413	1.20172	1.30936	1.44053	1.29843	1.29777	1.20742	1.21722	1.10936	1.09748	1.06009	1.08297	1.08832	1.11529	1.11989	1.22003	1.34085	1.23418	1.18115	1.18351	1.14212	1.16223	1.08144	1.06452	1.08985	1.04584	1.07507	1.25177	1.41376	1.21867	1.16928	1.11421	1.06085	1.0101	0.985037
406	1.24397	1.27442	1.3132	1.34579	1.60747	1.77114	1.42254	1.35426	1.35088	1.30397	1.32142	1.26556	1.15385	1.25509	1.32289	1.76483	1.52385	1.39922	1.33084	1.24723	1.23864	1.25391	1.26579	1.27155	1.29063	1.55352	1.99408	1.84113	1.55745	1.37349	1.27571	1.24498	1.22745	1.23673	1.24974	1.37235	1.62753	1.99203	1.9412	1.53968	1.51887	1.49068	1.40273	1.33631	1.2976	1.27273	1.33385	1.42276	1.60674
407	1.22849	1.19091	1.29135	1.30794	1.55653	1.82987	1.77931	1.48485	1.36304	1.27499	1.28065	1.25077	1.21468	1.24279	1.28707	1.32179	1.48734	1.75214	1.54429	1.51555	1.41389	1.47036	1.4916	1.498	1.49588	1.44726	1.53419	1.58456	1.63612	1.81649	1.59924	1.55109	1.49632	1.43945	1.48103	1.47445	1.48531	1.4771	1.57509	1.53178	1.50404	1.59688	1.67717	1.55552	1.52727	1.42747	1.41165	1.34891	1.34304
408	1.19947	1.16056	1.09537	1.21317	1.3058	1.4194	1.25047	1.21944	1.17963	1.11119	1.1185	1.12972	1.14737	1.17726	1.18978	1.13673	1.24577	1.23998	1.22745	1.20146	1.15031	1.1847	1.12784	1.12581	1.14613	1.16276	1.33098	1.31363	1.32993	1.17662	1.08428	1.09326	1.03135	1.05001	1.00082	1.06071	1.30313	1.41138	1.32569	0.9925	1.08528	0.958239	0.883652	0.88857	0.893126	0.930868	1.0113	1.00391	1.00072
409	1.57143	1.52015	1.49817	1.45417	1.5	1.72112	1.58607	1.39334	1.31756	1.25211	1.21581	1.275	1.2207	1.26684	1.35052	1.41166	1.49878	1.52548	1.67509	1.55632	1.49317	1.4084	1.32117	1.32013	1.32314	1.33392	1.4	1.38835	1.58148	1.89871	1.53571	1.48993	1.35729	1.28769	1.31683	1.36069	1.33333	1.31296	1.54114	1.63068	1.78621	1.63158	1.57627	1.54881	1.53115	1.52735	1.58451	1.48443	1.45802
410	1.2875	1.3234	1.42045	1.588	1.62443	1.74674	1.34657	1.35743	1.28013	1.27	1.25653	1.22104	1.2278	1.21521	1.26609	1.37827	1.35516	1.71777	1.44984	1.30882	1.26923	1.27312	1.21273	1.23571	1.25919	1.26492	1.3231	1.41855	1.85588	1.68819	1.44	1.35987	1.22685	1.265	1.16802	1.15288	1.1554	1.17043	1.18042	1.18302	1.29347	1.64532	1.5037	1.29772	1.19785	1.18072	1.18457	1.13096	1.17251
411	1.34861	1.41659	1.45003	1.48184	1.79491	2.24151	1.94677	1.76557	1.62489	1.57743	1.53113	1.48089	1.44616	1.40456	1.4937	1.85206	2.18948	1.62322	1.54933	1.4847	1.44393	1.38036	1.39492	1.36405	1.36824	1.48916	1.70415	2.05705	1.58246	1.45345	1.3631	1.33104	1.24496	1.24418	1.28186	1.29713	1.38844	1.59183	2.0785	1.50008	1.39024	1.29531	1.28705	1.31257	1.31838	1.28402	1.34019	1.40385	1.75478
412	1.41048	1.36071	1.39829	1.61885	1.89289	1.99083	1.6036	1.53571	1.52863	1.47152	1.42857	1.40019	1.43195	1.60484	1.65	1.83326	1.79325	1.60246	1.61181	1.54096	1.51095	1.50189	1.48718	1.50196	1.53968	1.67374	1.97938	1.91014	1.69278	1.4733	1.53614	1.53497	1.44268	1.47797	1.45971	1.53179	1.83828	2.2127	2.10526	1.76501	1.61146	1.45432	1.41976	1.38034	1.36202	1.3798	1.42522	1.84737	2.3025
413	0.782998	0.764777	1.31439	1.31618	1.3694	1.47744	1.42463	1.41507	1.40815	1.43835	1.41101	1.38995	1.40278	1.36149	1.34853	1.31629	1.33876	1.37569	1.32353	1.28349	1.29377	1.3006	1.29903	1.2698	1.34737	1.40249	1.42967	1.44097	1.44282	1.51504	1.46277	1.54048	1.60448	1.5496	1.58049	1.55891	1.56164	1.58438	1.53976	1.38505	1.37339	1.38425	1.26	1.25859	1.2311	1.18138	1.15394	1.15292	1.15587
414	0	0	0	0.981818	0.981818	1	0.976265	0.981982	0.987946	0.99115	0.991228	0.991228	0.991228	0.991228	0.982609	0.982609	0.991228	0.991228	0.991228	0.991228	0.991304	0.982609	0.991304	0.982609	0.982456	0.991228	1	0.991228	0.991228	0.991228	0.985608	0.991228	0.99693	0.991228	0.982609	0.991228	0.99115	0.991228	0.991304	0.991228	0.991228	0.991304	0.982609	0.982609	0.991304	0.991228	0.982609	0.982609	0.983051
415	1.69362	1.52889	1.51535	1.55041	1.52207	1.7284	1.48042	1.41804	1.56282	1.44438	1.36429	1.38132	1.29252	1.32273	1.29315	1.35972	1.4089	1.46597	1.46761	1.58899	1.67123	1.5	1.45775	1.37292	1.34948	1.30714	1.25436	1.2971	1.28251	1.34767	1.38562	1.2898	1.27243	1.25876	1.19767	1.21296	1.2483	1.2127	1.1939	1.27171	1.24033	1.21427	1.21827	1.22029	1.21246	1.1879	1.17826	1.12839	1.11639
416	1.66547	1.63441	1.69698	1.71365	1.92046	2.0155	1.59986	1.60069	1.57095	1.52349	1.55663	1.49095	1.49226	1.5124	1.68798	1.99889	1.6625	1.55316	1.45443	1.41124	1.37566	1.40256	1.36059	1.35435	1.4686	1.87706	1.90359	1.51706	1.38917	1.27565	1.22184	1.24545	1.27875	1.30803	1.43675	1.81741	2.20556	1.64839	1.52368	1.40701	1.34471	1.35295	1.36342	1.39864	1.40834	1.49319	1.91086	2.33174	1.7434
417	0	0	0	0.983193	0.983333	1.43136	1.34896	1.35328	1.31922	1.26915	1.12555	1.09812	1.06084	1.09375	1.0303	1.07074	1.13851	1.4032	1.26877	1.24232	1.30522	1.35905	1.27526	1.22259	1.15335	1.17647	1.13979	1.27269	1.34848	1.47792	1.28358	1.26775	1.2607	1.30903	1.38187	1.27049	1.20031	1.24507	1.28297	1.39709	1.59332	1.81646	1.48547	1.39236	1.36424	1.30945	1.27508	1.26576	1.34948
418	1.28205	1.23078	1.19741	1.37143	1.62425	2.01429	1.53722	1.48377	1.41042	1.35038	1.37667	1.31413	1.33889	1.35123	1.30838	1.30841	1.31535	1.36382	1.40913	1.44928	1.48943	1.52744	1.54203	1.54365	1.5462	1.52512	1.43459	1.3581	1.33059	1.3122	1.28629	1.30383	1.27151	1.23678	1.26735	1.23929	1.26374	1.30578	1.39949	1.38194	1.34228	1.31414	1.34804	1.35645	1.31509	1.29163	1.29877	1.29625	1.29126
419	1.4766	1.57346	1.41991	1.50964	1.57522	1.85023	1.81731	1.73932	1.75349	1.70485	1.61066	1.64258	1.49004	1.51765	1.49664	1.52326	1.65252	1.7393	1.5426	1.50775	1.62462	1.45765	1.40748	1.41288	1.43496	1.54728	1.76433	1.97053	2.04521	1.74684	1.62284	1.62088	1.71608	1.6584	1.58468	1.61641	1.63571	1.66917	1.66533	1.72441	1.81692	1.84391	1.68772	1.72031	1.68821	1.66661	1.56747	1.55957	1.59449
420	1.26835	1.1854	1.12707	1.12673	1.20319	1.408	1.192	1.09685	1.11983	1.12803	1.11079	1.08933	1.02883	1.06148	1.02409	1.05507	1.15715	1.13714	1.00764	1.03573	0.99512	1.07214	0.972059	0.984836	0.955424	1.05336	1.17261	1.74678	1.23812	1.1763	1.00386	0.962536	0.930291	0.910829	0.943534	0.98996	1.08437	1.10802	1.25967	1.46189	1.10442	1.08664	0.99625	0.98916	0.948925	0.963347	0.947669	1.03353	1.05477
421	1.26185	1.28557	1.26497	1.34927	1.55497	2.06583	1.62137	1.59256	1.47327	1.31976	1.25727	1.20972	1.16217	1.22281	1.20652	1.21389	1.21147	1.30166	2.0037	1.67857	1.44915	1.35112	1.25093	1.17019	1.1543	1.14946	1.12732	1.19399	1.18634	1.30818	1.65955	2.03803	1.58589	1.48617	1.40541	1.35362	1.32773	1.34911	1.31672	1.2957	1.33127	1.36343	1.38589	1.6779	2.07404	1.87864	1.64841	1.58924	1.59281
422	1.25829	1.27367	1.25822	1.42157	1.64218	1.85752	1.45489	1.38447	1.4262	1.3577	1.34523	1.30358	1.25256	1.3137	1.42626	1.42766	1.75339	1.85597	1.49257	1.37464	1.29906	1.24575	1.19245	1.13078	1.11758	1.1494	1.15546	1.30105	1.77778	1.74906	1.3751	1.35559	1.26984	1.26686	1.24514	1.2873	1.23149	1.2777	1.47339	2.04301	1.93884	1.51466	1.36398	1.22645	1.23938	1.23954	1.24251	1.23673	1.29009
423	1.20833	1.22821	1.24061	1.33813	1.55287	1.68608	1.46726	1.43564	1.37433	1.39319	1.33766	1.36194	1.30503	1.24734	1.21796	1.21059	1.25718	1.25588	1.30531	1.39024	1.48551	1.49078	1.43293	1.45031	1.53572	1.40792	1.38504	1.32264	1.27663	1.24413	1.22029	1.18865	1.13529	1.13922	1.12169	1.13055	1.14164	1.12694	1.12193	1.12603	1.14319	1.24983	1.19542	1.24682	1.30203	1.30208	1.31508	1.31109	1.33798
424	1.23689	1.22697	1.28346	1.25467	1.42683	1.75157	1.86869	1.53105	1.52577	1.37044	1.36438	1.38679	1.24523	1.12888	1.18782	1.12416	1.18844	1.32127	1.37695	1.22056	1.22651	1.37837	1.65512	1.37046	1.3377	1.24733	1.20769	1.27033	1.54949	1.32066	1.39788	1.34033	1.31089	1.31	1.38007	1.27632	1.05866	1.03954	1.33317	1.53045	1.32935	1.23988	1.26148	1.23679	1.28449	1.29512	1.35115	1.32514	1.61805
425	1.21332	1.13851	1.19322	1.19444	1.17588	1.32166	1.62767	1.29204	1.32333	1.25321	1.19582	1.18224	1.14635	1.26462	1.13675	1.0713	0.991541	1.06149	0.973941	1.01602	0.970742	1.05981	1.04563	1.23377	1.22895	1.3125	1.639	1.45992	1.29461	1.23207	1.24509	1.23333	1.2295	1.24325	1.23158	1.17647	1.17959	1.19466	1.2116	1.22169	1.20866	1.2392	1.3216	1.28492	1.30903	1.4514	1.40017	1.34122	1.2868
426	1.15277	1.16225	1.15603	1.17288	1.23451	1.36844	1.78406	1.33443	1.24618	1.2381	1.17285	1.17976	1.14245	1.17003	1.15789	1.21795	1.34224	1.66661	1.5274	1.26871	1.19063	1.11006	1.1348	1.15913	1.10881	1.09698	1.17304	1.20442	1.25302	1.64821	1.29849	1.18497	1.11532	1.10516	1.09649	1.09291	1.14985	1.17535	1.17756	1.38953	1.84986	1.47668	1.23553	1.14153	1.05404	1.05653	1.06401	1.00363	1.0511
427	1.14418	1.12324	1.14042	1.18889	1.26227	1.36364	1.75698	1.39689	1.28727	1.33333	1.31049	1.31113	1.25705	1.28642	1.25843	1.26748	1.44119	1.59418	1.58865	1.33333	1.32963	1.22789	1.28467	1.28621	1.24017	1.21553	1.27572	1.28623	1.52985	1.53763	1.46418	1.35639	1.41665	1.3705	1.35839	1.25667	1.27313	1.21523	1.19216	1.14175	1.15477	1.12663	1.09288	1.10596	1.12903	1.25	1.15057	1.11111	1.15958
428	1.26205	1.1735	1.13946	1.12975	1.19146	1.2911	1.59405	1.26398	1.16961	1.16574	1.09166	1.13883	1.19789	1.11052	1.13325	1.17094	1.23034	1.23861	1.24116	1.24876	1.37632	1.35657	1.23614	1.26269	1.17526	1.13734	1.17221	1.16966	1.21337	1.19365	1.35076	1.78916	1.27978	1.16543	1.06843	1.04546	1.04491	1.02545	1.06027	1.088	1.08847	1.13884	1.29332	1.4274	1.14625	1.12173	1.09856	1.05585	1.044
429	1.16662	1.2	1.16116	1.28223	1.32879	1.67311	1.81498	1.45802	1.08292	1.04707	1	0.881148	0.935743	0.956468	0.97127	0.911872	0.87692	0.889509	0.914507	1.19505	0.984202	1.01467	1.01399	0.967857	1.052	1.03103	0.997831	1	1.07233	1.07509	1.06299	1.05785	1.10942	1.12571	1.22222	1.38728	1.58603	1.57529	1.52617	1.48955	1.40782	1.36842	1.4048	1.24194	1.30156	1.37516	1.30204	1.28956	1.26878
430	1.21142	1.15624	1.09597	1.07667	1.18156	1.25571	1.72444	1.30586	1.18046	1.0961	1.05132	1.05752	1.07911	1.05855	1.00654	0.982143	1.11245	1.62088	1.66583	1.15284	1.00594	0.995338	0.981337	1.00479	0.960835	0.95667	0.982519	1.02202	1.14497	1.85445	1.65046	1.33755	1.18847	1.09844	1.02383	1.01785	1.01485	1.01328	1.05686	1.18363	1.43701	1.98685	1.3601	1.14905	1.08836	1.0064	1.03481	1.02003	1.06709
431	1.11765	1.26554	1.20588	1.19426	1.36436	1.41463	1.78064	1.48865	1.15142	1.24656	1.21455	1.22011	1.15923	1.48731	1.37571	1.28381	1.13198	1.39067	1.41818	1.28599	1.16041	1.14012	1.10123	1.13982	1.12539	1.11829	1.18861	1.2393	1.57312	1.68327	1.60818	1.34349	1.22179	1.16688	1.16903	1.12703	1.15435	1.24409	1.32374	1.48586	1.70533	1.97031	1.42837	1.28852	1.26744	1.15842	1.12081	1.10986	1.09712
432	1.16409	1.20915	1.36345	1.38742	1.4012	1.439	1.64798	1.38034	1.2765	1.22899	1.1726	1.16561	1.18625	1.18794	1.15543	1.11538	1.13994	1.14757	1.1497	1.17123	1.19536	1.19462	1.37117	1.41748	1.33024	1.2807	1.21748	1.19382	1.20278	1.16097	1.19345	1.18542	1.23344	1.36426	1.5038	1.64821	1.7955	1.43902	1.3736	1.27948	1.27515	1.25963	1.26855	1.18811	1.27443	1.29615	1.30854	1.45002	1.61478
433	1.53991	1.58571	1.71037	1.71144	1.95907	2.25871	2.35323	1.8607	1.76699	1.68224	1.60092	1.5913	1.52282	1.54545	1.59297	1.77381	2.25839	1.73622	1.61903	1.55472	1.48897	1.41071	1.33328	1.34982	1.38353	1.54365	1.66012	2.03774	1.76936	1.66279	1.53148	1.49286	1.46786	1.44147	1.44858	1.44932	1.48638	1.46379	1.72589	2.03922	1.88416	1.65897	1.58608	1.48387	1.46444	1.35792	1.33449	1.28058	1.26343
434	1.22184	1.24078	1.30931	1.27622	1.22746	1.28897	1.43243	1.22328	1.27701	1.24654	1.19321	1.17971	1.13689	1.12997	1.18406	1.17952	1.42699	1.35644	1.17456	1.14901	1.09357	1.08498	1.06249	1.06826	1.00744	1.09051	1.06465	1.14308	1.25387	1.8292	1.40734	1.34148	1.25383	1.19182	1.21986	1.19922	1.20245	1.18419	1.17681	1.21009	1.18848	1.25705	1.3489	1.59937	1.67774	1.47307	1.40541	1.40882	1.35953
435	1.06448	1.10929	1.15323	1.21963	1.28309	1.4894	1.69246	1.40033	1.23913	1.21768	1.19728	1.14656	1.11348	1.13954	1.10058	1.16041	1.2312	1.4694	1.33766	1.2207	1.11242	1.05253	1.02405	1.04525	1.03883	1.06207	1.10749	1.15096	1.33029	1.50223	1.31601	1.21409	1.15409	1.10171	1.21707	1.07082	1.11018	1.12806	1.18412	1.50765	2.26676	1.64144	1.44213	1.30157	1.18349	1.21453	1.10799	1.17759	1.14222
436	0.981982	0.981982	0.981982	0.974138	1.28989	1.49105	1.65354	1.46506	1.25648	1.17531	1.12543	1.0981	1.0656	1.1257	1.13725	1.1813	1.2254	1.34911	1.34937	1.49987	1.25954	1.15483	1.08441	1.1075	1.09325	1.07217	1.10544	1.21667	1.31119	1.47917	1.3905	1.54211	1.35062	1.14663	1.10853	1.07799	1.03037	1.05037	1.11166	1.17782	1.29052	1.43099	1.52881	1.83142	1.35894	1.20878	1.12077	1.10615	1.03362
437	1.37629	1.39617	1.36046	1.355	1.32456	1.4633	1.58376	1.43498	1.34043	1.31381	1.26772	1.24237	1.25161	1.26882	1.31227	1.33745	1.42148	1.48178	1.42373	1.37389	1.44958	1.35371	1.34463	1.24665	1.25296	1.25856	1.26356	1.36117	1.6383	1.5177	1.37313	1.28421	1.34206	1.34065	1.37511	1.42404	1.36459	1.47267	1.63643	1.855	1.7452	1.48487	1.42404	1.40486	1.39253	1.33327	1.38724	1.44444	1.39024
438	0.669675	0.640468	0.681545	0.694367	0.68953	0.660157	0.704204	0.659242	0.664794	0.657303	0.643507	0.658135	0.663516	0.678766	0.669123	0.667111	0.684701	0.697874	0.701195	0.657931	0.670099	0.677355	0.685401	0.680668	0.667883	0.693122	0.705224	0.712621	0.703488	0.739304	0.714762	0.737696	0.702878	0.699691	0.741201	0.720833	0.736007	0.713439	0.740446	0.76087	0.724565	0.674242	0.69248	0.688973	0.711132	0.710145	0.704545	0.732108	0.722581
439	1.40957	1.45361	1.37264	1.35323	1.31628	1.3348	1.6381	1.3501	1.31801	1.24738	1.23894	1.19167	1.18107	1.23341	1.23782	1.30322	1.46957	1.59341	1.37975	1.34652	1.29164	1.3017	1.2375	1.19841	1.22944	1.27511	1.29034	1.58108	1.58801	1.4257	1.38506	1.33199	1.31549	1.3122	1.29256	1.31967	1.43318	1.69884	1.88425	1.56047	1.41728	1.28077	1.28455	1.32065	1.2721	1.24014	1.32131	1.32745	1.46767
440	1.41667	1.42184	1.34831	1.44306	1.51351	1.69202	1.93773	1.56506	1.48897	1.40433	1.46004	1.48003	1.51075	1.51562	1.58011	1.8198	1.75456	1.93402	1.73176	1.53947	1.48754	1.51758	1.46333	1.48679	1.40612	1.47381	1.63614	1.82222	1.67719	1.85473	1.75085	1.62094	1.57414	1.48	1.43032	1.47097	1.51701	1.75081	1.65233	1.53793	1.79875	1.89043	1.58011	1.60264	1.82708	1.65741	1.62509	1.62372	1.59633
441	1.40278	1.34276	1.39768	1.31395	1.60963	1.93401	2.1866	1.61866	1.54926	1.43604	1.39252	1.41096	1.31682	1.28514	1.32533	1.42583	1.86885	1.83586	1.50761	1.40771	1.31847	1.38342	1.32382	1.33562	1.33799	1.36619	1.57436	2.09633	1.94093	1.58701	1.53772	1.51948	1.4665	1.43379	1.38772	1.40777	1.52426	1.56658	1.58947	1.82783	1.90233	1.64755	1.60759	1.54492	1.51899	1.50885	1.43718	1.38243	1.41135
442	0.964912	0.967884	0.973684	1.32624	1.3589	1.36913	1.36943	1.33944	1.33544	1.33003	1.25417	1.23098	1.18563	1.23098	1.32713	1.34857	1.20706	1.21433	1.18846	1.11142	1.09524	1.05025	1.05388	1.11602	1.06952	1.13333	1.14439	1.28342	1.18262	1.15782	1.11468	1.11521	1.09738	1.11559	1.05513	1.13462	1.15455	1.24966	1.34403	1.22667	1.21077	1.17598	1.22846	1.28079	1.1367	1.12948	1.13791	1.24234	1.39479
443	1.34688	1.27455	1.34139	1.38974	1.6436	1.84253	2.00346	1.55888	1.45687	1.44086	1.3799	1.35481	1.38502	1.45945	1.5246	1.62975	1.70382	1.9637	1.51169	1.4386	1.36579	1.33703	1.31532	1.34183	1.36646	1.46768	1.64858	1.89366	1.88114	1.48228	1.357	1.3172	1.2937	1.32907	1.24309	1.30806	1.38742	1.51447	1.84001	1.76806	1.58521	1.44514	1.40317	1.3696	1.38884	1.36518	1.39495	1.43121	1.64702
444	1.70588	1.52638	1.46614	1.42795	1.42991	1.51502	1.94476	1.64159	1.58436	1.49853	1.41665	1.39303	1.40351	1.36335	1.37078	1.3719	1.67936	1.83193	1.43915	1.36434	1.31835	1.26264	1.31473	1.30889	1.30952	1.31468	1.48669	1.86939	1.50759	1.43714	1.48485	1.44151	1.40963	1.39231	1.46167	1.5	1.59853	1.85274	1.61202	1.46953	1.49329	1.38	1.34354	1.35956	1.35192	1.33925	1.336	1.58867	1.96708
445	1.4522	1.37799	1.30447	1.26367	1.26638	1.35331	1.64984	1.30542	1.22041	1.14432	1.0897	1.12822	1.11311	1.15081	1.22715	1.4007	1.4821	1.1739	1.12681	1.0732	1.09635	1.04619	1.04585	1.05614	1.15822	1.44335	1.8467	1.32928	1.13993	1.0743	1.06994	1.08307	1.06316	1.10716	1.1641	1.4727	1.87909	1.38678	1.21354	1.17692	1.14765	1.16019	1.15205	1.16105	1.28275	1.43068	2.00661	1.5111	1.37221
446	1.20438	1.13377	1.13936	1.1049	1.1194	1.53774	1.8387	1.54425	1.53728	1.48246	1.35315	1.36151	1.3224	1.39773	1.45798	1.45312	1.64935	1.79108	1.51938	1.49398	1.46174	1.49412	1.41085	1.35317	1.392	1.394	1.63052	1.95406	1.96537	1.51678	1.41877	1.35842	1.37545	1.385	1.33594	1.42294	1.50601	1.6928	2.09487	1.68834	1.45988	1.375	1.3087	1.28156	1.30453	1.30751	1.26956	1.33937	1.56828
447	1.3747	1.33931	1.29777	1.35785	1.36607	1.48891	1.65049	1.45315	1.33793	1.2451	1.20513	1.13905	1.13826	1.14953	1.35522	1.53132	1.36667	1.41691	1.61059	1.37202	1.33846	1.31153	1.27895	1.28058	1.23328	1.21319	1.3252	1.29925	1.36426	1.50656	1.56535	1.37334	1.40867	1.25262	1.30708	1.46412	1.66859	1.31438	1.25562	1.27909	1.25568	1.28496	1.31629	1.24446	1.25826	1.32166	1.29379	1.23433	1.46493
448	1.32212	1.30474	1.26524	1.28461	1.32395	1.4859	1.87049	1.44755	1.33099	1.26144	1.27867	1.23512	1.2057	1.19637	1.20552	1.15509	1.29466	1.8323	1.29803	1.20669	1.13473	1.12953	1.08503	1.04802	1.02727	1.03138	1.06229	1.11892	1.18387	1.63259	1.27848	1.15183	1.14213	1.12508	1.0896	1.12418	1.08468	1.08642	1.05369	1.04923	1.09156	1.23712	1.42461	1.19961	1.14856	1.1724	1.14132	1.09631	1.09222
449	1.73298	1.59649	1.60385	1.60086	1.62667	1.65034	1.88237	2.00546	1.94681	1.73023	1.75846	1.66789	1.64817	1.55473	1.50824	1.48382	1.50252	1.67237	2.00364	1.72896	1.5532	1.45341	1.42703	1.37283	1.4183	1.37102	1.38614	1.45401	1.71238	2.17496	1.56312	1.40826	1.27876	1.23926	1.20299	1.19364	1.2534	1.27912	1.42753	1.86919	1.71988	1.45432	1.30591	1.23068	1.20852	1.21429	1.19158	1.25386	1.31509
450	1.24189	1.20357	1.18665	1.23451	1.26005	1.35637	1.51706	1.95483	1.74192	1.4555	1.45689	1.56794	1.50999	1.52802	1.49338	1.45046	1.4366	1.42894	1.35056	1.32258	1.29064	1.24699	1.33195	1.45695	1.76036	1.84516	1.78344	1.81132	1.90964	1.87084	1.914	1.81096	1.6875	1.55993	1.49239	1.42	1.41876	1.38251	1.43433	1.38526	1.36866	1.3516	1.33178	1.36207	1.29437	1.37607	1.35593	1.3444	1.41057
451	1.59931	1.58971	1.43913	1.34931	1.41393	1.42324	1.48941	1.85376	1.48416	1.40991	1.44078	1.35021	1.30229	1.27312	1.37929	1.36604	1.44882	1.61266	1.43083	1.304	1.35341	1.30062	1.22776	1.32143	1.36863	1.49414	1.54819	1.7172	1.47316	1.53333	1.44726	1.3413	1.33249	1.29801	1.28188	1.33482	1.48	1.67316	1.41946	1.37341	1.37377	1.39518	1.39253	1.2755	1.27	1.33006	1.28803	1.38361	1.43644
452	1.22548	1.21285	1.10211	1.08846	1.07192	1.13474	1.15882	1.388	1.368	1.14553	1.04432	1.06953	1.01161	1.10305	1.0563	0.998797	0.98795	0.959893	1.03337	1.26885	1.28431	1.14646	1.13738	1.05605	1.02415	0.980831	0.966827	0.962617	0.960499	0.989093	1.12163	1.32001	1.10496	1.05736	1.02523	1.10237	0.992806	0.957612	1.0359	1.03077	1.31633	1.40976	1.5057	1.63442	1.33087	1.32328	1.32727	1.31707	1.28311
453	0.891414	1.21999	1.1931	1.14325	1.10636	1.0692	1.16011	1.50428	1.17662	1.05931	1.01844	1.02514	1.00616	0.978502	0.967395	0.934008	0.905913	0.915549	0.942982	0.987087	0.981842	1.08704	1.42901	1.13152	1.01832	0.954251	0.939265	0.899811	1.014	0.985462	1.00393	1.0436	1.16148	1.3512	1.17989	1.10169	1.08342	1.01481	1.00908	0.966294	0.961592	0.952128	0.998807	1.03404	1.17824	1.31359	1.06058	1.00179	0.984291
454	1.59757	1.54506	1.41481	1.34382	1.33966	1.40706	1.54075	1.713	1.32549	1.30914	1.29901	1.25546	1.20566	1.15902	1.15754	1.19989	1.23999	1.60789	1.11151	1.36378	1.26827	1.2182	1.23792	1.23663	1.16166	1.21122	1.72337	2.12467	1.50721	1.47	1.26922	1.19664	1.22039	1.21141	1.24555	1.4874	1.83056	2.08117	1.49544	1.32645	1.28708	1.2666	1.26994	1.2727	1.27419	1.33889	1.40922	1.46672	1.49909
455	1.45782	1.33981	1.37731	1.34707	1.34387	1.43079	1.53693	1.86417	1.4865	1.35776	1.30828	1.27605	1.23127	1.23482	1.2566	1.2649	1.28428	1.34149	1.36121	1.29389	1.2697	1.21153	1.2238	1.17485	1.13049	1.14012	1.1573	1.10666	1.11034	1.09422	1.0697	1.03371	1.00314	1.05323	1.0363	1.06643	1.02634	1.10637	1.42873	1.17924	1.14402	1.14458	1.15493	1.12306	1.17553	1.32127	1.67072	2.2877	1.94202
456	1.43575	1.40223	1.35912	1.28333	1.28191	1.30707	1.31579	1.54593	1.4272	1.39387	1.36926	1.245	1.32706	1.2217	1.24233	1.21245	1.28155	1.52485	1.48116	1.48043	1.34203	1.49061	1.42424	1.41154	1.35938	1.31902	1.375	1.47418	1.79321	1.72018	1.68376	1.62609	1.53604	1.46552	1.46781	1.4661	1.40625	1.46154	1.4797	1.68362	1.58543	1.64103	1.58475	1.55932	1.52443	1.49661	1.47789	1.44783	1.45622
457	1.26866	1.29717	1.30238	1.2881	1.33333	1.39434	1.32117	1.4186	1.21429	1.17303	1.17754	1.14814	1.14217	1.15746	1.17207	1.21761	1.15001	1.14753	1.1749	1.15517	1.23121	1.23519	1.23619	1.23777	1.27167	1.25863	1.24909	1.26409	1.21452	1.22272	1.22741	1.24195	1.2745	1.3419	1.35859	1.33745	1.29053	1.28771	1.22958	1.2	1.20158	1.18599	1.18919	1.13938	1.1826	1.21016	1.28303	1.38084	1.46625
458	1.34722	1.22439	1.20888	1.2103	1.22493	1.41257	1.97464	2.17949	1.60332	1.4444	1.32891	1.25798	1.26294	1.28098	1.30898	1.40136	1.56858	2.11696	1.59474	1.51224	1.33068	1.2769	1.25486	1.20482	1.26724	1.31774	1.5601	2.11875	1.87575	1.52748	1.38406	1.27848	1.25507	1.23412	1.28823	1.28402	1.40682	1.59179	2.16787	1.50006	1.42704	1.33042	1.30542	1.29966	1.28326	1.29369	1.3854	1.67808	2.09487
459	1.32071	1.25769	1.27518	1.25	1.24963	1.25373	1.41769	1.44365	1.24199	1.21592	1.19808	1.21454	1.26917	1.31551	1.31852	1.30296	1.25676	1.31776	1.292	1.24176	1.26808	1.24828	1.33762	1.36567	1.39258	1.48475	1.66155	1.42187	1.32276	1.26804	1.23008	1.24603	1.20994	1.22764	1.25795	1.26932	1.32884	1.50853	1.45902	1.37778	1.33074	1.3093	1.34386	1.24776	1.2753	1.39014	1.4442	1.42961	1.54611
460	1.74786	1.61667	1.46178	1.39706	1.36401	1.44797	1.66933	1.93837	1.47701	1.44684	1.4214	1.5003	1.65399	1.43105	1.43763	1.3626	1.47222	1.73658	1.86786	1.51093	1.42149	1.393	1.3352	1.34893	1.35776	1.42565	1.51685	1.44292	1.56071	1.91802	1.53992	1.45726	1.34489	1.38353	1.35659	1.39754	1.33192	1.36824	1.36939	1.49115	1.86037	1.54449	1.49263	1.44376	1.42914	1.34893	1.36631	1.36646	1.34819
461	1.71859	1.51423	1.42559	1.32093	1.31674	1.35195	1.58366	1.7823	1.56888	1.52381	1.46687	1.48699	1.45089	1.33745	1.36799	1.34292	1.37792	1.716	1.54131	1.4965	1.45084	1.437	1.37399	1.34589	1.36509	1.40058	1.3886	1.44598	1.77085	1.50057	1.33145	1.34909	1.33804	1.23675	1.24449	1.30206	1.22695	1.26894	1.29183	1.60537	1.69388	1.48083	1.33557	1.31509	1.25606	1.23619	1.23037	1.23355	1.28116
462	1.00091	0.996596	1.00256	1.02863	1.05079	1.13726	1.26292	1.77596	1.27763	1.15242	1.0951	1.03226	1.02192	1.05352	1.07453	1.14577	1.26703	1.49579	1.64945	1.30288	1.20072	1.22143	1.12835	1.1385	1.13249	1.20764	1.14407	1.23979	1.70014	1.41219	1.24878	1.16616	1.09662	1.09104	1.10501	1.09063	1.12465	1.16341	1.31997	1.63912	1.93919	1.40789	1.35154	1.25118	1.17744	1.17054	1.10439	1.16388	1.13818
463	1.60591	1.5162	1.4424	1.28471	1.25234	1.39929	1.45603	1.89112	1.41407	1.30063	1.30667	1.24832	1.21622	1.23754	1.2939	1.43205	1.43498	1.5341	1.86099	1.5942	1.36765	1.25779	1.20798	1.20245	1.1903	1.23056	1.32597	1.28691	1.40306	1.93669	1.43466	1.35326	1.21392	1.1621	1.15553	1.15641	1.2489	1.26284	1.34164	1.6875	1.73184	1.49695	1.4328	1.32896	1.22512	1.20438	1.19263	1.19052	1.2228
464	1.84211	1.70233	1.59317	1.53636	1.46843	1.46754	1.5098	1.87871	1.82245	1.64815	1.58978	1.50592	1.43905	1.40178	1.42081	1.34854	1.41377	1.78319	1.65488	1.49557	1.52632	1.41606	1.35517	1.48193	1.34103	1.40283	1.67518	1.98394	1.82992	1.67239	1.59467	1.59933	1.67273	1.65384	1.66964	1.81985	2.24428	1.84314	1.72469	1.72194	1.65759	1.66274	1.64074	1.62556	1.57795	1.57981	1.93899	2.17947	1.68925
465	1.38055	1.29758	1.21333	1.20902	1.13387	1.22455	1.28649	1.6498	1.33429	1.35165	1.30392	1.29764	1.24615	1.2521	1.20482	1.26562	1.37311	1.56863	1.59946	1.40271	1.36563	1.29664	1.23547	1.20425	1.14799	1.25	1.40142	1.82134	1.55406	1.49839	1.45345	1.3786	1.36667	1.25055	1.28076	1.37895	1.59298	1.95714	1.56004	1.4964	1.44521	1.3745	1.30056	1.3009	1.33684	1.37153	1.47497	1.85714	1.43443
466	1.25324	1.27946	1.17751	1.20362	1.18276	1.18814	1.21543	1.36842	1.15868	1.15965	1.10932	1.24302	1.18879	1.20244	1.12878	1.08841	1.08233	1.0835	1.18624	1.28909	1.26959	1.13421	1.15376	1.2875	1.26573	1.23943	1.17586	1.13608	1.17516	1.16661	1.23899	1.27248	1.2724	1.23567	1.26947	1.35223	1.32702	1.24063	1.2269	1.27563	1.29897	1.35516	1.57437	1.40903	1.33225	1.32012	1.41659	1.43055	1.3316
467	1.16276	1.14686	1.13697	1.09775	1.13453	1.21992	1.36386	1.8418	1.60659	1.66798	1.33333	1.24194	1.20683	1.18567	1.1747	1.18222	1.17137	1.26802	1.75693	1.70976	1.65909	1.44924	1.30361	1.26171	1.19515	1.20785	1.17957	1.2435	1.338	1.6658	1.89141	1.55412	1.63457	1.37606	1.26086	1.2093	1.17357	1.16388	1.1668	1.33251	1.80788	1.81705	1.45236	1.59918	1.37414	1.25021	1.17661	1.14265	1.1639
468	1.51902	1.46063	1.47962	1.42159	1.47113	1.42418	1.72813	2.23457	1.87979	1.6208	1.47717	1.3678	1.37174	1.36042	1.32851	1.33438	1.44701	1.86012	2.22538	1.54913	1.4584	1.35201	1.36461	1.33405	1.32123	1.34652	1.42055	1.40805	1.71718	2.07968	1.58186	1.51503	1.51867	1.3586	1.30423	1.30189	1.33639	1.31025	1.44249	1.79025	2.175	1.79162	1.72918	1.47121	1.39548	1.38213	1.31309	1.31871	1.34108
469	1.1539	1.15093	1.08251	1.03354	1.18248	1.10671	1.15315	1.5898	1.2545	1.17574	1.15498	1.06522	1.04125	1.05229	1.08189	1.07571	1.09581	1.18062	1.45283	1.46703	1.20242	1.14063	1.104	1.07965	1.04324	1.07547	1.08287	1.07536	1.20508	1.84941	1.30029	1.23587	1.15759	1.0855	1.04062	1.0175	1.02018	1.02523	1.09678	1.18235	1.48787	1.32067	1.17421	1.13149	1.08447	1.05583	1.06983	1.05481	1.03983
470	1.14423	1.17763	1.19205	1.1263	1.12727	1.12028	1.1342	1.20411	1.1708	1.16732	1.1791	1.18015	1.16845	1.13851	1.12737	1.12764	1.10805	1.08812	1.02529	1.11894	1.04427	0.983974	1.00678	0.98722	1.00212	1.0303	1.0566	1.12915	1.05519	1.02885	1.02021	0.970742	1.03896	0.993047	1.03833	1.05365	1.01967	1.0182	0.993068	1.00506	0.95371	0.952112	0.925518	0.920519	0.916387	0.929362	0.95	0.977564	0.951577
471	1.35714	1.3478	1.33443	1.33843	1.36306	1.54361	1.75709	2.30221	1.65779	1.52064	1.39165	1.32584	1.27839	1.32395	1.29044	1.25688	1.29499	1.37583	1.66041	1.99618	1.57578	1.38351	1.30641	1.24382	1.28657	1.28997	1.2987	1.37402	1.4154	1.52874	1.62152	1.80515	2.04886	1.51498	1.45877	1.4748	1.45016	1.36816	1.31796	1.30694	1.32657	1.30093	1.34182	1.41685	1.55433	1.5959	1.75625	1.56655	1.41695
472	1.10892	1.32755	1.28737	1.27188	1.27368	1.3388	1.38776	1.69792	1.46905	1.36708	1.38825	1.39821	1.3284	1.3856	1.36692	1.38881	1.42857	1.50973	1.46093	1.40469	1.28811	1.35985	1.42086	1.32936	1.31707	1.27433	1.31532	1.34238	1.34191	1.29562	1.31189	1.29924	1.51383	1.39101	1.36076	1.29192	1.30442	1.31716	1.36134	1.29302	1.31655	1.36152	2.00581	1.62866	1.44635	1.41687	1.4403	1.39444	1.50781
473	1.25446	1.25278	1.25339	1.15974	1.15179	1.20597	1.35309	1.36221	1.21625	1.05606	1.03492	1.02287	1.00276	0.971055	1.03796	1.01402	1.0724	1.08104	1.07611	1.10466	1.35059	1.10567	1.07123	1.06127	1.04808	0.984425	1.02639	1.0415	1.06275	1.16756	1.60573	1.62453	1.2953	1.21348	1.09095	1.05327	1.10019	1.13043	1.12815	1.14264	1.2918	1.74629	1.7657	1.39444	1.35469	1.21679	1.11082	1.14463	1.12332
474	1.32836	1.41509	1.34799	1.34962	1.50775	1.45796	1.54735	1.68478	1.49826	1.47746	1.55817	1.41034	1.39643	1.29951	1.29836	1.31	1.28481	1.33882	1.48726	1.38339	1.37341	1.35639	1.30569	1.36392	1.41775	1.37022	1.34848	1.41393	1.51109	1.79851	1.49677	1.43191	1.37956	1.35315	1.34633	1.33448	1.40301	1.54722	1.43077	1.46762	1.43716	1.42609	1.55549	1.87561	1.57202	1.46694	1.40351	1.40269	1.3487
475	1.30516	1.24691	1.26962	1.24014	1.25091	1.4093	1.9573	2.12416	1.5159	1.42638	1.39058	1.3236	1.29917	1.32785	1.30877	1.3125	1.44681	1.56864	1.78445	2.1223	1.54514	1.44828	1.45603	1.36538	1.36103	1.32652	1.23615	1.22526	1.18854	1.32959	1.52964	2.07034	1.50156	1.36779	1.33052	1.23404	1.24277	1.2071	1.24223	1.17092	1.1982	1.30293	1.3762	1.49154	2.03647	1.53879	1.40485	1.33807	1.2961
476	1.4	1.26392	1.29728	1.27961	1.24144	1.16998	1.23321	1.37794	1.82137	1.55451	1.63601	1.45438	1.36661	1.32098	1.26782	1.22694	1.21121	1.18164	1.18238	1.25521	1.54503	1.34906	1.46182	1.70135	1.499	1.32957	1.32336	1.25775	1.26157	1.24306	1.24711	1.26237	1.36451	1.5208	1.40556	1.5279	1.49171	1.47276	1.49729	1.31935	1.28434	1.27448	1.25265	1.23952	1.21713	1.21698	1.29179	1.31761	1.3837
477	1.6701	1.75255	1.7451	1.58216	1.49147	1.41471	1.38452	1.37864	1.85177	1.70065	1.77411	1.78661	1.68301	1.61347	1.58547	1.48404	1.46099	1.42094	1.48328	1.51509	1.675	1.84961	1.69702	1.5603	1.52056	1.44808	1.36762	1.30179	1.3323	1.35506	1.492	1.96004	1.62371	1.48555	1.39313	1.43519	1.34707	1.34843	1.36304	1.32072	1.49275	1.9434	1.8475	1.5036	1.4656	1.38164	1.33096	1.29643	1.29299
478	1.69347	1.58052	1.60386	1.54677	1.54509	1.57878	1.66278	1.88825	2.10734	1.7605	1.69945	1.61979	1.55612	1.52257	1.55168	1.51869	1.54106	1.64734	1.95071	1.81982	1.61278	1.54148	1.5	1.43852	1.36863	1.40463	1.43889	1.38696	1.44398	1.62854	1.71144	1.55361	1.47303	1.36515	1.41473	1.37688	1.35798	1.4146	1.49835	1.50417	1.61565	1.51174	1.40128	1.37354	1.32061	1.30112	1.29749	1.35028	1.35775
479	1.14947	1.16014	1.15035	1.16661	1.17883	1.19713	1.245	1.36467	1.59302	1.46008	1.31599	1.27278	1.3089	1.31821	1.29464	1.26432	1.31837	1.3527	1.35506	1.41199	1.4625	1.4344	1.43346	1.3726	1.35786	1.40079	1.46125	1.38745	1.40784	1.36824	1.25506	1.32188	1.38806	1.46732	1.45925	1.48929	1.58055	1.71864	1.64158	1.48563	1.44467	1.34354	1.34247	1.29967	1.32462	1.35433	1.26103	1.32071	1.50338
480	1.59302	1.60687	1.42836	1.28816	1.1903	1.24797	1.24327	1.44275	1.65	1.38624	1.33992	1.30909	1.48527	1.30059	1.19444	1.16841	1.13866	1.20911	1.36842	1.60733	1.35808	1.26609	1.21938	1.21429	1.17696	1.15873	1.16387	1.20513	1.28692	1.42975	1.43433	1.24686	1.19214	1.20665	1.16184	1.16216	1.18824	1.2226	1.19277	1.24419	1.27376	1.53435	1.27953	1.2381	1.17382	1.15328	1.14286	1.12016	1.12598
481	1.33849	1.28046	1.25645	1.22537	1.23501	1.23899	1.28479	1.50154	1.77244	1.67272	1.44226	1.37613	1.29023	1.31585	1.34157	1.31085	1.30035	1.23973	1.48685	1.7373	1.52843	1.48921	1.41019	1.35642	1.42657	1.51119	1.51765	1.52878	1.62452	1.82353	1.6766	1.58052	1.5735	1.57116	1.53087	1.6152	1.82253	1.68444	1.66379	1.80144	1.78974	1.59623	1.54634	1.51948	1.44813	1.51818	1.80172	1.84524	1.67963
482	1.05767	1.06758	1.0586	1.08259	1.18222	1.21064	1.20215	1.2091	1.5322	1.09407	1.07986	1.01097	0.971699	0.953815	0.986833	0.953773	0.977819	0.895921	0.890976	0.893773	0.953671	1.08059	1.02069	0.987894	0.983924	0.964746	0.922274	0.910669	0.942522	0.921888	0.951055	0.965936	0.993677	1.00791	1.07101	1.19969	1.05521	1.01662	1.02012	1.06388	1.003	1.00243	0.976226	0.967032	0.987601	1.01809	1.00132	1.00903	1.02945
483	1.12846	1.13941	1.10022	1.18604	1.17352	1.17583	1.16226	1.21858	1.50057	1.23492	1.14281	1.09323	1.14551	1.07955	1.06332	1.10138	1.05072	1.06957	1.10039	1.15557	1.17107	1.45427	1.44913	1.24676	1.18208	1.16561	1.08324	1.11692	1.09146	1.09932	1.12656	1.12134	1.28404	1.55031	1.4883	1.33755	1.18984	1.1257	1.16425	1.20465	1.13314	1.09333	1.09897	1.15327	1.31356	1.78552	1.43858	1.33898	1.16463
484	1.50901	1.47619	1.36946	1.37838	1.27273	1.25957	1.29159	1.54778	1.9666	1.50753	1.47755	1.38542	1.34614	1.31556	1.38869	1.35636	1.41772	1.42165	1.74338	1.92076	1.57236	1.52463	1.45496	1.41164	1.34783	1.32271	1.35433	1.43725	1.74634	2.16728	1.7247	1.64062	1.50114	1.45818	1.43073	1.43113	1.45395	1.39863	1.56089	1.90569	2.38904	1.87455	1.74138	1.55279	1.53883	1.45117	1.46313	1.48536	1.45215
485	1.62	1.49674	1.48276	1.42778	1.38594	1.44029	1.39063	1.56318	2.02472	1.65123	1.60623	1.49122	1.36174	1.29592	1.30282	1.22964	1.2544	1.25472	1.23985	1.32992	1.65483	1.32922	1.27093	1.24489	1.18792	1.17113	1.16906	1.17187	1.14592	1.18089	1.28183	1.80243	1.7222	1.44878	1.35152	1.15921	1.20726	1.15248	1.17229	1.19592	1.23964	1.48949	1.75962	1.78442	1.41217	1.35294	1.22368	1.20633	1.18873
486	1.49758	1.4235	1.34564	1.37352	1.4364	1.44311	1.51142	1.65594	2.36264	1.84411	1.60311	1.53644	1.4057	1.42327	1.36854	1.39876	1.43695	1.46295	2.10375	2.25449	1.66165	1.47951	1.42436	1.33595	1.26871	1.26344	1.3134	1.33133	1.57899	2.1173	1.85578	1.56204	1.64624	2.0265	1.57361	1.3146	1.16544	1.12509	1.15137	1.27274	1.43033	1.81436	2.23647	1.50111	1.48524	1.35685	1.25143	1.32675	1.3254
487	1.64085	1.52662	1.48305	1.34286	1.29961	1.22222	1.33106	1.54543	1.75509	1.70948	1.62882	1.61268	1.57303	1.56388	1.50655	1.46429	1.39493	1.46119	1.50254	1.72421	1.70866	1.63985	1.59533	1.58004	1.55859	1.5341	1.45479	1.46802	1.43893	1.51376	1.52871	1.71382	1.63071	1.60922	1.54371	1.50638	1.4608	1.36818	1.34043	1.29392	1.228	1.23761	1.20872	1.23005	1.30856	1.5311	1.674	1.48518	1.39827
488	1.37183	1.26989	1.15198	1.10345	1.10676	1.11075	1.15928	1.30897	1.46221	1.13774	1.11831	1.10556	1.11674	1.09361	1.11809	1.10724	1.142	1.1885	1.16427	1.22449	1.22089	1.17648	1.23919	1.2681	1.41624	1.29396	1.29167	1.17073	1.15508	1.18299	1.11302	1.13446	1.14532	1.15001	1.53495	1.26699	1.27698	1.12638	1.08558	1.06672	1.0944	1.06234	1.03722	0.992488	1.14017	1.49318	1.2092	1.17426	1.11395
489	1.33987	1.25674	1.16667	1.14646	1.0618	1.07721	1.05556	1.1257	1.42059	1.13324	1.1408	1.0027	0.960114	0.931629	0.930475	0.905412	0.942623	0.892143	0.85122	0.852319	0.875912	0.902018	0.983659	1.14748	1.04233	1.03095	0.969566	0.910983	0.858466	0.838032	0.827869	0.864077	0.850443	0.928739	0.946358	1.09643	0.95327	0.92806	0.949101	0.899202	0.911329	0.939512	0.871951	0.887885	0.836	0.834275	0.825597	0.809317	0.826607
490	1.36443	1.32007	1.40631	1.37598	1.306	1.3126	1.28199	1.52802	2.05444	1.44257	1.3526	1.29967	1.29473	1.22468	1.20333	1.2089	1.23861	1.39379	1.83673	1.81687	1.38164	1.27869	1.18948	1.20659	1.13875	1.1114	1.10097	1.23547	1.44952	2.13706	1.49712	1.35605	1.18174	1.23724	1.16425	1.17514	1.21622	1.1716	1.32216	1.68653	2.23513	1.6392	1.47072	1.30097	1.26422	1.24561	1.25041	1.23148	1.27684
491	1.31595	1.22545	1.17291	1.11096	1.09249	1.04254	1.07588	1.14209	1.48066	1.19478	1.14179	1.12285	1.10995	1.09945	1.10152	1.14694	1.11781	1.19942	1.27457	1.4572	1.4186	1.26527	1.16444	1.13346	1.14082	1.14448	1.11759	1.14869	1.16807	1.25514	1.34071	1.56298	1.21892	1.1734	1.07345	1.0673	1.06233	1.07592	1.07913	1.0765	1.1123	1.16944	1.25557	1.55664	1.3478	1.24345	1.15202	1.15161	1.14282
492	0.851451	0.816903	0.810227	0.780681	0.807844	0.814309	0.800171	0.798832	0.864368	0.840576	0.826108	0.84041	0.787483	0.816259	0.807301	0.805033	0.781479	0.787323	0.812779	0.782389	0.828909	0.826738	0.843502	0.787898	0.773251	0.743013	0.75	0.780615	0.781058	0.78947	0.795614	0.81762	0.805	0.832655	0.916648	0.872695	0.858152	0.826021	0.839484	0.828701	0.816619	0.799901	0.810904	0.811881	0.799819	0.787613	0.811975	0.871693	0.854812
493	1.26073	1.1369	1.16252	1.12764	1.17585	1.26325	1.30172	1.4286	1.82166	1.32103	1.33169	1.28016	1.25866	1.22511	1.18825	1.22622	1.25993	1.31438	1.40379	1.70062	1.50545	1.38609	1.33492	1.24769	1.28074	1.32963	1.29964	1.32593	1.3478	1.61733	1.70923	1.40014	1.25063	1.19826	1.14953	1.18023	1.12627	1.1545	1.28031	1.47401	1.85186	1.40701	1.24896	1.24038	1.21321	1.23294	1.22615	1.32033	1.40894
494	1.12217	1.16107	1.12418	1.13889	1.1524	1.13567	1.15161	1.35295	1.52563	1.29712	1.23762	1.18702	1.11702	1.14325	1.13575	1.13929	1.19403	1.24797	1.24498	1.20345	1.20435	1.24066	1.44643	1.32081	1.18881	1.27583	1.22662	1.22776	1.27203	1.1615	1.13347	1.22184	1.2871	1.37135	1.32281	1.34917	1.33973	1.37392	1.36773	1.38926	1.42489	1.38266	1.30878	1.30451	1.39896	1.31525	1.34413	1.31066	1.31716
495	1.30928	1.34277	1.26449	1.2607	1.31618	1.2987	1.45945	1.49876	2.04348	1.54745	1.33212	1.29135	1.24733	1.2382	1.24743	1.24598	1.31358	1.24058	1.44902	1.75763	1.83055	1.39889	1.40313	1.27795	1.25894	1.23344	1.28622	1.27063	1.27395	1.31777	1.30474	1.34777	1.53583	1.66446	1.26598	1.23497	1.14717	1.13389	1.16612	1.13353	1.18475	1.41162	1.66922	2.024	1.44219	1.29682	1.23547	1.23109	1.16662
496	1.4582	1.46405	1.37984	1.28816	1.31986	1.32293	1.38361	1.61333	1.87319	1.66065	1.57194	1.45003	1.42636	1.36604	1.35635	1.36911	1.47085	1.71385	1.75472	1.47794	1.41509	1.38967	1.31997	1.33505	1.32463	1.27137	1.41794	1.85922	1.77922	1.40543	1.36913	1.32238	1.3063	1.326	1.29758	1.34307	1.39455	1.802	1.60129	1.31656	1.33718	1.31849	1.35359	1.32745	1.35926	1.35837	1.50244	1.9123	2.05888
497	1.37509	1.42391	1.31872	1.30981	1.30196	1.2762	1.33377	1.42607	1.66923	1.85603	1.78682	1.5229	1.48438	1.39052	1.34256	1.24679	1.27986	1.26055	1.29286	1.3303	1.40641	1.38902	1.53482	1.35191	1.29321	1.29487	1.21726	1.19591	1.2	1.20508	1.25328	1.28408	1.38388	1.68983	1.40346	1.26244	1.23753	1.31865	1.2	1.19942	1.20016	1.2271	1.26627	1.52616	1.75115	1.33463	1.19726	1.1407	1.13535
498	1.70191	1.51176	1.4022	1.4116	1.40754	1.42819	1.41085	1.48658	1.76043	2.01058	1.89888	1.77049	1.58258	1.55948	1.47709	1.39153	1.38246	1.39607	1.4416	1.50315	1.70921	1.55233	1.54372	1.61358	1.49072	1.47279	1.42896	1.40337	1.38642	1.41334	1.54702	1.50811	1.48319	1.35755	1.55076	1.536	1.45378	1.35412	1.34471	1.39338	1.26754	1.20772	1.23399	1.27556	1.24083	1.30809	1.44788	1.36518	1.30869
499	1.27535	1.17806	1.10598	1.11658	1.09565	1.12703	1.13015	1.29065	1.57316	2.19598	1.46821	1.29929	1.1983	1.18679	1.19067	1.1712	1.23636	1.30159	1.44416	2.07936	1.4909	1.35986	1.22764	1.21944	1.14744	1.17221	1.16232	1.15058	1.20015	1.45126	1.96267	1.51927	1.30552	1.18315	1.20613	1.10541	1.15273	1.13699	1.12887	1.19187	1.42761	1.95157	1.68253	1.36164	1.2124	1.18482	1.19346	1.14498	1.10828
500	1.42793	1.22282	1.22601	1.22917	1.23892	1.22163	1.21851	1.26733	1.39657	2.08127	1.77925	1.47299	1.34106	1.22622	1.20244	1.17676	1.18952	1.22822	1.22897	1.39319	1.91422	1.67162	1.39636	1.36156	1.27783	1.22791	1.25378	1.20449	1.23226	1.27159	1.27461	1.41085	1.49801	1.58002	1.79823	1.43757	1.36102	1.33129	1.3233	1.31357	1.3615	1.28492	1.34196	1.3977	1.78623	2.24533	1.63368	1.44853	1.3152
501	1.3729	1.31271	1.26557	1.25329	1.26773	1.28281	1.27219	1.38591	1.39039	1.7642	1.49715	1.37424	1.27536	1.25072	1.19521	1.23063	1.22902	1.26462	1.34797	1.31746	1.37329	1.39394	1.61482	1.38495	1.34983	1.28393	1.23676	1.21254	1.21254	1.22818	1.18141	1.29149	1.44633	1.87497	1.45977	1.33055	1.28452	1.24291	1.2475	1.20162	1.24118	1.20419	1.27399	1.35827	1.87394	1.56617	1.37169	1.35224	1.30332
502	1.26549	1.23421	1.15903	1.14246	1.17722	1.15953	1.24954	1.17727	1.35171	1.79934	1.66481	1.45858	1.35769	1.30315	1.32008	1.33447	1.35881	1.29323	1.31825	1.31661	1.46031	1.69476	1.39276	1.32892	1.287	1.26513	1.23536	1.18151	1.21536	1.30604	1.6202	2.04889	1.73179	1.52793	1.37762	1.22246	1.17913	1.18814	1.20154	1.17667	1.21319	1.39091	1.74175	1.97096	1.40173	1.33174	1.15586	1.13328	1.15652
503	1.38443	1.34219	1.31696	1.32889	1.36179	1.42031	1.48133	1.60536	1.64794	1.80144	1.52926	1.4304	1.32986	1.27273	1.25735	1.28436	1.23982	1.22887	1.25348	1.28964	1.57447	1.79045	1.47958	1.31883	1.30965	1.2471	1.26328	1.24202	1.24176	1.24869	1.32673	1.38608	1.72297	1.52234	1.40767	1.28922	1.28028	1.26199	1.27344	1.25866	1.24528	1.33258	1.53067	1.89347	1.73729	1.59846	1.53546	1.40964	1.34426
504	1.58736	1.45347	1.3798	1.37011	1.3564	1.3596	1.38321	1.44823	1.65858	2.27779	1.67886	1.57299	1.4386	1.38519	1.38595	1.30238	1.36199	1.32496	1.50449	1.90586	1.77036	1.4552	1.40301	1.33448	1.32302	1.37444	1.33718	1.36926	1.59992	1.90556	2.28446	1.73424	1.49161	1.43998	1.41869	1.40484	1.37036	1.38801	1.39136	1.43381	1.93736	2.11246	1.65806	1.53887	1.42958	1.34138	1.42027	1.37179	1.39724
505	1.31718	1.0732	1.02622	0.986701	0.952473	0.903664	0.918986	1.05268	1.20223	1.76624	1.12063	1.04426	1.02025	0.998227	1.0136	1	0.946772	1.01843	1.0871	1.26789	1.6152	1.36642	1.2091	1.17699	1.23922	1.09382	1.11074	1.08392	1.10787	1.12194	1.15853	1.4589	1.85427	1.32005	1.20811	1.32886	1.13634	1.16785	1.12919	1.10142	1.17138	1.2352	1.38247	1.89871	1.55556	1.36116	1.36651	1.28975	1.14682
506	1.0274	0.967224	0.974631	0.962555	0.946759	0.988978	1.0605	1.11512	1.10733	1.89291	1.14912	1.08845	1.06172	1.00142	1.01774	0.998654	0.985714	1.01184	1.02051	0.980263	0.991147	1.02942	1.05941	1.09586	1.3354	1.28657	1.12772	1.07459	1.08161	1.05431	1.06469	1.02311	0.996591	1.03237	0.953539	1.00608	0.889474	1.04969	1.3523	1.23564	1.14806	1.29103	1.07553	1.04355	0.855554	0.767931	0.7686	0.734905	0.91639
507	1.3006	1.17325	1.20411	1.1689	1.29625	1.43792	1.64039	1.43229	1.46247	1.72951	1.3401	1.26016	1.20149	1.198	1.15217	1.17213	1.1381	1.26776	1.35168	1.27076	1.2883	1.34823	1.41828	1.21919	1.16894	1.13351	1.09399	1.11286	1.02217	1.04396	0.98626	1.04332	1.06216	1.04705	1.15564	1.47638	1.21138	1.06703	1.04871	1.02046	1.04062	1.019	1	1.02051	1.033	1.02188	1.0445	1.07945	1.20094
508	1.52507	1.44056	1.28636	1.21749	1.22723	1.26678	1.28392	1.33554	1.49468	2.07388	1.67317	1.49015	1.26459	1.22222	1.20015	1.1796	1.17648	1.15969	1.16979	1.30303	1.75581	1.9253	1.52111	1.34842	1.25541	1.21683	1.24747	1.3525	1.37037	1.32686	1.40784	1.84252	2.18199	1.65937	1.55758	1.39481	1.36583	1.30928	1.36143	1.36598	1.32984	1.43801	1.61856	2.10359	1.57013	1.46937	1.39972	1.33786	1.36
509	1.62214	1.51383	1.42069	1.43243	1.34588	1.37143	1.35985	1.36803	1.52739	1.74359	1.63614	1.44086	1.43693	1.38652	1.36918	1.29183	1.33094	1.35865	1.40569	1.46224	1.60206	1.40324	1.41271	1.45361	1.57592	1.51063	1.42264	1.36402	1.43965	1.68592	1.93967	1.50295	1.49281	1.37601	1.47733	1.56245	1.62533	1.46568	1.38435	1.54378	1.81727	1.52437	1.42282	1.33942	1.34024	1.4467	1.61405	1.79584	1.50595
510	1.37036	1.39396	1.3706	1.31111	1.15895	1.10628	1.08281	1.12276	1.31968	1.41843	1.22467	1.25743	1.19848	1.21795	1.18615	1.14155	1.17966	1.12035	1.19654	1.33884	1.41472	1.20074	1.1415	1.08871	1.085	1.05606	1.05768	1.03586	1.03775	1.12749	1.29936	1.14373	1.06521	1.05201	1.09286	1.06639	1.09161	1.06352	1.09814	1.10211	1.18307	1.55154	1.45412	1.22559	1.16288	1.14173	1.12595	1.41039	1.22432
511	1.12563	1.13204	1.0872	1.02336	1.0462	1.13275	1.11474	1.36782	1.59363	2.04815	1.43019	1.25279	1.11939	1.1348	1.15928	1.13869	1.06851	1.06176	1.14169	1.38033	1.96749	1.53243	1.28399	1.21737	1.18997	1.15615	1.17191	1.19194	1.1375	1.1668	1.29467	1.41246	2.0095	1.40511	1.41366	1.28743	1.18597	1.15228	1.14734	1.1467	1.14821	1.21498	1.41335	1.66661	2.15256	1.42751	1.33999	1.25152	1.19824
512	1.43804	1.32879	1.22373	1.17713	1.21117	1.21013	1.1888	1.19471	1.61173	2.20629	1.64967	1.45151	1.33486	1.27371	1.18838	1.17548	1.21999	1.26473	1.38909	1.32077	1.35414	1.30368	1.33205	1.64813	1.42493	1.28614	1.26535	1.19336	1.20791	1.195	1.20726	1.20938	1.25506	1.36763	1.52398	2.10926	1.44763	1.29598	1.32113	1.21154	1.21411	1.23837	1.22969	1.16541	1.19636	1.3736	2.14685	1.70936	1.37087
513	1.445	1.53219	1.50278	1.48198	1.47907	1.43676	1.46033	1.5	1.64736	1.95694	1.72325	1.55601	1.53791	1.4575	1.43119	1.35379	1.33486	1.30424	1.32487	1.48168	1.83856	1.7619	1.53927	1.48052	1.44019	1.42499	1.3864	1.34101	1.47511	1.60907	1.84023	2.33159	2.15046	1.83857	1.66059	1.58023	1.6087	1.6392	1.625	1.64929	1.79263	2.32766	2.33241	1.91505	1.78511	1.76695	1.78045	1.71434	1.68909
514	0	0	0	0	0	0	0	0	0	1	0.990476	0.980952	0	0	0	1	0.982609	0.991304	0.991525	0.983051	0.991525	1	0.991525	0.991525	0.991525	0.983051	0.991525	0.991525	0.997009	1	0.991525	0.983051	0.983051	0.991525	0.983051	0.991525	0.991525	0.991525	0.983051	0.991525	0.991525	1	1	1	0.991453	0.991525	0.991525	0.991525	0.983193
515	1.30679	1.33916	1.31087	1.34905	1.32939	1.23988	1.33333	1.28667	1.30785	1.55738	1.31873	1.25353	1.1771	1.17647	1.15359	1.17035	1.14557	1.18949	1.18983	1.21034	1.29192	1.44214	1.26745	1.20579	1.18862	1.17405	1.10979	1.10702	1.10579	1.16822	1.17273	1.17493	1.18852	1.37543	1.1506	1.17196	1.11093	1.07906	1.05299	1.01837	1.06496	1.0119	1.04451	1.05042	1.04493	1.11991	1.07596	1.01009	0.985469
516	1.48085	1.51055	1.47807	1.41221	1.42694	1.38202	1.40553	1.50215	1.68313	1.78543	1.62314	1.60194	1.52209	1.47351	1.38504	1.34483	1.35851	1.37716	1.39033	1.56727	1.50009	1.32684	1.26593	1.25987	1.3038	1.32624	1.31955	1.45656	1.45783	1.54864	1.79313	1.55217	1.4494	1.39608	1.37647	1.38609	1.42105	1.37642	1.37338	1.38496	1.58184	1.62075	1.42264	1.33803	1.31269	1.27165	1.27127	1.2439	1.27051
517	1.12091	1.08148	1.13326	1.11941	1.13617	1.10111	1.13853	1.20384	1.28942	1.50276	1.32661	1.25556	1.29886	1.18856	1.21443	1.16766	1.14793	1.19072	1.19512	1.2445	1.28361	1.34897	1.28965	1.27852	1.26451	1.29124	1.29047	1.3063	1.4077	1.44429	1.71119	1.56594	1.46526	1.47337	1.44635	1.68217	1.38916	1.35537	1.43308	1.39955	1.38749	1.4664	1.50658	1.49094	1.55179	1.53142	1.52574	1.43223	1.37851
518	1.68776	1.55471	1.51648	1.49477	1.43204	1.41088	1.51692	1.72294	1.94063	2.3097	1.8299	1.73672	1.66341	1.59729	1.46872	1.48325	1.43415	1.55718	1.5	1.59679	1.65383	1.71765	1.49167	1.49174	1.53017	1.48828	1.40734	1.47099	1.54208	1.50427	1.50711	1.68062	1.92872	1.68235	1.56917	1.48708	1.46021	1.44043	1.47138	1.48162	1.66119	1.6575	1.8556	1.78983	1.54508	1.45711	1.4504	1.50743	1.37676
519	1.06999	1.04419	1.09944	1.06599	1.02319	1.08853	1.1592	1.20293	1.38982	1.78756	1.29155	1.21174	1.29618	1.19025	1.22053	1.11463	1.1457	1.20619	1.26861	1.38941	1.4825	1.58341	1.23669	1.14275	1.18275	1.20829	1.08153	1.09904	1.03411	1.10588	1.02427	1.07946	1.14476	1.61063	1.15815	1.02072	0.989632	1.03869	1.00326	0.929375	0.93945	0.968127	1.01896	1.08659	1.20429	1.67115	1.48357	1.22306	1.10819
520	1.41408	1.23474	1.25598	1.23881	1.17495	1.23455	1.22875	1.25246	1.53409	2.13596	1.59504	1.42178	1.27891	1.24901	1.22394	1.20784	1.26556	1.20968	1.352	1.75874	2.09639	1.69038	1.51906	1.34582	1.23108	1.23921	1.23982	1.25869	1.27636	1.3937	1.47298	1.78899	1.82971	1.51238	1.43446	1.37099	1.31707	1.2972	1.28519	1.24	1.26123	1.47674	1.82704	1.97604	1.51136	1.31248	1.26022	1.24664	1.16404
521	1.83322	1.54767	1.4655	1.34387	1.32684	1.32051	1.46739	1.37586	1.37736	1.47521	2.05335	1.67898	1.45399	1.42455	1.35554	1.41052	1.36491	1.31806	1.3536	1.34237	1.34748	1.44058	1.82057	1.45407	1.39649	1.3184	1.26599	1.25123	1.21569	1.21414	1.2036	1.16302	1.21216	1.21375	1.25939	1.2572	1.26066	1.22519	1.22241	1.32447	1.28192	1.25029	1.21105	1.2	1.20721	1.24198	1.22612	1.23176	1.1347
522	1.27583	1.33721	1.2196	1.22026	1.16526	1.12353	1.20882	1.17188	1.24878	1.35484	1.50525	1.28333	1.24336	1.25862	1.33252	1.34457	1.40335	1.35859	1.20541	1.35678	1.38881	1.42714	1.41228	1.49413	1.36735	1.35455	1.33649	1.3516	1.34978	1.30816	1.28744	1.31959	1.40351	1.46724	1.48348	1.45553	1.38931	1.43919	1.36637	1.32351	1.35455	1.25694	1.34844	1.31873	1.41304	1.50239	1.70281	1.75725	1.58204
523	1.31746	1.28021	1.28483	1.17017	1.18006	1.14978	1.15789	1.13914	1.21739	1.38571	1.725	1.33326	1.26302	1.22126	1.16523	1.12034	1.13764	1.13462	1.12211	1.17673	1.17621	1.35398	1.68733	1.5233	1.36645	1.29719	1.21664	1.17198	1.17739	1.18857	1.19708	1.17743	1.2418	1.54598	1.77824	1.56104	1.30706	1.27586	1.223	1.24405	1.19435	1.2596	1.23369	1.24581	1.35458	1.70521	1.96713	1.48841	1.36907
524	1.27246	1.246	1.21807	1.20931	1.21669	1.21918	1.24275	1.19884	1.27907	1.31887	1.52623	1.35477	1.17667	1.19164	1.08805	1.0948	1.10623	1.10386	1.0828	1.0951	1.10354	1.20293	1.41873	1.33636	1.18701	1.13434	1.17316	1.06925	1.05333	1.09481	1.14409	1.26481	1.38312	1.70247	1.2532	1.30002	1.20922	1.19536	1.12885	1.12108	1.19033	1.18792	1.20678	1.37525	1.41409	1.25353	1.24458	1.19578	1.16943
525	1.06838	0.99133	1.00554	1.0012	1.04797	1.07209	1.05724	1.13744	1.16378	1.34469	1.42623	1.22259	1.22324	1.2246	1.24603	1.19356	1.11871	1.25406	1.20736	1.225	1.15645	1.19212	1.08632	1.12219	1.16129	1.24424	1.49705	1.34757	1.23047	1.13565	1.13966	1.11726	1.10987	1.07905	1.02446	1.01044	1.07431	0.953429	1.27371	1.10859	0.977273	0.859751	0.789768	0.787811	0.795648	0.792054	0.821374	0.819779	0.840443
526	1.42211	1.47974	1.47231	1.46983	1.26885	1.2168	1.17039	1.16477	1.2	1.24255	1.52065	1.43478	1.34838	1.34902	1.23394	1.18773	1.10332	1.11169	1.04327	1.08123	1.09615	1.26678	1.17824	1.17753	1.10338	1.03985	1.03929	1.05026	1.03677	1.05497	1.09722	1.25053	1.45667	1.42756	1.31359	1.29611	1.33113	1.351	1.29153	1.29838	1.30339	1.38965	1.57662	1.4261	1.35876	1.37979	1.39275	1.4636	1.65818
527	1.01736	1.06023	1.09095	1.11551	1.11728	1.20063	1.20571	1.12731	1.09353	1.14173	1.23793	1.22283	1.2139	1.17523	1.21728	1.15829	1.15633	1.06874	1.04431	1.05857	1.04862	1.07333	1.099	1.20495	1.07589	1.10642	1.08972	1.19342	1.23992	1.11651	1.06445	1.04527	1.05781	1.04167	1.11414	1.15701	1.29632	1.24412	1.27652	1.35749	1.41002	1.19858	1.22513	1.20986	1.12694	1.08628	1.24325	1.35894	1.27052
528	1.21538	1.20468	1.20086	1.16216	1.16849	1.22399	1.24289	1.27778	1.37118	1.63689	1.97087	1.58005	1.52062	1.39441	1.34615	1.36976	1.34577	1.3561	1.38025	1.5414	1.93052	1.74486	1.59672	1.57597	1.52686	1.49358	1.6	1.65199	1.65678	1.63179	1.80909	1.92465	1.84762	1.7783	1.73516	1.66814	1.6462	1.96354	1.67982	1.61304	1.51695	1.51236	1.46218	1.4871	1.48687	1.70695	1.81902	1.80083	1.6888
529	1.71821	1.56003	1.46753	1.46817	1.37873	1.37374	1.35814	1.35	1.44404	1.71088	2.17628	1.68941	1.5836	1.43391	1.38515	1.3664	1.31109	1.40197	1.36783	1.48256	2.0472	1.7585	1.4302	1.37462	1.34526	1.34228	1.30453	1.30801	1.36449	1.44177	1.64769	1.85057	1.50426	1.3993	1.40591	1.34447	1.36573	1.31946	1.33901	1.34534	1.41822	1.60068	1.91365	1.50699	1.38089	1.35087	1.29217	1.26089	1.24412
530	1.60492	1.42751	1.34664	1.28369	1.23805	1.21454	1.25581	1.22968	1.28525	1.47122	1.86047	1.60925	1.44183	1.40031	1.25658	1.26667	1.15832	1.18395	1.17908	1.24544	1.31016	1.42738	1.67974	1.4666	1.29154	1.21543	1.20699	1.16885	1.15871	1.18874	1.21852	1.23872	1.66746	1.76425	1.4841	1.32496	1.22429	1.25214	1.16667	1.14688	1.16835	1.2	1.28294	1.73574	1.86383	1.4129	1.30214	1.37698	1.2671
531	1.46429	1.3661	1.40437	1.3605	1.36012	1.36878	1.37838	1.42657	1.40246	1.53932	1.7767	1.77289	1.57827	1.51447	1.42588	1.3964	1.44883	1.39619	1.46844	1.46043	1.5	1.38394	1.43619	1.3125	1.37912	1.30253	1.28601	1.32512	1.3003	1.27445	1.29751	1.40268	1.73571	2.21351	2.18399	1.90661	1.52652	1.55319	1.5084	1.47986	1.48955	1.50523	1.38561	1.42836	1.74161	2.21907	1.78092	1.48669	1.52962
532	1.72199	1.48333	1.39074	1.51184	1.54248	1.67397	1.52083	1.49043	1.53376	1.6165	1.82085	1.60034	1.58122	1.48883	1.43322	1.38971	1.47588	1.49504	1.42105	1.39931	1.53125	1.80719	1.45631	1.36079	1.30223	1.30675	1.28571	1.30068	1.2648	1.27105	1.38832	1.50045	1.60332	1.5149	1.37069	1.32919	1.30897	1.25694	1.22719	1.19063	1.26006	1.3808	1.70752	1.39024	1.36734	1.39079	1.43988	1.42452	1.34705
533	1.53939	1.29732	1.21336	1.14681	1.16914	1.19211	1.17195	1.22172	1.31338	1.58119	2.02788	1.35036	1.27328	1.18387	1.1378	1.13688	1.15972	1.17078	1.18704	1.25033	1.46602	1.73566	1.27169	1.15126	1.10727	1.08914	1.0782	1.07353	1.08113	1.10424	1.21813	1.63287	1.88086	1.40918	1.20661	1.12116	1.09819	1.07896	1.08321	1.09681	1.10662	1.33848	1.67637	1.95981	1.36133	1.28411	1.262	1.18453	1.19039
534	1.32803	1.32841	1.29309	1.30915	1.28754	1.32003	1.28143	1.28161	1.28876	1.28443	1.35616	1.29484	1.17049	1.26036	1.16217	1.12961	1.07913	1.0088	0.999343	1.16482	1.16891	1.13775	1.2435	1.24199	1.16434	1.1194	1.20614	1.108	1.21545	1.29005	1.25158	1.22381	1.24856	1.34677	1.31653	1.33249	1.32173	1.3668	1.45884	1.40693	1.48519	1.43411	1.31313	1.19142	1.35633	1.14521	1.28912	1.32354	1.18667
535	1.51095	1.49813	1.40815	1.35517	1.38115	1.3614	1.43351	1.42528	1.50063	1.70138	2.10869	1.7822	1.57067	1.47667	1.45936	1.43772	1.40246	1.41892	1.40656	1.44544	1.53208	1.77439	1.89752	1.58385	1.47866	1.42284	1.38228	1.37353	1.34181	1.32122	1.3775	1.39877	1.70685	2.20592	1.6301	1.57827	1.49539	1.47974	1.42621	1.44539	1.5	1.42994	1.54179	2.04292	1.90913	1.6	1.45181	1.34854	1.29325
536	1.17881	1.12387	1.12605	1.09312	1.08197	1.11673	1.13008	1.13535	1.23346	1.3186	1.64032	1.37359	1.28004	1.22519	1.19217	1.15677	1.15625	1.11785	1.10584	1.12787	1.12871	1.22549	1.39865	1.59626	1.22932	1.11971	1.13477	1.10155	1.11739	1.11912	1.13367	1.17804	1.29138	1.44394	1.95395	1.50974	1.35351	1.32177	1.20299	1.20911	1.17104	1.22581	1.26676	1.30636	1.45633	1.57046	1.76412	1.5476	1.4272
537	1.47858	1.38424	1.28755	1.29101	1.27265	1.15097	1.20891	1.22541	1.3186	1.5878	1.96756	1.7254	1.35973	1.34731	1.22826	1.18232	1.18381	1.1297	1.12312	1.15603	1.2555	1.44631	1.70842	1.55113	1.27075	1.19896	1.16821	1.17706	1.14393	1.14403	1.12865	1.19616	1.29132	1.39275	1.81717	1.30183	1.24367	1.17503	1.16685	1.09706	1.10304	1.1038	1.13029	1.18008	1.2623	1.34194	1.53269	1.60367	1.29625
538	1.39344	1.45202	1.46167	1.31408	1.34959	1.35968	1.39674	1.38605	1.47304	1.64898	1.86037	1.66538	1.64427	1.53352	1.47841	1.39432	1.42395	1.38966	1.35796	1.36434	1.56486	1.80488	1.4854	1.40741	1.26924	1.25634	1.28872	1.19087	1.29879	1.35172	1.425	1.45582	1.59488	1.4339	1.44815	1.41134	1.2914	1.30434	1.31031	1.27835	1.29667	1.36129	1.43921	1.61495	1.49375	1.35538	1.33028	1.25872	1.22431
539	1.46404	1.31111	1.27099	1.28094	1.26104	1.23897	1.25055	1.30651	1.37402	1.576	2.15726	1.59843	1.4026	1.31185	1.32146	1.27415	1.24045	1.28413	1.33207	1.37827	1.35229	1.41404	1.80255	1.57026	1.45476	1.34191	1.37462	1.42277	1.36925	1.31877	1.35274	1.38356	1.40928	1.62706	1.99532	1.53265	1.44622	1.41297	1.39625	1.35337	1.34551	1.34084	1.38166	1.45583	1.8513	2.06037	1.53328	1.52941	1.44653
540	1.34424	1.27233	1.15337	1.16794	1.11346	1.10266	1.06373	1.08905	1.14229	1.20106	1.86637	1.37175	1.22134	1.16243	1.07222	1.05821	1.03263	1.01689	1.04538	1.08991	1.1783	1.55177	1.40912	1.18597	1.12588	1.07284	1.06171	1.07769	1.05437	1.05799	1.06566	1.11964	1.1076	1.09858	1.13616	1.53504	1.36268	1.14978	1.09817	1.02541	1.04762	1.01248	1.00761	1.01373	1.05372	1.1358	1.25075	1.56412	1.41831
541	1.23463	1.21449	1.20286	1.15785	1.1	1.10903	1.13043	1.178	1.13506	1.29545	1.7775	1.48503	1.28313	1.16951	1.14204	1.10078	1.08991	1.01493	1.0427	1.09393	1.14197	1.22163	1.29079	1.67897	1.21039	1.20318	1.18101	1.10444	1.07508	1.02708	1.00582	0.998964	0.981963	0.995113	1.03057	1.07779	1.16201	1.49853	1.26139	1.16568	1.13447	1.15297	1.0968	1.0461	1.11525	1.04322	1.03915	1.04836	1.08288
542	1.65748	1.6528	1.69724	1.55181	1.47113	1.43478	1.36735	1.35008	1.36594	1.34288	1.54782	1.71807	1.52655	1.7129	1.71389	1.41536	1.35145	1.37276	1.20076	1.16287	1.19536	1.1272	1.17073	1.18018	1.29934	1.36877	1.24898	1.26339	1.16296	1.1875	1.20468	1.21322	1.18631	1.25447	1.25819	1.21786	1.21768	1.26596	1.24658	1.26744	1.2691	1.31408	1.33042	1.27699	1.2127	1.20015	1.17881	1.17431	1.21365
543	1.37465	1.26346	1.26957	1.32189	1.29736	1.3073	1.26886	1.2754	1.42751	1.32371	1.3225	1.45015	1.31592	1.29625	1.19391	1.19189	1.20224	1.23029	1.18429	1.21226	1.3151	1.38323	1.23502	1.16	1.17608	1.14016	1.16931	1.1234	1.07798	1.18182	1.14815	1.19066	1.43033	1.51086	1.35064	1.41253	1.18033	1.18569	1.17012	1.18797	1.11256	1.24063	1.49571	1.6465	1.60816	1.31382	1.22289	1.13821	1.15724
544	2.03136	1.92793	1.76611	1.57083	1.54472	1.58724	1.73746	1.5106	1.53052	1.53648	1.79605	2.05484	1.66916	1.54109	1.46632	1.35879	1.5057	1.62928	1.74119	1.68905	2.05145	1.7	1.55094	1.41361	1.44497	1.44884	1.41962	1.47234	1.52621	1.98203	2.23338	1.62952	1.55518	1.4454	1.40725	1.40026	1.38804	1.48225	1.68594	2.16843	1.97806	1.66928	1.55457	1.44415	1.39835	1.36856	1.31706	1.39068	1.41922
545	1.22767	1.19691	1.16342	1.19923	1.25974	1.22368	1.14232	1.11013	1.0543	1.09147	1.20642	1.51629	1.23748	1.16474	1.15451	1.14073	1.10484	1.09591	1.08069	1.08964	1.08227	1.12857	1.22264	1.22712	1.29225	1.18113	1.16184	1.1178	1.09202	1.04461	1.0438	1.05904	1.16548	1.22143	1.41185	1.40328	1.25214	1.1994	1.15704	1.13619	1.12943	1.11298	1.11411	1.14286	1.14388	1.12819	1.12195	1.11633	1.0918
546	1.29117	1.23873	1.25296	1.23803	1.2478	1.25517	1.23636	1.28731	1.4642	1.39051	1.4807	1.63543	1.36397	1.29603	1.25524	1.23744	1.189	1.22826	1.25872	1.49032	1.54615	1.52364	1.52768	1.5125	1.43179	1.41869	1.38011	1.39926	1.39085	1.36956	1.4825	1.50178	1.70857	1.46859	1.49413	1.73148	1.5	1.39474	1.30937	1.24431	1.23889	1.22289	1.27068	1.42146	1.73728	1.54012	1.34836	1.28386	1.26606
547	1.97003	2.10235	1.61882	1.45427	1.41496	1.37387	1.39506	1.3282	1.39667	1.49891	1.82565	2.36986	1.95973	1.77926	1.5836	1.52188	1.54799	1.55127	1.55506	1.53323	1.6155	2.0602	2.29354	1.82724	1.74675	1.56741	1.49373	1.46254	1.45016	1.45217	1.51	1.53133	1.72632	2.08651	1.56405	1.50156	1.40476	1.39	1.37322	1.36988	1.3738	1.38494	1.47576	1.77439	1.77773	1.44928	1.37318	1.31866	1.30956
548	1.3456	1.23998	1.14678	1.2043	1.17706	1.18093	1.19191	1.36561	1.24454	1.21253	1.36908	1.65254	1.37738	1.23755	1.15619	1.13551	1.21753	1.1472	1.16444	1.18018	1.20056	1.16853	1.19252	1.14557	1.09378	1.06773	0.979347	1.00794	1.03623	1.02255	1.09969	1.08639	1.17476	1.35006	1.32673	1.18278	1.14707	1.11739	1.10723	1.12129	1.06965	1.06619	1.11614	1.1599	1.15065	1.36597	1.50825	1.38128	1.29885
549	1.67295	1.34026	1.31656	1.21569	1.17075	1.16887	1.14286	1.13893	1.14336	1.21858	1.45583	1.9811	1.43125	1.26251	1.17801	1.14497	1.1369	1.10703	1.08108	1.14412	1.22573	1.26811	1.20541	1.17842	1.14373	1.39008	1.32309	1.12469	1.15108	1.07056	1.12355	1.08167	1.13537	1.14654	1.19178	1.38889	1.92173	1.29738	1.19494	1.10966	1.04727	0.998273	1.05681	1.06127	1.12836	1.26217	1.44629	1.94252	1.27904
550	1.42105	1.36126	1.30568	1.26649	1.25364	1.15368	1.0979	1.09138	1.06443	1.08433	1.38333	1.788	1.44355	1.29751	1.26634	1.21538	1.2137	1.19481	1.24787	1.24406	1.27939	1.48517	1.76132	1.51837	1.36907	1.25287	1.30826	1.23864	1.28891	1.23229	1.36254	1.30799	1.48754	1.36503	1.30191	1.2131	1.22247	1.15601	1.12697	1.09836	1.12304	1.15985	1.2476	1.62273	1.1914	1.10227	1.02257	1.01751	1.07769
551	1.39254	1.21518	1.15329	1.12006	1.08974	1.06322	1.06138	1.10013	1.05567	1.26917	1.48674	1.61124	1.25865	1.15884	1.10992	1.05766	1.10647	1.09495	1.14876	1.18529	1.25847	1.47075	1.55613	1.3598	1.30747	1.23851	1.20014	1.16179	1.1734	1.18692	1.2265	1.40129	1.64051	1.66641	1.40587	1.30791	1.29867	1.26611	1.29184	1.28516	1.31487	1.28799	1.34663	1.37507	1.69218	1.56088	1.3787	1.30243	1.27714
552	1.97138	1.96232	1.63082	1.37847	1.28108	1.29917	1.2527	1.29708	1.30426	1.33564	1.66638	2.22216	1.67542	1.61462	1.48562	1.41159	1.32923	1.34849	1.37217	1.40516	1.4717	2.03841	1.68497	1.50798	1.37929	1.31138	1.29042	1.25074	1.31838	1.32378	1.36548	1.58725	2.03977	1.52418	1.40131	1.32464	1.20669	1.21714	1.25581	1.24374	1.23389	1.28704	1.41184	1.78615	1.73966	1.4883	1.38138	1.32738	1.3394
553	1.63127	1.64144	1.51007	1.45183	1.35844	1.34809	1.30862	1.27891	1.31271	1.44986	1.58371	1.82075	1.47597	1.40941	1.35048	1.27848	1.23755	1.17612	1.17378	1.18454	1.22681	1.28267	1.61212	1.54662	1.2909	1.31714	1.20846	1.18248	1.14902	1.15058	1.175	1.16558	1.21473	1.34383	1.96689	1.48694	1.35905	1.33622	1.21043	1.1763	1.19897	1.17152	1.21127	1.25298	1.53659	1.95618	1.55872	1.51623	1.37991
554	1.41245	1.27385	1.18237	1.07939	1.06795	1.07325	0.973451	1.03801	1.14023	1.05456	1.1363	1.48387	1.18015	1.12481	1.12396	1.06793	1.07737	1.13961	1.24654	1.2205	1.21271	1.25215	1.22105	1.27633	1.46154	1.22394	1.25766	1.17318	1.13106	1.1202	1.08322	1.0961	1.1063	1.1023	1.13145	1.185	1.13024	1.3022	1.15299	1.14908	1.08639	1.03899	1.05078	1.05605	1.07973	1.07637	1.14321	1.23384	1.30326
555	1.60992	1.51904	1.43701	1.28443	1.26518	1.2739	1.32911	1.41309	1.37681	1.3931	1.44611	1.70681	1.44876	1.35169	1.29174	1.28925	1.256	1.29775	1.2967	1.24441	1.33505	1.41434	1.56004	1.45486	1.27883	1.4461	1.34796	1.27508	1.36279	1.39557	1.40942	1.40735	1.57143	1.78593	1.60573	1.54074	1.44027	1.34983	1.38864	1.39894	1.46237	1.56314	1.73046	1.66791	1.58914	1.41846	1.38327	1.44371	1.34591
556	1.73766	1.47552	1.31461	1.23366	1.26989	1.2117	1.19915	1.23075	1.32858	1.31406	1.48506	1.96712	1.72969	1.45407	1.33657	1.28969	1.26923	1.28869	1.29476	1.27298	1.35537	1.92857	1.73316	1.44597	1.28615	1.27558	1.2801	1.31971	1.26289	1.36106	1.44164	1.69128	2.23861	1.87204	1.65658	1.51375	1.45373	1.49622	1.56289	1.46434	1.42638	1.45283	1.48438	1.64473	1.81117	1.87088	1.69032	1.62222	1.60049
557	1.51372	1.2353	1.18307	1.1968	1.18256	1.18863	1.18285	1.14459	1.28854	1.2312	1.36099	1.66307	1.25428	1.24927	1.20633	1.14988	1.16054	1.12968	1.21728	1.16526	1.15086	1.20551	1.25061	1.29506	1.28537	1.22295	1.31077	1.22189	1.19065	1.16895	1.33889	1.25822	1.16222	1.10534	1.12029	1.26799	1.22448	1.21785	1.23056	1.28803	1.21306	1.23253	1.22187	1.17722	1.15831	1.14097	1.15592	1.21216	1.3731
558	1.53746	1.45986	1.43925	1.40743	1.33603	1.31883	1.32391	1.40046	1.45099	1.3887	1.45823	1.90645	1.84055	1.4085	1.32267	1.26099	1.22651	1.20991	1.18	1.2322	1.25568	1.34417	1.36374	1.62352	1.39086	1.21794	1.1938	1.17568	1.11267	1.07877	1.07242	1.13486	1.19254	1.177	1.29214	1.31947	1.38001	1.71771	1.40787	1.38185	1.30745	1.25332	1.22184	1.18343	1.14164	1.15416	1.14448	1.20571	1.25762
559	1.83467	1.36636	1.33903	1.25995	1.23947	1.25164	1.22209	1.23907	1.23291	1.37502	1.62327	2.05465	1.65507	1.36023	1.2086	1.21154	1.20531	1.19811	1.18669	1.21498	1.27211	1.34101	1.85071	1.66824	1.30948	1.18333	1.18144	1.15085	1.1407	1.13033	1.11968	1.18453	1.38577	1.8386	1.51723	1.2526	1.12175	1.08851	1.06511	1.02262	1.05966	1.07094	1.11689	1.3069	1.88174	1.97174	1.41522	1.25638	1.1861
560	0.987448	1.08642	1.04199	0.855721	0.973913	0.973684	0.975	0.98875	0.983333	1.36003	1.62188	2.00452	1.67554	1.4075	1.39972	1.26283	1.25895	1.2637	1.21117	1.22321	1.29353	1.37732	1.80617	1.77045	1.40383	1.42675	1.39365	1.38509	1.35707	1.3594	1.36446	1.39815	1.56933	1.72501	2.0933	1.67647	1.75471	1.48334	1.37322	1.30513	1.20897	1.2267	1.19289	1.288	1.53639	1.76277	1.5433	1.72251	1.68367
561	1.27277	1.21356	1.16392	1.10314	1.15001	1.13226	1.24657	1.2862	1.30201	1.35714	1.51	1.70048	1.29618	1.18757	1.14122	1.14918	1.10256	1.07653	1.00972	1.00685	1.01493	1.00916	1.08554	1.15482	1.15293	1.1592	1.14056	1.18098	1.33173	1.17507	1.19011	1.13476	1.14078	1.07843	1.07345	1.08123	1.08401	1.12307	1.10747	1.08045	1.11884	1.11598	1.13295	1.15076	1.34257	1.10155	0.982977	0.957356	0.955852
562	1.4697	1.3913	1.27959	1.1845	1.10158	1.0494	0.994789	1.03668	1.02665	1.12252	1.21309	1.54756	1.26924	1.2028	1.22222	1.20007	1.18902	1.21824	1.16244	1.19408	1.24226	1.33208	1.49562	1.23238	1.15838	1.16375	1.13075	1.14915	1.1082	1.15739	1.05955	1.13003	1.19956	1.36448	1.0997	1.07261	1.08667	1.0493	1.03426	1.03889	1.0219	1.0219	1.03908	1.09281	1.10973	1.07605	1.08472	1.13427	1.38584
563	1.30795	1.26537	1.16639	1.16559	1.09553	1.12098	1.09627	1.15149	1.17476	1.15715	1.17826	1.43163	1.21884	1.1555	1.07026	1.01859	0.972401	0.992213	1.02503	1.13715	1.16554	1.16971	1.18848	1.21123	1.19448	1.20301	1.20629	1.28873	1.29529	1.28605	1.26788	1.23383	1.27348	1.18605	1.16135	1.09131	1.09535	1.06271	1.11314	1.09378	1.06137	1.09854	1.19926	1.16559	1.23954	1.20018	1.21882	1.327	1.24762
564	1.88123	1.40967	1.29925	1.28376	1.25278	1.22595	1.13068	1.1593	1.15308	1.27472	1.546	1.9739	1.59319	1.31214	1.33007	1.20005	1.17633	1.1427	1.15356	1.17416	1.3028	1.25242	1.2569	1.24245	1.19471	1.19112	1.19526	1.25613	1.28509	1.23774	1.24434	1.18458	1.21597	1.19548	1.15002	1.11119	1.15337	1.14721	1.0965	1.13313	1.09501	1.28108	1.14375	1.06329	1.12252	1.09287	1.00206	1.01483	0.992852
565	1.73912	1.67085	1.51661	1.3785	1.31589	1.27865	1.296	1.25769	1.2811	1.32976	1.62038	1.94874	1.47979	1.40821	1.34815	1.3201	1.37065	1.40865	1.3053	1.36317	1.41832	1.41074	1.44735	1.7059	1.57248	1.48338	1.35325	1.32563	1.33553	1.27724	1.24232	1.25472	1.28652	1.38366	1.70424	1.3143	1.24479	1.21385	1.14526	1.14096	1.12636	1.12456	1.15478	1.19629	1.49791	1.86373	1.31957	1.29373	1.21068
566	1.43216	1.34931	1.31828	1.19847	1.16292	1.13011	1.12274	1.08772	1.03318	1.07389	1.14573	1.46635	1.16781	1.18859	1.16346	1.05369	0.972973	0.981818	0	0	0
567	1.22222	1.18099	1.12816	1.10314	1.11246	1.13158	1.1085	1.12697	1.17891	1.18639	1.25444	1.39667	1.29441	1.22601	1.22785	1.1995	1.22941	1.18997	1.21469	1.20613	1.19794	1.21451	1.22419	1.30778	1.37387	1.22973	1.22253	1.2476	1.30725	1.28141	1.30365	1.27	1.26537	1.3286	1.53727	1.8781	1.42734	1.39045	1.29431	1.19527	1.2475	1.31369	1.21515	1.25062	1.33333	1.59136	1.97987	1.48029	1.35418
568	0.919211	0.931856	0.878448	0.879706	0.829021	0.818841	0.804762	0.807372	0.864103	0.88462	0.904011	1.03059	1.26775	1.00411	0.963413	0.9375	0.97021	0.882981	0.872673	0.853881	0.887324	0.900243	0.901883	0.931818	0.94321	0.937854	0.957697	0.956938	0.966457	1.05792	1.24311	1.02887	0.975882	0.991736	1.05298	1.15342	0.980069	1.03352	0.960345	0.98225	0.94034	0.887955	0.910444	0.931696	0.900265	0.858927	0.844897	0.897811	1.02616
569	1.05932	1.0678	1.07563	1.29613	1.27192	1.25207	1.20583	1.12245	1.22835	1.21177	1.29167	1.48805	1.93427	1.40699	1.30781	1.31298	1.2538	1.24595	1.22533	1.22761	1.24281	1.25129	1.38935	1.89677	1.48225	1.29396	1.24614	1.26551	1.24679	1.19841	1.46677	1.33159	1.504	1.99072	1.49	1.36335	1.2678	1.21189	1.18708	1.15486	1.13762	1.16883	1.26829	1.41969	1.81822	1.36402	1.23384	1.20573	1.12678
570	1.78571	1.72735	1.61047	1.55978	1.59059	1.44924	1.35182	1.31563	1.38071	1.35833	1.43386	1.59768	1.88763	1.58376	1.43961	1.34332	1.35272	1.30353	1.37302	1.27881	1.33201	1.47096	1.75875	1.60004	1.41371	1.35383	1.37097	1.32263	1.40873	1.44532	1.46851	1.66355	1.78537	1.99543	1.69492	1.63968	1.64465	1.59865	1.56615	1.50055	1.55835	1.54779	1.52465	1.62782	1.60295	1.82566	1.67851	1.60738	1.58574
571	2.00463	1.81776	1.61215	1.43761	1.44358	1.41797	1.35837	1.31987	1.31964	1.33214	1.38063	1.5754	2.10571	1.75331	1.68496	1.59836	1.59773	1.58891	1.66667	1.73224	1.58103	1.60208	1.73421	1.90148	1.73251	1.66023	1.64751	1.59914	1.63143	1.73684	1.70391	1.49761	1.55065	2.07575	1.87216	1.5631	1.45108	1.38565	1.33566	1.30184	1.2826	1.2876	1.30739	1.43424	2.18533	1.70753	1.4768	1.40543	1.2841
572	1.71415	1.52394	1.48068	1.44053	1.39778	1.32781	1.27027	1.29281	1.41091	1.44402	1.47104	1.53623	1.76408	1.46454	1.4657	1.40364	1.36688	1.36364	1.33119	1.34659	1.41339	1.50494	1.55551	1.71498	1.60166	1.56118	1.5443	1.50661	1.46781	1.45299	1.45536	1.51064	1.51709	1.60455	1.7277	1.82938	1.62679	1.57349	1.53521	1.47115	1.38208	1.32578	1.2479	1.298	1.47396	1.77811	1.93825	1.76941	1.71066
573	1.3238	1.27068	1.26455	1.20466	1.23797	1.21875	1.19313	1.16326	1.17194	1.22047	1.28198	1.29057	1.67185	1.31871	1.17043	1.22275	1.13821	1.11172	1.09124	1.06659	1.02654	1.10191	1.01458	1.08563	1.14223	1.26601	1.40503	1.32086	1.19127	1.16368	1.1126	1.09715	1.06657	1.05552	0.975644	1.01389	1.02062	1.02919	1.0666	1.07879	1.21852	1.40184	1.1433	1.07286	1.12418	1.06691	1.03368	1.01689	1
574	1.61471	2.0697	1.42776	1.30505	1.25025	1.26813	1.26331	1.23253	1.26038	1.28648	1.45666	1.7028	2.26444	1.60691	1.41808	1.35261	1.31299	1.37152	1.29913	1.3147	1.34494	1.40137	1.81794	2.1517	1.55867	1.51975	1.4097	1.43412	1.41661	1.36585	1.38983	1.37951	1.43879	1.91823	2.23043	1.63173	1.49248	1.39326	1.40085	1.33525	1.37495	1.36923	1.35769	1.35778	1.46215	1.9198	1.8824	1.47116	1.45278
575	1.29798	1.42339	1.5772	1.41225	1.38017	1.41913	1.39718	1.46129	1.35294	1.41178	1.40757	1.49371	1.71672	1.48333	1.50385	1.41639	1.39282	1.42974	1.45808	1.54764	1.38084	1.43678	1.63277	1.44062	1.319	1.31024	1.28413	1.26646	1.2701	1.33188	1.47837	1.52205	1.44703	1.63467	1.77247	1.50964	1.36616	1.28064	1.26456	1.23346	1.24119	1.25406	1.4059	1.50038	1.46966	1.40529	1.73527	1.35663	1.22811
576	1.34743	1.70539	1.9138	1.43087	1.39118	1.25	1.21036	1.15585	1.16466	1.29731	1.23793	1.60497	2.21113	1.53872	1.33003	1.20063	1.19387	1.13887	1.12047	1.11635	1.13757	1.23887	1.25205	1.31714	1.93835	1.4719	1.29598	1.21448	1.20128	1.18069	1.13109	1.16002	1.16359	1.25043	1.42843	2.0053	1.69138	1.44607	1.23756	1.21164	1.17076	1.20187	1.165	1.16727	1.18256	1.19607	1.26305	1.86468	1.51238
577	0.977665	0.966387	0.974576	0.983193	1.29767	1.28426	1.16024	1.14732	1.17526	1.22745	1.28404	1.45082	1.8679	1.50451	1.38185	1.33618	1.28613	1.39266	1.32976	1.31276	1.34688	1.45349	1.68671	1.51182	1.48552	1.37686	1.37216	1.48955	1.54838	1.47524	1.48254	1.69768	1.93294	1.58036	1.52994	1.4556	1.38097	1.43893	1.4987	1.57627	1.5614	1.80299	2.03307	1.74618	1.64891	1.59482	1.52889	1.5142	1.55775
578	1.57936	1.34751	1.21345	1.16974	1.20649	1.10199	1.087	1.09531	1.07334	1.08955	1.20744	1.2515	1.68478	1.32291	1.2132	1.18418	0.992293	1.08359	0.978205	0.968418	0.974105	1.0169	1.07203	1.21564	1.56042	1.10346	1.0518	1.03817	1.0169	0.95202	0.93009	0.921175	0.916648	0.979876	1.05947	1.1519	1.35881	1.032	0.963432	0.958268	0.954009	0.917798	0.878643	0.88849	0.876018	0.914944	0.956577	1.02922	1.20061
579	1.5404	2.04714	1.63492	1.4986	1.45293	1.32115	1.19036	1.1791	1.22354	1.21488	1.27395	1.483	2.1298	1.52977	1.43996	1.33317	1.34358	1.33666	1.30958	1.26611	1.22269	1.35037	1.47323	2.0088	1.93771	1.5025	1.40189	1.31761	1.34972	1.35495	1.30404	1.30856	1.28645	1.33626	1.54806	1.86184	1.50862	1.44507	1.36002	1.30776	1.29281	1.26113	1.23175	1.24865	1.22496	1.17369	1.28288	1.19957	1.26943
580	1.91659	1.55597	1.43732	1.50505	1.42564	1.33673	1.36181	1.3401	1.32836	1.35385	1.42132	1.62312	2.10878	1.52093	1.47234	1.31222	1.32735	1.23564	1.21973	1.1625	1.18803	1.19141	1.18816	1.34376	1.82252	1.45242	1.31197	1.2891	1.21938	1.20816	1.1876	1.17063	1.16466	1.18776	1.18574	1.33611	1.54132	2.02415	1.5655	1.43333	1.4176	1.31113	1.28462	1.21458	1.18585	1.15356	1.16364	1.11594	1.12741
581	1.4298	1.61703	1.32389	1.30554	1.31193	1.27055	1.34845	1.23045	1.1368	1.19728	1.24919	1.48403	2.05384	1.48148	1.40968	1.23969	1.31099	1.24007	1.38754	1.24702	1.26271	1.34091	1.44233	1.98103	1.60805	1.36877	1.37466	1.30287	1.29051	1.28512	1.23753	1.26816	1.31264	1.29107	1.50547	2.06679	1.50234	1.29377	1.2401	1.14539	1.13168	1.1319	1.18678	1.26542	1.54167	1.72644	2.11607	1.55231	1.29515
582	2.04797	1.97601	1.76689	1.63203	1.43218	1.38931	1.3701	1.39024	1.39286	1.47431	1.65075	1.86681	2.07767	1.61533	1.51341	1.44272	1.42857	1.41985	1.36737	1.37705	1.40435	1.58006	1.94558	1.72192	1.56304	1.46875	1.439	1.43167	1.4	1.40172	1.47261	1.73956	2.10423	1.86415	1.64952	1.55687	1.51182	1.44837	1.4517	1.47359	1.44514	1.6231	2.23042	1.95858	1.73429	1.53358	1.4846	1.37118	1.3262
583	1.811	1.70552	1.49472	1.46538	1.42902	1.36285	1.30915	1.33018	1.32725	1.43732	1.58968	2.01085	2.2575	1.77828	1.67117	1.61368	1.5678	1.513	1.47805	1.56571	1.8036	2.23577	1.86206	1.59438	1.54618	1.428	1.41732	1.39024	1.37903	1.41139	1.58276	2.01017	1.53109	1.38305	1.33718	1.30103	1.26424	1.25753	1.27517	1.34903	1.60945	1.97014	1.83904	1.55973	1.42509	1.31788	1.28841	1.21456	1.28781
584	1.28407	1.10489	1.04326	1.0625	1.02006	0.969821	0.969789	0.97351	0.95625	0.981045	1.07218	1.27421	1.50066	1.18893	1.05955	0.954404	0.928243	0.871345	0.873874	0.921715	0.971791	1.07377	1.12718	1.24298	1.16796	0.997941	0.984787	1	1.05112	1.01613	1.00893	1.04246	1.07993	1.22455	1.51582	1.38584	1.13305	1.1058	1.06196	1.02827	1.06759	1.07346	1.07326	1.10789	1.2137	1.45379	1.9568	1.41442	1.29792
585	1.44784	1.7748	1.39703	1.31277	1.29225	1.28608	1.22238	1.21412	1.18868	1.1715	1.19835	1.42779	1.91878	1.49095	1.31059	1.20319	1.19348	1.20274	1.21087	1.20526	1.15862	1.20133	1.24979	1.53186	1.62409	1.29054	1.25778	1.18816	1.24644	1.20767	1.22273	1.174	1.22918	1.3828	1.67221	1.77292	1.41872	1.32024	1.3138	1.29861	1.26356	1.26207	1.24276	1.25011	1.35557	1.63646	1.71192	1.41759	1.33732
586	1.43554	1.89355	1.85378	1.46318	1.36077	1.35261	1.33231	1.32615	1.31741	1.41203	1.59281	1.62824	2.14315	1.91599	1.54722	1.39764	1.31875	1.26886	1.38864	1.30845	1.3155	1.3066	1.4557	2.00183	1.63421	1.47657	1.34837	1.2576	1.18882	1.21684	1.16035	1.16915	1.14528	1.15033	1.17376	1.46901	1.49402	1.44215	1.38281	1.3643	1.51738	1.45266	1.31561	1.32451	1.28012	1.26994	1.34754	1.49112	1.49674
587	1.51383	1.64618	1.45211	1.27273	1.2277	1.1895	1.25301	1.2696	1.28164	1.3136	1.41942	1.55985	1.8578	1.82817	1.55253	1.47669	1.42665	1.54033	1.51992	1.51948	1.47791	1.42688	1.73445	1.5	1.46634	1.38944	1.38128	1.41728	1.36824	1.38237	1.37102	1.36559	1.54918	1.67051	1.337	1.35	1.31407	1.28679	1.24444	1.34286	1.37802	1.54783	1.89712	1.69401	1.48879	1.46182	1.37635	1.34737	1.33722
588	1.6145	1.55599	1.46062	1.45332	1.47966	1.49515	1.42661	1.41846	1.40551	1.49815	1.4559	1.70881	2.20256	1.77694	1.53441	1.51447	1.581	1.48189	1.40751	1.40914	1.43408	1.43777	1.49858	1.7837	1.53056	1.45133	1.39375	1.41224	1.50379	1.40794	1.41176	1.34027	1.30414	1.49362	1.76296	1.46627	1.41441	1.4801	1.33366	1.32546	1.31281	1.27248	1.22561	1.18889	1.18798	1.15537	1.19585	1.21522	1.17436
589	1.92722	1.65283	1.51831	1.32342	1.25	1.21735	1.19504	1.18355	1.17648	1.20641	1.25589	1.42857	1.98959	1.83441	1.51291	1.40161	1.40987	1.38462	1.31974	1.35837	1.36173	1.42492	1.64516	1.62969	1.23308	1.48619	1.48387	1.52181	1.40152	1.43275	1.48004	1.46199	1.49193	1.59116	1.47788	1.39454	1.41071	1.3986	1.43719	1.49902	1.67391	1.46942	1.3722	1.40885	1.34298	1.31163	1.24359	1.30385	1.28915
590	1.85203	2.02748	1.88782	1.7362	1.64479	1.63851	1.62162	1.66667	1.70922	1.70813	1.77727	1.75163	2.03576	1.75152	1.60016	1.49398	1.46512	1.46452	1.49441	1.34873	1.34646	1.48676	1.6049	1.70682	1.47595	1.41929	1.3879	1.33924	1.29136	1.28285	1.25118	1.19387	1.21396	1.28401	1.4611	1.3333	1.31942	1.2579	1.17447	1.17153	1.13889	1.10433	1.13288	1.15021	1.19214	1.20068	1.14274	1.08776	1.08299
591	1.84057	1.99872	1.67845	1.72302	1.71318	1.63916	1.66872	1.62771	1.53586	1.65198	1.67658	1.91726	2.0775	1.99883	2.0028	1.74279	1.74708	1.69847	1.66394	1.65299	1.58981	1.61538	1.67769	1.87271	1.79494	1.99752	1.63052	1.49796	1.43404	1.46988	1.39416	1.40868	1.43988	1.72653	1.92044	1.68775	1.9167	1.82857	1.61004	1.49813	1.52419	1.48792	1.51694	1.6196	1.55833	1.46314	1.53182	1.52641	1.47444
592	1.4214	1.80569	1.93606	1.54828	1.51228	1.40437	1.34259	1.39262	1.38897	1.34718	1.45355	1.72636	2.09972	1.62822	1.49394	1.40702	1.39638	1.38329	1.37931	1.38743	1.53483	2.03121	1.57531	1.45036	1.32088	1.3275	1.2936	1.24766	1.2686	1.25052	1.47318	1.93569	1.65788	1.46591	1.3945	1.29454	1.2965	1.29507	1.31927	1.32818	1.57065	2.15252	2.09145	1.78533	1.62619	1.44162	1.40118	1.39997	1.37313
593	1.83655	1.6166	1.49231	1.3617	1.28291	1.26256	1.2919	1.21122	1.21154	1.21978	1.31603	1.56993	1.85424	1.48876	1.4408	1.30745	1.29819	1.25779	1.29987	1.34628	1.38785	1.57943	1.84748	1.4896	1.49653	1.39435	1.38168	1.40264	1.44537	1.39238	1.45455	1.877	2.17601	1.66795	1.43939	1.42553	1.3893	1.35656	1.39	1.46143	1.50373	1.63408	2.03097	1.85273	1.5448	1.48783	1.46897	1.42695	1.40418
594	1.31325	1.26291	1.26951	1.23982	1.1978	1.20071	1.16572	1.20098	1.19017	1.20537	1.18672	1.21913	1.25361	1.45346	1.34129	1.28991	1.29125	1.21717	1.23594	1.21806	1.19767	1.17743	1.17283	1.16763	1.13537	1.13321	1.14032	1.12627	1.1135	1.07723	1.07366	1.04076	1.01583	1.00774	1.01358	1.0013	1.0271	1.02229	0.990933	1.00387	0.992363	1.04338	1.01631	1.02588	1.01929	1.02561	1.06755	1.05382	1.08382
595	1.65917	1.544	1.41427	1.33997	1.26336	1.22396	1.23273	1.32266	1.47756	1.38311	1.26819	1.35644	1.42785	1.72305	1.49889	1.42374	1.42487	1.5627	1.46698	1.36765	1.27586	1.34963	1.42678	1.4243	1.71116	1.55231	1.57627	1.64969	1.49476	1.45025	1.40554	1.41207	1.49829	1.70167	2.0102	1.68307	1.55525	1.49161	1.51168	1.52355	1.49882	1.47523	1.49306	1.525	1.75115	1.88636	1.72548	1.59416	1.57664
596	0.972477	0.972477	0.978241	0.972477	0.972727	0.972477	0.972477	0.981651	0.972477	0.972727	0.972973	0.972477	0.972727	0.981818	0.972727	0.97844	0.972727	0.972727	0.97561	0.972727	0.972477	0.963636	0.972973	0.972727	0.972727	0.981818	0.972727	0.981651	0.981651	0.972477	0.963636	0.972727	0.981651	0.981651	0.981651	0.972477	0.981818	0.972973	0.963636	0.973451	0.973684	1.20613	1.18535	1.26811	1.23129	1.26817	1.48125	1.36364	1.21266
597	1.73717	1.78719	1.94466	1.58852	1.44607	1.34615	1.33475	1.30878	1.40815	1.38511	1.38494	1.46602	1.60811	2.12074	1.72961	1.55921	1.39939	1.42007	1.46532	1.48649	1.40625	1.47543	1.90744	1.76433	1.556	1.48178	1.45174	1.48202	1.67218	1.77889	1.77674	2.2557	2.33734	1.7182	1.71547	1.58736	1.51196	1.47371	1.47232	1.51064	1.57113	1.5116	1.51422	2.01433	1.56362	1.50712	1.40797	1.39505	1.4008
598	1.26675	1.37078	1.83072	1.34309	1.20006	1.02849	1.07634	1.08978	1.07145	1.12975	1.08084	1.20132	1.42563	1.83101	1.44816	1.26528	1.21753	1.12743	1.09236	1.10303	1.06093	1.08757	1.25103	1.49123	1.71028	1.35077	1.36207	1.28188	1.24742	1.21811	1.1647	1.17915	1.22952	1.26032	1.38455	1.82637	1.4655	1.20192	1.1632	1.12158	1.16634	1.12847	1.07716	1.10756	1.11776	1.24684	1.86654	1.62657	1.31774
599	1.23836	1.38045	1.88411	1.67165	1.50767	1.44946	1.3198	1.26513	1.23211	1.2313	1.22154	1.21719	1.48225	2.06274	1.74659	1.53043	1.4137	1.25686	1.25392	1.20684	1.19167	1.16585	1.28959	1.41849	1.62082	1.85476	1.38554	1.29557	1.31624	1.25138	1.2509	1.20014	1.18864	1.12819	1.20966	1.34011	1.88945	1.37386	1.25517	1.20756	1.15755	1.11541	1.11071	1.09869	1.10047	1.08989	1.10534	1.13382	1.80651
600	1.21014	1.27895	1.60182	1.76305	1.67148	1.57643	1.52542	1.48387	1.50557	1.48564	1.45833	1.51496	1.40504	1.88961	1.62598	1.39063	1.51621	1.37215	1.71121	1.56792	1.58456	1.21399	1.23113	1.55372	1.71111	1.88733	1.82883	1.33509	1.25897	1.26076	1.22777	1.20582	1.24558	1.24248	1.40314	1.33507	1.46285	1.78253	1.58457	1.53758	1.50125	1.46977	1.53858	1.64435	1.63826	1.44371	1.37463	1.45603	1.2863
601	1.53241	1.48498	1.4949	1.46667	1.50581	1.35329	1.38951	1.35805	1.31875	1.3306	1.34172	1.38804	1.61295	2.11574	1.58249	1.51321	1.41873	1.40923	1.33435	1.35729	1.35477	1.50932	1.98145	1.98367	1.58232	1.40398	1.32103	1.38531	1.30855	1.39783	1.41436	1.43486	1.60012	2.05901	1.83082	1.55786	1.43561	1.34683	1.34408	1.32734	1.28406	1.33149	1.46694	1.60752	1.92042	1.47642	1.39086	1.32657	1.31186
602	1.36727	1.4635	1.72571	1.71624	1.3728	1.28947	1.25431	1.21849	1.13589	1.14605	1.1722	1.26179	1.4252	1.95265	1.51734	1.39444	1.27179	1.22981	1.19272	1.17529	1.21027	1.2346	1.33271	1.4161	1.75274	1.70165	1.41317	1.27773	1.17123	1.14181	1.142	1.11494	1.17162	1.1772	1.33056	1.38488	1.46119	1.7813	1.49641	1.35248	1.27822	1.2112	1.18325	1.14106	1.13056	1.24173	1.41832	1.87408	1.5226
603	1.74067	1.78755	1.59917	1.29751	1.1933	1.14263	1.17923	1.18773	1.17565	1.1985	1.26155	1.23363	1.29175	1.81757	1.47163	1.2973	1.30934	1.21223	1.20643	1.25965	1.26952	1.22749	1.27839	1.36058	1.46339	1.31228	1.30662	1.32919	1.3434	1.34782	1.30619	1.35915	1.41825	1.66402	2.11736	1.66434	1.54444	1.38315	1.40403	1.31868	1.33333	1.42449	1.42055	1.58389	2.0906	1.76505	1.5303	1.34418	1.31556
604	1.21494	1.34778	1.58158	1.17792	1.08043	0.983182	0.977414	0.925906	0.908338	0.909252	0.911032	0.998699	1.06014	1.59638	1.1472	0.989088	0.985204	1.03586	1.02084	1.01022	0.99804	1.01273	1.03021	1.10857	1.2023	1.38747	1.11873	1.14408	1.19068	1.03093	1.02453	1.00962	1.0237	1.05692	1.14815	1.28889	1.57262	1.25472	1.23071	1.25175	1.04599	1.01571	1	0.987463	0.961264	0.988293	1.01085	1.06634	1.15086
605	1.47119	1.39906	1.22572	1.18639	1.14585	1.10429	1.1	1.09439	1.11897	1.11771	1.24257	1.28792	1.4026	1.59109	1.36335	1.26692	1.25368	1.20857	1.20144	1.15894	1.13241	1.14591	1.1993	1.27273	1.34103	1.66199	1.63556	1.40554	1.34874	1.33256	1.3037	1.32008	1.348	1.3425	1.42566	1.43146	1.43114	1.38237	1.42007	1.5053	1.24667	1.21382	1.21632	1.1757	1.16498	1.16623	1.13521	1.1234	1.15668
606	1.02212	0.987805	0.972711	0.886003	0.912156	0.957142	0.938544	0.919719	0.904532	0.935827	0.938665	0.98987	1.09429	1.11874	1.02736	0.980587	0.964382	0.972433	0.956878	0.935434	0.945292	0.929577	0.964025	0.945058	0.952317	0.932796	0.987475	0.994137	1.00866	1.05075	1.14034	1.11122	1.08598	1.05663	1.07068	0.834459	0.846121	0.86408	0.846429	0.82078	0.833429	0.834029	0.811698	0.819504	0.80268	0.823857	0.837762	0.889986	0.971074
607	1.57422	1.69373	1.78868	2.06805	1.56385	1.39238	1.36339	1.32462	1.32746	1.3141	1.36466	1.43899	1.62284	2.25031	1.70565	1.63361	1.59408	1.52453	1.50248	1.50793	1.48832	1.59761	1.7496	2.17409	1.84921	1.6767	1.60806	1.55873	1.47761	1.47792	1.46226	1.49385	1.54628	1.64858	1.53634	1.50813	1.46667	1.8289	1.5247	1.50192	1.49265	1.57635	1.71613	1.74749	1.42371	1.52763	1.70031	2.10633	1.56918
608	1.84426	1.52618	1.4334	1.35249	1.28056	1.2456	1.30804	1.3381	1.32039	1.29384	1.28713	1.33734	1.46821	1.90865	1.56667	1.40359	1.2887	1.22167	1.17321	1.22608	1.21873	1.21719	1.2069	1.34409	1.46019	1.72838	1.5424	1.41328	1.33382	1.29983	1.31102	1.30116	1.33977	1.37288	1.40625	1.54067	1.86893	2.01352	1.71946	1.64762	1.47768	1.44568	1.43865	1.41808	1.44679	1.47713	1.46597	1.63333	2.02866
609	1.80653	1.64409	1.50064	1.42759	1.33647	1.2513	1.21678	1.19421	1.24509	1.31524	1.38693	1.37395	1.50926	1.90963	1.48787	1.34854	1.30309	1.24879	1.2549	1.27466	1.25529	1.39914	1.55115	1.77355	1.49423	1.37187	1.32353	1.30426	1.26996	1.36378	1.36564	1.35498	1.51987	2.04319	1.56761	1.39996	1.28134	1.26056	1.21221	1.31061	1.38664	1.38923	1.42355	1.69298	2.09458	1.8252	1.6194	1.5563	1.35213
610	1.56667	1.55823	1.57607	1.78148	1.8691	1.46568	1.34122	1.31293	1.31091	1.28425	1.27731	1.3148	1.43195	1.88158	1.71089	1.49213	1.47212	1.46269	1.4471	1.41056	1.39147	1.41532	1.50611	1.87903	1.59919	1.5	1.46283	1.44364	1.43165	1.39811	1.40787	1.39222	1.44196	1.53604	1.94586	1.72811	1.52123	1.44583	1.40632	1.41394	1.4473	1.4057	1.39007	1.46779	1.66162	2.05859	1.86713	1.57471	1.4
611	1.536	1.76693	1.92539	1.57098	1.45443	1.37321	1.35599	1.34191	1.3311	1.31596	1.30372	1.3429	1.53885	2.0324	1.67801	1.5282	1.42953	1.39443	1.34446	1.36482	1.35256	1.30201	1.35842	1.49488	1.66631	2.20131	1.81417	1.58716	1.45393	1.43714	1.35968	1.32434	1.30088	1.34084	1.4108	1.71755	2.26004	1.82261	1.63072	1.46212	1.41139	1.39037	1.34843	1.41747	1.36396	1.36514	1.61903	2.1992	1.81641
612	1.36918	1.2807	1.32093	1.59866	1.2774	1.21222	1.20833	1.17	1.22287	1.18797	1.17349	1.19695	1.26617	1.71642	1.42715	1.40256	1.30605	1.30015	1.24812	1.28889	1.27219	1.3557	1.36096	1.45641	1.33333	1.30053	1.26808	1.25792	1.31776	1.32493	1.2128	1.2482	1.38459	1.64093	1.39256	1.29831	1.25332	1.21352	1.24703	1.36706	1.46763	1.57651	1.45619	1.68393	1.44203	1.42094	1.34088	1.31737	1.34615
613	1.73913	1.57843	1.36339	1.21536	1.19482	1.10619	1.15377	1.143	1.14544	1.14284	1.15603	1.17813	1.35336	1.80283	1.54533	1.37222	1.29586	1.19956	1.20208	1.22535	1.21454	1.16576	1.22605	1.26493	1.60168	1.78503	1.43716	1.32812	1.23778	1.34435	1.26811	1.22789	1.2131	1.18113	1.14745	1.23679	1.35592	1.60971	1.76333	1.34795	1.32313	1.2634	1.23333	1.1877	1.16704	1.18402	1.16208	1.18619	1.135
614	1.38565	1.53184	1.79991	1.63825	1.49218	1.4968	1.51584	1.59073	1.52265	1.52278	1.55281	1.52386	1.76419	1.88932	1.63063	1.50455	1.47809	1.43	1.47966	1.44393	1.47755	1.55085	1.5847	1.78689	1.77202	1.59231	1.53909	1.47327	1.42768	1.42966	1.38884	1.39168	1.43195	1.70589	1.94642	1.59984	1.45231	1.46154	1.45899	1.43182	1.41101	1.38428	1.52263	1.65823	1.85897	2.19877	2.02404	1.80932	1.70539
615	1.78645	1.71667	1.65138	1.53003	1.54199	1.54545	1.55595	1.55924	1.57711	1.56621	1.49541	1.56262	1.62367	1.81872	1.58511	1.55204	1.56277	1.54867	1.40771	1.43498	1.43256	1.37657	1.39381	1.37273	1.39474	1.38683	1.41629	1.4236	1.45581	1.41778	1.44669	1.51955	1.42795	1.42609	1.42983	1.45679	1.44726	1.3145	1.34025	1.27347	1.3435	1.31452	1.29338	1.30695	1.28891	1.25906	1.26398	1.25514	1.25455
616	1.51323	1.70938	2.01413	1.62373	1.50674	1.50105	1.46179	1.4662	1.45	1.41296	1.43223	1.65916	2.0408	2.44984	1.8647	1.72188	1.61853	1.47322	1.40038	1.35357	1.37158	1.39846	1.51835	1.65022	2.06736	2.1686	1.7185	1.59958	1.52523	1.4926	1.4833	1.57334	1.49117	1.55122	1.85637	2.36212	1.78028	1.75358	1.64328	1.49725	1.45961	1.45419	1.46827	1.49352	1.56032	1.91415	2.2145	1.72269	1.6612
617	1.42074	1.53737	1.78234	1.73867	1.53488	1.42053	1.41281	1.40909	1.43657	1.40439	1.42	1.44785	1.73154	2.05078	1.77444	1.62132	1.48442	1.52378	1.46099	1.46209	1.42095	1.4716	1.5669	1.61446	2.01216	1.46065	1.45489	1.34386	1.46812	1.38859	1.31128	1.36734	1.38911	1.42149	1.53099	1.97894	1.75	1.50236	1.53952	1.52104	1.50342	1.46599	1.37329	1.38141	1.56654	1.77278	2.01594	1.61686	1.48509
618	1.61115	1.52942	1.53085	1.39662	1.33725	1.29562	1.37413	1.44359	1.45055	1.52942	1.48148	1.55	1.5502	1.896	1.6625	1.52213	1.43969	1.38726	1.44656	1.40501	1.33471	1.41147	1.51925	1.68989	1.58947	1.39469	1.38474	1.46455	1.53545	1.38226	1.29386	1.3062	1.31148	1.40106	1.32327	1.22857	1.21698	1.25196	1.31276	1.45935	1.38211	1.33526	1.28745	1.30392	1.27778	1.24366	1.24483	1.18033	1.26359
619	1.27628	1.62574	1.14917	1.0895	1.01897	1.06827	1.03437	1.09259	1.17367	1.02637	1.06858	1.07622	1.29341	1.6737	1.25829	1.17765	1.06419	1.00544	1.06119	1.23649	1.22951	1.17367	1.2838	1.37143	1.31985	1.39274	1.28578	1.19303	1.1129	1.11799	1.12338	1.28853	1.525	1.25529	1.28452	1.26403	1.2152	1.22666	1.1859	1.15667	1.17262	1.16352	1.21042	1.21341	1.20923	1.33742	1.28676	1.19017	1.20905
620	1.19539	1.28814	1.52237	1.8392	1.39765	1.28654	1.18051	1.18033	1.16254	1.15509	1.22087	1.21078	1.40407	2.07261	1.72723	1.40436	1.2632	1.16585	1.20339	1.19551	1.23049	1.18236	1.27088	1.39883	1.36061	1.35944	1.69048	1.63415	1.27857	1.19688	1.13805	1.11468	1.15079	1.16681	1.33379	1.36846	1.49404	2.02088	1.3966	1.23559	1.19782	1.15349	1.13941	1.14629	1.14902	1.3766	1.37642	1.50501	1.76939
621	1.40418	1.37623	1.30743	1.21201	1.17782	1.18168	1.16901	1.3125	1.5037	1.39813	1.36364	1.41216	1.50592	1.55319	1.42352	1.40592	1.33877	1.37981	1.38901	1.32161	1.25131	1.29325	1.36323	1.46907	1.27586	1.3	1.29143	1.27619	1.23832	1.2532	1.21006	1.34883	1.41627	1.647	1.44481	1.39578	1.34701	1.34067	1.33482	1.31682	1.30172	1.32547	1.40183	1.73386	1.66957	1.5458	1.55069	1.53233	1.49831
622	1.07258	1.072	1.088	1.20611	1.20149	1.12038	1.15385	1.13178	1.14925	0.991453	1	1.00855	1.35802	1.41611	0.98374	0.983333	0.975207	1.008	1	0.991736	1.27879	1.14286	1.14856	1.13333	0	0	0	0.991525	0.991525	0.983193	0.983051	1.2268	1.19134	1.24595	1.21631	1.19249	1.11712	1.13933	1.16176	1.17619	1.23554	1.31895	1.18039	1.16667	1.05525	1.02941	1.03814	1.07025	1.07265
623	1.5413	1.76863	1.85672	1.98978	1.41688	1.36599	1.28446	1.24298	1.25974	1.20267	1.29325	1.36076	1.51384	1.92455	2.07953	1.59859	1.53952	1.46898	1.45908	1.45151	1.42738	1.48936	1.57386	1.9149	1.82438	1.63042	1.51167	1.52611	1.50405	1.49444	1.54265	1.49401	1.73793	2.19379	2.19541	1.74718	1.65755	1.58564	1.50356	1.51407	1.50372	1.51553	1.66339	1.84829	2.17099	1.75562	1.5744	1.54926	1.54792
624	1.1257	1.15215	1.2394	1.18854	1.16825	1.15154	1.11836	1.08172	1.05712	1.05933	1.08095	1.0873	1.19505	1.38219	1.45604	1.34129	1.3646	1.33735	1.2912	1.27512	1.28236	1.33735	1.28776	1.36371	1.45032	1.47838	1.41148	1.31287	1.26532	1.22701	1.19571	1.21644	1.23943	1.25977	1.24006	1.38717	1.51957	1.42518	1.29549	1.21629	1.2081	1.16046	1.20597	1.17779	1.07761	1.03712	1.05411	0.985294	0.972917
625	1.18286	1.18563	1.20708	1.54709	1.35774	1.2265	1.10123	1.16699	1.14308	1.17132	1.17796	1.22036	1.16524	1.52913	1.8116	1.43923	1.31486	1.19917	1.16223	1.19362	1.21011	1.18277	1.25945	1.26392	1.2697	1.61076	1.39487	1.29425	1.18614	1.22544	1.27324	1.15659	1.14443	1.16974	1.21739	1.42985	1.85686	1.48256	1.24449	1.2018	1.12844	1.12133	1.11471	1.18484	1.13181	1.27828	1.57068	1.83326	1.5788
626	1.60117	1.64762	1.53	1.43468	1.32143	1.26636	1.24123	1.2026	1.23438	1.3338	1.34322	1.28085	1.43805	1.54206	1.66471	1.51185	1.45183	1.37395	1.33671	1.31725	1.27897	1.31222	1.39394	1.55122	1.61338	1.74313	1.39648	1.30705	1.2449	1.27542	1.28251	1.26484	1.3128	1.41096	1.80663	1.79935	1.52423	1.38341	1.34597	1.31551	1.31474	1.25851	1.32301	1.40265	1.80339	2.05578	1.62799	1.47558	1.32756
627	1.29769	1.22859	1.23354	1.1702	1.18068	1.31757	1.31025	1.16763	1.11311	1.19757	1.16571	1.19162	1.27222	1.20649	1.41512	1.24757	1.21086	1.18976	1.086	1.11998	1.1246	1.10425	1.21813	1.19322	1.12028	1.26968	1.47642	1.28476	1.16663	1.1484	1.12504	1.09974	1.13566	1.18395	1.41509	1.56863	1.28176	1.22889	1.1908	1.17701	1.12757	1.09514	1.09973	1.06954	1.10864	1.10008	1.1248	1.26554	1.43803
628	1.45	1.53003	1.65281	1.50165	1.42525	1.42356	1.37996	1.38161	1.34302	1.375	1.39661	1.47622	1.53817	1.90191	2.16197	1.82182	1.52727	1.49931	1.47707	1.42038	1.41875	1.34965	1.37086	1.56622	2.00607	2.14894	1.80969	1.74306	1.70588	1.65578	1.45671	1.50542	1.44546	1.54492	1.76471	2.18281	2.00714	1.8642	1.66129	1.4341	1.38611	1.35311	1.35829	1.36848	1.40301	1.50444	2.04286	2.08282	1.73315
629	1.09711	1.11765	1.18776	1.25285	1.08148	1.08367	1.03831	1.0226	1.02174	0.974106	1.0288	1.06186	1.13882	1.165	1.32896	1.21726	1.11028	1.11538	1.06394	1.04861	1.01895	0.986536	1.09719	1.07253	1.05276	1.17266	1.24111	1.21807	1.04867	1.05164	1.03048	0.943355	0.946262	0.919214	0.946834	0.950855	1.0111	1.06619	1.00072	0.998604	1.08547	0.983571	0.938987	0.896105	0.899398	0.894252	0.895437	0.933202	1.08021
630	1.22836	1.29478	1.45863	1.8135	1.52955	1.39858	1.23766	1.20004	1.20752	1.1862	1.20882	1.24434	1.30288	1.53172	1.85108	1.43653	1.3628	1.24113	1.1883	1.20393	1.20988	1.21408	1.24481	1.29442	1.37545	1.34522	1.4	1.67321	1.5342	1.39385	1.2931	1.25745	1.25932	1.3478	1.24419	1.27821	1.30327	1.57915	2.00789	1.61446	1.48504	1.30473	1.2085	1.23514	1.25444	1.28778	1.29126	1.50615	1.91662
631	1.26297	1.22907	1.23923	1.17019	1.17271	1.09994	1.17935	1.12971	1.18543	1.14691	1.0802	1.09632	1.17649	1.38251	1.62176	1.45216	1.45	1.45316	1.38397	1.35776	1.36261	1.34914	1.41951	1.41848	1.58919	1.81495	1.69089	1.73892	1.6346	1.58128	1.6203	1.52358	1.51171	1.61325	1.8349	2.2965	1.93129	1.84592	1.67108	1.62385	1.60369	1.59825	1.59052	1.63835	1.632	2.01496	2.19694	1.70191	1.6035
632	1.44118	1.4709	1.61722	1.37978	1.2361	1.16003	1.15668	1.12335	1.15217	1.167	1.19178	1.25659	1.35811	1.48057	1.95056	1.44726	1.36807	1.30184	1.26179	1.25034	1.23861	1.15239	1.27065	1.51148	1.8905	1.41874	1.27831	1.20102	1.16988	1.15212	1.13672	1.14781	1.37339	1.81896	2.03587	1.55678	1.38676	1.32214	1.26895	1.26661	1.19445	1.22118	1.30203	1.53148	2.11943	1.76661	1.60674	1.50382	1.38914
633	1.5451	1.69979	2.02551	2.42066	1.6004	1.7	1.43165	1.41146	1.38246	1.43887	1.41603	1.40637	1.5916	2.09129	2.42632	1.86614	1.78077	1.62132	1.47871	1.44203	1.38961	1.38869	1.42222	1.61029	2.15129	2.49366	1.80314	1.70819	1.492	1.42201	1.39333	1.33263	1.33829	1.33141	1.404	1.43055	1.49146	1.41105	1.36053	1.43087	1.37101	1.29929	1.26177	1.26534	1.15634	1.19653	1.23097	1.17202	1.34513
634	1.46418	1.5855	1.89921	1.47375	1.25738	1.21519	1.16517	1.15408	1.14628	1.1522	1.14724	1.24118	1.33374	1.50803	1.94613	1.47695	1.4021	1.29695	1.2741	1.24111	1.23567	1.225	1.22082	1.26755	1.38847	1.63933	1.43206	1.34331	1.28917	1.19107	1.20578	1.21352	1.27575	1.21084	1.2574	1.24828	1.20302	1.33994	1.2842	1.1814	1.15178	1.13243	1.15964	1.22147	1.31277	1.30723	1.41477	1.33931	1.34848
635	1.5941	1.64259	1.56423	1.35714	1.30401	1.2206	1.17568	1.17172	1.14564	1.21009	1.23047	1.25258	1.24307	1.54617	1.81236	1.42857	1.38971	1.33205	1.30232	1.26014	1.26207	1.26707	1.34028	1.33158	1.52262	1.55116	1.40312	1.48056	1.38321	1.36241	1.38019	1.34505	1.35513	1.41316	1.5	1.60271	1.70754	1.58661	1.53125	1.51257	1.38956	1.33891	1.32959	1.37612	1.37759	1.49835	1.5958	1.9333	1.80365
636	1.65783	1.55422	1.46386	1.39659	1.37816	1.40449	1.43441	1.45645	1.42193	1.33586	1.31464	1.32763	1.36612	1.50678	1.67195	1.44178	1.39078	1.40927	1.48673	1.38933	1.3454	1.32964	1.39888	1.4136	1.51769	1.62628	1.42899	1.40719	1.38514	1.38024	1.34242	1.28132	1.28571	1.46641	1.58165	1.72445	1.45748	1.39379	1.32558	1.32302	1.38567	1.43396	1.48418	1.52375	1.58409	1.72333	1.91525	1.66521	1.53672
637	1.47314	1.44637	1.70629	1.9868	1.47752	1.301	1.24555	1.19737	1.23103	1.25081	1.34567	1.32573	1.40698	1.64744	2.03953	1.59354	1.52244	1.46395	1.44474	1.41796	1.43218	1.39617	1.46889	1.51124	1.50161	1.46667	1.72539	2.00708	1.5481	1.47812	1.37167	1.34263	1.34281	1.3366	1.36455	1.46847	1.71687	2.04834	1.54998	1.40462	1.33087	1.32592	1.32504	1.29903	1.33475	1.36934	1.35065	1.5005	1.92233
638	1.27924	1.29895	1.32843	1.31178	1.62535	1.63593	1.13735	1.09942	1.0241	1.02074	0.979592	1.0276	1.03352	1.17482	1.66191	1.65558	1.3405	1.18827	1.15272	1.09967	1.07083	1.0605	1.08974	1.20696	1.58433	1.49212	1.26747	1.15277	1.10541	1.07107	1.06743	1.07555	1.10899	1.19729	1.51807	1.69917	1.31493	1.18896	1.10883	1.08432	1.071	1.0653	1.07416	1.1024	1.18673	1.42934	1.89172	1.49821	1.38222
639	0	0	0	0	0	0	0	0	0	0.983471	0.97541	0.975207	1.19813	1.3125	1.63618	1.53202	1.35825	1.24336	1.24637	1.19178	1.18919	1.14488	1.18403	1.22581	1.48588	1.40523	1.33013	1.31861	1.25075	1.2378	1.17341	1.22944	1.30614	1.45773	1.56846	1.34727	1.28754	1.23892	1.26023	1.2997	1.31488	1.37659	1.40028	1.35974	1.37686	1.53539	1.42441	1.33363	1.27249
640	1.63594	1.62857	1.54825	1.56332	1.36404	1.33325	1.3637	1.35406	1.35586	1.37054	1.34222	1.38739	1.41989	1.58358	1.78703	1.63877	1.55456	1.51394	1.42647	1.40981	1.48274	1.43798	1.37269	1.33088	1.4527	1.39394	1.3039	1.19427	1.18118	1.1791	1.15686	1.1319	1.17879	1.24413	1.23476	1.29846	1.18419	1.1392	1.17949	1.10798	1.14793	1.15569	1.17889	1.30448	1.13824	1.1543	1.1497	1.16617	1.17296
641	1.21695	1.32104	1.52885	1.69284	1.36455	1.50463	1.14267	1.11218	1.10622	1.10694	1.1021	1.13804	1.25246	1.52942	1.96568	1.40315	1.19758	1.14959	1.13033	1.11499	1.16285	1.25053	1.17596	1.28011	1.36907	1.92626	1.60795	1.37494	1.27556	1.22213	1.19536	1.17222	1.19251	1.20315	1.24299	1.30619	1.55616	2.13401	1.57244	1.33278	1.2168	1.19048	1.19024	1.15151	1.14242	1.24501	1.39332	2.04109	1.90489
642	1.4589	1.44602	1.39108	1.32128	1.28881	1.27931	1.26735	1.20819	1.19863	1.18211	1.18837	1.17257	1.18284	1.34694	1.70664	1.25051	1.2214	1.25623	1.24039	1.14286	1.17488	1.21692	1.2727	1.3619	1.57348	1.48401	1.32292	1.2299	1.24642	1.24317	1.29022	1.26304	1.28145	1.4278	2.13253	1.51696	1.30593	1.22398	1.14183	1.11129	1.1672	1.15711	1.17961	1.29514	1.47436	2.06935	1.52193	1.32715	1.25324
643	1.50743	1.76394	1.91003	2.08261	1.646	1.46198	1.37636	1.29791	1.34726	1.35425	1.3867	1.38198	1.3873	1.80306	2.14313	1.65753	1.48378	1.44231	1.40463	1.46466	1.4733	1.45769	1.71463	2.03828	1.57799	1.45592	1.38291	1.43222	1.46142	1.5072	1.41074	1.53156	2.04259	2.02546	1.69006	1.51182	1.41447	1.3982	1.39925	1.41375	1.4691	1.74091	2.45614	1.81684	1.67329	1.49293	1.39173	1.40113	1.34539
644	1.4391	1.39631	1.33486	1.31369	1.32847	1.27193	1.21106	1.30688	1.27408	1.21675	1.22439	1.21596	1.27778	1.37849	1.51724	1.51232	1.36279	1.34123	1.34803	1.2488	1.2176	1.20218	1.19431	1.21796	1.24229	1.51447	1.32636	1.22261	1.18072	1.13436	1.13008	1.13821	1.13821	1.17621	1.20085	1.2618	1.52068	1.6463	1.33327	1.31621	1.29089	1.23506	1.23028	1.2163	1.22619	1.21509	1.27869	1.31429	1.38089
645	1.15658	1.2408	1.26654	1.1723	1.10657	1.20082	1.20164	1.1805	1.18085	1.18532	1.15765	1.2358	1.27358	1.53241	1.75411	1.44379	1.27222	1.20011	1.17733	1.17414	1.13366	1.09988	1.11565	1.13526	1.17935	1.18725	1.2672	1.76784	1.45547	1.30117	1.1991	1.13428	1.14626	1.14625	1.12973	1.14648	1.13369	1.17502	1.26064	1.41257	1.35792	1.36691	1.18428	1.1247	1.16499	1.13141	1.13551	1.17525	1.1531
646	1.12906	1.32365	1.73463	1.62516	1.35453	1.26195	1.23155	1.15033	1.19898	1.17526	1.20197	1.27251	1.33099	1.5651	1.74772	1.35972	1.30523	1.25723	1.20988	1.21068	1.21491	1.23503	1.25232	1.34952	1.65245	2.0948	1.52722	1.43372	1.33857	1.3125	1.2502	1.23535	1.22092	1.27753	1.31433	1.33155	1.41439	1.92928	1.5507	1.46824	1.39953	1.29086	1.2815	1.22908	1.22588	1.24552	1.25201	1.36782	1.46592
647	0	0	0	0.958333	0.974576	0.961137	1.26577	1.28161	1.32388	1.3587	1.40786	1.45176	1.46239	1.48148	1.57456	1.01188	1.00893	0.972727	0	0	0	0.973913	0.973451	0.970614	0.956757	0.953608	0.989227	1.03077	1.06931	1.03301	1.12683	1.15023	1.10779	1.07479	1.07689	1.07146	1.11279	1.12511	1.15836	1.18653	1.60934	1.4791	1.35204	1.29703	1.20986	1.22775	1.22273	1.21198	1.15837
648	1.53907	1.55051	1.37503	1.30232	1.16406	1.23451	1.18468	1.24276	1.20614	1.20317	1.24645	1.46063	1.35837	1.41288	1.67009	1.48704	1.35731	1.34962	1.25142	1.22447	1.2455	1.30039	1.35076	1.62287	1.37806	1.70728	1.2908	1.23554	1.14135	1.14551	1.09169	1.14985	1.14423	1.30412	1.56207	1.49147	1.57692	1.36672	1.22633	1.17424	1.1534	1.18166	1.19509	1.21678	1.30796	1.59253	1.31013	1.21036	1.16614
649	1.2475	1.24566	1.225	1.26218	1.48765	1.32815	1.24326	1.20363	1.17436	1.17431	1.13522	1.18209	1.27169	1.28018	1.50317	1.45152	1.28262	1.23881	1.18136	1.16119	1.18363	1.18329	1.2246	1.19863	1.31768	1.52711	1.34086	1.24672	1.24856	1.21318	1.20188	1.14671	1.18715	1.19137	1.32323	1.98276	1.84512	1.4888	1.40439	1.31077	1.30383	1.30601	1.35755	1.33483	1.38303	1.59677	1.85831	1.58281	1.48503
650	1.39344	1.36757	1.35587	1.24862	1.16489	1.17838	1.11482	1.14925	1.125	1.18522	1.24771	1.28571	1.30319	1.40571	1.68862	1.4375	1.44296	1.41698	1.45443	1.43294	1.46698	1.42478	1.42308	1.44393	1.57991	1.65044	1.44488	1.46667	1.36744	1.32039	1.29091	1.27064	1.26728	1.2828	1.32243	1.46134	1.78899	1.42139	1.30417	1.2541	1.24259	1.23948	1.22634	1.22426	1.35457	1.45138	1.89637	1.48217	1.34298
651	1.29272	1.37023	1.59579	1.89583	1.59574	1.43799	1.32023	1.27952	1.23029	1.27949	1.2555	1.28123	1.32134	1.6694	2.03764	1.60714	1.55273	1.3734	1.31522	1.30933	1.33268	1.33275	1.33365	1.36421	1.53581	1.87547	1.76986	1.54496	1.43229	1.41262	1.32763	1.36504	1.29454	1.3022	1.308	1.43889	1.69672	2.08585	1.74605	1.53992	1.45832	1.37495	1.34213	1.31915	1.26219	1.29462	1.32249	1.39031	1.51026
652	0.973451	0.970354	0.973214	0.981982	0.973214	0.972973	0.983333	0.975207	0.975207	1.1019	1.18579	1.1761	1.21992	1.71332	2.01274	1.84269	1.74286	1.66167	1.56048	1.52793	1.5292	1.45614	1.57185	1.69676	1.81387	1.58518	1.53443	1.4466	1.42071	1.3637	1.35729	1.36594	1.52132	1.7089	1.95918	1.51969	1.49036	1.45936	1.31238	1.28897	1.29213	1.31402	1.42082	1.53979	2.00899	1.68018	1.46749	1.35481	1.30946
653	1.25539	1.28824	1.30268	1.25261	1.2069	1.20462	1.21549	1.25258	1.29442	1.23987	1.22034	1.28863	1.30451	1.39222	1.47882	1.41841	1.40893	1.33471	1.32283	1.29804	1.23889	1.3042	1.31946	1.33848	1.31097	1.34591	1.39068	1.30495	1.18284	1.18103	1.19309	1.18478	1.208	1.2256	1.18049	1.22065	1.16987	1.22684	1.16404	1.23367	1.37849	1.52231	1.63229	1.49769	1.44045	1.38636	1.34429	1.31754	1.30876
654	1.3368	1.30395	1.15816	1.10048	1.07146	1.04879	1.06064	1.08627	1.0614	1.09865	1.07143	1.08065	1.31234	1.45339	1.71886	1.47321	1.36957	1.32423	1.375	1.2987	1.2561	1.28221	1.28571	1.28743	1.25294	1.24551	1.25749	1.24691	1.24962	1.2622	1.55845	1.64205	1.41698	0	0	0
655	1.34328	1.36975	1.50215	1.61532	1.86116	1.59483	1.46881	1.44309	1.39695	1.40392	1.40664	1.34537	1.45455	1.96887	2.268	1.66517	1.58874	1.48101	1.30569	1.30091	1.5336	1.48047	1.51448	1.69401	2.17414	1.71649	1.57957	1.49199	1.40667	1.32767	1.34057	1.4758	1.39655	1.48962	2.05654	1.81625	1.53896	1.43051	1.38339	1.34739	1.36271	1.34602	1.36144	1.39664	1.59545	2.18909	1.9262	1.63158	1.43351
656	1.67382	1.64865	1.63902	1.4637	1.38405	1.3431	1.25376	1.32651	1.38426	1.35675	1.42478	1.40909	1.47186	1.63514	1.77523	1.57582	1.53826	1.50307	1.47368	1.45228	1.5245	1.4053	1.36665	1.44371	1.57876	1.56587	1.36418	1.38047	1.34406	1.28159	1.30757	1.31719	1.30697	1.3011	1.35876	1.42878	1.61966	1.42286	1.43517	1.50538	1.46019	1.34933	1.26494	1.24672	1.2764	1.27446	1.32984	1.42761	1.39817
657	1.18027	1.09921	1.18702	1.3802	1.34188	1.20378	1.16687	1.1294	1.1115	1.10679	1.09978	1.06993	1.17526	1.23214	1.47509	1.30863	1.20314	1.1092	1.08399	1.05974	1.04452	1.05702	1.08394	1.13555	1.37868	1.43413	1.44599	1.30412	1.25478	1.16993	1.10031	1.10645	1.07921	1.15	1.41358	1.75657	1.5533	1.32354	1.23349	1.16614	1.16825	1.15773	1.11562	1.16256	1.24897	1.52237	1.83027	1.36561	1.22145
658	1.25581	1.24373	1.37313	1.58366	1.42778	1.35295	1.26394	1.19273	1.19658	1.22069	1.18919	1.14717	1.26684	1.30929	1.6156	1.45158	1.2783	1.29406	1.22403	1.20006	1.21319	1.24086	1.20597	1.20769	1.34068	1.54385	1.56858	1.40317	1.30806	1.20783	1.18873	1.18981	1.24646	1.22611	1.26207	1.48847	1.56752	1.31611	1.29894	1.24551	1.22222	1.21648	1.16734	1.15277	1.34897	1.56125	1.78994	1.49305	1.3493
659	1.54696	1.62687	1.74752	1.62687	1.59898	1.60804	1.5545	1.5	1.46575	1.45262	1.4206	1.53719	1.58167	1.64287	1.83012	1.60172	1.57392	1.53151	1.44981	1.39384	1.35294	1.42593	1.39488	1.40369	1.36537	1.45997	1.56019	1.8247	1.57073	1.46521	1.46462	1.4383	1.46968	1.43516	1.43395	1.36688	1.33999	1.42576	1.54633	1.74658	1.62083	1.43983	1.40996	1.34574	1.32918	1.32479	1.26411	1.34112	1.30612
660	1.34763	1.38793	1.41615	1.48119	1.57966	1.9044	1.47745	1.38179	1.33413	1.32252	1.35965	1.30513	1.36036	1.39964	1.5009	1.99147	1.815	1.52191	1.4187	1.4928	1.39967	1.35135	1.3736	1.37321	1.39208	1.52049	1.82351	1.57461	1.40913	1.41747	1.40909	1.32145	1.32433	1.37562	1.44565	1.45195	1.71105	1.9139	1.55201	1.32392	1.23128	1.20833	1.27907	1.29804	1.29266	1.38242	1.60487	1.88837	1.61412
661	1.28891	1.29344	1.27927	1.32946	1.4768	1.43796	1.34164	1.24653	1.24402	1.20139	1.16407	1.20351	1.1551	1.15019	1.28956	1.71433	1.56462	1.38722	1.25703	1.17716	1.18033	1.21739	1.25224	1.27967	1.41665	1.79502	2.19203	1.58553	1.37104	1.3524	1.28208	1.21012	1.22701	1.27099	1.23472	1.29985	1.73958	2.32705	1.88851	1.54563	1.40712	1.30603	1.3022	1.26632	1.26527	1.34013	1.32793	1.62864	2.24448
662	1.34946	1.28949	1.25253	1.15842	1.27463	1.26959	1.2293	1.24138	1.23602	1.26016	1.27305	1.32217	1.39117	1.54956	1.74637	1.77637	1.65953	1.58494	1.5754	1.5315	1.4902	1.50059	1.5122	1.5517	1.75676	1.65134	1.82772	1.55714	1.53571	1.48936	1.42785	1.41394	1.44051	1.5348	1.62695	1.77253	1.84602	1.64933	1.52889	1.4578	1.44091	1.3641	1.32663	1.35758	1.35259	1.54666	1.62624	1.71061	1.63901
663	1.62727	1.59484	1.54673	1.66047	1.68636	2.3089	1.88073	1.70721	1.61332	1.5626	1.52778	1.5122	1.44737	1.51467	1.77222	2.34691	1.79134	1.59004	1.52471	1.48786	1.4781	1.47279	1.51909	1.48882	1.62607	2.16536	1.87203	1.6307	1.59517	1.5303	1.50769	1.49902	1.48791	1.52321	1.89462	2.19293	1.98543	1.70181	1.52395	1.42797	1.37283	1.37784	1.38474	1.36396	1.33117	1.37746	1.45031	1.66962	1.68083
664	1.49167	1.43068	1.46631	1.53165	1.7012	1.38077	1.39874	1.29555	1.32083	1.31799	1.32143	1.432	1.32963	1.3937	1.6002	2.02966	1.81466	1.63306	1.55238	1.42748	1.45185	1.39551	1.44681	1.41606	1.62464	1.89051	1.51748	1.35231	1.23471	1.32291	1.2249	1.21322	1.26184	1.2993	1.39676	1.4633	1.8017	1.48669	1.45098	1.29806	1.29057	1.31595	1.3112	1.30415	1.3136	1.58397	1.87986	2.02715	1.63562
665	1.5269	1.44551	1.38074	1.37493	1.42765	1.41313	1.36694	1.38361	1.35165	1.33093	1.29704	1.24325	1.33624	1.31111	1.54091	1.63203	1.46876	1.42273	1.29638	1.28407	1.23922	1.19682	1.2637	1.25106	1.40479	1.4549	1.62558	1.42366	1.35845	1.30293	1.26316	1.22183	1.19886	1.17333	1.30848	1.36004	1.41956	1.54952	1.31923	1.29808	1.29818	1.27419	1.27157	1.25857	1.29054	1.30159	1.37539	1.4902	1.59603
666	1.57633	1.51685	1.56943	1.67016	1.40964	1.32804	1.3123	1.27498	1.31667	1.24701	1.32558	1.31739	1.41698	1.42718	1.68844	2.0625	1.68718	1.57071	1.51807	1.51389	1.4823	1.52381	1.51293	1.6722	1.87256	2.37663	1.78996	1.67308	1.59459	1.56089	1.50958	1.56184	1.53115	1.78789	2.18195	2.23196	1.65177	1.59491	1.53208	1.50577	1.50908	1.45775	1.47292	1.54874	1.87384	2.31121	1.78991	1.60507	1.50903
667	1.50835	1.58256	1.71861	1.91553	2.12264	2.14837	1.93054	1.79276	1.71272	1.74299	1.63201	1.54959	1.56275	1.92786	2.16497	2.25676	2.13216	1.90393	1.79321	1.73271	1.6692	1.65125	1.60966	1.58932	1.65665	1.85811	2.03805	2.04892	1.83678	1.68722	1.56345	1.55721	1.51	1.44185	1.38902	1.4385	1.46114	1.62015	1.8448	1.55967	1.52055	1.51722	1.41096	1.43643	1.44365	1.42727	1.50306	1.50223	1.66799
668	1.49761	1.49916	1.5463	1.39841	1.28773	1.26786	1.30942	1.32	1.33333	1.3719	1.31053	1.36335	1.38798	1.41702	1.54338	1.72733	1.59937	1.51915	1.44615	1.44056	1.34483	1.35965	1.33333	1.36021	1.42324	1.65106	1.5776	1.43829	1.42225	1.3278	1.29644	1.28926	1.24464	1.23063	1.24519	1.32	1.46524	1.52976	1.66838	1.625	1.60606	1.59924	1.59296	1.53081	1.50085	1.54684	1.57831	1.57018	1.62727
669	1.02564	1.00855	1.35377	1.25743	1.20536	1.26462	1.32542	1.25	1.1875	1.19231	1.2116	1.17288	1.3012	1.32022	1.42995	1.44144	1.32114	1.31019	1.34803	1.32536	1.34715	1.2827	1.19924	1.20266	1.21397	1.29114	1.42974	1.47849	1.44974	1.459	1.39459	1.33333	1.38936	1.39341	1.40404	1.34782	1.34434	1.33482	1.35904	1.52551	1.41584	1.35784	1.35349	1.31967	1.25899	1.24746	1.26641	1.2682	1.21545
670	1.19009	1.2479	1.27758	1.40912	1.88569	1.41178	1.28736	1.16389	1.18132	1.15162	1.11661	1.1273	1.10469	1.11696	1.19672	1.95611	1.64802	1.37153	1.15894	1.12247	1.10596	1.08784	1.07595	1.14325	1.3078	1.71429	1.6689	1.44848	1.2233	1.15151	1.08557	1.09151	1.12708	1.14265	1.22036	1.30581	1.28413	1.46022	1.85594	1.33041	1.25415	1.20734	1.17133	1.14535	1.22285	1.22543	1.28557	1.78571	2.21494
671	1.43681	1.38954	1.44558	1.47133	1.53957	1.54918	1.29582	1.35598	1.24862	1.21008	1.16466	1.24729	1.31667	1.39835	1.66987	1.90022	1.63736	1.48742	1.38462	1.35297	1.30966	1.32351	1.3308	1.54574	1.89468	1.90936	1.61512	1.45424	1.43609	1.37643	1.31218	1.32704	1.29394	1.40723	1.4847	1.95075	1.62729	1.46817	1.4095	1.33509	1.34054	1.30822	1.33328	1.36232	1.3826	1.4971	1.87508	1.7628	1.6684
672	1.3445	1.38263	1.40493	1.48463	1.75004	1.39395	1.2013	1.16505	1.12336	1.17314	1.16969	1.21147	1.24526	1.28985	1.53885	2.1693	1.48299	1.38908	1.29617	1.25529	1.23101	1.2451	1.20988	1.29157	1.51425	1.89339	1.49898	1.40071	1.30828	1.26761	1.27027	1.23601	1.28395	1.30694	1.61884	1.96395	1.48604	1.37685	1.3032	1.23513	1.23232	1.21289	1.2338	1.2558	1.39002	1.71034	2.05338	1.54917	1.44125
673	1.53846	1.5	1.50793	1.51413	1.67521	1.50435	1.38197	1.39827	1.40054	1.32901	1.27404	1.31014	1.416	1.39095	1.63282	1.76834	1.55633	1.59078	1.50787	1.4093	1.39401	1.30615	1.35193	1.4839	1.64831	1.84419	1.44224	1.38235	1.31915	1.27733	1.32292	1.37716	1.47314	1.48327	1.50287	1.5333	1.57575	1.55642	1.42557	1.38878	1.34454	1.3055	1.30302	1.28409	1.39232	1.38927	1.69526	2.06882	1.71685
674	1.56515	1.46786	1.29693	1.21095	1.1234	1.08333	1.06309	1.06278	1.12895	1.09464	1.12684	1.15753	1.25704	1.32841	1.46537	1.58304	1.3391	1.25263	1.16066	1.15337	1.10377	1.20143	1.20223	1.28579	1.38366	1.65636	1.60072	1.3373	1.24065	1.18437	1.12579	1.1478	1.11455	1.14469	1.16418	1.3913	1.61455	1.32037	1.12734	1.06283	1.04658	0.998937	0.976491	1.04082	1.05198	1.11766	1.23077	1.43835	1.69015
675	1.18482	1.45781	1.41488	1.20923	1.21665	1.20995	1.15068	1.20091	1.22458	1.10077	1.14462	1.15909	1.20571	1.27515	1.60847	1.63248	1.29927	1.27859	1.21107	1.24151	1.17787	1.18981	1.27431	1.31395	1.38573	1.88016	2.08187	1.57028	1.38097	1.34322	1.28746	1.24767	1.26102	1.22124	1.27617	1.32862	1.52685	1.97379	1.78997	1.49159	1.51889	1.4273	1.34025	1.32857	1.24454	1.21487	1.25105	1.34197	1.55989
676	1.37141	1.34756	1.50059	1.62252	2.03598	1.37739	1.20176	1.15699	1.19522	1.21574	1.16199	1.27979	1.30116	1.38534	1.51864	2.05658	1.46242	1.39105	1.34014	1.32565	1.37993	1.31729	1.35755	1.3806	1.62435	2.02518	1.5194	1.39819	1.34688	1.26714	1.29586	1.27811	1.30678	1.35916	1.45938	1.49215	1.68918	1.47565	1.37194	1.31951	1.29942	1.25982	1.20971	1.27482	1.26829	1.25744	1.499	1.99386	1.86848
677	1.35772	1.29691	1.24364	1.18587	1.15751	1.18621	1.13473	1.20815	1.20735	1.20415	1.20017	1.2314	1.22436	1.3227	1.41219	1.55216	1.39113	1.3644	1.28601	1.33762	1.3283	1.33594	1.31801	1.36396	1.35789	1.41804	1.44323	1.32707	1.33591	1.33333	1.37818	1.5688	1.42468	1.71921	1.65196	1.75463	1.98524	1.61538	1.5	1.49016	1.47842	1.47718	1.57078	1.64437	1.67635	1.85925	2.00668	2.0466	1.7426
678	1.52965	1.52943	1.41392	1.48872	1.61274	1.60529	1.34641	1.29373	1.29123	1.2381	1.23129	1.20833	1.19784	1.21534	1.33591	1.9815	1.46818	1.33977	1.2494	1.26972	1.25773	1.31461	1.32412	1.35417	1.48246	1.69363	1.56377	1.43752	1.47613	1.34954	1.31965	1.24055	1.26004	1.25983	1.36396	1.78447	1.49333	1.35158	1.36733	1.32	1.25047	1.21793	1.1884	1.24996	1.33367	1.85693	1.6809	1.39535	1.31715
679	1.27801	1.30992	1.3	1.3963	1.27536	1.26615	1.23649	1.25547	1.2592	1.44798	1.37008	1.32927	1.33217	1.32822	1.36424	1.47076	1.38314	1.36786	1.34798	1.27205	1.23776	1.28857	1.28968	1.33916	1.40308	1.44539	1.3772	1.46729	1.35275	1.31612	1.23556	1.23889	1.2408	1.24877	1.34437	1.37003	1.7192	1.49846	1.55479	1.37662	1.26007	1.23101	1.21122	1.21473	1.24125	1.33703	1.43407	1.90267	1.49087
680	1.57989	1.66952	1.77465	1.68616	1.76284	1.97843	1.54789	1.44322	1.40351	1.39509	1.47082	1.44431	1.52586	1.59636	1.86001	2.12654	1.67602	1.65354	1.55885	1.44918	1.44426	1.43339	1.38868	1.5066	1.73333	2.1494	1.5493	1.49242	1.43672	1.54618	1.43827	1.43719	1.38608	1.35329	1.48052	1.53309	1.72524	1.38788	1.41784	1.52679	1.60592	1.39969	1.38484	1.33523	1.33041	1.38066	1.56987	1.80016	1.49689
681	1.50431	1.36694	1.4084	1.425	1.45894	1.71444	1.36162	1.27584	1.24443	1.20532	1.28359	1.29851	1.29981	1.36021	1.43899	1.9849	1.71486	1.43049	1.38294	1.28302	1.2671	1.30159	1.31765	1.36885	1.72564	2.10623	1.61722	1.53612	1.4094	1.32168	1.30543	1.31588	1.27863	1.50771	1.92767	1.55872	1.38625	1.30727	1.25138	1.24894	1.25424	1.3032	1.34654	1.50859	1.92378	1.82534	1.48097	1.38567	1.39799
682	1.16728	1.25688	1.31196	1.59001	1.27509	1.23059	1.13514	1.11765	1.10895	1.08537	1.0913	1.08159	1.06667	1.14213	1.32913	1.64111	1.23664	1.13935	1.12903	1.11834	1.11582	1.06737	1.03746	1.07643	1.07845	1.17101	1.23393	1.38338	1.37575	1.2681	1.40753	1.29347	1.20643	1.20122	1.1573	1.16901	1.16763	1.18584	1.23899	1.71781	1.39282	1.36495	1.39665	1.25542	1.20559	1.15775	1.14913	1.13668	1.14063
683	0	0	0	0.975	0.975	0.983333	1.12751	1.0708	1.05263	1.07115	1.05241	1.09767	1.11766	1.12571	1.16505	1.38965	1.28349	1.19583	1.19556	1.13043	1.12814	1.14336	1.17703	1.1973	1.33784	1.61472	1.25263	1.14323	1.12838	1.10976	1.13011	1.125	1.12157	1.23691	1.44015	1.58986	1.28298	1.17827	1.14291	1.11895	1.11054	1.08814	1.10473	1.15783	1.56688	1.82479	1.47012	1.33526	1.18316
684	1.37828	1.43851	1.44444	1.43199	1.52781	1.63744	1.46484	1.40422	1.43548	1.38906	1.41079	1.35341	1.2602	1.35539	1.47341	1.78457	1.55431	1.45343	1.40914	1.29145	1.2743	1.27086	1.1785	1.2116	1.37239	1.45056	1.5476	1.63538	1.44891	1.34859	1.33818	1.38431	1.30418	1.2971	1.30768	1.34016	1.61934	1.9918	1.94981	1.65342	1.44483	1.40959	1.32652	1.3268	1.34752	1.40503	1.43328	1.84015	2.16179
685	1.23661	1.17442	1.16889	1.41187	1.50063	1.36166	1.2878	1.27724	1.29621	1.30907	1.38071	1.35233	1.42453	1.5169	1.48113	1.59799	1.48763	1.42063	1.36156	1.36444	1.3964	1.38365	1.3615	1.36705	1.41534	1.46158	1.47033	1.35868	1.34219	1.34543	1.29864	1.23404	1.23125	1.26445	1.27848	1.36364	1.53252	1.57166	1.37083	1.31644	1.32412	1.30534	1.22594	1.24718	1.24013	1.26996	1.48697	1.81124	1.60338
686	1.62403	1.65687	1.60809	1.69717	1.34494	1.26482	1.2506	1.23092	1.22902	1.21683	1.25597	1.28695	1.33198	1.48068	1.57249	1.8732	1.46565	1.42558	1.35999	1.32719	1.29137	1.28	1.29389	1.35664	1.36332	1.52747	1.82642	1.53383	1.51383	1.44528	1.37226	1.37775	1.29818	1.31179	1.3251	1.31229	1.38923	1.4375	1.94553	1.54577	1.35783	1.38016	1.30058	1.3205	1.25893	1.20391	1.24031	1.23414	1.30575
687	1.51257	1.44643	1.47976	1.72388	1.96778	1.65697	1.69207	1.54608	1.52349	1.53329	1.52516	1.58473	1.53222	1.64746	1.85167	2.00927	1.63881	1.47825	1.44375	1.46201	1.54054	1.59687	1.53548	1.54332	1.53698	1.56346	1.79827	2.2624	1.61981	1.52439	1.43769	1.39246	1.55477	1.52594	1.44054	1.43939	1.46305	1.41114	1.27807	1.56835	1.49718	1.39062	1.40224	1.38537	1.3566	1.36902	1.50741	1.69784	1.98556
688	1.38947	1.48258	1.43162	1.36971	1.37329	1.4416	1.57819	1.50337	1.50207	1.37399	1.3165	1.31018	1.3012	1.37051	1.41636	1.61091	1.54093	1.47872	1.59712	1.48688	1.41505	1.41638	1.37415	1.33553	1.2762	1.3	1.32143	1.3	1.27796	1.45151	1.36545	1.39303	1.42174	1.59283	1.65041	1.88	1.6164	1.61803	1.54739	1.43865	1.38951	1.34008	1.39491	1.4873	1.5534	1.52596	1.72804	1.76806	1.75541
689	1.5779	1.55102	1.68376	1.78135	1.87409	1.74447	1.43281	1.35677	1.32576	1.30714	1.33327	1.36364	1.40502	1.57648	1.92122	2.06103	1.59427	1.44667	1.44586	1.45048	1.6005	1.4677	1.54332	1.58269	1.89611	2.14931	1.72124	1.55013	1.39028	1.39709	1.30058	1.33127	1.27758	1.38592	1.6265	2.15641	1.60486	1.43348	1.32669	1.31198	1.25	1.20704	1.26757	1.30618	1.32425	1.57019	2.21665	1.70263	1.51725
690	1.55386	1.54096	1.61431	1.6566	2.08352	1.91418	1.60448	1.53253	1.43431	1.442	1.42371	1.44049	1.43672	1.4745	1.71542	2.30709	2.18735	1.92321	1.58908	1.49194	1.4771	1.5159	1.55347	1.62547	1.66535	1.98024	2.34959	1.74157	1.69183	1.5985	1.51722	1.51193	1.46283	1.45668	1.52161	1.80589	2.09507	1.91262	1.66046	1.67766	1.5663	1.4567	1.4433	1.39622	1.42733	1.49484	1.623	1.94743	1.67003
691	1.5498	1.51342	1.59616	1.73274	1.7514	1.41913	1.37901	1.35876	1.37954	1.38007	1.32517	1.36555	1.38267	1.41177	1.48399	1.77842	1.50725	1.48134	1.38383	1.38507	1.30608	1.28046	1.29699	1.34673	1.50062	1.69549	1.4538	1.42155	1.40735	1.39016	1.37966	1.39073	1.39216	1.45223	1.64547	2.05829	1.59845	1.44291	1.36562	1.38549	1.38731	1.39308	1.29825	1.31397	1.37671	1.48973	1.72622	2.05944	1.57663
692	1.12291	1.09765	1.25804	1.12245	1.1523	1.07345	1.05403	0.974457	0.989755	0.977741	0.954345	0.983927	0.991553	1.10956	1.25767	1.5997	1.45893	1.24865	1.19164	1.20588	1.15079	1.09041	1.06365	1.0613	1.02096	0.990145	0.971154	1.00233	1.0619	1.13159	1.20598	1.31269	1.2311	1.13609	1.18931	1.12155	1.07926	1.11118	1.04094	1.03387	1.03585	1.04542	1.07338	1.10863	1.15142	1.09538	1.15431	1.07407	1.14075
693	1.65082	1.53234	1.44878	1.41042	1.63292	1.38565	1.33784	1.2886	1.2765	1.25253	1.28581	1.26167	1.28833	1.33188	1.51802	1.82956	1.58605	1.48372	1.44233	1.37037	1.31081	1.29775	1.28956	1.30889	1.44462	1.87612	1.83394	1.48222	1.36032	1.30112	1.22175	1.23466	1.2518	1.25623	1.51216	1.89582	1.78784	1.47451	1.31835	1.25	1.22826	1.20578	1.22878	1.25641	1.37309	1.69697	2.02682	1.69041	1.47339
694	1.6417	1.56887	1.56941	1.42188	1.3225	1.26935	1.11172	1.097	1.09265	1.09863	1.0855	1.15873	1.20635	1.17608	1.36364	1.70115	1.53585	1.59794	1.49322	1.4196	1.41667	1.32383	1.33198	1.29513	1.33028	1.46073	1.5536	1.52009	1.69231	1.54331	1.80647	1.67568	1.56274	1.51646	1.54751	1.50189	1.42045	1.41288	1.41758	1.425	1.74401	1.86879	1.45301	1.40389	1.35456	1.29538	1.31081	1.16524	1.19612
695	1.08162	1.09591	1.1474	1.20597	1.29296	1.21221	1.20163	1.21154	1.19837	1.17829	1.30042	1.24646	1.21787	1.2234	1.3364	1.42327	1.20018	1.21003	1.17049	1.19687	1.19016	1.17915	1.22977	1.33895	1.28525	1.20068	1.19344	1.15878	1.14066	1.11815	1.08013	1.10847	1.09475	1.0989	1.23447	1.40037	1.50244	1.32959	1.33084	1.35714	1.34353	1.29904	1.32372	1.30996	1.30943	1.29406	1.39683	1.74908	1.6614
696	1.38071	1.34592	1.39321	1.63462	1.37332	1.19417	1.0995	1.08654	1.0719	1.11487	1.11382	1.14661	1.21642	1.32184	1.4751	1.71996	1.42572	1.33917	1.27599	1.25781	1.19242	1.26448	1.23379	1.25887	1.26239	1.43987	1.74403	1.40241	1.28044	1.23083	1.15356	1.14527	1.17361	1.2069	1.15483	1.18151	1.28767	1.84508	1.37873	1.18349	1.05018	1.10081	1.07336	1.09373	1.08913	1.04045	1.04797	1.13302	1.2516
697	1.47253	1.44693	1.41398	1.4037	1.35859	1.33401	1.31847	1.37	1.33039	1.34016	1.3375	1.36826	1.42343	1.51724	1.62255	1.95505	1.63516	1.52595	1.48963	1.45339	1.39149	1.40789	1.42308	1.49224	1.54015	1.65414	1.81119	1.52688	1.40817	1.28571	1.26471	1.30263	1.33381	1.306	1.35644	1.38901	1.67593	1.72755	1.37267	1.39744	1.32528	1.30637	1.25749	1.24286	1.2572	1.22654	1.24445	1.38571	1.80474
698	1.15	1.22909	1.29579	1.45476	1.79583	1.88703	1.57401	1.47842	1.36862	1.26667	1.2731	1.28198	1.33073	1.44403	1.66754	2.09028	1.81823	1.55883	1.48197	1.42308	1.39938	1.44883	1.37064	1.32673	1.5202	1.54979	1.84289	2.08578	1.78391	1.61382	1.59746	1.56445	1.55378	1.54286	1.51081	1.42731	1.45985	1.52397	1.75581	1.93023	1.64532	1.60047	1.62559	1.53478	1.58137	1.56571	1.57242	1.46983	1.49174
699	1.37694	1.33559	1.22895	1.48562	1.56175	1.56841	1.555	1.49838	1.40764	1.44362	1.41371	1.42014	1.41053	1.43935	1.52371	1.88135	1.68602	1.75317	1.62782	1.56175	1.55674	1.42137	1.38801	1.27575	1.30252	1.31995	1.39705	1.6911	1.32564	1.27316	1.23689	1.22345	1.19307	1.18008	1.15776	1.13953	1.22575	1.57052	1.57711	1.33208	1.38547	1.43443	1.55618	1.41279	1.34402	1.31707	1.26929	1.22409	1.26327
700	1.1588	1.20745	1.15323	1.22731	1.42441	1.40192	1.13896	1.12887	1.15851	1.09357	1.20189	1.23483	1.25566	1.14838	1.24821	1.6794	1.54288	1.32288	1.19728	1.13743	1.08404	1.09069	1.10391	1.05988	1.1337	1.2228	1.30685	1.42776	1.18337	1.44048	1.53672	1.48837	1.42912	1.32142	1.30107	1.30253	1.42578	1.38132	1.58182	1.88184	1.79581	1.64913	1.7109	1.56	1.53794	1.51534	1.42857	1.38084	1.54321
701	1.33982	1.36364	1.35196	1.27234	1.22268	1.21182	1.21531	1.30446	1.16822	1.1659	1.16812	1.15373	1.16615	1.25035	1.34618	1.40602	1.26523	1.27715	1.29595	1.23559	1.26054	1.16257	1.21705	1.27472	1.17508	1.14603	1.34811	1.17146	1.12168	1.10042	1.12115	1.12692	1.18736	1.20272	1.18803	1.20172	1.31864	1.3422	1.38819	1.62598	1.47521	1.49393	1.39956	1.43722	1.40458	1.37008	1.35295	1.36603	1.36866
702	1.67871	1.63818	1.67416	1.67939	1.43321	1.34373	1.29095	1.28682	1.31356	1.36191	1.3413	1.38117	1.4648	1.56872	1.76957	1.9052	1.49257	1.46197	1.34909	1.30769	1.25068	1.32286	1.31071	1.45817	1.7875	2.13247	1.55144	1.3967	1.32379	1.3	1.30521	1.28644	1.28108	1.28777	1.37405	1.74026	1.92455	1.59267	1.47325	1.28763	1.27847	1.29401	1.33047	1.35809	1.49027	1.5559	1.81663	1.61004	1.42862
703	1.34438	1.2902	1.30262	1.40511	1.81198	1.27875	1.15447	1.15686	1.10425	1.12957	1.12548	1.0994	1.16325	1.2069	1.40097	1.95412	1.48047	1.34743	1.23602	1.24252	1.15901	1.15892	1.14481	1.21455	1.26008	1.53183	1.69752	1.27974	1.17813	1.16612	1.08679	1.10356	1.10159	1.1	1.13072	1.24898	1.55364	1.42262	1.25324	1.1825	1.16708	1.14451	1.13913	1.16192	1.11551	1.17541	1.23795	1.43713	1.7057
704	1.4232	1.42188	1.41667	1.34148	1.53061	1.33378	1.36881	1.40896	1.40941	1.3949	1.43801	1.34473	1.26937	1.30878	1.40021	1.63686	1.4703	1.37956	1.40573	1.29607	1.40872	1.29965	1.24614	1.30484	1.41396	1.64683	1.56705	1.43373	1.45492	1.38483	1.32133	1.28732	1.3386	1.35227	1.5303	1.76388	1.70681	1.57058	1.52385	1.51139	1.46319	1.45163	1.45	1.45003	1.5847	1.95582	1.83008	1.6412	1.50385
705	1.28946	1.26659	1.31401	1.31153	1.48265	1.33841	1.24981	1.17479	1.16619	1.17787	1.0945	1.11705	1.13571	1.26112	1.45168	1.65603	1.51372	1.52857	1.27714	1.21737	1.21809	1.19061	1.22928	1.20053	1.25977	1.40129	1.75946	1.70318	1.49873	1.25532	1.20687	1.14115	1.09827	1.07126	1.08734	1.07796	1.2005	1.65264	1.51638	1.55736	1.21595	1.13932	1.06726	1.03672	1.02523	0.99542	1.07845	1.17	1.37677
706	1.68189	1.66176	1.89046	1.6	1.41849	1.33966	1.36593	1.34906	1.34562	1.38668	1.3338	1.36763	1.45327	1.59596	1.75197	1.95855	1.70049	1.66667	1.61659	1.57149	1.52415	1.45646	1.39189	1.40519	1.64841	1.89892	1.65929	1.52153	1.47445	1.44397	1.46522	1.38153	1.42137	1.40094	1.45755	1.65072	2.16739	1.69396	1.59	1.5	1.47593	1.4424	1.45894	1.4899	1.5102	1.73269	2.18472	2.43047	1.93488
707	1.18964	1.2139	1.31849	1.43163	1.61696	1.43678	1.44041	1.34653	1.42207	1.36923	1.35917	1.34946	1.36782	1.39311	1.49099	1.72024	1.51724	1.45201	1.38636	1.34239	1.31638	1.32022	1.24841	1.30065	1.55195	1.65382	1.57962	1.58168	1.46988	1.40298	1.40351	1.32126	1.33922	1.46086	1.48045	1.51977	1.75543	1.54026	1.53093	1.43265	1.45098	1.4433	1.4186	1.395	1.43456	1.48058	1.63415	1.68703	1.50372
708	1.27654	1.25116	1.27441	1.2	1.30653	1.1443	1.06326	1.04081	1.04587	1.10241	1.26931	1.07565	1.03822	1.0747	1.0892	1.37552	1.18152	1.09283	1.04072	1.02889	1.05732	1.04002	1.04149	1.02036	1.06856	1.08898	1.19595	1.51935	1.13486	1.11124	1.07591	1.0625	1.01577	0.998913	1.03217	1.03397	1.10538	1.18045	1.36782	1.26543	1.20086	1.1307	1.08262	1.04688	1.07994	1.06443	1.12651	1.14375	1.12667
709	1.30066	1.32922	1.32943	1.3717	1.3125	1.31426	1.27146	1.26976	1.25455	1.23789	1.22815	1.1913	1.18667	1.21891	1.33155	1.56639	1.44571	1.4104	1.33407	1.32967	1.24631	1.23113	1.23358	1.30622	1.33175	1.53081	1.59825	1.32893	1.42615	1.33115	1.40952	1.32941	1.26331	1.25155	1.29095	1.29224	1.77646	1.48833	1.33932	1.28052	1.18617	1.17341	1.25183	1.32192	1.27171	1.25111	1.3928	1.7572	1.85231
710	1.36029	1.43462	1.47873	1.66667	1.25494	1.10986	1.08591	1.10224	1.03412	1.19473	1.17306	1.19355	1.25733	1.30263	1.70896	2.00762	1.41197	1.32213	1.23055	1.17043	1.17407	1.18414	1.14857	1.20835	1.37638	1.64844	1.39877	1.22812	1.24184	1.18598	1.11861	1.14029	1.16715	1.12736	1.3746	1.73491	1.49435	1.26667	1.1951	1.06494	1.11318	1.05177	1.1511	1.23158	1.18833	1.36932	1.52424	1.95229	1.38701
711	1.396	1.47456	1.52966	1.65368	1.56148	1.53917	1.53252	1.57384	1.48707	1.40501	1.39286	1.33386	1.2803	1.33891	1.53043	1.74278	1.60162	1.54378	1.44362	1.46183	1.44689	1.484	1.4969	1.4026	1.56674	1.70353	1.94353	1.81577	1.75355	1.79118	1.66809	1.5748	1.51373	1.55963	1.48342	1.61685	1.6661	1.74319	1.69662	1.64253	1.64611	1.58846	1.61224	1.69444	1.79736	1.80913	2.43602	1.90446	1.71628
712	1.63067	1.50207	1.47427	1.51807	1.67364	1.56715	1.55108	1.49415	1.4275	1.38079	1.39544	1.37557	1.42381	1.42935	1.81068	1.9393	1.83069	1.64253	1.56585	1.51464	1.42793	1.51059	1.49474	1.64435	1.93861	2.09221	1.81604	1.63005	1.57589	1.36957	1.45164	1.48041	1.49408	1.46862	1.64233	2.26152	1.68702	1.58978	1.50186	1.39209	1.21846	1.26199	1.27675	1.19504	1.21526	1.48387	2.02046	1.85606	1.60416
713	1.52614	1.45876	1.47619	1.42953	1.41837	1.4375	1.36371	1.39459	1.42538	1.4697	1.15221	1.17483	1.2807	1.30958	1.56075	1.91102	1.44532	1.42898	1.24759	1.21825	1.26394	1.20576	1.20921	1.30752	1.5249	1.79725	1.50393	1.35019	1.16854	1.1684	1.12686	1.15214	1.16891	1.33514	1.81491	1.69312	1.39335	1.26573	1.16901	1.19404	1.17062	1.15357	1.25564	1.42375	1.69688	1.98169	1.48852	1.36164	1.28604
714	1.53802	1.41603	1.4072	1.3066	1.37293	1.62956	1.4502	1.36777	1.27278	1.2029	1.19134	1.18113	1.2	1.31733	1.51566	2.15909	1.71163	1.58158	1.44444	1.39515	1.35673	1.28175	1.29779	1.44848	1.65789	1.74411	1.88685	1.37045	1.35453	1.27302	1.29254	1.2711	1.23499	1.26115	1.41234	1.61899	1.8399	1.60616	1.37006	1.2638	1.25978	1.20418	1.25062	1.21895	1.24807	1.33113	1.47539	1.55148	1.99338
715	1.52307	1.60274	1.69828	1.737	2.10373	1.97771	1.68235	1.51435	1.48328	1.47595	1.4354	1.39535	1.48117	1.54319	1.80078	2.25795	1.87189	1.71286	1.49105	1.42433	1.41053	1.4286	1.45394	1.50202	1.74088	2.12376	2.42518	1.72756	1.62121	1.52896	1.49064	1.48412	1.52947	1.54802	1.5666	1.9067	2.21429	1.92444	1.68431	1.57091	1.52399	1.49338	1.46403	1.46874	1.46124	1.60311	1.59371	1.62955	1.54198
716	1.4449	1.50198	1.58475	1.32433	1.24621	1.13818	1.16867	1.15658	1.10786	1.15674	1.21192	1.19737	1.21074	1.33103	1.5182	1.62371	1.50187	1.45163	1.38444	1.362	1.45732	1.34848	1.38019	1.4194	1.4876	1.72396	1.47689	1.47387	1.35806	1.36682	1.31642	1.29515	1.32369	1.35312	1.43273	1.77184	1.5832	1.4433	1.40757	1.3802	1.40789	1.3685	1.34032	1.39227	1.5182	1.62553	1.74885	1.49404	1.43758
717	1.48097	1.22071	1.35735	1.39767	1.29173	1.18408	1.17166	1.17805	1.05942	1.06234	1.08965	1.07364	1.31987	1.30451	1.35751	1.57813	1.2531	1.26471	1.3751	1.03615	1.02033	1.04861	1.01937	1.04813	1.07475	1.49122	2.13644	1.49138	1.23535	1.20548	1.15759	1.05353	0.988226	0.968947	0.985947	1.00306	1.01685	1.14337	1.29258	1.01502	0.979108	0.972009	0.958887	0.958417	0.964369	0.972136	0.989848	1.01838	0.978053
718	1.16207	1.20639	1.37015	1.49469	1.55118	1.38294	1.26506	1.25969	1.31574	1.26275	1.27018	1.23621	1.34944	1.34435	1.43218	1.60356	1.3782	1.3303	1.31306	1.23294	1.14481	1.16131	1.18619	1.16044	1.19951	1.4514	1.88961	1.47972	1.34497	1.28488	1.24206	1.15377	1.13623	1.14606	1.15052	1.31834	1.47542	1.32113	1.26321	1.14246	1.11908	1.1254	1.1265	1.1511	1.2316	1.42028	1.6392	1.57879	1.35221
719	1.70732	1.57516	1.24179	1.21692	1.11783	1.15097	1.06529	1.19583	1.07387	1.17647	1.15542	1.37101	1.29444	1.43516	1.54674	1.73434	1.42424	1.47863	1.37247	1.376	1.32432	1.28571	1.32872	1.24919	1.36755	1.5018	1.57953	1.45424	1.32706	1.24643	1.21078	1.18628	1.21981	1.1438	1.17832	1.1507	1.25368	1.34748	1.42526	1.23529	1.25095	1.22509	1.18929	1.18	1.18849	1.19031	1.22216	1.29089	1.32187
720	1.47887	1.51071	1.43189	1.30603	1.22887	1.26631	1.41383	1.25983	1.16898	1.21146	1.20203	1.18186	1.19708	1.2496	1.36538	1.90476	1.65756	1.54618	1.57034	1.45936	1.4	1.34585	1.31579	1.52239	1.83554	2.18808	1.62766	1.58105	1.46309	1.47339	1.54795	1.57639	1.59155	1.69317	2.09061	2.22896	1.59648	1.625	1.44922	1.38787	1.34043	1.36317	1.37009	1.53566	1.65354	2.23437	1.6533	1.43343	1.34642
721	1.52321	1.47616	1.47368	1.4065	1.30357	1.27735	1.24514	1.25283	1.38116	1.39419	1.34954	1.34328	1.36918	1.45366	1.52101	1.58333	1.45977	1.39815	1.39781	1.29703	1.30667	1.23394	1.21629	1.22048	1.31978	1.40945	1.62646	1.44526	1.33195	1.3373	1.3252	1.27415	1.3305	1.35784	1.56383	1.7495	1.8865	1.67005	1.57711	1.46798	1.47437	1.44437	1.40805	1.48649	1.59016	1.737	1.99451	1.50584	1.56192
722	1.21643	1.24757	1.34732	1.47547	1.44815	1.40079	1.42387	1.35517	1.33327	1.28097	1.37653	1.29921	1.34043	1.36868	1.50982	1.85178	1.83251	1.69367	1.54885	1.5368	1.53955	1.55768	1.58594	1.57216	1.51913	1.63218	1.75581	1.62117	1.59444	1.62567	1.86487	1.7305	1.63959	1.61307	1.62019	1.49083	1.50704	1.55072	1.54851	1.66659	2.06157	2.04267	1.754	1.68932	1.62917	1.54997	1.52918	1.49045	1.56004
723	1.43657	1.404	1.40304	1.45682	1.1992	1.20796	1.14932	1.12367	1.10821	1.16654	1.20482	1.24898	1.24806	1.34764	1.44109	1.89668	1.41993	1.28703	1.25152	1.20066	1.18983	1.18885	1.22712	1.16216	1.2548	1.34536	1.53227	1.3258	1.17898	1.1674	1.15821	1.1411	1.13589	1.15557	1.1801	1.21043	1.25205	1.25448	1.56263	1.27666	1.2708	1.25185	1.21787	1.24434	1.21833	1.2619	1.31922	1.60043	1.44457
724	1.24522	1.23832	1.24286	1.26445	1.22477	1.18636	1.20368	1.17536	1.155	1.20721	1.26106	1.25346	1.20814	1.27753	1.23822	1.30342	1.20408	1.12245	1.12202	1.13147	1.17308	1.27053	1.15196	1.09306	1.08271	1.08571	1.08361	1.15018	1.11496	1.06237	1.1831	1.14115	1.20892	1.20317	1.11746	1.07167	1.02071	0.992528	1	1.01635	1.04789	1.14124	1.29975	1.39984	1.15027	1.08048	1.05235	1.01078	1.03085
725	1.24359	1.34072	1.44833	1.59844	1.3949	1.34119	1.26132	1.24967	1.28579	1.19072	1.2028	1.25743	1.24888	1.70181	1.48193	1.78318	1.3698	1.2341	1.12307	1.09632	1.05338	1.08478	1.05789	1.12122	1.31156	1.52636	1.86161	1.32731	1.29688	1.25559	1.17681	1.18448	1.22561	1.27827	1.3356	1.48305	1.89804	1.55469	1.40691	1.37608	1.30735	1.26412	1.1953	1.22078	1.22378	1.17806	1.20442	1.2153	1.59738
726	1.27832	1.47035	1.88498	2.01452	1.54517	1.40811	1.25492	1.16966	1.09605	1.1482	1.17151	1.1877	1.24451	1.42547	1.91638	2.3317	1.50347	1.37931	1.30843	1.28278	1.21902	1.13754	1.15623	1.27609	1.34839	1.55874	1.87387	1.8783	1.46789	1.30434	1.19836	1.15774	1.1408	1.15228	1.21131	1.34603	1.55022	1.59152	1.39423	1.34725	1.51932	1.30253	1.23534	1.20526	1.18709	1.17999	1.13031	1.11745	1.10183
727	1.52083	1.41831	1.40204	1.33387	1.41667	1.71203	1.6038	1.47525	1.42368	1.42666	1.36918	1.41357	1.41719	1.47298	1.69125	2.20953	1.58805	1.54072	1.58889	1.60272	1.525	1.49279	1.51153	1.56209	1.74251	2.13563	1.62515	1.52709	1.51014	1.43484	1.45394	1.53162	1.50883	1.52277	1.80309	2.15954	1.68953	1.54489	1.39236	1.34334	1.37625	1.41977	1.47576	1.51918	1.85181	1.98622	1.5487	1.42316	1.31155
728	1.39783	1.37915	1.22814	1.18852	1.21132	1.32793	1.39488	1.50923	1.38767	1.3944	1.4311	1.39902	1.41184	1.38274	1.45584	1.71244	1.46	1.43956	1.35122	1.29802	1.28	1.24201	1.31566	1.32839	1.41628	1.59289	1.71943	1.53683	1.49438	1.47717	1.31869	1.35475	1.32026	1.32172	1.31131	1.35104	1.41694	1.55864	1.42342	1.35172	1.3791	1.50961	1.52755	1.48997	1.35619	1.39744	1.3612	1.33575	1.42438
729	1.49609	1.42023	1.35075	1.23552	1.1558	1.1055	1.10345	1.12547	1.05703	1.07561	1.12436	1.10557	1.18321	1.23985	1.31365	1.61993	1.39102	1.37626	1.29633	1.26452	1.2668	1.22849	1.29787	1.29592	1.35959	1.48845	1.3952	1.28939	1.1838	1.1243	1.16149	1.13174	1.10303	1.1131	1.13374	1.23856	1.31567	1.67627	1.35212	1.27238	1.19481	1.23356	1.18228	1.15937	1.20539	1.15737	1.20527	1.2456	1.41565
730	1.12306	1.17421	1.35659	1.69141	1.65026	1.26321	1.21266	1.15926	1.12565	1.08482	1.05167	1.11413	1.14603	1.13514	1.32954	1.89814	1.29041	1.24813	1.1856	1.14433	1.13055	1.21598	1.15697	1.28627	1.49805	1.3868	1.5396	1.32801	1.19394	1.17468	1.16359	1.19834	1.24096	1.21242	1.2379	1.3366	1.439	1.3656	1.34375	1.45471	1.43104	1.36053	1.29771	1.23785	1.14891	1.10184	1.18093	1.49798	1.33266
731	1.04984	1.03986	1.06994	1.139	1.3973	1.68666	1.29391	1.18953	1.20721	1.15803	1.15343	1.19785	1.19586	1.17025	1.36885	2.0155	1.72077	1.51969	1.35535	1.32258	1.34305	1.28026	1.31616	1.29984	1.31547	1.40984	1.84949	2.13883	1.73087	1.4704	1.40767	1.28025	1.23565	1.23328	1.23418	1.27052	1.49408	1.52003	1.86102	1.7075	1.40109	1.33624	1.23833	1.25181	1.25762	1.26974	1.48246	1.82271	1.73492
732	0	0	0	0	0	0	0	0	0	0	0	0	0.973451	1.32062	1.43416	1.7831	1.47028	1.38508	1.30064	1.28926	1.26712	1.28862	1.21895	1.26642	1.37752	1.60714	1.83513	1.48868	1.26677	1.32361	1.33514	1.22289	1.22826	1.27716	1.3554	1.5377	2.06514	1.39672	1.28177	1.35275	1.23657	1.1732	1.11185	1.18751	1.10603	1.23753	1.3805	1.77173	1.87205
733	1.13149	1.15796	1.24627	1.27344	1.46893	1.76637	1.36431	1.34043	1.25773	1.22599	1.22432	1.23105	1.15827	1.22222	1.27301	1.78528	1.31861	1.2492	1.20505	1.18244	1.13857	1.14462	1.11923	1.12171	0.986723	1.36348	1.77183	1.49628	1.28164	1.27794	1.19294	1.17711	1.17204	1.17003	1.19801	1.18378	1.3296	1.84975	1.62659	1.34194	1.25161	1.22005	1.19122	1.15037	1.14248	1.09901	1.14461	1.1779	1.37761
734	1.66907	1.82088	1.84436	1.64502	1.84892	1.87764	1.5	1.40987	1.4166	1.40365	1.42683	1.41498	1.43548	1.4691	1.60904	1.96404	1.60295	1.56167	1.40511	1.45489	1.4083	1.37591	1.32115	1.40757	1.5458	1.82509	1.43149	1.38941	1.35996	1.32911	1.32083	1.27079	1.3065	1.40104	1.60618	1.93415	1.45986	1.29069	1.23473	1.26233	1.19043	1.24144	1.29496	1.38819	1.64258	2.07923	1.8056	1.57196	1.48197
735	1.69319	1.63348	1.5467	1.46396	1.40853	1.36893	1.40818	1.44811	1.46142	1.43111	1.41513	1.41553	1.4398	1.54378	1.75943	1.95935	1.62709	1.52158	1.41494	1.38174	1.35772	1.29098	1.35565	1.40773	1.82329	2	1.57273	1.50068	1.45291	1.39035	1.38938	1.35965	1.39148	1.50473	1.97479	1.64227	1.39662	1.39662	1.35833	1.33469	1.24826	1.20105	1.24431	1.3	1.44	1.77729	1.92185	1.4852	1.52814
736	1.40823	1.37047	1.40065	1.4276	1.56364	1.90086	1.56715	1.4825	1.32722	1.3297	1.29981	1.32127	1.27854	1.32396	1.5431	2.07213	1.76634	1.49981	1.43265	1.26426	1.30813	1.32945	1.36134	1.31313	1.36829	1.43998	1.5156	1.67321	1.55093	1.37502	1.33581	1.34122	1.32365	1.35892	1.32055	1.35346	1.44872	1.79563	1.70899	1.51771	1.43031	1.40015	1.33094	1.32645	1.32072	1.33326	1.51307	2.1502	1.97276
737	0	0	0	0.965217	0.965217	0.971121	0.973913	1.19886	1.19886	1.17969	1.18235	1.16374	1.12865	1.12234	1.12676	1.20904	1.12234	1.08621	1.09189	1.07876	1.04663	1.05036	1.03763	1.05618	1.03933	1.09605	1.38469	1.708	1.40573	1.32496	1.23022	1.18403	1.11589	1.17754	1.16872	1.19305	1.29084	1.38554	1.6015	1.65614	1.65851	1.25714	1.23175	1.21203	1.18553	1.19814	1.1716	1.19777	1.19029
738	1.38073	1.39196	1.31302	1.33608	1.38627	1.825	1.35046	1.18435	1.14919	1.13508	1.05469	1.06602	1.07798	1.16981	1.34871	1.56115	2.143	1.76127	1.44268	1.43992	1.26324	1.28477	1.21558	1.26326	1.33962	1.47216	2.1073	1.57676	1.44472	1.29364	1.28853	1.27204	1.25738	1.28739	1.3555	1.55907	2.21483	1.64514	1.36543	1.25328	1.18435	1.18651	1.17397	1.18784	1.17123	1.19818	1.50352	2.03892	1.76328
739	1.5337	1.46239	1.36662	1.45798	1.42832	1.23536	1.86147	1.96512	1.53699	1.42493	1.29987	1.28376	1.2584	1.25609	1.19738	1.39178	2.09684	1.80891	1.57031	1.41058	1.40827	1.35366	1.29307	1.27803	1.37859	1.67685	2.14707	1.46551	1.3137	1.29345	1.24478	1.23961	1.2685	1.27865	1.36526	1.66329	2.29427	1.58804	1.51577	1.3974	1.34011	1.31861	1.33472	1.43653	1.37937	1.46793	1.72449	2.24177	1.60387
740	1.33333	1.29976	1.23964	1.17086	1.18048	1.16283	1.08303	1.04385	1.07127	1.03111	1.16648	1.23622	1.27796	1.30573	1.28386	1.2625	1.62709	1.29536	1.21932	1.16754	1.07346	1.11952	1.05783	1.03548	1.14579	1.28373	1.7152	1.41985	1.27798	1.15272	1.14828	1.15821	1.09995	1.12264	1.15633	1.28225	1.42553	1.72403	1.27152	1.17971	1.11978	1.15759	1.12915	1.124	1.14046	1.17564	1.31331	1.44077	1.86956
741	1.23793	1.22663	1.23771	1.32772	1.47316	1.97847	1.52263	1.41457	1.21739	1.17362	1.21344	1.16355	1.12532	1.1631	1.2248	1.45632	2.01174	1.50325	1.33661	1.19302	1.16966	1.20952	1.20996	1.24278	1.24401	1.39505	2.01891	1.7434	1.54346	1.25221	1.20393	1.21394	1.16104	1.13507	1.1569	1.25509	1.38645	2.06098	1.48954	1.31387	1.22117	1.21201	1.23567	1.24273	1.13677	1.1309	1.28947	1.53213	2.14407
742	1.44444	1.46127	1.46454	1.4407	1.54119	1.45399	1.37294	1.41516	1.34722	1.30821	1.297	1.22794	1.25267	1.30864	1.39811	1.42381	1.62665	1.45651	1.43972	1.33159	1.2629	1.27212	1.34915	1.37931	1.4405	1.5094	1.48937	1.50707	1.43172	1.41379	1.40589	1.42177	1.58246	1.82712	1.53449	1.48022	1.40982	1.34921	1.38387	1.32471	1.42146	1.40625	1.55952	1.74676	2.22561	1.88461	1.60743	1.56291	1.42475
743	1.62987	1.37095	1.32762	1.37703	1.3895	1.56484	1.47025	1.28215	1.26549	1.20126	1.14975	1.1863	1.13282	1.14912	1.19002	1.27476	1.79646	1.2957	1.24485	1.19382	1.17549	1.19365	1.16841	1.14722	1.14655	1.41745	1.76488	1.4212	1.32243	1.24672	1.18312	1.23439	1.18856	1.1811	1.2952	1.61261	2.08759	1.65823	1.39711	1.33048	1.26775	1.22068	1.17568	1.28173	1.29407	1.4869	2.0118	2.21095	1.57418
744	1.1681	1.2672	1.43731	1.4672	1.71393	1.49375	1.39818	1.32174	1.29345	1.21034	1.19518	1.1803	1.16372	1.18129	1.36258	1.88343	2.12508	1.53947	1.40328	1.35237	1.26274	1.24425	1.21188	1.23044	1.21176	1.33206	1.49511	1.81185	1.99245	1.54848	1.46629	1.39824	1.38121	1.29467	1.22634	1.19558	1.18796	1.2668	1.53952	1.74468	2.16376	1.52609	1.37671	1.32806	1.25096	1.26277	1.25189	1.22692	1.26023
745	1.55851	1.55131	1.53977	1.49451	1.41799	1.37696	1.34946	1.31059	1.36757	1.2817	1.37229	1.41989	1.41341	1.46739	1.47563	1.63031	1.73107	1.58405	1.49103	1.44796	1.51701	1.45106	1.48873	1.42376	1.51271	1.64021	1.6413	1.4181	1.34195	1.32217	1.20741	1.2666	1.24031	1.24975	1.31368	1.42174	1.7375	1.52459	1.3844	1.28333	1.22865	1.22571	1.21458	1.20866	1.31008	1.39561	1.72321	1.84848	1.51449
746	1.14419	1.17997	1.20982	1.17267	1.39525	1.35146	1.23506	1.18646	1.18019	1.19512	1.3803	1.20906	1.21739	1.22957	1.32479	1.33119	1.52922	1.3786	1.36139	1.31132	1.29924	1.38583	1.46436	1.336	1.34411	1.35088	1.35802	1.46183	1.79644	1.52618	1.44958	1.41824	1.42126	1.47222	1.35251	1.34413	1.26167	1.33873	1.29897	1.32982	1.77591	1.52878	1.31562	1.23223	1.23037	1.21236	1.23904	1.25279	1.24259
747	1.37311	1.37558	1.28205	1.31021	1.30755	1.45223	1.28125	1.15661	1.1821	1.10797	1.08946	1.10508	1.15071	1.10689	1.19293	1.25982	1.55158	1.38643	1.26859	1.24828	1.21452	1.21127	1.18836	1.23368	1.28514	1.44631	1.72014	1.63354	1.40395	1.2898	1.1763	1.23649	1.15327	1.15512	1.20006	1.28188	1.44527	1.73086	1.43354	1.28137	1.27594	1.24751	1.2155	1.16288	1.17158	1.13778	1.14081	1.20061	1.25435
748	1.82547	1.65728	1.52141	1.40086	1.37768	1.45417	1.88399	1.49609	1.45114	1.35706	1.3451	1.42419	1.38776	1.42809	1.51259	1.74379	2.0694	1.64217	1.48339	1.4612	1.53154	1.54028	1.56028	1.62806	1.66667	1.80667	2.23691	1.72509	1.63761	1.60976	1.54799	1.48758	1.48094	1.51414	1.47167	1.73262	2.29824	1.62654	1.51862	1.45141	1.47011	1.49496	1.48397	1.52147	1.57716	1.88162	2.28727	2.14763	1.81988
749	1.01094	1.05011	1.14508	1.0591	0.972948	0.985011	0.968992	0.915431	0.872093	0.960606	1.0291	1.08554	1.08923	1.07395	1.14612	1.18699	1.42821	1.15598	1.09055	1.05033	1.01272	0.990536	0.953788	0.967186	0.940919	0.980053	1.00079	0.962264	0.91826	0.966133	1.00672	1.05666	1.12544	1.17764	1.1159	1.32875	1.29325	1.2292	1.19307	1.13439	1.08696	1.00898	1.05337	0.983051	1.03028	1.08185	1.09696	1.10514	1.12941
750	1.59709	1.43519	1.37893	1.23832	1.24057	1.20576	1.21973	1.20426	1.29018	1.35651	1.32	1.225	1.29596	1.32212	1.50075	1.68142	1.70563	1.44444	1.4067	1.36493	1.26852	1.28312	1.25551	1.28445	1.43525	1.49266	1.49457	1.59483	1.63193	1.51295	1.45806	1.44773	1.40351	1.52966	1.45909	1.68161	1.91928	2.46018	1.88793	1.60551	1.52419	1.4829	1.47842	1.47075	1.49686	1.52321	1.67771	2.18333	2.16154
751	1.49464	1.45865	1.53327	1.65356	1.29	1.24379	1.21865	1.22045	1.20449	1.25453	1.26074	1.27304	1.30739	1.32157	1.50424	1.84146	2.15367	1.9626	1.71373	1.63642	1.5206	1.55038	1.51661	1.53729	1.62478	1.76707	1.94253	2.2477	2.18358	1.76117	1.66749	1.59695	1.54859	1.54699	1.56808	1.55097	1.62346	1.8495	2.26736	1.83161	1.68886	1.66436	1.51887	1.4878	1.43721	1.41516	1.45045	1.51064	1.70714
752	1.5	1.52345	1.57424	1.375	1.27725	1.24441	1.22083	1.22482	1.21702	1.24336	1.13972	1.14286	1.1215	1.22455	1.31179	1.3617	1.77811	1.44477	1.48193	1.36907	1.35165	1.30282	1.30909	1.24272	1.28002	1.32796	1.55689	1.56661	1.54078	1.36424	1.22717	1.19836	1.17409	1.14011	1.15531	1.13056	1.2346	1.48626	1.70416	1.4962	1.34848	1.18933	1.15363	1.11045	1.16761	1.09041	1.05689	1.12661	1.25162
753	1.23721	1.26703	1.11672	1.04576	1.02788	1.3478	1.07527	1.12579	0.993912	1.05042	1.05056	1.05057	1.11585	1.16554	1.16147	1.3185	1.83438	1.38095	1.28204	1.22256	1.19883	1.15165	1.1693	1.22961	1.27526	1.35779	1.90077	1.59091	1.45541	1.32092	1.18667	1.17105	1.15758	1.16421	1.22692	1.33455	1.58266	2.02259	1.55369	1.35935	1.26644	1.19414	1.21509	1.23091	1.26939	1.25364	1.3189	1.41253	1.59008
754	1.27028	1.26201	1.26496	1.35065	1.46266	1.71795	1.72617	1.39467	1.28602	1.21723	1.20714	1.18824	1.148	1.16981	1.20589	1.37291	1.76938	1.65642	1.54725	1.50205	1.34105	1.34096	1.32963	1.28236	1.25641	1.41648	1.63462	1.96774	1.61446	1.4825	1.40264	1.35338	1.27725	1.29536	1.33541	1.42857	1.57959	1.8642	2.2459	1.63958	1.51373	1.47103	1.43413	1.40815	1.48029	1.46451	1.49653	1.82178	1.48562
755	1.35908	1.34913	1.31262	1.20717	1.17722	1.22158	1.27313	1.33114	1.26187	1.2805	1.31408	1.31228	1.30653	1.27277	1.39209	1.5455	1.87072	1.45894	1.39456	1.32865	1.40493	1.47266	1.50243	1.52747	1.51331	1.58491	1.56724	1.43698	1.4149	1.35497	1.36444	1.35889	1.40458	1.56383	1.83709	1.71397	1.92836	1.62714	1.59848	1.51716	1.42491	1.40166	1.4058	1.41271	1.65234	1.82418	2.1386	2.36471	1.90558
756	1.60619	1.73855	1.65939	1.68167	1.49435	1.32558	1.26172	1.2566	1.27304	1.26514	1.34892	1.40909	1.4546	1.46893	1.51818	1.64317	1.80435	1.59844	1.57069	1.51009	1.45771	1.40383	1.40507	1.40541	1.40083	1.42186	1.52427	1.76538	1.31117	1.31321	1.25866	1.25185	1.2143	1.16722	1.1911	1.28326	1.43837	1.83377	1.39707	1.37591	1.37265	1.36476	1.37415	1.39327	1.40969	1.49785	1.49661	1.66625	2.13623
757	1.26386	1.34999	1.29769	1.32625	1.58085	2.14465	1.95575	1.54699	1.52419	1.43985	1.40912	1.35653	1.39954	1.37158	1.42108	1.73552	2.27976	1.79832	1.59625	1.42224	1.35202	1.37042	1.34276	1.32882	1.35375	1.35628	1.36079	1.50852	1.87507	1.96872	1.49388	1.45745	1.36223	1.33644	1.33881	1.31451	1.33966	1.42839	1.49369	1.63919	2.13571	1.50997	1.39024	1.31776	1.25314	1.22513	1.23315	1.22995	1.26077
758	1.3663	1.39958	1.39515	1.46027	1.36973	1.27953	1.26953	1.24173	1.24101	1.2807	1.31468	1.33376	1.37545	1.40035	1.42145	1.42857	1.61597	1.48361	1.39286	1.3876	1.38521	1.3644	1.33255	1.34855	1.35851	1.35361	1.41154	1.5155	1.66327	1.45659	1.44923	1.43217	1.5047	1.39564	1.32796	1.32667	1.25994	1.36918	1.42701	1.63736	1.78045	1.4622	1.41415	1.43793	1.3876	1.33327	1.29946	1.2807	1.32142
759	1.58875	1.56655	1.55272	1.5852	1.25519	1.25617	1.14715	1.15179	1.13746	1.16155	1.17219	1.21194	1.19729	1.42697	1.30997	1.40518	1.60172	1.33609	1.28989	1.2428	1.20109	1.21058	1.28046	1.36461	1.37217	1.3106	1.49767	1.66442	1.34564	1.27992	1.25798	1.2505	1.20655	1.21131	1.22584	1.27	1.43843	1.76973	1.6165	1.36795	1.24506	1.20923	1.14132	1.1532	1.18358	1.19325	1.24185	1.45208	1.51127
760	1.32623	1.35667	1.43836	1.35999	1.35106	1.30782	1.16791	1.07787	1.04277	1.06815	1.04182	1.02613	1.11695	1.19464	1.32057	1.52119	1.53155	1.2693	1.2268	1.19915	1.11121	1.17672	1.13208	1.13391	1.12981	1.22709	1.46575	1.78274	1.39849	1.37571	1.32521	1.28146	1.33327	1.34783	1.38738	1.4176	1.45019	1.62284	1.55235	1.41384	1.40496	1.34746	1.51651	1.59102	1.50456	1.45171	1.4913	1.54438	1.6066
761	1.54236	1.51911	1.47282	1.49155	1.48323	1.53239	1.63323	1.82184	1.40816	1.38835	1.31284	1.33328	1.3459	1.38816	1.3659	1.65646	2.23159	1.74499	1.52581	1.45895	1.44987	1.4412	1.43244	1.45018	1.48026	2.02309	2.26964	1.68016	1.60639	1.47824	1.47318	1.41389	1.44199	1.44034	1.59016	2.07027	1.97505	1.53457	1.40327	1.45228	1.36254	1.39905	1.4357	1.42675	1.58786	2.12857	2.07015	1.64195	1.56522
762	1.72047	1.60884	1.53659	1.42549	1.34766	1.44592	1.74042	1.50435	1.39316	1.4065	1.32117	1.24055	1.29116	1.34494	1.47925	1.62676	1.84455	1.53571	1.56426	1.51113	1.46661	1.37682	1.30322	1.34322	1.37223	1.3989	1.36188	1.4213	1.40856	1.42813	1.34323	1.27796	1.23397	1.2213	1.20023	1.21429	1.27812	1.34088	1.41812	1.79824	1.54071	1.39982	1.31756	1.30537	1.27124	1.25641	1.30978	1.34329	1.40928
763	1.50474	1.40955	1.40301	1.30196	1.53378	1.5284	1.74053	1.58358	1.5188	1.41082	1.41577	1.33922	1.31081	1.39427	1.3296	1.60076	1.9278	1.6	1.50865	1.4313	1.38206	1.32691	1.40206	1.36606	1.43772	1.52843	1.78808	1.56317	1.57143	1.48815	1.41309	1.42639	1.40291	1.38141	1.33482	1.39241	1.5919	1.73632	1.58056	1.51656	1.42353	1.42169	1.40583	1.48724	1.49829	1.47795	1.61644	1.80556	1.97558
764	1.43432	1.44502	1.34047	1.29843	1.31138	1.47979	1.34058	1.26523	1.29837	1.26451	1.22836	1.27083	1.31321	1.26735	1.35028	1.485	1.67993	1.41197	1.29354	1.24711	1.26174	1.27979	1.31507	1.44323	1.3405	1.3494	1.31908	1.28712	1.32758	1.29581	1.37778	1.28715	1.30768	1.27687	1.29368	1.2008	1.18129	1.13563	1.22035	1.18443	1.17737	1.16362	1.13967	1.19883	1.23087	1.20121	1.18499	1.19091	1.24072
765	1.57812	1.42011	1.37658	1.27847	1.16623	1.1561	1.10606	1.14	1.1426	1.11412	1.14158	1.24603	1.26882	1.19169	1.2616	1.45944	1.69254	1.58333	1.45946	1.39485	1.448	1.37099	1.38685	1.33248	1.35122	1.70311	1.97844	1.71429	1.51824	1.37127	1.39462	1.4	1.30884	1.35583	1.45688	1.52347	1.76996	1.52719	1.43801	1.41791	1.39148	1.3322	1.37595	1.39024	1.48609	1.53056	1.89317	1.56081	1.57836
766	1.54279	1.39084	1.39357	1.28548	1.19444	1.17382	1.17742	1.19679	1.21483	1.22305	1.21327	1.19424	1.23462	1.30769	1.35272	1.42192	1.56098	1.48319	1.55324	1.5124	1.38113	1.34328	1.27812	1.18532	1.16781	1.19439	1.36027	1.50044	1.30631	1.31696	1.33835	1.27733	1.26471	1.2093	1.22112	1.24544	1.31678	1.33445	1.50895	1.27366	1.21631	1.19048	1.17931	1.17986	1.14744	1.13746	1.20094	1.18978	1.3091
767	1.61054	1.51587	1.41655	1.48327	1.40021	1.38905	1.58678	1.80556	1.37256	1.33333	1.23194	1.26404	1.27345	1.28761	1.2842	1.48349	2.0873	1.93295	1.53721	1.4297	1.28852	1.28114	1.29893	1.35319	1.37349	1.63304	2.02405	1.58921	1.43864	1.35432	1.34022	1.29597	1.28787	1.32273	1.35058	1.5758	1.99984	1.53821	1.44194	1.34838	1.3755	1.29218	1.3289	1.33446	1.32404	1.35824	1.57918	2.25632	1.99531
768	1.39614	1.70427	1.47634	1.23529	0.964602	0.973451	0.97	0.966983	1.00358	0	0	0	0	0	0	0.960137	1.92175	1.35464	1.26768	1.14554	1.14541	1.09474	1.04625	1.10355	1.07315	1.23239	1.60539	1.40948	1.23316	1.14519	1.09324	1.06002	1.09231	1.06754	1.12264	1.15001	1.20461	1.84729	1.54437	1.32178	1.22275	1.11733	1.10688	1.09053	1.07517	1.11801	1.12327	1.13212	1.17648
769	1.57168	1.40669	1.30449	1.27181	1.23701	1.29123	1.29651	1.28832	1.31868	1.34892	1.4	1.46758	1.49719	1.46181	1.41345	1.38723	1.59076	1.47423	1.48837	1.46468	1.41667	1.34814	1.32308	1.28067	1.3102	1.29839	1.40506	1.56981	1.68451	1.48944	1.45511	1.44255	1.39526	1.41028	1.41481	1.40674	1.38859	1.3825	1.46758	1.76687	1.51568	1.4346	1.35321	1.29005	1.29289	1.28692	1.29893	1.30455	1.36035
770	1.54506	1.48638	1.37917	1.28404	1.28688	1.25842	1.34672	1.19074	1.19082	1.1318	1.12547	1.14736	1.09627	1.0817	1.2042	1.54517	1.77644	1.57795	1.34231	1.27208	1.2583	1.25505	1.26667	1.27773	1.35458	1.6468	2.07066	2.01015	1.57401	1.50793	1.4307	1.45878	1.46194	1.47256	1.57746	1.74953	2.05523	2.24964	1.64559	1.53082	1.50223	1.48829	1.44148	1.45018	1.46271	1.48201	1.52836	1.70488	1.97852
771	1.69938	1.65088	1.6188	1.61844	1.63011	1.69343	1.58209	1.5006	1.51694	1.44156	1.52439	1.46818	1.51613	1.39676	1.45059	1.47131	1.84177	1.3709	1.3817	1.32057	1.31892	1.22097	1.28032	1.25	1.20339	1.30065	1.54577	1.40237	1.28108	1.3413	1.37356	1.30892	1.26797	1.25397	1.28359	1.36891	1.61004	1.38845	1.32773	1.41158	1.40103	1.34909	1.29925	1.30449	1.30625	1.32972	1.78042	1.57101	1.45657
772	1.53468	1.48611	1.41905	1.37209	1.34627	1.35611	1.60158	1.7608	1.44886	1.3759	1.24659	1.24808	1.2143	1.24981	1.22744	1.31941	1.86155	1.72011	1.43435	1.2825	1.24198	1.24517	1.21293	1.21946	1.24733	1.44288	2.01899	1.54128	1.40024	1.27255	1.17559	1.20655	1.21013	1.25152	1.34107	1.72414	2.12506	1.63388	1.47395	1.32777	1.24916	1.24034	1.25685	1.31978	1.42216	1.55834	1.69821	2.15843	1.66143
773	1.50752	1.57011	1.53032	1.57826	1.54208	1.30187	1.2483	1.13166	1.10543	1.13028	1.1746	1.18072	1.20901	1.20188	1.32063	1.52568	1.95827	1.56247	1.52748	1.40698	1.33327	1.2688	1.30078	1.33111	1.33333	1.51807	1.90878	1.89723	1.48926	1.41504	1.35575	1.32666	1.34365	1.38255	1.37182	1.46834	1.47038	1.74651	2.20099	1.72928	1.5653	1.56305	1.41332	1.38591	1.39669	1.35417	1.34602	1.34098	1.52042
774	1.36047	1.40646	1.37278	1.49873	1.64552	1.71484	1.42182	1.34363	1.31605	1.32075	1.31127	1.31373	1.37553	1.39568	1.50409	1.77767	1.8434	1.52262	1.37037	1.29603	1.27083	1.23221	1.23448	1.19414	1.24271	1.30806	1.41415	1.62188	1.45051	1.35317	1.30176	1.3055	1.33206	1.30687	1.33857	1.29934	1.28296	1.33789	1.4431	1.59557	1.36019	1.22568	1.22605	1.21097	1.275	1.21944	1.23238	1.27911	1.33847
775	1.63004	1.58362	1.60498	1.49835	1.44928	1.56976	1.47744	1.4861	1.40517	1.36294	1.35272	1.37992	1.36918	1.33333	1.45089	1.62452	1.72462	1.44898	1.35813	1.27753	1.3105	1.26154	1.31107	1.43133	1.45252	1.62617	1.94209	1.62041	1.45565	1.42321	1.32511	1.2973	1.35569	1.34571	1.49138	1.85238	2.17941	1.68333	1.49558	1.41322	1.40979	1.43169	1.45826	1.39759	1.52039	1.70864	1.77899	1.81948	1.6152
776	1.45591	1.4781	1.45875	1.54651	1.37234	1.46011	1.40456	1.3996	1.3197	1.33829	1.29445	1.27344	1.26316	1.26612	1.39014	1.36993	1.55921	1.50541	1.45983	1.40672	1.37687	1.32955	1.28016	1.26932	1.23108	1.21483	1.28373	1.32258	1.28745	1.29434	1.19735	1.16271	1.17549	1.26676	1.36183	1.30435	1.54196	1.49107	1.45495	1.37849	1.38559	1.33873	1.38312	1.34263	1.39487	1.44558	1.57391	1.71464	1.80353
777	1.37358	1.28975	1.29265	1.26836	1.32029	1.32704	1.17404	1.13015	1.11525	1.157	1.14928	1.16423	1.16226	1.1937	1.28894	1.54054	1.96981	1.47824	1.36879	1.26537	1.24803	1.24104	1.1741	1.24126	1.24573	1.52113	1.80634	1.4818	1.37153	1.33695	1.27239	1.26922	1.20345	1.22896	1.23643	1.27959	1.34783	1.71304	1.50577	1.32	1.30314	1.2947	1.22055	1.27374	1.20946	1.19031	1.23977	1.25983	1.43087
778	1.50385	1.52494	1.48396	1.40175	1.32301	1.30958	1.54663	1.48403	1.39704	1.34363	1.35814	1.26154	1.26056	1.30365	1.40541	1.45664	1.76413	1.73301	1.54231	1.49441	1.47415	1.45764	1.37828	1.37405	1.42028	1.54482	2.0022	1.56344	1.42295	1.37365	1.3165	1.32948	1.32277	1.33308	1.37265	1.55666	2.18346	2.22133	1.73152	1.5942	1.5624	1.42321	1.39166	1.41319	1.4166	1.53974	1.53036	1.67788	1.68521
779	1.19398	1.1716	1.22963	1.34263	1.62874	1.46127	1.29197	1.23729	1.19629	1.21835	1.23642	1.33666	1.28621	1.24183	1.29373	1.3574	1.64454	1.35045	1.33586	1.32803	1.3	1.275	1.24768	1.19943	1.26113	1.35897	1.50459	1.69069	1.53801	1.40549	1.2139	1.1749	1.1276	1.06553	1.1159	1.11176	1.20795	1.29854	1.45897	1.63496	1.31798	1.20991	1.13151	1.09677	1.08574	1.05733	1.06007	1.12774	1.25641
780	1.28502	1.34296	1.32796	1.2973	1.40497	1.49818	1.38498	1.32047	1.37857	1.44371	1.46474	1.40135	1.19476	1.13853	1.18489	1.37891	1.85285	1.33867	1.20455	1.16881	1.0591	1.15458	1.07174	1.05282	1.1391	1.21343	1.36684	1.86955	1.62727	1.38504	1.27598	1.21494	1.21912	1.17747	1.19736	1.29044	1.37993	1.57691	1.85616	2.01825	1.35868	1.38106	1.28532	1.29455	1.25329	1.24521	1.23664	1.24028	1.31955
781	1.42675	1.39053	1.36842	1.31051	1.35981	1.5199	1.16444	1.13159	1.16027	1.15355	1.14352	1.16827	1.14925	1.14136	1.19251	1.26112	1.54856	1.36188	1.28986	1.30769	1.1994	1.16967	1.19915	1.19611	1.17857	1.2101	1.41578	1.77828	1.30817	1.26957	1.16878	1.15783	1.16019	1.12664	1.2528	1.29384	1.47234	1.8876	1.50276	1.46305	1.43468	1.45675	1.30258	1.29473	1.3089	1.33333	1.52279	1.98023	2.07458
782	1.6986	1.56904	1.36212	1.28905	1.32658	1.21162	1.16804	1.10127	1.1046	1.13537	1.12889	1.14167	1.20529	1.24515	1.33472	1.48967	1.70082	1.37743	1.4359	1.34417	1.29349	1.18534	1.20932	1.30024	1.34714	1.4187	1.39992	1.94669	1.35911	1.29552	1.31338	1.36646	1.21831	1.32309	1.21601	1.28498	1.45389	1.60133	1.91335	1.42708	1.31468	1.24138	1.22216	1.28798	1.20902	1.19808	1.23003	1.27841	1.32488
783	0.974359	0.974359	0.963136	0.966667	0.966667	0.975	1.10694	1.07689	1.07218	1.03493	1.03302	0.995683	1.03574	1.11455	1.15405	1.27273	1.37282	1.25221	1.23434	1.19786	1.22316	1.17989	1.10092	1.12778	1.15771	1.33838	1.35979	1.28139	1.21196	1.15439	1.37611	1.35764	1.32732	1.22711	1.25224	1.42929	1.54791	1.33832	1.25524	1.20712	1.22936	1.23502	1.21619	1.24885	1.22422	1.33832	1.60005	1.89338	1.4686
784	1.45982	1.44589	1.3517	1.27711	1.25915	1.33472	1.23558	1.19797	1.23306	1.19547	1.20097	1.20297	1.14124	1.11086	1.23574	1.52814	1.61765	1.48087	1.41422	1.26651	1.22426	1.2561	1.23766	1.21667	1.38725	1.62967	1.65576	1.27803	1.26282	1.26415	1.34156	1.35373	1.36451	1.34799	1.56735	1.97069	1.73272	1.58458	1.474	1.33326	1.27478	1.27796	1.29847	1.28913	1.24701	1.33696	1.59048	1.52764	1.3791
785	1.58846	1.42402	1.33485	1.22484	1.13007	1.05721	1.09043	1.15882	1.04688	1.04291	1.05888	1.07513	1.06077	1.16038	1.29964	1.60743	1.82793	1.3687	1.25703	1.14965	1.11172	1.09158	1.12668	1.29373	1.4568	1.79583	1.615	1.28596	1.15277	1.22188	1.1732	1.13333	1.13997	1.10951	1.26132	1.43653	1.41617	1.4421	1.82433	1.28973	1.20424	1.13239	1.01957	1.04638	1	1.08897	1.0807	1.12597	1.18275
786	1.27325	1.22635	1.22078	1.53316	1.36455	1.08163	0.971609	0.939831	0.935589	0.933041	0.934785	0.922443	0.916931	1.09507	1.01349	1.11094	1.66145	1.17057	1.10001	1.00438	1.00252	0.976294	0.994898	0.958778	0.968888	0.993162	1.07639	1.43959	1.28058	1.01379	1.00532	0.98895	0.956949	0.921929	0.924296	1.00092	0.995213	0.953353	0.936418	0.927224	0.995483	1.16575	1.23207	1.07493	1.06414	1.20061	1.08908	1.22562	1.1321
787	1.17988	1.12847	1.10794	1.12913	1.30609	1.62247	1.29191	1.18306	1.23144	1.18479	1.06667	1.09532	1.07235	1.11874	1.29325	1.58475	1.79425	1.46235	1.20282	1.13787	1.13406	1.11622	1.11111	1.15054	1.20286	1.2635	1.44411	1.83006	1.38375	1.25134	1.16642	1.15217	1.08608	1.06923	1.07557	1.08901	1.20337	1.62965	1.51198	1.25893	1.13427	1.04759	1.10933	1.06744	1.08723	1.11286	1.16129	1.21758	1.27229
788	0	0	0	0.971849	0.974576	0.97479	1.13392	1.16959	1.17085	1.12891	1.1479	1.17885	1.17614	1.13153	1.18664	1.23011	1.28351	1.20513	1.14036	1.11594	1.05395	1.08623	1.05313	1.06186	1.14737	1.18498	1.34729	1.17922	1.19954	1.20417	1.32426	1.21591	1.16616	1.16474	1.12868	1.12082	1.1662	1.25587	1.44874	1.24159	1.25621	1.36565	1.43989	1.26642	1.15642	1.16662	1.18197	1.11111	1.25697
789	1.58369	1.47181	1.42404	1.47076	1.45989	1.60611	1.48671	1.46219	1.45935	1.4058	1.40034	1.40094	1.43096	1.35514	1.48329	1.60443	1.90941	1.75573	1.53777	1.66169	1.65035	1.49411	1.50871	1.41839	1.44922	1.52508	1.57394	1.96036	1.50236	1.46431	1.42708	1.40225	1.36901	1.40804	1.4373	1.47157	1.67647	2.13477	1.78682	1.58763	1.63608	1.70036	1.48621	1.43161	1.44359	1.41549	1.40411	1.46947	1.80963
790	1.33326	1.28168	1.25804	1.16071	1.12054	1.08063	1.08182	1.05727	1.05128	1.06115	1.10314	1.15705	1.1536	1.17116	1.25192	1.25703	1.35365	1.25714	1.25311	1.23035	1.19145	1.13265	1.15771	1.19435	1.32155	1.2947	1.37778	1.55463	1.38095	1.29135	1.23659	1.13069	1.12868	1.1155	1.14332	1.14194	1.23519	1.15805	1.15915	1.15882	1.28533	1.21075	1.1474	1.11689	1.16667	1.21922	1.14679	1.09012	1.05057
791	1.54513	1.54735	1.5669	1.49886	1.45051	1.48833	1.81197	1.49306	1.42836	1.35706	1.34459	1.32284	1.26974	1.31959	1.34457	1.47701	1.81922	1.59712	1.5117	1.50661	1.49456	1.42885	1.38525	1.42183	1.51274	1.45838	1.69128	2.0443	1.85598	1.79108	1.58908	1.5506	1.57174	1.55	1.5934	1.59836	1.80907	2.35344	1.82713	1.74656	1.72127	1.56834	1.45811	1.42391	1.41535	1.47842	1.46561	1.64865	2.07962
792	1.56962	1.40408	1.4719	1.51689	1.81295	1.83844	1.31798	1.21059	1.07677	1.02741	1.07905	1.08659	1.09511	1.17301	1.26027	1.46123	1.86746	1.34903	1.28695	1.18475	1.18056	1.18911	1.14355	1.12887	1.20912	1.30799	1.61126	1.61744	1.27539	1.16512	1.08192	1.1107	1.11367	1.12264	1.21333	1.21699	1.39829	1.73462	1.26444	1.1687	1.13891	1.16785	1.10758	1.11198	1.18928	1.25722	1.32494	1.34245	1.66038
793	1.33455	1.31801	1.34447	1.54826	2.02394	1.70943	1.57862	1.43279	1.36636	1.32632	1.32589	1.32993	1.33449	1.35439	1.35018	1.88401	2.33378	1.85994	1.83069	1.78783	1.65566	1.55612	1.53234	1.50943	1.37414	1.32484	1.30839	1.3837	1.36402	1.30279	1.39316	1.28031	1.277	1.21429	1.23306	1.23162	1.25056	1.23332	1.29159	1.30018	1.24379	1.27042	1.35119	1.37502	1.41055	1.40672	1.4589	1.46156	1.46939
794	1.28295	1.31225	1.48891	1.67939	1.82378	1.51538	1.49089	1.42471	1.37604	1.32042	1.32993	1.31235	1.30153	1.30782	1.46021	1.82333	1.84039	1.56014	1.52533	1.4404	1.42592	1.4154	1.40437	1.42669	1.44672	1.47826	1.66055	2.07508	1.76274	1.61632	1.59119	1.56471	1.55056	1.47395	1.46503	1.5398	1.59267	1.97786	2.36812	1.72473	1.62916	1.46429	1.42466	1.41915	1.39599	1.41559	1.53326	1.45581	1.56432
795	0.994567	0.975	0.983193	1.34715	1.28899	1.22897	1.21646	1.18571	1.23099	1.29904	1.33333	1.35172	1.34178	1.50505	1.56175	1.51903	1.63833	1.61605	1.60257	1.56897	1.55142	1.52011	1.46094	1.41684	1.31375	1.33191	1.29099	1.36029	1.33245	1.28472	1.31514	1.2529	1.29058	1.24985	1.2366	1.2709	1.29621	1.25625	1.39375	1.32564	1.28395	1.24913	1.20287	1.18268	1.20301	1.22289	1.23493	1.22056	1.19851
796	1.51784	1.48133	1.49174	1.48753	1.53302	1.88346	1.60004	1.43526	1.33452	1.32129	1.26014	1.31115	1.35906	1.3648	1.45045	2.0671	2.30888	1.83142	1.61445	1.48202	1.44202	1.45283	1.46167	1.57787	1.91923	2.181	1.86651	1.69055	1.64287	1.53102	1.46573	1.47951	1.50387	1.57303	2.19601	2.39949	1.73	1.66641	1.5152	1.42717	1.35727	1.33409	1.4033	1.46736	1.50653	1.69457	1.72381	1.66661	1.70245
797	1.28814	1.22652	1.16216	1.15754	1.16327	1.19588	1.18009	1.20096	1.21698	1.23529	1.29271	1.30067	1.2872	1.35767	1.42791	1.54472	1.7301	1.55357	1.48305	1.43261	1.40336	1.44444	1.44473	1.44843	1.49644	1.51485	1.85461	2.25789	1.86132	1.59538	1.56401	1.56284	1.47594	1.61722	1.67761	1.68668	1.99282	2.34245	1.88095	1.72868	1.59096	1.59029	1.53389	1.51415	1.55693	1.50816	1.64414	2.12872	1.76375
798	1.44335	1.47761	1.40796	1.34431	1.29524	1.3369	1.37663	1.34247	1.35521	1.34849	1.312	1.28466	1.28631	1.30986	1.41705	1.62911	1.94495	1.58095	1.49774	1.4977	1.41018	1.3768	1.3619	1.34359	1.41919	1.74631	2.04754	1.53624	1.44292	1.50278	1.51899	1.48202	1.48627	1.46964	1.51417	1.49793	1.96735	1.66228	1.60546	1.46329	1.48377	1.47388	1.40162	1.37967	1.36491	1.60208	1.99007	1.91753	1.61278
799	1.51698	1.52119	1.50512	1.39299	1.22895	1.17969	1.17794	1.28026	1.16119	1.17339	1.25346	1.25714	1.26515	1.31522	1.34731	1.45211	1.70777	1.51822	1.37838	1.31033	1.28241	1.19856	1.21212	1.15	1.14415	1.17466	1.23518	1.38813	1.5495	1.24415	1.15318	1.09657	1.07542	1.08671	1.10217	1.14706	1.18039	1.22559	1.37378	1.65262	1.55252	1.21988	1.18323	1.14326	1.12638	1.11196	1.08369	1.06588	1.1391
800	1.46522	1.46067	1.52261	1.67808	1.90026	2.04072	1.83781	1.76106	1.71749	1.68444	1.60593	1.58096	1.59292	1.66169	1.68966	2.02871	2.21556	2.03398	1.83654	1.71848	1.69362	1.69198	1.5426	1.47275	1.45815	1.72103	2.08264	1.85806	1.6417	1.59574	1.5	1.4918	1.51739	1.52371	1.47137	1.70987	2.13675	1.87665	1.6083	1.47809	1.40274	1.39493	1.49259	1.46347	1.56108	1.70621	2.08363	2.04074	1.64728
801	1.36154	1.39874	1.42404	1.50201	1.68651	1.83468	1.64632	1.566	1.5063	1.46831	1.44664	1.45975	1.46422	1.48606	1.57872	1.74386	2.07056	1.67347	1.65675	1.59831	1.61044	1.54941	1.49039	1.44017	1.51724	1.56233	1.76957	1.82533	1.54702	1.51653	1.5185	1.44688	1.46319	1.41504	1.38018	1.43805	1.48031	1.61286	1.84721	1.41569	1.40316	1.29481	1.34736	1.31456	1.30205	1.34602	1.39625	1.49048	1.66984
802	1.53509	1.42718	1.40201	1.22066	1.21645	1.17839	1.16596	1.20921	1.25901	1.23887	1.22521	1.23045	1.27234	1.30317	1.39458	1.47706	1.64674	1.5517	1.43436	1.44131	1.40708	1.38341	1.40344	1.44493	1.54	1.73301	2.08743	1.94495	1.77419	1.72068	1.8	1.73656	1.80537	1.81363	1.77714	1.87865	2.1329	1.8984	1.78957	1.675	1.68869	1.62946	1.67917	1.73509	1.79513	1.96702	2.5108	2.07389	1.85922
803	0	0	0	0	0	0	0	0	0	0	0	0	0.983193	0.983333	0.983193	1.11024	1.18182	1.1145	0	0	0	0	0	0	0	0	0	0	0	0	0	0	0	0	0	0	0	0	0	0	0	0	0	0	0	0	0	0	0
804	1.31538	1.38956	1.42308	1.5087	1.77778	1.54212	1.47917	1.4249	1.46275	1.47261	1.45247	1.44403	1.4529	1.45037	1.51449	1.5914	1.84719	1.59696	1.51331	1.45627	1.45455	1.37517	1.36314	1.35556	1.37262	1.34601	1.37652	1.5299	1.84605	1.84094	1.61	1.49161	1.43066	1.37024	1.36766	1.38679	1.41773	1.43934	1.46395	1.4461	1.38769	1.4226	1.58558	1.4878	1.38226	1.31176	1.32115	1.25674	1.25294
805	1.46907	1.58035	1.81442	1.77178	1.61223	1.52482	1.54545	1.50653	1.52748	1.46625	1.43404	1.47685	1.46955	1.56757	1.68551	1.7875	2.00837	1.73391	1.56067	1.58017	1.56779	1.53784	1.45608	1.4703	1.41699	1.30969	1.34348	1.33092	1.46038	1.57134	1.80883	1.47106	1.43613	1.41747	1.39046	1.35688	1.36198	1.24953	1.24433	1.22447	1.22501	1.18059	1.1753	1.16886	1.26004	1.26136	1.33548	1.33975	1.3825
806	1.0197	1.035	0.944634	1	1	1.00943	1.05023	1.0657	1.12889	1.08787	1.05952	1.074	1.0136	1.06846	1.10148	1.15923	1.2278	1.049	0.927273	0.925439	0.921852	1.03573	1.01198	1.02965	0.96178	0.971429	0.974385	1.02439	1.05923	1.08937	1.00217	0.980992	1.07784	1.05357	1.07394	1.0284	0.975749	0.939689	0.92926	0.939297	0.989331	0.919901	0.945392	0.939156	0.956204	1.05562	1.16402	1.09066	1
807	1.24405	1.22404	1.25405	1.23877	1.18229	1.15508	1.23468	1.19149	1.17766	1.19725	1.12577	1.11163	1.14563	1.17444	1.25361	1.24757	1.3448	1.27228	1.20283	1.19535	1.2619	1.18265	1.21267	1.21716	1.18193	1.17648	1.33832	1.45879	1.71134	1.42347	1.42538	1.35965	1.34358	1.29557	1.3	1.34615	1.39773	1.63974	1.89062	1.52486	1.55155	1.49246	1.49016	1.46535	1.43069	1.4878	1.54717	1.5193	1.64159
808	1.41583	1.40964	1.38508	1.48098	1.60212	1.76447	1.73531	1.69397	1.60744	1.59149	1.52598	1.5742	1.56098	1.63265	1.65097	1.69359	2.12083	1.76793	1.68864	1.52348	1.51373	1.49674	1.49453	1.46485	1.4226	1.51568	1.74094	1.99611	1.5364	1.48454	1.4187	1.37149	1.3502	1.34717	1.28163	1.3226	1.56333	1.84599	1.92992	1.54045	1.41715	1.36226	1.3265	1.34351	1.31893	1.38516	1.47492	1.68325	1.77982
809	1.25195	1.24916	1.18182	1.20253	1.2617	1.22307	1.16217	1.18209	1.13113	1.05345	1.03367	1.06977	1.08129	1.12949	1.1036	1.24262	1.43363	1.24955	1.25411	1.14731	1.13795	1.11569	1.11244	1.19574	1.23209	1.28925	1.45655	1.19642	1.13764	1.13858	1.12214	1.05491	1.05222	1.03907	1.08617	1.08284	1.14767	1.45802	1.18959	1.10985	1.1	1.03741	1.05435	1.07759	1.09747	1.13818	1.14681	1.31197	1.5125
810	1.53597	1.48142	1.38356	1.33784	1.42271	1.218	1.18178	1.14842	1.13807	1.1073	1.11948	1.21212	1.21099	1.50079	1.38721	1.72852	1.75197	1.50463	1.44429	1.29412	1.25991	1.30741	1.27883	1.27584	1.47539	1.69466	1.48368	1.55801	1.4525	1.33424	1.27399	1.23615	1.14438	1.15589	1.25788	1.37991	1.63056	1.31063	1.25586	1.39079	1.2931	1.18284	1.12322	1.14202	1.13949	1.12021	1.27985	1.45411	1.49472
811	1.29508	1.29205	1.36264	1.38883	1.75757	1.39189	1.22029	1.16279	1.17998	1.13785	1.17705	1.17535	1.19557	1.22593	1.3099	1.55517	1.96344	1.39071	1.36934	1.25075	1.24499	1.24615	1.22659	1.2671	1.24517	1.30416	1.75821	1.49085	1.34699	1.29578	1.28897	1.27856	1.44216	1.19814	1.2621	1.36777	1.51085	2.07148	1.42861	1.30823	1.27338	1.26162	1.36136	1.35372	1.31603	1.14306	1.19509	1.48673	2.00281
812	1.451	1.37218	1.35449	1.23333	1.23051	1.1884	1.19965	1.20205	1.18532	1.23672	1.21088	1.16515	1.16935	1.20435	1.2823	1.61215	1.87642	1.6093	1.41657	1.39951	1.32444	1.32376	1.34117	1.3902	1.49158	1.66931	2.05457	1.59077	1.46899	1.42748	1.36704	1.33376	1.34848	1.29151	1.39761	1.56259	1.98905	1.72464	1.47096	1.35906	1.29508	1.23548	1.25649	1.24671	1.2807	1.32262	1.41275	1.76431	2.17347
813	1.14521	1.17186	1.18596	1.25995	1.55201	1.91178	1.33226	1.29043	1.2585	1.17035	1.123	1.1507	1.10138	1.14327	1.15844	1.5439	2.23926	1.81788	1.38545	1.26871	1.18523	1.11693	1.11516	1.11123	1.16863	1.16235	1.28466	1.48927	1.86793	1.35483	1.24187	1.1438	1.16545	1.1456	1.12984	1.07574	1.11071	1.21157	1.49898	1.78673	1.97671	1.38694	1.30086	1.20033	1.14762	1.1651	1.13229	1.17883	1.20973
814	1.29135	1.28261	1.25685	1.2392	1.43408	1.62903	1.42368	1.34053	1.30368	1.38459	1.34517	1.26877	1.23372	1.24409	1.3007	1.54911	1.80731	1.52577	1.48173	1.42404	1.41195	1.37299	1.6118	1.47405	1.34296	1.45972	1.62005	1.76899	1.53922	1.33373	1.3155	1.33561	1.34567	1.40064	1.31138	1.29268	1.29935	1.36935	1.54984	1.29874	1.25	1.30435	1.28187	1.29607	1.30028	1.5111	1.41849	1.4186	1.4669
815	1.21368	1.18796	1.21229	1.24896	1.44278	1.88145	1.55306	1.43986	1.364	1.31558	1.29393	1.2364	1.31888	1.35766	1.45017	1.69548	2.15642	1.52923	1.46489	1.37009	1.30769	1.28181	1.32474	1.29406	1.28627	1.40535	1.93097	1.86982	1.50915	1.39251	1.32189	1.32703	1.29752	1.31594	1.32804	1.40154	1.69831	1.92525	1.54892	1.50644	1.44883	1.35139	1.32774	1.4423	1.29464	1.31688	1.49089	2.027	1.58102
816	1.28531	1.18041	1.19894	1.30679	1.28384	1.47743	1.32844	1.19003	1.12251	1.0942	1.12433	1.09779	1.10658	1.15306	1.19655	1.37829	1.89069	1.48734	1.29137	1.20419	1.16801	1.12437	1.08123	1.1119	1.14455	1.2966	1.55959	1.47722	1.21153	1.13953	1.11283	1.12436	1.10888	1.08191	1.08087	1.0933	1.11201	1.52874	1.60539	1.24982	1.19303	1.14704	1.08187	1.10484	1.08236	1.0818	1.13115	1.23661	1.80241
817	1.29321	1.26524	1.28426	1.31182	1.30657	1.28371	1.5209	1.51712	1.37134	1.28339	1.27125	1.22147	1.2508	1.25218	1.29153	1.40044	1.41456	1.61088	1.34036	1.42517	1.39432	1.32034	1.34314	1.36308	1.43537	1.47659	1.72453	1.95106	1.56679	1.48579	1.40433	1.31663	1.33608	1.32781	1.39796	1.49511	1.962	1.82511	1.50201	1.48368	1.40426	1.45769	1.43843	1.48972	1.38093	1.4834	1.46372	1.64798	1.52297
818	1.62116	1.54255	1.54867	1.55991	1.55451	1.5	1.73103	1.66458	1.50007	1.34264	1.32179	1.30829	1.31043	1.28351	1.32269	1.44103	1.56331	1.87582	1.77633	1.56614	1.4795	1.37157	1.3443	1.33698	1.35167	1.41299	1.65699	1.85265	1.65104	1.93317	1.50404	1.42637	1.38012	1.42649	1.392	1.34598	1.29318	1.27606	1.31205	1.85295	1.6657	1.41434	1.37838	1.33598	1.31542	1.35135	1.32308	1.36266	1.29646
819	1.14422	1.10971	1.10571	1.0555	1.07539	1.10929	1.2253	1.64454	1.41117	1.25821	1.15634	1.15855	1.15369	1.16825	1.21075	1.23812	1.33035	1.87154	1.56286	1.41162	1.3146	1.22901	1.21195	1.20079	1.18896	1.28512	1.44601	2.16353	1.59556	1.47826	1.48875	1.42949	1.38755	1.36681	1.36744	1.34798	1.52669	2.0784	1.56383	1.39259	1.37455	1.46246	1.41365	1.36919	1.30987	1.38073	1.44771	1.58916	1.80336
820	1.3377	1.24819	1.24612	1.33913	1.55864	1.58053	1.2453	1.17967	1.14388	1.17834	1.1368	1.12129	1.13743	1.15522	1.15556	1.2027	1.28857	1.63813	1.45261	1.23819	1.27	1.16462	1.19144	1.20286	1.16486	1.15571	1.141	1.12614	1.27378	1.56223	1.57771	1.2961	1.21427	1.15279	1.15736	1.16349	1.13647	1.16341	1.12748	1.19618	1.21707	1.27944	1.47617	1.52844	1.32189	1.32005	1.33875	1.21178	1.20113
821	1.1827	1.17416	1.09204	1.12104	1.14826	1.42946	1.81141	1.55517	1.35278	1.28144	1.23035	1.21119	1.2149	1.20978	1.21941	1.31863	1.40227	1.9693	1.69252	1.44935	1.30829	1.24682	1.22214	1.23844	1.22012	1.25367	1.20718	1.24826	1.59081	1.95238	1.93632	1.52659	1.53981	1.39579	1.27301	1.23758	1.25742	1.26377	1.3125	1.40324	1.72277	2.1639	1.67856	1.45686	1.34089	1.26601	1.20102	1.20079	1.21682
822	1.43972	1.35926	1.34643	1.36831	1.42468	1.29016	1.46323	1.21493	1.12616	1.1183	1.12821	1.12325	1.15991	1.19706	1.21815	1.28092	1.3945	1.5662	1.44712	1.24552	1.2625	1.33832	1.24384	1.14988	1.1347	1.2	1.25568	1.29974	1.45564	2.04536	1.53343	1.45198	1.47778	1.2705	1.23823	1.20178	1.15385	1.15714	1.17911	1.33992	1.85551	2.10203	1.40204	1.31316	1.25854	1.23221	1.13333	1.09669	1.10326
823	1.44279	1.50201	1.4083	1.39713	1.4455	1.59749	1.2348	1.14655	1.12479	1.15844	1.17568	1.1454	1.14918	1.20305	1.24789	1.3174	1.51259	1.97117	1.36825	1.2705	1.28986	1.2328	1.19957	1.22006	1.1841	1.26557	1.54639	1.89351	1.89624	1.56106	1.35032	1.31651	1.26811	1.24687	1.26021	1.25504	1.29545	1.79968	2.38606	1.69647	1.47208	1.31941	1.27122	1.29748	1.25991	1.26923	1.33584	1.35849	1.43636
824	1.42409	1.39022	1.37964	1.25687	1.19825	1.34991	1.24133	1.19255	1.13687	1.1883	1.22609	1.32381	1.25513	1.2709	1.18984	1.2093	1.30897	1.47339	1.34301	1.30166	1.27778	1.26471	1.37985	1.31537	1.30246	1.22368	1.2102	1.2006	1.41969	1.21929	1.1875	1.23515	1.2601	1.34792	1.1828	1.13807	1.15899	1.15307	1.21312	1.36129	1.16196	1.17109	1.10597	1.14443	1.22133	1.38149	1.22325	1.15377	1.13872
825	1.32692	1.36749	1.38767	1.38346	1.69245	2.03226	1.63533	1.57544	1.43018	1.34238	1.28745	1.3035	1.34307	1.37063	1.49826	1.55636	1.74021	2.07424	1.56584	1.45137	1.3518	1.38291	1.35038	1.37036	1.42974	1.37584	1.46125	1.62709	1.94042	1.85606	1.60658	1.47454	1.39437	1.36332	1.32042	1.33823	1.31773	1.33887	1.41008	1.83775	1.90518	1.55878	1.47883	1.43151	1.38334	1.39254	1.37421	1.4877	1.46284
826	1.34395	1.31322	1.28873	1.27106	1.16386	1.09297	1.06313	1.07774	1.07714	1.07271	1.06218	1.07358	1.11255	1.15654	1.1617	1.16447	1.25439	1.36364	1.27159	1.14059	1.13609	1.19027	1.17722	1.12309	1.18826	1.22355	1.2852	1.33784	1.27346	1.22493	1.19189	1.135	1.1779	1.19488	1.21507	1.14227	1.17164	1.21131	1.40998	1.25441	1.22398	1.17493	1.17842	1.16922	1.17668	1.16279	1.16325	1.20437	1.21314
827	1.46347	1.35616	1.34619	1.37558	1.39168	1.55242	1.57312	1.68241	1.56589	1.51908	1.50668	1.4677	1.4677	1.38273	1.42885	1.33873	1.59336	1.85363	1.55726	1.49609	1.50179	1.46071	1.43131	1.37062	1.39781	1.46802	1.53269	1.72467	1.72509	1.695	1.61385	1.49684	1.4113	1.49089	1.50299	1.43728	1.42716	1.4684	1.60056	1.51042	1.40067	1.40077	1.34792	1.35049	1.32843	1.36729	1.41872	1.40563	1.43301
828	1.53306	1.53428	1.3838	1.43801	1.31641	1.35661	1.41353	1.31082	1.27066	1.20833	1.24455	1.19548	1.26418	1.27303	1.28125	1.42296	1.5661	1.75628	1.59438	1.27079	1.21374	1.17211	1.23379	1.1985	1.29536	1.40106	1.75909	1.61999	1.73134	1.50593	1.37349	1.34722	1.35409	1.32824	1.32411	1.33191	1.52967	1.86718	1.62162	1.69856	1.71465	1.61135	1.48757	1.48378	1.47119	1.42689	1.46415	1.53127	1.77151
829	0.42033	0.436813	0.404762	0.401575	0.991736	0.983333	0.983471	1.38744	1.38007	1.3007	1.26017	1.32166	1.32543	1.37346	1.4172	1.5455	1.66634	2.02469	1.55912	1.36631	1.27549	1.27779	1.26518	1.23741	1.24969	1.31579	1.44444	1.79365	2.09603	1.54837	1.35441	1.28943	1.23068	1.19894	1.20669	1.21231	1.19757	1.25633	1.35717	1.70794	2.17154	1.59095	1.39955	1.26647	1.24395	1.19957	1.1763	1.15905	1.22738
830	1.30208	1.31834	1.20201	1.2009	1.18939	1.19003	1.23488	1.22753	1.18662	1.21332	1.22174	1.16154	1.21429	1.17565	1.29528	1.35878	1.39267	1.54102	1.46043	1.40134	1.38893	1.33435	1.34397	1.28966	1.24882	1.25338	1.25329	1.34014	1.54091	1.50051	1.44482	1.31293	1.25413	1.23252	1.21767	1.18088	1.19544	1.33229	1.72525	1.55316	1.34374	1.25824	1.1087	1.07625	1.03004	1.04319	1.05691	1.0655	1.17269
831	1.40513	1.27929	1.34119	1.21395	1.17742	1.21054	1.34388	1.33818	1.29032	1.29413	1.23276	1.21163	1.19356	1.28792	1.29699	1.34231	1.48766	1.86429	1.58719	1.63273	1.60317	1.52098	1.48582	1.36713	1.41264	1.48496	1.59216	1.77625	1.6666	1.54977	1.51347	1.46471	1.51739	1.44939	1.4248	1.41328	1.5117	1.58506	1.89175	1.59782	1.50973	1.52569	1.4512	1.39015	1.38358	1.39437	1.36	1.42793	1.50991
832	1.21843	1.20289	1.27517	1.31511	1.42187	1.56381	1.42675	1.42517	1.41661	1.33208	1.33213	1.29231	1.26042	1.26829	1.3176	1.36864	1.55597	1.62903	1.49797	1.40381	1.33247	1.30603	1.31697	1.29921	1.22182	1.26744	1.29528	1.33327	1.35125	1.67626	1.59864	1.42448	1.4096	1.2408	1.1995	1.19814	1.26698	1.2028	1.15385	1.21739	1.21186	1.24294	1.36059	1.51808	1.38819	1.41963	1.35542	1.18848	1.18109
833	1.55344	1.51095	1.42712	1.36831	1.34502	1.32974	1.46266	1.36463	1.30043	1.2116	1.14691	1.15809	1.14134	1.22476	1.21736	1.36102	1.53889	1.76749	1.32272	1.26805	1.23129	1.2075	1.14161	1.12179	1.12402	1.15862	1.14014	1.25025	1.65283	1.33922	1.19755	1.10957	1.0309	1.03977	1.01468	1.05738	1.02495	1.02808	1.1371	1.29874	1.5267	1.12473	1.02241	0.974499	0.910167	0.927121	0.942725	0.92973	0.936589
834	1.09123	1.11314	1.17376	1.26843	1.30419	1.60521	1.81585	1.43408	1.29044	1.23529	1.21473	1.16782	1.15385	1.21203	1.27143	1.32193	1.59882	2.08552	1.62462	1.52976	1.34744	1.27198	1.24361	1.20852	1.21724	1.22354	1.64198	2.0559	1.61438	1.39783	1.34472	1.26875	1.25887	1.22179	1.2162	1.29756	1.42794	1.79953	2.26099	1.74115	1.51932	1.32924	1.24271	1.21221	1.18338	1.22815	1.25181	1.44501	1.93352
835	1.21212	1.24908	1.29079	1.30047	1.76143	1.3052	1.21494	1.09491	1.09926	1.04415	1.03228	1.08084	1.07382	1.09735	1.12256	1.18391	1.33721	1.79299	1.34141	1.22874	1.16436	1.1126	1.13288	1.08476	1.06568	1.11828	1.12989	1.15923	1.3614	1.39108	1.1551	1.11904	1.05764	1.03068	0.995305	0.976247	0.988731	1.01546	1.07689	1.08057	1.12065	1.26794	1.29398	1.07901	1.06364	1.00372	0.973799	0.950383	0.9505
836	1.47096	1.44464	1.36306	1.26047	1.26102	1.41908	2.03885	1.42899	1.28406	1.19317	1.1257	1.11668	1.09471	1.10537	1.10342	1.39699	1.64003	2.11782	1.42857	1.40111	1.2368	1.21585	1.21195	1.15852	1.15	1.20129	1.42631	1.94154	1.4816	1.38164	1.25074	1.21246	1.23362	1.20006	1.19697	1.2846	1.59259	2.08735	1.57884	1.51908	1.35278	1.36937	1.29155	1.24855	1.24107	1.27829	1.34076	1.53189	1.91432
837	1.75988	1.59542	1.43477	1.39096	1.41063	1.51388	1.46563	1.3555	1.29146	1.18223	1.22638	1.20611	1.26104	1.26596	1.27273	1.32776	1.48649	1.83333	1.37448	1.27534	1.2674	1.18579	1.21908	1.23102	1.23869	1.17549	1.22841	1.26363	1.58351	1.25605	1.23577	1.18257	1.17859	1.1206	1.12135	1.11241	1.14143	1.22727	1.54865	1.45383	1.28684	1.25341	1.15445	1.10468	1.12247	1.11878	1.13267	1.12985	1.13314
838	1.15814	1.17352	1.18713	1.19474	1.24593	1.44463	1.37345	1.14686	1.16893	1.10394	1.14773	1.10613	1.10516	1.15543	1.21903	1.20531	1.38934	1.54675	1.21703	1.21054	1.1547	1.144	1.16717	1.10906	1.125	1.20006	1.25364	1.33176	1.40982	1.55546	1.30571	1.24929	1.25974	1.19891	1.19711	1.19145	1.18182	1.20392	1.24861	1.32558	1.82855	1.36812	1.25541	1.17667	1.11565	1.12013	1.10497	1.10611	1.15247
839	1.22561	1.20638	1.23488	1.21846	1.27451	1.50394	1.64129	1.6121	1.38904	1.31741	1.24733	1.19417	1.23328	1.20795	1.2	1.4	1.59183	1.69805	1.43545	1.33333	1.25698	1.25051	1.2206	1.22599	1.22888	1.23964	1.44914	1.62139	1.53241	1.44915	1.58217	1.46575	1.35907	1.33065	1.26683	1.31443	1.31587	1.37076	1.57613	1.35961	1.4842	1.66194	1.39937	1.39427	1.28656	1.26862	1.27628	1.35511	1.57652
840	1.39647	1.36682	1.25541	1.21479	1.13861	1.08376	1.13979	1.12745	1.15287	1.2129	1.16413	1.18591	1.20888	1.171	1.16326	1.37668	1.66721	1.71722	1.52943	1.51691	1.35836	1.34812	1.31036	1.29512	1.3099	1.4307	1.5449	1.4944	1.30755	1.21626	1.23353	1.25016	1.1831	1.2264	1.2955	1.34663	1.45608	1.87824	1.44444	1.35767	1.31746	1.26953	1.27552	1.38456	1.35048	1.45823	1.60563	2.14869	1.98938
841	1.16751	1.15865	1.07322	1.04484	1.05864	1.098	1.02479	1.15726	1.0952	1.09581	1.06977	1.08744	1.06991	1.13834	1.11864	1.17262	1.42575	1.5764	1.24405	1.2362	1.14164	1.08625	1.10986	1.11888	1.12244	1.11453	1.17648	1.34726	1.59699	1.39432	1.33434	1.24683	1.23765	1.20554	1.26129	1.25566	1.25651	1.47755	1.64352	1.74622	1.59627	1.3691	1.30295	1.25341	1.24668	1.2803	1.24419	1.24897	1.29227
842	1.2295	1.23174	1.27846	1.27058	1.31992	1.26339	1.28916	1.33326	1.39156	1.36103	1.32777	1.3089	1.29498	1.33167	1.38018	1.44488	1.41253	1.53282	1.40511	1.31538	1.20589	1.15106	1.1588	1.1666	1.21232	1.33256	1.36195	1.54978	1.77136	1.50011	1.44841	1.47009	1.35484	1.42149	1.36298	1.37849	1.40239	1.44385	1.64453	1.87412	1.51775	1.39959	1.37677	1.33696	1.32258	1.38652	1.33989	1.33309	1.4058
843	1.50323	1.52131	1.5534	1.48659	1.56767	2.02076	2.17483	1.74573	1.68212	1.57679	1.51447	1.50649	1.4878	1.4799	1.45104	1.73482	2.19385	2.27909	1.82866	1.78641	1.66432	1.61224	1.58689	1.58426	1.5839	1.68902	1.93275	2.21466	1.8	1.65572	1.65274	1.65364	1.56359	1.51932	1.451	1.46621	1.51123	1.6307	2.00508	1.73	1.59493	1.50779	1.39551	1.3969	1.35732	1.34811	1.36011	1.36564	1.40465
844	1.58326	1.53975	1.5444	1.47985	1.42279	1.45763	1.69981	1.26667	1.20924	1.20147	1.24298	1.21986	1.1505	1.18051	1.24786	1.34537	1.53069	1.78599	1.46395	1.35587	1.29137	1.33205	1.33094	1.33315	1.29478	1.21034	1.2724	1.27205	1.18275	1.05263	1.07167	1.0916	1.06598	1.10728	1.10755	1.08533	1.14148	1.16162	1.24873	1.30583	1.33171	1.36421	1.37696	1.44776	1.32164	1.30233	1.26872	1.26554
845	1.49	1.44712	1.36705	1.36408	1.34359	1.34318	1.23355	1.31288	1.18455	1.17876	1.1645	1.13469	1.13381	1.21642	1.2101	1.32051	1.37727	1.68293	1.4951	1.46269	1.45146	1.34442	1.27898	1.23468	1.2478	1.2612	1.29699	1.4666	1.39749	1.35789	1.33448	1.28949	1.31473	1.33202	1.27642	1.26471	1.27016	1.27755	1.34604	1.44828	1.56981	1.36989	1.35115	1.30108	1.24911	1.27536	1.23934	1.28014	1.23935
846	1.44664	1.42366	1.44468	1.39757	1.74093	1.38148	1.21673	1.10997	1.11356	1.08076	1.11491	1.08084	1.14726	1.11375	1.16582	1.34883	1.54965	1.91118	1.49734	1.36265	1.34544	1.21918	1.2411	1.25404	1.23919	1.23338	1.33048	1.62911	1.97859	1.383	1.23339	1.20735	1.16366	1.16326	1.17516	1.22584	1.15613	1.25065	1.51016	1.77787	1.21226	1.13149	1.04408	1.07062	1.02647	1.04792	1.05965	1.10972	1.16721
847	0.982906	1.29373	1.33825	1.33288	1.3779	1.77329	1.32457	1.21715	1.23231	1.16126	1.16659	1.15984	1.15102	1.17213	1.20737	1.36726	1.42617	1.78368	1.51236	1.36179	1.32918	1.22222	1.14552	1.15097	1.11131	1.10307	1.12754	1.246	1.5301	1.3275	1.18288	1.12138	1.10032	1.09298	1.05517	1.02567	1.03403	1.00935	1.09404	1.19608	1.47426	1.11567	1.09963	1.05289	1.01595	1.00371	1.01854	1.0344	1.01023
848	1.50671	1.40625	1.47918	1.42573	1.36996	1.40602	1.44961	1.61049	1.57371	1.44488	1.39544	1.38333	1.33213	1.28531	1.37011	1.43386	1.43309	1.67161	1.5625	1.29679	1.38418	1.28052	1.27249	1.19216	1.16564	1.2162	1.1588	1.19927	1.23417	1.31894	1.14577	1.1773	1.19954	1.2	1.31475	1.13331	1.17369	1.19231	1.48378	1.43522	1.25925	1.19141	1.14218	1.19947	1.20971	1.23193	1.32016	1.44019	1.6073
849	1.29577	1.31142	1.3148	1.33574	1.31186	1.35457	1.75042	1.40279	1.29655	1.22341	1.28949	1.22708	1.23322	1.29598	1.31333	1.25	1.52234	1.89583	1.63814	1.46157	1.4	1.34238	1.29477	1.31758	1.26758	1.40175	1.654	2.05738	1.79211	1.60954	1.58525	1.54122	1.49153	1.43846	1.41241	1.32849	1.34148	1.44091	1.5526	1.64313	1.41522	1.3809	1.34125	1.3555	1.31674	1.2	1.21918	1.25271	1.23943
850	1.14485	1.13842	1.14489	1.25997	1.22611	1.48119	1.87642	1.49351	1.37708	1.24516	1.24895	1.16685	1.17116	1.18641	1.27922	1.38762	1.41975	2.18194	1.48788	1.362	1.27796	1.2068	1.21696	1.17977	1.20722	1.26058	1.38773	1.544	2.01335	1.55556	1.42668	1.32134	1.15368	1.10746	1.12038	1.18323	1.29655	1.40441	1.37372	1.39683	2.07585	1.58487	1.44421	1.40633	1.33755	1.20879	1.27509	1.3606	1.32003
851	1.73147	1.40084	1.35223	1.36884	1.23377	1.25	1.14237	1.18782	0.982759	0.982759	0.982759	0.991304	0	0	0	0.974576	0.983051	1.93497	1.74936	1.50516	1.41586	1.33233	1.29204	1.37015	1.31806	1.3317	1.35785	1.40218	1.46117	1.57222	1.33602	1.35103	1.30173	1.38513	1.73292	1.54665	1.4497	1.39157	1.37514	1.33333	1.34595	1.32995	1.2783	1.31313	1.37173	1.4282	1.51544	1.48649	1.33
852	1.2977	1.31685	1.28685	1.24464	1.33659	1.38973	1.35135	1.27237	1.23095	1.18054	1.21135	1.14679	1.16084	1.17525	1.26394	1.25185	1.24815	1.57924	1.38282	1.31437	1.34035	1.28352	1.28881	1.28472	1.28476	1.34411	1.42896	1.52887	1.57263	1.81551	1.76109	1.52114	1.42091	1.32188	1.37095	1.32965	1.28112	1.37398	1.42192	1.55276	1.83167	1.80899	1.65668	1.53273	1.48922	1.4347	1.47639	1.49397	1.44638
853	1.30052	1.27684	1.24233	1.13462	1.1315	1.12821	1.2382	1.33106	1.20598	1.16609	1.14396	1.18093	1.16093	1.10712	1.17794	1.25446	1.41504	1.75962	1.48611	1.41135	1.3662	1.30348	1.25054	1.26172	1.25847	1.34599	1.53604	2.06107	1.72075	1.63137	1.52675	1.46809	1.42922	1.44417	1.45794	1.57895	1.9397	2.30151	2	1.84404	1.78945	1.74554	1.66659	1.66645	1.72199	1.72131	1.90649	2.14259	2.14568
854	1.75273	1.68856	1.58178	1.46089	1.46063	1.47521	1.31965	1.5221	1.32557	1.32395	1.30723	1.25	1.28764	1.24315	1.28277	1.36226	1.45235	1.77365	1.53382	1.46403	1.46713	1.39419	1.29746	1.26873	1.26904	1.2963	1.25491	1.31366	1.59878	1.43426	1.32218	1.32102	1.25706	1.27167	1.25761	1.28363	1.23114	1.34175	1.46749	1.87519	1.53356	1.47006	1.36702	1.40952	1.48876	1.4181	1.30985	1.26719	1.30316
855	1.17322	1.08475	1.08371	1.08865	1.13161	1.20069	1.36633	1.07576	0.93227	0.83563	0.830421	0.780705	0.791667	0.787976	0.821756	0.904796	1.02564	1.39529	0.972946	0.900539	0.894113	0.876997	0.880493	0.894082	0.871751	0.885475	1.00094	1.06766	1.54902	1.07459	0.994787	0.975395	0.940415	0.90755	0.94898	0.925264	0.838068	0.935319	1.10197	1.51351	1.24727	1.08024	0.977288	0.961513	0.983549	0.980417	0.958656	0.967875	1.02383
856	1.11842	1.11515	1.15742	1.13655	1.17838	1.32461	1.20342	1.25099	1.23617	1.25041	1.27225	1.30166	1.2037	1.24155	1.17676	1.25871	1.32817	1.35377	1.3126	1.2595	1.26104	1.29317	1.27304	1.25606	1.23654	1.33618	1.29794	1.32482	1.45451	1.75139	1.30483	1.24278	1.19964	1.21426	1.19468	1.15051	1.30271	1.30307	1.30663	1.64974	1.37759	1.36046	1.31661	1.31	1.30573	1.35158	1.36825	1.39008	1.34519
857	1.55106	1.55346	1.31958	1.26807	1.21698	1.27795	1.48745	1.50318	1.3866	1.39203	1.32947	1.29985	1.31931	1.37807	1.35226	1.45769	1.60214	1.66404	1.50958	1.57357	1.4955	1.48762	1.4154	1.39723	1.4188	1.55295	1.78448	2.12458	1.76526	1.7489	1.69803	1.48896	1.56729	1.52713	1.50204	1.51378	1.7223	2.39033	1.82438	1.76877	1.87841	1.67616	1.6037	1.5322	1.53066	1.49201	1.59423	1.74162	2.02333
858	1.34737	1.41848	1.41656	1.41379	1.44976	1.75144	1.29612	1.2	1.13601	0.991935	0.991935	1.008	1.11927	1.16667	1.20532	1.32653	1.46141	1.88095	1.47847	1.33175	1.28767	1.28386	1.23824	1.24	1.23231	1.21368	1.22363	1.36546	1.6418	1.47566	1.24797	1.22384	1.18187	1.11062	1.09055	1.11245	1.11448	1.16972	1.53932	2.11659	1.64706	1.34234	1.27273	1.26183	1.20646	1.23423	1.2603	1.23451	1.24257
859	1.65675	1.5029	1.53469	1.46727	1.64784	1.61753	1.7619	1.71819	1.78886	1.71429	1.67772	1.63767	1.57205	1.50893	1.5655	1.71953	2.03592	2.21364	1.82622	1.70485	1.53333	1.4597	1.4386	1.47299	1.4844	1.72766	1.86956	1.88764	1.67822	1.56949	1.50362	1.49712	1.55556	1.68339	1.76104	1.68543	1.78073	1.87057	1.62617	1.49422	1.45837	1.40613	1.37908	1.42295	1.53307	1.69854	1.66006	1.77737	1.91003
860	1.64116	1.5873	1.5476	1.48509	1.40891	1.38413	1.42452	1.42471	1.43143	1.472	1.61961	1.49634	1.39275	1.41228	1.36866	1.44828	1.63291	1.77253	1.49784	1.35951	1.3222	1.32787	1.26087	1.31587	1.29905	1.45238	1.78027	1.67568	1.52004	1.45174	1.5042	1.42886	1.42126	1.33333	1.40392	1.60418	1.94715	1.69009	1.49213	1.40453	1.38339	1.43249	1.33883	1.38591	1.48658	1.49658	1.41947	1.4096	1.8407
861	1.35319	1.38089	1.50575	1.43132	1.32004	1.43424	1.81275	1.27915	1.22302	1.1958	1.1552	1.1655	1.24109	1.25606	1.29216	1.26262	1.54354	2.14928	1.70779	1.54874	1.37809	1.31072	1.38024	1.31525	1.35739	1.367	1.43836	1.45051	1.54732	1.62108	1.50884	1.44128	1.3612	1.41087	1.32937	1.31072	1.27306	1.33597	1.42215	1.53128	1.93754	1.61301	1.41639	1.40268	1.322	1.30284	1.28261	1.23746	1.20392
862	1.34677	1.35386	1.43393	1.50498	1.58923	1.67339	1.92121	1.86681	1.6494	1.5782	1.51176	1.39868	1.47599	1.58077	1.52479	1.56048	1.74094	2.13814	1.84095	1.60217	1.43532	1.41043	1.40678	1.42778	1.44074	1.48536	1.59231	1.74617	1.87261	1.87197	1.64835	1.53406	1.35654	1.34047	1.30357	1.38328	1.40923	1.50814	1.47942	1.68532	1.94982	1.52815	1.45181	1.38123	1.33738	1.33929	1.33129	1.36842	1.43863
863	1.62324	1.60785	1.55729	1.41628	1.37877	1.39437	1.5198	1.8385	1.47653	1.4552	1.47253	1.44765	1.40168	1.42279	1.55546	1.79554	2.0209	2.20419	1.74138	1.73897	1.56778	1.48089	1.51351	1.49047	1.55047	1.90375	2.2653	1.88333	1.68599	1.61514	1.5	1.47269	1.41693	1.46837	1.49776	1.67805	2.15795	2.06897	1.7108	1.52311	1.48495	1.42111	1.37798	1.39017	1.43967	1.48759	1.79956	2.23874	1.88793
864	1.47413	1.42317	1.36982	1.33621	1.24402	1.31445	1.59044	1.32192	1.25642	1.21946	1.18634	1.19217	1.20419	1.256	1.22378	1.27198	1.6264	1.80666	1.38739	1.31991	1.24815	1.2017	1.2068	1.2735	1.36874	1.35077	1.53693	1.89637	1.57592	1.46229	1.30948	1.27945	1.19409	1.23161	1.30643	1.27245	1.28791	1.32927	1.62345	1.49604	1.35476	1.2782	1.22025	1.2073	1.1798	1.21	1.22298	1.15452	1.10962
865	0	0	0	0	0	0	0.983333	0.991667	0.983333	1.29201	1.29353	1.24225	1.18603	1.18026	1.27473	1.33994	1.56864	2.01676	1.77168	1.59474	1.52068	1.41958	1.37129	1.39665	1.31589	1.37111	1.53659	2.174	1.84299	1.57554	1.5008	1.45698	1.37063	1.35096	1.32622	1.38223	1.59882	2.10906	2.20097	1.53846	1.45831	1.47474	1.47163	1.48673	1.36918	1.34739	1.35097	1.50354	1.8031
866	1.14493	1.11513	1.10653	1.07204	1.19445	1.29617	1.35789	1.24092	1.18122	1.21987	1.21723	1.1137	1.15727	1.16871	1.16416	1.20006	1.3386	1.69895	1.23041	1.13099	1.16986	1.19793	1.355	1.54762	1.28914	1.26271	1.25106	1.21662	1.2248	1.37111	1.4775	1.19556	1.17836	1.21573	1.216	1.40022	1.34437	1.25189	1.22927	1.28151	1.58668	1.69054	1.43979	1.33038	1.25179	1.1804	1.13138	1.15686	1.09048
867	1.29269	1.20087	1.24953	1.20118	1.21671	1.15351	1.0953	1.04279	0.981308	1.05825	0.961883	0.973913	1.03521	1.04534	1.0672	1.17842	1.57201	1.7673	1.29318	1.17181	1.11312	1.09462	1.10997	1.06015	1.09858	1.07561	1.20366	1.49452	1.76924	1.21397	1.22162	1.11795	1.1148	1.11731	1.16046	1.17863	1.17747	1.22035	1.25804	1.35048	1.34734	1.62948	1.3776	1.30368	1.31596	1.25058	1.2803	1.13483	1.17606
868	1.59108	1.50179	1.39818	1.35808	1.34821	1.35138	1.53662	1.39173	1.30872	1.27853	1.27123	1.343	1.32127	1.28731	1.26569	1.30573	1.44161	1.59802	1.49959	1.4553	1.40059	1.47581	1.47	1.34135	1.34397	1.40182	1.29078	1.29883	1.27099	1.34853	1.32639	1.44027	1.50196	1.26836	1.03759	1.04412	1.016	1.032	1.02381	1.12179	1.10692	1.10119	1.0817	1.07712	1.06077	1.09189	1.07147	1.09626
869	1.49821	1.44985	1.46619	1.46931	1.41098	1.80844	1.51299	1.47209	1.43998	1.37185	1.36111	1.35857	1.29524	1.32011	1.32566	1.34651	1.46006	2.01484	1.50008	1.44045	1.36848	1.33833	1.33572	1.27216	1.29392	1.25714	1.2691	1.35165	1.88991	1.58609	1.38365	1.34106	1.29348	1.25044	1.26036	1.22448	1.19887	1.15737	1.20888	1.22831	1.38141	1.84486	1.54819	1.39547	1.35855	1.28412	1.26111	1.18738	1.22564
870	1.53008	1.48975	1.39578	1.37856	1.40204	1.3403	1.4447	1.39272	1.35909	1.41872	1.32735	1.38835	1.36626	1.31739	1.29705	1.34414	1.3072	1.62661	1.40283	1.39256	1.28876	1.19825	1.15345	1.14915	1.20557	1.17994	1.19006	1.33064	1.5538	1.33232	1.23969	1.25728	1.21003	1.15759	1.17648	1.20797	1.2727	1.35421	1.58434	1.80287	1.51194	1.57015	1.37461	1.30747	1.28286	1.23667	1.24572	1.23667	1.22376
871	1.621	1.48555	1.38214	1.34315	1.25439	1.35686	1.65961	1.31024	1.24551	1.22858	1.20732	1.16015	1.15401	1.16376	1.22318	1.19162	1.2072	1.6848	1.51014	1.29034	1.27327	1.24878	1.21944	1.25663	1.36569	1.34943	1.37994	1.61919	1.85975	1.47514	1.32857	1.25041	1.20924	1.2448	1.29144	1.27278	1.36592	1.78014	1.703	1.41437	1.33913	1.28275	1.25224	1.42047	1.28277	1.27035	1.3336	1.72953	2.06501
872	1.65867	1.59459	1.60395	1.40693	1.39499	1.46932	1.67532	1.41332	1.40129	1.3955	1.3411	1.31046	1.39395	1.42279	1.50859	1.70253	1.59615	1.86839	1.65753	1.55769	1.47604	1.41739	1.49184	1.48837	1.72031	1.89482	1.94098	1.66165	1.76277	1.60959	1.5663	1.49839	1.48039	1.46452	1.47201	1.50418	1.58385	1.70862	1.68152	1.73586	1.98199	1.6209	1.63978	1.51762	1.45736	1.61519	1.68259	1.89971	1.99601
873	1.35055	1.41953	1.44161	1.48727	1.55515	1.55965	1.54762	1.54373	1.51383	1.42754	1.40146	1.32721	1.34432	1.28253	1.32892	1.44653	1.64636	1.91026	1.51079	1.44303	1.37538	1.33651	1.38835	1.40863	1.31475	1.35314	1.3862	1.43295	1.68601	2.14262	1.63235	1.48639	1.37386	1.34136	1.34111	1.29004	1.33027	1.35486	1.53401	1.90122	1.66192	1.47776	1.43298	1.30313	1.29236	1.30466	1.27205	1.27859	1.30233
874	1.3995	1.32289	1.26721	1.23435	1.25058	1.3038	1.4396	1.24917	1.23745	1.21736	1.19942	1.19934	1.24561	1.24638	1.27099	1.28845	1.496	1.82404	1.63559	1.44483	1.41152	1.4	1.32457	1.27121	1.22511	1.29767	1.26629	1.44444	1.58604	1.59297	1.32283	1.25651	1.20007	1.17626	1.1406	1.14042	1.12599	1.15809	1.20845	1.37317	1.48315	1.52277	1.4366	1.39209	1.37857	1.38182	1.42066	1.30717	1.33569
875	1.44605	1.35179	1.18085	1.12251	1.16687	1.2689	1.59589	1.4059	1.1759	1.12508	1.0769	1.07025	1.04747	1.01613	1.11224	1.2131	1.31217	1.78195	1.37776	1.29492	1.15557	1.14109	1.07576	1.09629	1.08388	1.12051	1.14065	1.39154	1.51487	1.1933	1.12435	1.08278	1.07344	1.05251	1.02741	1.12105	1.17183	1.22575	1.57441	2.11907	1.5848	1.3312	1.2381	1.24797	1.16376	1.21448	1.20977	1.23126	1.29955
876	1.21333	1.18752	1.11679	1.1358	1.1543	1.17676	1.30275	1.18894	1.14286	1.1269	1.03484	1.00835	1.02542	1.00272	1.06061	1.03242	1.09948	1.41621	1.16558	1.06788	1.05382	1.03409	1.05385	1.06391	1.09552	1.14591	1.20266	0	0	0
877	1.11698	1.47722	1.45918	1.57934	1.57618	1.65345	2.12083	2.07744	1.66975	1.56129	1.51491	1.49068	1.49939	1.46997	1.5298	1.5854	1.81052	2.38832	1.85879	1.63565	1.50343	1.42151	1.44373	1.45604	1.5076	1.59345	1.67416	1.90965	2.11685	1.70458	1.59133	1.46243	1.45332	1.42094	1.42049	1.39182	1.38547	1.40025	1.35729	1.864	2.025	1.58234	1.48314	1.39031	1.41334	1.38711	1.41248	1.39063	1.42648
878	1.45329	1.40674	1.40149	1.48432	1.52451	1.63949	1.43823	1.39963	1.51987	1.65584	1.51012	1.3112	1.32804	1.33207	1.37043	1.42375	1.51384	1.66655	1.3908	1.29008	1.14599	1.10466	1.17533	1.16045	1.22559	1.23515	1.25862	1.42481	1.8447	1.56089	1.46241	1.44628	1.25939	1.26843	1.24415	1.28028	1.30882	1.41085	1.68284	2.09098	1.65715	1.50199	1.40154	1.35556	1.3268	1.32424	1.32203	1.32915	1.35115
879	1.28435	1.24511	1.26194	1.24561	1.15534	1.12948	1.37177	1.36598	1.28215	1.21884	1.19843	1.16084	1.17503	1.17332	1.12296	1.36001	1.33852	1.44475	1.42097	1.1915	1.16843	1.11964	1.07437	1.12	1.07639	1.12357	1.17556	1.31524	1.54505	1.50125	1.24743	1.11145	1.06903	1.04138	1.053	1.07217	1.11015	1.09226	1.21037	1.46188	1.54007	1.25903	1.19711	1.10924	1.11182	1.07093	1.09653	1.14421	1.14324
880	1.42038	1.47525	1.47195	1.59119	1.78014	1.55127	1.88984	1.48136	1.38373	1.29565	1.34397	1.37906	1.35587	1.39015	1.59387	1.86479	1.87114	1.93313	1.58204	1.53609	1.49829	1.41196	1.41237	1.3998	1.51786	1.79896	1.69865	1.69352	1.46889	1.3569	1.23585	1.19767	1.2264	1.15337	1.17648	1.23897	1.37599	1.625	1.30565	1.26658	1.18983	1.19128	1.1875	1.18743	1.24437	1.22894	1.32651	1.51389	1.95476
881	1.33795	1.3184	1.30909	1.45578	1.66548	2.43262	1.82805	1.57912	1.39869	1.36306	1.3599	1.32399	1.37975	1.32834	1.41636	1.65833	2.18621	2.48913	1.9006	1.76678	1.57704	1.52474	1.45902	1.50204	1.5075	1.57839	1.72874	2.37919	2.08913	1.79347	1.60773	1.46682	1.43093	1.41667	1.43988	1.48003	1.7011	2.31094	2.22361	1.71426	1.62163	1.48128	1.44017	1.42189	1.41053	1.46622	1.56667	1.89278	2.43246
882	1.29448	1.25904	1.22754	1.19527	1.23214	1.3372	1.31977	1.25818	1.43784	1.41578	1.36748	1.39908	1.35747	1.36917	1.36726	1.39823	1.45946	1.58391	1.55884	1.54378	1.57658	1.46353	1.39914	1.36638	1.38627	1.37898	1.39458	1.57642	1.73077	1.6934	1.59483	1.60184	1.55798	1.48801	1.49268	1.44898	1.46218	1.47525	1.51605	1.63559	1.54468	1.49219	1.4875	1.43017	1.41296	1.46434	1.50699	1.48264	1.71698
883	1.12787	1.17648	1.23684	1.17857	1.22492	1.37806	1.23634	1.2283	1.14462	1.16296	1.1408	1.15212	1.13731	1.1632	1.19889	1.27978	1.4942	1.94303	1.41177	1.34544	1.27003	1.22449	1.21043	1.18733	1.1532	1.15686	1.18186	1.24164	1.81018	1.27351	1.20181	1.17336	1.17075	1.2168	1.17962	1.09986	1.14679	1.14076	1.14583	1.26321	1.67526	1.30606	1.14585	1.18225	1.22374	1.31239	1.2175	1.16981	1.10098
884	1.45494	1.39506	1.31336	1.21832	1.29034	1.31092	1.34266	1.48627	1.26971	1.2009	1.15942	1.10852	1.05776	1.03097	1.107	1.11646	1.26767	1.64319	1.45455	1.27278	1.21837	1.14364	1.15225	1.14274	1.1351	1.25332	1.32643	1.40018	1.47565	2.05185	1.40831	1.31547	1.30519	1.26258	1.26266	1.24294	1.25491	1.25725	1.37456	1.69015	1.78674	1.29658	1.21075	1.17901	1.13761	1.06717	1.06249	1.05432	1.05203
885	1.4057	1.32003	1.32862	1.30326	1.33462	1.40825	1.51838	1.31128	1.21514	1.24303	1.19963	1.172	1.24434	1.24676	1.28416	1.33585	1.39852	1.67222	1.4605	1.37181	1.26004	1.24444	1.18818	1.23983	1.21818	1.18378	1.19395	1.22216	1.34409	1.61074	1.31545	1.24964	1.21673	1.14187	1.12595	1.22006	1.18064	1.2162	1.26587	1.36078	1.64684	1.81481	1.38674	1.30665	1.21014	1.1798	1.15679	1.21173	1.14703
886	1.342	1.39695	1.44176	1.38211	1.41438	1.42744	1.49367	1.52869	1.39669	1.39695	1.31837	1.29264	1.27314	1.26629	1.3035	1.32918	1.50607	1.64419	1.57643	1.4009	1.32871	1.29607	1.29557	1.2093	1.26908	1.3012	1.3434	1.37942	1.5206	1.29252	1.19652	1.17314	1.16687	1.15883	1.14012	1.28526	1.27241	1.29984	1.48116	1.77639	1.48829	1.28771	1.26104	1.15372	1.14631	1.13866	1.15894	1.23905	1.30609
887	1.22886	1.28646	1.23723	1.22857	1.24311	1.27367	1.21635	1.14847	1.15096	1.18107	1.14866	1.20541	1.10942	1.17026	1.16812	1.21825	1.24707	1.5008	1.36643	1.39057	1.35243	1.32362	1.24058	1.20063	1.24185	1.18604	1.29615	1.42669	1.5894	1.65131	1.75515	1.52634	1.45253	1.39542	1.38161	1.33436	1.35608	1.42833	1.4337	1.3933	1.43282	1.53113	1.37901	1.36016	1.40683	1.43383	1.48266	1.67832	1.92725
888	1.14413	1.12595	1.06793	1.13536	1.06515	1.22809	1.35233	1.16638	1.19283	1.14651	1.15686	1.12689	1.11697	1.20555	1.38296	1.46841	1.44862	1.82414	1.42069	1.31468	1.30946	1.24669	1.24715	1.17817	1.31301	1.41259	1.37179	1.45955	1.65815	1.38181	1.30946	1.20081	1.17742	1.20344	1.23377	1.27124	1.30058	1.4303	1.45455	1.43758	1.2894	1.2629	1.21521	1.1747	1.08206	1.11916	1.10916	1.1435	1.20692
889	1.59329	1.46328	1.34426	1.29614	1.52701	2.06437	2.05968	1.57068	1.37309	1.40378	1.34444	1.32724	1.30873	1.30017	1.31352	1.3168	1.73675	2.42405	2.10187	1.69771	1.50981	1.45114	1.38219	1.34733	1.34834	1.44506	1.94295	2.39948	1.78452	1.39809	1.34668	1.27327	1.26979	1.27875	1.33375	1.39478	1.56272	2.1559	1.66341	1.46916	1.37202	1.39014	1.37421	1.37869	1.35928	1.34954	1.45953	2.05248	1.65338
890	0	0	0	0	0	0	0	0	0	0.965517	0.965517	0.965517	1.23279	1.34569	1.41793	1.48094	1.53909	1.83793	1.48375	1.49236	1.33215	1.27825	1.24935	1.23003	1.1976	1.16265	1.25127	1.51013	1.52022	1.43128	1.36885	1.29413	1.26321	1.11857	1.12997	1.12314	1.23314	1.46883	1.96794	1.37332	1.3589	1.27027	1.25093	1.25568	1.22848	1.14478	1.26693	1.22519	1.27461
[truncated: 527 more rows]
[truncated: 152 more columns]

## Sheet: Source data Fig. 1f
Time	Cell.1	Time	Cell.2
0	6.04761	0	5.8938
2	5.77999	2	6.04203
4	5.83034	4	5.91317
6	5.82158	6	5.9395
8	5.82084	8	5.85824
10	5.88187	10	5.90346
12	5.89317	12	5.90056
14	5.92037	14	5.87337
16	5.94739	16	5.82392
18	6.00108	18	5.81904
20	5.97801	20	5.82026
22	5.97164	22	5.83077
24	5.97789	24	6.00799
26	6.02243	26	5.78977
28	6.066	28	5.76599
30	6.18422	30	5.8055
[truncated: 284 more rows]

## Sheet: Source data Fig. 1g
peak pH	minumum pH
[truncated: 129 more rows]

[truncated: 1 more sheets: Source data Fig. 1h]
