# Supplementary material for: Cell cycle-linked vacuolar pH dynamics regulate amino acid homeostasis and cell growth
Source: Nat Metab. 2023 Aug 28;5(10):1803–19. doi: 10.1038/s42255-023-00872-1 (PMC10590757; doi:10.1038/s42255-023-00872-1)
Supplement: Supplementary file 8 — Source and additional data items supporting Fig. 2. [file 42255_2023_872_MOESM8_ESM.xlsx]

## Sheet: Source data Fig. 2b
SDC (+AA,+glucose)			SCEG (+AA,+EtOH/glycerol)			YNBD (+glucose)
	AU	periodicity		AU	periodicity		AU	periodicity		media	periodicity.wilcox.median	periodicity.wilcox.95.confidence.low	periodicity.wilcox.95.confidence.high	median	AU.95.confidence.low	AU.95.confidence.high	comparisons	p.val.adjusted
1	6720.82	91	1	81514.3	111.111	1	14832	197.2		SDC	84.9	84.1	85.7	9902	8605	11893	SDC vs. SCEG	2.37193e-06
2	17373.9	199.6	2	16146.6	106.571	2	31607	71.1429		SCEG	118.05	116.3	120.45	17795	13875	22184	SDC vs. YNBD	4.67748e-63
3	31648.5	83.1667	3	8949.39	122.333	3	6234.65	40.9565		YNBD	99.2	94.2501	103.35	1844	1683	2166	SCEG vs. YNBD	4.08753e-66
4	23780.1	110.889	4	8620.19	126.4	4	6118.49	118
5	9253.95	93	5	13611.9	161.333	5	5516.49	70.7692		above periodicity values are calculated from the wilcox.test(data, conf.int = TRUE) function in R (version 4.1.2 (2021-11-01))				above AU values are calculated from the datawizard::describe_distribution(data, centrality = "median", ci = TRUE)) function in R (version 4.1.2 (2021-11-01))			above comparisons calculated from dunn.test::dunn.test(x, g, method ="holm" ) function R (version 4.1.2 (2021-11-01))
6	13234.3	110.889	6	62220	111.111	6	4515.39	120.75
7	31241.3	99.3333	7	45494.5	125	7	8296.25	119.25
8	63693	82.6667	8	21669.9	117.714	8	1268.1	100.667
9	49946.3	79.5	9	59241.3	116.571	9	5226.3	20.5
10	24837	83.7778	10	36121.7	115.667	10	829.107	61.1429
11	40285.4	83.0909	11	38868.3	111.111	11	1425.28	170.8
12	9545.41	90.8	12	49779.8	111.111	12	1892.15	38.2
13	9018.81	88.2857	13	51041.5	110.667	13	1126.18	126.333
14	48727.9	81.4545	14	67797.3	109	14	1660.47	106.857
15	28884.6	87.8	15	23849.6	113.714	15	828.242	125
16	5547.67	172	16	7986.5	133.6	16	3195.09	119.667
17	43285	83.5556	17	31629.8	142.571	17	3913.63	117.667
18	10049.4	167.2	18	36234.9	125	18	1690.75	99.1429
19	3758.21	88.8571	19	47989.6	111.111	19	1209.81	131.6
20	25656.6	82.2	20	21652.2	111.111	20	3898.22	136.8
21	22244.8	90.4444	21	57077	125	21	1208.26	133.6
22	11348.5	82	22	38072.4	117.5	22	3469.59	48.8333
23	25261.5	85	23	7134.8	130	23	1999.32	126.4
24	22316	88.4444	24	23477.9	112.5	24	16615.5	124.4
25	28193.9	79.6	25	8311.5	119.714	25	1173.25	85.4286
26	6030.91	86	26	6590.48	100	26	3671.63	118
27	33611.5	87.1111	27	30372.2	121	27	3602.78	116.4
28	7709.84	93.1429	28	9889.51	62	28	7344.44	115.6
29	14667.8	100.4	29	37308.9	121.667	29	1293.91	30.3158
30	16992.1	87	30	9271.91	121	30	7008.89	112.4
31	9737.85	78.5714	31	3226.34	79.5556	31	2764.2	25
32	1237.93	120.8	32	2588.01	64.7273	32	4460.28	53.8
33	15985.5	80.8889	33	4722.14	62.7273	33	8548.72	105.6
34	2592.18	88.5	34	13945.9	112	34	770.606	86.3333
35	4823.65	78.6667	35	4301.11	54.3636	35	787.316	85.6667
36	19234.9	78.6667	36	3580.14	109.667	36	2356.52	101.2
37	2724.64	86	37	16165.9	130	37	613.882	63
38	1568.03	85.3333	38	10909.6	127.2	38	585.963	100.4
39	10434.6	84.25	39	10567.4	121.2	39	6135.46	84.8571
40	2060.21	50.9231	40	17795.1	112.4	40	4876.3	74.6667
41	13975.7	82.75	41	5530.22	92.3333	41	12063.7	107.714
42	924.318	96	42	21105.6	125	42	9960.75	133.714
43	5666.62	127.2	43	36886.3	111.111	43	2274.06	173.2
44	3549.7	88.8571	44	55034.8	142.857	44	1553.26	93.1111
45	8605.3	80.75	45	14342.6	200	45	5860.34	137
46	14516.2	78.75	46	13037.5	122.333	46	5278.47	157.6
47	7081.8	92	47	37765.3	125	47	1656.54	56.1538
48	32696.1	80	48	69803.3	126.571	48	6467.65	106.8
49	2000.2	85	49	17521.8	111.111	49	873.022	112
50	13667.7	126	50	30328.4	125	50	2641.56	110.667
51	6001.53	78.75	51	11918	128.571	51	1166.1	101.667
52	6971.82	78.5	52	34156	119.714	52	6529.73	120.8
53	32484.5	78.25	53	11587.1	132.333	53	1733.49	115.6
54	2856.22	84	54	18166.8	108.857	54	5785.36	115.6
55	7013.65	103	55	27362.9	117	55	4694.22	79.7143
56	7219.14	84.2857	56	13383.3	135.2	56	745.14	39.3846
57	9118.43	90.6667	57	18697.3	107.333	57	874.825	48.8235
58	4757.83	105.6	58	11177.6	86	58	592.694	92.2222
59	2471.44	87.3333	59	16983.9	108.8	59	1204.72	27.6667
60	3785.12	79.1429	60	13874.6	106	60	3526.32	166
61	7026.78	80.5714	61	26948.1	106	61	2729.58	207.5
62	10605.6	83.4286	62	12586.5	101.6	62	3252.2	133.6
63	8386.24	82.5714	63	19756.1	125	63	4982.52	118.571
64	33857.5	80	64	19684.1	111.111	64	4486.06	46.9333
65	7671.98	78	65	85486.6	124.75	65	1925.03	103.75
66	6743.06	79.1429	66	32215.6	142.857	66	4940.43	51.875
67	7540.95	83.3333	67	40288.4	125	67	3099.53	118.571
68	1792.8	110	68	30432.9	100	68	931.094	113
69	3540	78	69	6130.42	122	69	8367.23	151
70	6324.7	84.3333	70	6211.53	105.111	70	542.953	41.375
71	14414.5	90.3333	71	23067.4	125.143	71	1383.76	94.2857
72	12947.8	90	72	5108.96	107	72	644.489	86.5714
73	14706.8	77.1429	73	10611.1	118	73	2105.97	118
74	12244.7	88.3333	74	19294.6	120.333	74	2404.47	125.6
75	6776.07	88.3333	75	18201.4	125	75	5134.39	111.2
76	8079	86.6667	76	7493	118.667	76	613.823	72.8571
77	20458	83.6667	77	10465.5	122.8	77	1398.73	102
78	12667.8	87	78	2810.12	118.4	78	1889.89	110
79	16162.2	74.2857	79	9721.21	112.4	79	1505.03	199.6
80	920.265	46.9091	80	5724.03	102	80	4043.27	124.75
81	3779.65	86.3333	81	12294.7	125	81	14060.2	199.6
82	9083.52	83.3333	82	35639.7	111.111	82	6964.78	142.571
83	9377.91	85	83	20384.8	111.111	83	1112.24	110.889
84	12515.2	71.5	84	22561.9	123.429	84	4372.5	199.6
85	24005.1	82.3636	85	13257.9	106.5	85	4078	199.6
86	68004.7	77.6667	86	40171.1	116.286	86	1144.56	112
87	11880.9	88	87	7093.73	125.2	87	2599.77	37.3846
88	27192.4	90.7273	88	14882.5	121.2	88	412.501	102
89	11245	95.75	89	6405.88	117.2	89	4846.03	87.6
90	47940.4	83.1667	90	7310.96	115.2	90	1731.84	28
91	21608.9	85.4545	91	20897.5	142.857	91	4376.19	27.8667
92	20149.2	99.8	92	30758.5	125	92	2370.49	117.714
93	9522.22	92.6667	93	5438.84	125	93	2040.01	103
94	24822.4	92.4444	94	16228.5	125	94	2060.38	151.6
95	14693.9	88.8889	95	33874.9	100	95	1776.61	150.4
96	11826.8	87.3333	96	90417.4	148.4	96	1840.74	104.857
97	15137.3	78.6	97	32793.3	125	97	4161.38	120.333
98	11251.8	86.5	98	5396.4	111.111	98	2683.77	20.0571
99	5030.2	82	99	5849.74	123.6	99	1627.65	113.333
100	14558.1	87.1429	100	22184	114.571	100	2608.98	134
101	9346.78	87	101	4271.14	116.8	101	1423.91	83
102	47572.2	85.25	102	25952.7	122.571	102	1741.62	131.6
103	6974.06	80.75	103	13868.2	126.333	103	3990.34	105
104	13222.6	80	104	14486.9	119.667	104	2612.81	36.375
105	21994.2	91.1429	105	11471.7	117.333	105	1671.19	116.4
106	11366.8	85.7143	106	19945.4	114	106	3293.86	27.619
107	24860.7	78.5	107	19678.1	125.6	107	4810.78	115.6
108	10045.9	90	108	22668.1	123.6	108	3528.59	110
109	5399.05	84.8571	109	40632.8	142.857	109	1683.25	107.6
110	6328.01	84	110	29065.3	102.667	110	621.131	67
111	25786.6	86	111	17403.7	111.111	111	1390.89	105.6
112	3955.14	85.1429	112	77993	125	112	1886.75	65.5
113	15700.7	82.5714	113	47739.8	125	113	1239.09	56.8889
114	20859.3	81.7143	114	41703.1	142.857	114	675.307	50.8
115	7625.7	94.3333	115	43330.9	125	115	961.596	100.4
116	9612.21	78.5714	116	60060.3	125	116	3031.62	158
117	8245.27	78.5714	117	47081.4	121	117	2962.52	162.4
118	11212.9	77.4286	118	14182.1	125	118	3322	88.6667
119	11382.9	90	119	30020.7	125	119	4804.19	124.8
120	1920.34	76.5714	120	31796.1	133.714	120	3429.8	60.2
121	6441.04	88	121	7389.9	107.6	121	2038.23	99.8
122	5697.16	87.3333	122	24380.5	129.333	122	310.7	70
123	9901.76	74	123	10432	97	123	6700.23	124.4
124	17665.3	86	124	8463.26	96.75	124	288.4	127.6
125	35091.3	84.3333	125	13896.9	122.333	125	3037.43	110.889
126	9472.48	84.3333	126	11846.2	115.667	126	2370.9	110.889
127	16229.8	84	127	21109.8	135.2	127	1076.53	93.8
128	8713.56	83.6667	128	15079.1	122	128	20270.9	115.75
129	1511.96	83.3333	129	12775.7	126	129	721.687	153.2
130	9562.46	86.25	130	16747.5	122.8	130	3846.57	211
131	44497.1	83.1667	131	7009.68	117.6	131	2684.99	98.25
132	30574.1	90.7273	132	6748.97	108.4	132	1622.96	112
133	22729.1	99.4	133	4315.11	99.6	133	348.667	43.1111
134	24553	80				134	3960.53	151.6
135	12810.5	86.4				135	9366.26	91.75
136	4480.03	85.6667				136	1792.76	90.25
137	16032.2	88				137	2527.05	116.333
138	9691.46	124.667				138	3539.43	97.7143
139	14368	79.5556				139	1220.56	135.6
140	2029.94	80.2857				140	4625.81	111.333
141	6376.01	116.667				141	3098.02	108.667
142	6115.76	87.25				142	1945.27	105.667
143	16443.2	86.75				143	1019.08	125.2
144	2952.66	75.5				144	1139.24	32.5263
145	2954.56	82.8571				145	1784.56	98
146	11845	79.25				146	1713.34	58.2
147	2954.04	79.25				147	802.025	50.5455
148	7653.73	90.2857				148	1179	109.2
149	9328.08	76.5				149	1463.79	105.2
150	5390.1	86.2857				150	934.932	46.7273
151	21613.1	85.4286				151	756.779	26.9474
152	18396.8	82				152	5675.52	62.25
153	44085.9	82				153	7786.86	199.6
154	3065.8	100.4				154	4960.25	110.889
155	10878.2	78.2857				155	1718.81	115.714
156	15217.5	78.2857				156	5646.47	99.5
157	13573.8	90				157	3664.56	124.75
158	31648.7	86.3333				158	2499.88	110.889
159	6200.02	85.3333				159	3536.92	109.778
160	2710.82	84.3333				160	6405.32	196.4
161	26241.3	101				161	5711.22	106.222
162	5367.37	199.6				162	3339.84	104.222
163	20645.6	82.3636				163	1178.66	133.714
164	7122.66	89.3333				164	5926.57	155
165	14374.9	88				165	2916.86	114.75
166	12085.4	86.4444				166	3874.41	113.714
167	22376.4	89.75				167	800.446	73.8182
168	5021.58	87.6667				168	2393.63	46.3333
169	19013	92.2857				169	1688.38	63.8462
170	5352.58	104				170	2349.16	91.7778
171	52627.1	88				171	2988.7	156.8
172	3190.63	116.4				172	2208.69	110
173	12269.3	82.5714				173	2165.54	106.8
174	46224.2	87.6667				174	2603.47	89
175	5355.15	102.4				175	1223.86	142
176	2385.72	100				176	2081.71	117.333
177	28491.8	91.8				177	3719.13	116
178	23972.5	86.4				178	1054.27	94.2857
179	12178.5	84.5714				179	1168.36	35.1579
180	22504.6	91.5				180	4245.38	109
181	60864	110.667				181	617.143	87.4286
182	33161.8	88.3636				182	1293.48	107.333
183	9459.47	91.6				183	1520.44	80.25
184	18575.9	90.4				184	742.38	126
185	25721.4	80				185	1061.02	125.6
186	28670.2	87.6				186	3060.97	120.8
187	10700.5	86				187	1384.65	98
188	4137.64	104				188	562.755	98
189	2045.36	89.75				189	923.004	97.3333
190	6032.51	87.7778				190	4074.86	97
191	14421.6	87.3333				191	911.856	96.6667
192	36177.8	91.5				192	2756.41	96
193	3366.9	121.333				193	1637.25	94.6667
194	2645.85	45.25				194	1111.67	39.5714
195	16875.8	90.25				195	510.391	46
196	26059.4	88				196	842.656	26.5263
197	3646.13	90				197	1166.46	90
198	15368.4	78.8889				198	723.349	53.6
199	12502.9	100				199	1852.62	76
200	4671.57	87				200	1844.07	101.6
201	2236.16	113.333				201	1044.38	87.6667
202	21274.5	83.4286				202	1077.32	87.3333
203	5119.39	85.1429				203	1059.79	86.6667
204	4545.36	92.5714				204	805.696	74
205	15052.5	79.5				205	3751.08	103.6
206	10625.2	89.4286				206	1299.98	102.8
207	12393.9	124.8				207	871.838	56.4444
208	4528.69	83.7143				208	809.817	63.25
209	4663.95	77.25				209	1400.76	100.4
210	17026.6	87.1429				210	551.254	83.3333
211	10851.2	101.667				211	726.035	45.6364
212	9743.98	87				212	1584.76	51.25
213	2319.14	75.75				213	526.801	31.1429
214	11036.9	86.2857				214	610.109	104.571
215	1931.85	54.3636				215	2184.94	54.9231
216	4914.06	83.3333				216	738.038	114.4
217	16792.5	83.4286				217	296.465	50
218	2192.24	56.2222				218	1354.44	110.889
219	15232.4	79.1429				219	2047.7	147.333
220	5180.97	111.2				220	1722.32	49.9
221	8065.4	110.8				221	3756.77	104.222
222	6365.08	90.6667				222	2648.88	49.9
223	11893.1	87.3333				223	2640.66	248.5
224	17714.2	86				224	2713.05	98
225	13180.8	85.6667				225	1045.74	103.778
226	6104.11	86				226	1265.55	180.4
227	8279.62	83.6667				227	4454.66	148.333
228	82153.4	76.6154				228	9626.02	221
229	44802.2	83.1667				229	6072.21	170.4
230	10689.3	142.333				230	1326.18	92
231	23700	69.8333				231	1925.54	90.8889
232	10734.2	73.4286				232	1385.67	133
233	4123.24	127.2				233	3761.03	108.857
234	6602.61	79.7778				234	2071.54	109.143
235	17321.1	83.5				235	1338.49	98.2857
236	9540.95	79				236	2291.64	38.6667
237	1860.89	43.3333				237	2115.32	114.667
238	9442.39	84.2857				238	1311.34	135.2
239	5576.74	39.8667				239	1834.96	93.4286
240	2867.39	86.3333				240	432.564	106
241	2627.43	78.2857				241	1042.81	48.6154
242	1283.83	48				242	2831.71	88.8571
243	19735.3	70.75				243	1121.42	102.333
244	9109.86	83				244	447.908	67.1111
245	28858.1	75.1429				245	790.109	50
246	6719.68	86				246	1544.73	49
247	40841.2	75.8182				247	2627.71	116.4
248	9385.44	87.4286				248	3364.5	114.8
249	2769.92	119.143				249	1011.63	113.6
250	69278.3	83.4				250	1358.76	92
251	3182.72	83.1429				251	1458.98	108.8
252	8449	80.2857				252	656.451	23.3913
253	9398.9	86				253	1012.74	66.5
254	17233.3	76				254	1172.93	105.6
255	4914.78	82.2857				255	1158.75	46.9091
256	26184.1	80				256	1717.71	51.8
257	3500.63	96.5714				257	4407.05	64.5
258	4386.84	93.7143				258	979.532	73.1429
259	15185.9	81				259	574.13	112.4
260	4304.28	86.2857				260	33571.6	110.889
261	4221.28	83.4286				261	694.217	40.6667
262	3565.4	88.6667				262	2025.4	118
263	17946.3	77.1429				263	5996.27	96
264	3123.25	72				264	1299.18	97.2
265	7192.9	79.4				265	2380.25	43.3913
266	60504	76.7692				266	6234.92	199.6
267	45288.2	83.1667				267	4448.19	199.2
268	8798.58	79.2				268	21474.3	166.333
269	14369.6	84.5				269	8290.67	166.333
270	7442.35	83.1111				270	1914.36	149.6
271	17470.3	79				271	1809.74	137.714
272	4504.58	98.4444				272	3366.28	113.5
273	6305.67	88.6667				273	1648.42	107.25
274	26443.8	78				274	1421.48	106.75
275	14645.5	77.6364				275	4155.31	33.5
276	2421.82	86.6667				276	3092.29	106
277	2822.13	75.75				277	1054.39	56
278	7076.68	102				278	2273.41	45.2222
279	5774.22	85.4286				279	2188.2	162
280	8909.17	82.8571				280	725.284	50.1818
281	5792.15	74.2857				281	1785.86	96.8571
282	17166.2	81				282	10346.1	76.4
283	6019.97	72				283	1413.81	108.857
284	21874.7	76.6667				284	3515.73	86.5
285	12525.9	76.8889				285	1067.64	74.6
286	2518.92	93				286	3582.45	93
287	8542.88	82.5				287	1497.67	28.56
288	11465.4	81.5				288	342.724	104.8
289	4578.52	84.6667				289	4320.21	87.75
290	1403.74	78.8571				290	788.949	98.8571
291	3364.91	83.6667				291	5975.87	137.6
292	22545.4	72.75				292	1514.04	114
293	2736.96	74.5714				293	1420.05	74.6667
294	16421.3	97.6667				294	1906.45	96
295	18584.2	73				295	2140.21	134
296	6702.03	82				296	3956.1	101.667
297	5835.18	81.7143				297	1381.16	129.6
298	5938.42	80.2857				298	667.513	107.333
299	1607.27	86.3333				299	1711.9	45.4286
300	13087.1	74.2857				300	3631.14	48
301	34311.4	78.6667				301	1525.12	124
302	2534.01	87.3333				302	1108.44	122
303	5224.01	78.2857				303	674.024	34.6667
304	14832.4	76.6				304	1171.6	50
305	52376.4	85.8182				305	4539.76	99
306	21692.6	85.8182				306	823.817	84
307	36060.7	81.6364				307	1179.49	49
308	26509.7	83.2				308	1116.58	52.3636
309	15803.5	80.6				309	973.607	94.6667
310	4121.54	93.4286				310	2083.84	110
311	18740.4	79.75				311	3118.82	38.8571
312	4570.18	87.25				312	1389.28	30.1111
313	18443.6	81.5				313	1159.88	105.6
314	2004.44	80.8571				314	3897.78	44.1667
315	2104.63	88.6667				315	455.217	65.25
316	3214.19	88.3333				316	1338.4	104.8
317	2976.63	84.6667				317	1280.78	85.6667
318	8942.04	86.4				318	1343.4	102.8
319	39805.7	76.4				319	2139.5	42.8333
320	12949.6	85.5556				320	1766.21	22.2609
321	36937.2	77.3333				321	1319.17	84
322	15544.3	90.7273
323	1250.39	112.4
324	76553.5	78.4
325	11388	85.5
326	9966.35	75
327	12229.5	85.6
328	1168.2	66
329	6899.4	82.75
330	6051.14	87.3333
331	3730.38	72.8571
332	18511.2	80.75
333	4942.92	86.5
334	27141.9	80.75
335	8496.33	87.4286
336	5052.34	87
337	6533.81	76.2857
338	10056.3	86.6667
339	6041.53	85.3333

## Sheet: Source data Fig. 2c
Time	Cell.1	Time	Cell.2
0	195	0	105
2	227	2	106
6	219	6	107
8	211	8	95
10	220	10	109
12	206	12	105
14	208	14	100
16	208	16	105
18	201	18	104
20	204	20	106
22	203	22	108
24	207	24	103
26	215	26	111
28	210	28	105
30	212	30	111
32	220	32	111
34	207	34	109
36	218	36	146
38	214	38	146
40	221	40	141
42	217	42	145
44	216	44	143
46	221	46	126
48	213	48	109
50	228	50	90
52	219	52	123
54	220	54	115
56	226	56	121
58	219	58	128
60	220	60	103
62	218	62	130
64	214	64	116
66	218	66	121
68	215	68	117
70	214	70	113
72	224	72	118
74	225	74	122
76	234	76	124
78	221	78	124
80	231	80	121
82	230	82	128
84	226	84	121
86	226	86	129
88	229	88	120
90	213	90	131
92	242	92	125
94	247	94	134
96	236	96	136
98	246	98	132
100	227	100	132
102	253	102	138
104	239	104	126
106	239	106	139
108	232	108	132
110	243	110	128
112	223	112	135
114	221	114	127
116	373	116	133
118	241	118	137
120	236	120	128
122	224	122	128
124	239	124	131
126	244	126	134
128	240	128	143
130	235	130	133
132	229	132	141
134	244	134	137
136	232	136	139
138	242	138	134
140	236	140	137
142	236	142	133
144	240	144	131
146	246	146	141
148	244	148	138
150	235	150	141
152	249	152	144
154	238	154	133
156	234	156	138
158	250	158	129
160	238	160	127
162	240	162	134
164	230	164	111
166	229	166	118
168	239	168	128
170	242	170	150
172	219	172	119
174	233	174	124
176	231	176	123
178	244	178	126
180	252	180	132
182	213	182	121
184	260	184	144
186	248	186	127
188	215	188	152
190	258	190	140
192	244	192	148
194	239	194	150
196	261	196	138
198	248	198	145
200	249	200	121
202	265	202	143
204	291	204	132
206	229	206	129
208	236	208	140
210	248	210	134
212	270	212	131
214	236	214	131
216	233	216	134
218	258	218	130
220	248	220	150
222	228	222	129
224	258	224	142
226	259	226	141
228	223	228	134
230	239	230	137
232	247	232	133
234	226	234	146
236	245	236	130
238	235	238	143
240	224	240	143
242	230	242	150
244	249	244	142
246	225	246	141
248	228	248	140
250	251	250	146
252	228	252	144
254	231	254	148
256	233	256	158
258	235	258	163
260	231	260	152
262	226	262	144
264	227	264	158
266	237	266	145
268	227	268	148
270	235	270	148
272	225	272	146
274	239	274	128
276	228	276	143
278	208	278	140
280	232	280	138
282	224	282	148
284	241	284	152
286	236	286	157
288	221	288	161
290	242	290	177
292	235	292	156
294	238	294	171
296	256	296	168
298	226	298	165
300	242	300	171
302	228	302	156
304	231	304	179
306	320	306	164
308	228	308	173
310	234	310	165
312	244	312	174
314	222	314	164
316	246	316	156
318	230	318	164
320	247	320	155
322	250	322	158
324	276	324	160
326	243	326	154
328	252	328	147
330	278	330	150
332	238	332	161
334	215	334	146
336	294	336	157
338	237	338	137
340	262	340	151
342	258	342	140
344	254	344	137
346	242	346	129
348	236	348	138
350	248	350	133
352	262	352	152
354	275	354	140
356	287	356	132
358	261	358	141
360	269	360	129
362	275	362	142
364	229	364	122
366	226	366	141
368	246	368	126
370	233	370	136
372	243	372	243
374	240	374	209
376	255	376	187
378	243	378	185
380	251	380	159
382	225	382	118
384	243	384	114
386	234	386	98
388	253	388	111
390	235	390	122
392	237	392	124
394	239	394	146
396	237	396	130
398	233	398	163
400	245	400	143
402	248	402	166
404	244	404	152
406	254	406	151
408	252	408	148
410	247	410	144
412	252	412	153
414	255	414	153
416	256	416	165
418	248	418	146
420	244	420	148
422	250	422	141
424	239	424	137
426	263	426	138
428	257	428	143
430	262	430	132
432	258	432	130
434	254	434	137
436	362	436	122
438	292	438	135
440	285	440	140
442	258	442	156
444	226	444	144
446	212	446	162
448	205	448	151
450	222	450	153
452	189	452	154
454	202	454	150
456	198	456	159
458	194	458	163
460	222	460	170
462	339	462	159
464	192	464	174
466	215	466	165
468	308	468	167
470	331	470	175
472	406	472	156
474	400	474	174
476	371	476	163
478	383	478	172
480	400	480	166
482	393	482	170
484	372	484	172
486	352	486	157
488	383	488	162
490	375	490	166
492	381	492	173
494	385	494	172
496	366	496	169
498	369	498	178
500	315	500	168
502	284	502	171
504	258	504	162
506	241	506	181
508	245	508	179
510	270	510	181
512	267	512	170
514	455	514	181
516	340	516	181
518	317	518	183
520	326	520	195
522	366	522	193
524	327	524	201
526	338	526	196
528	313	528	184
530	249	530	181
532	233	532	252
534	250	534	251
536	228	536	289
538	242	538	262
540	243	540	219
542	232	542	188
544	256	544	159
546	255	546	153
548	255	548	184
550	293	550	185
552	263	552	198
554	285	554	186
556	277	556	209
558	262	558	197
560	252	560	212
562	275	562	202
564	289	564	196
566	277	566	207
568	237	568	189
570	260	570	209
572	287	572	189
574	247	574	204
576	304	576	184
578	269	578	204
580	288	580	188
582	277	582	205
584	295	584	192
586	296	586	203
588	297	588	201
590	331	590	198
592	296	592	202
594	313	594	204
596	286	596	189
598	297	598	199
600	275	600	200
602	277	602	189
604	275	604	211
606	271	606	202
608	285	608	208
610	281	610	208
612	320	612	216
614	294	614	206
616	299	616	197
618	285	618	201
620	296	620	208
622	309	622	207
624	316	624	211
626	313	626	212
628	310	628	207
630	322	630	199
632	323	632	212
634	320	634	202
636	342	636	207
638	342	638	203
640	297	640	201
642	328	642	216
644	326	644	214
646	311	646	208
648	308	648	208
650	510	650	214
652	383	652	229
654	336	654	227
656	302	656	224
658	328	658	228
660	280	660	231
662	296	662	234
664	307	664	232
666	294	666	259
668	312	668	250
670	332	670	255
672	323	672	266
674	313	674	280
676	316	676	214
678	312	678	203
680	335	680	238
682	335	682	221
684	304	684	252
686	327	686	230
688	297	688	234
690	329	690	220
692	312	692	255
694	330	694	229
696	318	696	272
698	340	698	226
700	323	700	245
702	337	702	240
704	339	704	237
706	302	706	243
708	331	708	242
710	322	710	264
712	337	712	248
714	328	714	251
716	314	716	253
718	321	718	250
720	334	720	245
722	336	722	255
724	500	724	234
726	445	726	254
728	447	728	244
730	389	730	257
732	350	732	243
734	313	734	264
736	295	736	236
738	323	738	242
740	322	740	241
742	338	742	233
744	315	744	255
746	329	746	252
748	359	748	285
750	353	750	284
752	367	752	286
754	333	754	271
756	388	756	260
758	342	758	253
760	352	760	236
762	348	762	257
764	353	764	250
766	351	766	258
768	347	768	245
770	351	770	260
772	354	772	253
774	346	774	259
776	368	776	256
778	346	778	249
780	344	780	255
782	326	782	264
784	323	784	256
786	329	786	258
788	303	788	264
790	308	790	260
792	313	792	258
794	436	794	266
796	252	796	261
798	298	798	256
800	305	800	265
802	334	802	244
804	325	804	263
806	356	806	254
808	341	808	265
810	343	810	255
812	334	812	242
814	355	814	251
816	347	816	245
818	343	818	258
820	349	820	254
822	346	822	252
824	341	824	254
826	361	826	248
828	344	828	254
830	362	830	247
832	362	832	247
834	377	834	234
836	352	836	250
838	351	838	260
840	352	840	259
842	365	842	262
844	360	844	272
846	358	846	267
848	358	848	275
850	365	850	266
852	372	852	255
854	384	854	260
856	375	856	255
858	407	858	253
860	395	860	260
862	406	862	251
864	410	864	263
866	380	866	267
868	399	868	280
870	394	870	275
872	406	872	289
874	384	874	274
876	388	876	281
878	408	878	284
880	412	880	271
882	424	882	280
884	398	884	279
886	406	886	281
888	404	888	282
890	390	890	288
892	374	892	289
894	382	894	282
896	401	896	279
898	427	898	292
900	406	900	292
902	402	902	268
904	387	904	287
906	374	906	270
908	392	908	281
910	378	910	392
912	406	912	345
914	381	914	348
916	389	916	305
918	398	918	265
920	396	920	236
922	377	922	237
924	495	924	261
926	489	926	274
928	443	928	304
930	418	930	295
932	400	932	312
934	366	934	313
936	335	936	314
938	334	938	322
940	312	940	315
942	338	942	310
944	325	944	287
946	351	946	293
948	370	948	305
950	389	950	325
952	394	952	329
954	385	954	320
956	385	956	325
958	392	958	319
960	391	960	308
962	394	962	303
964	380	964	281
966	377	966	285
968	384	968	284
970	376	970	276
972	392	972	331
974	382	974	263
976	393	976	296
978	388	978	284
980	381	980	311
982	383	982	290
984	391	984	283
986	380	986	261
988	382	988	277
990	353	990	289
992	363	992	300
994	360	994	293
996	355	996	306
998	371	998	312

## Sheet: Rep. source data Fig. 2c-YNBD
													Time	Cell.1	Time	Cell.2	Time	Cell.3	Time	Cell.4	Time	Cell.5	Time	Cell.6	Time	Cell.7	Time	Cell.8	Time	Cell.9	Time	Cell.10
													0	90	0	100	0	91	1	126	47	56	66	67	0	126	0	75	0	182	0	68
													2	99	2	102	2	96	3	115	49	57	68	72	2	125	2	83	2	187	2	76
													4	97	4	97	4	91	5	112	51	59	70	66	4	127	4	83	4	190	4	78
													6	94	6	96	6	93	7	116	53	62	72	70	6	124	6	89	6	183	6	86
													8	99	8	100	8	93	9	108	55	69	74	70	8	124	8	87	8	185	8	82
													10	95	10	93	10	93	11	113	57	72	76	73	10	123	10	85	10	189	10	87
													12	91	12	101	12	97	13	114	59	67	78	75	12	129	12	93	12	183	12	86
													14	96	14	96	14	95	15	113	61	65	80	75	14	119	14	86	14	187	14	88
													16	93	16	99	16	93	17	112	63	70	82	72	16	122	16	87	16	181	16	88
													18	97	18	96	18	90	19	116	65	72	84	75	18	126	18	89	18	191	18	91
													20	96	20	95	20	91	21	121	67	71	86	79	20	117	20	83	20	194	20	90
													22	101	22	97	22	91	23	114	69	76	88	78	22	122	22	87	22	186	22	92
													24	101	24	98	24	89	25	120	71	68	90	77	24	127	24	85	24	190	24	93
													26	94	26	95	26	96	27	115	73	75	92	73	26	126	26	84	26	194	26	88
													28	101	28	93	28	95	29	115	75	72	94	76	28	124	28	86	28	185	28	93
													30	103	30	97	30	96	31	111	77	76	96	67	30	119	30	83	30	191	30	90
													32	100	32	95	32	91	33	125	79	76	98	77	32	119	32	88	32	193	32	93
													34	102	34	92	34	97	35	122	81	74	100	70	34	119	34	85	34	187	34	92
													36	99	36	98	36	98	37	121	83	78	102	94	36	119	36	81	36	187	36	91
													38	103	38	93	38	96	39	129	85	73	104	78	38	124	38	86	38	183	38	87
													40	101	40	96	40	93	41	121	87	77	106	80	40	124	40	86	40	187	40	89
													42	101	42	90	42	98	43	127	89	79	108	83	42	129	42	86	42	183	42	90
													44	100	44	96	44	96	45	121	91	74	110	86	44	127	44	87	44	186	44	90
													46	100	46	95	46	100	47	123	93	79	112	81	46	129	46	87	46	189	46	88
													48	102	48	94	48	97	49	121	95	81	114	86	48	132	48	93	48	181	48	93
													50	97	50	96	50	98	51	120	97	80	116	86	50	130	50	86	50	189	50	88
													52	101	52	97	52	105	53	126	99	83	118	83	52	130	52	91	52	188	52	95
													54	98	54	100	54	103	55	128	101	87	120	93	54	129	54	90	54	177	54	88
													56	97	56	103	56	101	57	136	103	82	122	94	56	136	56	91	56	185	56	89
													58	99	58	99	58	111	59	136	105	79	124	94	58	128	58	91	58	187	58	91
													60	99	60	98	60	101	61	134	107	87	126	97	60	128	60	91	60	172	60	89
													62	99	62	102	62	114	63	135	109	89	128	100	62	135	62	87	62	190	62	94
													64	97	64	98	64	103	65	144	111	83	130	98	64	124	64	90	64	191	64	91
													66	99	66	101	66	96	67	140	113	84	132	107	66	122	66	85	66	176	66	87
													68	94	68	99	68	106	69	134	115	87	134	99	68	120	68	90	68	176	68	92
													70	102	70	98	70	97	71	131	117	72	136	109	70	122	70	86	70	178	70	94
													72	97	72	103	72	114	73	132	119	85	138	105	72	132	72	88	72	168	72	94
													74	101	74	107	74	100	75	135	121	86	140	116	74	119	74	90	74	174	74	95
													76	100	76	98	76	112	77	140	123	88	142	102	76	120	76	89	76	181	76	99
													78	105	78	93	78	99	79	130	125	88	144	117	78	127	78	89	78	164	78	106
													80	102	80	99	80	104	81	140	127	88	146	103	80	121	80	91	80	174	80	99
													82	134	82	99	82	106	83	139	129	92	148	118	82	124	82	91	82	179	82	102
													84	100	84	96	84	98	85	134	131	92	150	108	84	131	84	94	84	176	84	102
													86	86	86	94	86	112	87	141	133	95	152	117	86	129	86	91	86	181	86	103
													88	101	88	95	88	93	89	133	135	92	154	112	88	130	88	90	88	187	88	98
													90	117	90	95	90	99	91	145	137	85	156	125	90	125	90	94	90	173	90	94
													92	131	92	96	92	105	93	141	139	89	158	111	92	124	92	93	92	177	92	98
													94	122	94	99	94	90	95	139	141	81	160	123	94	137	94	96	94	190	94	96
													96	124	96	105	96	112	97	142	143	91	162	115	96	127	96	92	96	175	96	104
													98	113	98	102	98	109	99	141	145	91	164	116	98	135	98	93	98	192	98	102
													100	101	100	101	100	111	101	140	147	95	166	116	100	133	100	95	100	185	100	104
													102	94	102	107	102	105	103	134	149	97	168	119	102	137	102	97	102	185	102	107
													104	86	104	102	104	111	105	149	151	96	170	116	104	133	104	99	104	193	104	105
													106	94	106	103	106	113	107	138	153	97	172	125	106	131	106	99	106	182	106	103
													108	95	108	101	108	111	109	149	155	95	174	116	108	133	108	100	108	182	108	107
													110	98	110	104	110	110	111	142	157	93	176	124	110	135	110	104	110	188	110	99
													112	100	112	100	112	104	113	143	159	98	178	123	112	131	112	106	112	178	112	106
													114	102	114	101	114	101	115	137	161	94	180	124	114	131	114	103	114	197	114	105
													116	94	116	104	116	107	117	140	163	95	182	124	116	124	116	104	116	182	116	105
													118	97	118	98	118	106	119	138	165	88	184	121	118	125	118	104	118	184	118	107
													120	98	120	103	120	99	121	133	167	93	186	125	120	127	120	101	120	186	120	107
													122	103	122	97	122	98	123	140	169	91	188	130	122	119	122	102	122	183	122	104
													124	101	124	97	124	96	125	142	171	96	190	124	124	131	124	93	124	188	124	110
													126	100	126	102	126	105	127	136	173	92	192	129	126	130	126	102	126	188	126	106
													128	98	128	95	128	102	129	140	175	100	194	123	128	125	128	96	128	187	128	103
													130	97	130	97	130	105	131	143	177	99	196	122	130	123	130	98	130	183	130	102
													132	96	132	93	132	113	133	135	179	101	198	123	132	120	132	98	132	256	132	108
													134	97	134	94	134	96	135	138	181	99	200	125	134	122	134	101	134	182	134	104
													136	99	136	96	136	103	137	138	183	102	202	131	136	129	136	97	136	171	136	97
													138	97	138	89	138	104	139	142	185	107	204	133	138	128	138	103	138	160	138	105
													140	91	140	88	140	99	141	150	187	109	206	137	140	133	140	94	140	165	140	108
													142	95	142	87	142	108	143	147	189	103	208	138	142	130	142	94	142	190	142	101
													144	95	144	90	144	108	145	142	191	104	210	140	144	136	144	98	144	198	144	106
													146	95	146	94	146	102	147	139	193	97	212	139	146	128	146	100	146	199	146	103
													148	96	148	97	148	115	149	139	195	97	214	137	148	131	148	94	148	203	148	105
													150	106	150	94	150	102	151	135	197	102	216	134	150	126	150	98	150	207	150	91
													152	97	152	107	152	112	153	135	199	100	218	138	152	129	152	96	152	182	152	103
													154	99	154	98	154	107	155	139	201	103	220	138	154	127	154	97	154	208	154	95
													156	107	156	104	156	110	157	136	203	111	222	134	156	129	156	100	156	181	156	102
													158	96	158	95	158	113	159	129	205	109	224	132	158	129	158	91	158	188	158	97
													160	108	160	97	160	112	161	136	207	109	226	128	160	155	160	94	160	190	160	95
													162	98	162	98	162	111	163	136	209	107	228	125	162	122	162	91	162	183	162	105
													164	99	164	91	164	109	165	125	211	106	230	128	164	118	164	87	164	177	164	99
													166	106	166	104	166	120	167	165	213	112	232	128	166	114	166	98	166	161	166	101
													168	97	168	98	168	109	169	146	215	111	234	129	168	139	168	96	168	208	168	101
													170	101	170	89	170	111	171	144	217	112	236	133	170	113	170	93	170	184	170	103
													172	107	172	100	172	109	173	156	219	106	238	133	172	121	172	99	172	192	172	90
													174	99	174	96	174	107	175	149	221	102	240	125	174	120	174	94	174	193	174	89
													176	105	176	101	176	119	177	163	223	106	242	126	176	124	176	94	176	194	176	103
													178	104	178	102	178	105	179	149	225	110	244	122	178	132	178	98	178	191	178	99
													180	101	180	106	180	101	181	144	227	103	246	131	180	132	180	98	180	196	180	99
													182	110	182	105	182	113	183	142	229	105	248	126	182	133	182	96	182	189	182	100
													184	109	184	90	184	104	185	144	231	101	250	138	184	133	184	94	184	192	184	100
													186	105	186	91	186	116	187	142	233	103	252	125	186	131	186	98	186	169	186	94
													188	108	188	95	188	100	189	138	235	96	254	117	188	131	188	95	188	188	188	103
													190	104	190	99	190	110	191	144	237	102	256	130	190	127	190	95	190	185	190	96
													192	103	192	108	192	105	193	140	239	98	258	118	192	133	192	95	192	177	192	99
													194	103	194	97	194	111	195	141	241	97	260	123	194	125	194	95	194	186	194	105
													196	105	196	100	196	112	197	151	243	101	262	128	196	130	196	95	196	183	196	96
													198	107	198	103	198	117	199	139	245	113	264	128	198	122	198	91	198	178	198	104
													200	113	200	98	200	122	201	149	247	99	266	121	200	135	200	97	200	182	200	95
													202	113	202	103	202	116	203	152	249	110	268	126	202	124	202	94	202	179	202	103
													204	111	204	98	204	123	205	135	251	106	270	115	204	131	204	99	204	194	204	89
													206	109	206	101	206	109	207	155	253	103	272	117	206	127	206	92	206	194	206	105
													208	105	208	98	208	120	209	149	255	103	274	123	208	130	208	101	208	187	208	101
													210	103	210	97	210	112	211	137	257	104	276	126	210	123	210	94	210	193	210	103
													212	106	212	105	212	111	213	149	259	100	278	119	212	128	212	99	212	194	212	107
													214	106	214	103	214	113	215	145	261	105	280	131	214	121	214	99	214	189	214	114
													216	106	216	106	216	125	217	136	263	104	282	120	216	129	216	96	216	191	216	111
													218	107	218	104	218	119	219	145	265	103	284	125	218	125	218	98	218	192	218	112
													220	101	220	100	220	122	221	146	267	103	286	120	220	124	220	99	220	188	220	118
													222	118	222	113	222	123	223	146	269	106	288	123	222	121	222	102	222	192	222	111
													224	105	224	103	224	105	225	137	271	106	290	118	224	125	224	92	224	187	224	109
													226	102	226	103	226	112	227	144	273	106	292	128	226	114	226	103	226	185	226	105
													228	114	228	107	228	123	229	140	275	109	294	128	228	121	228	99	228	191	228	101
													230	104	230	102	230	116	231	137	277	113	296	130	230	119	230	98	230	184	230	111
													232	118	232	109	232	118	233	145	279	109	298	126	232	124	232	103	232	195	232	104
													234	105	234	101	234	114	235	143	281	109	300	129	234	126	234	100	234	182	234	106
													236	111	236	105	236	111	237	138	283	107	302	126	236	135	236	101	236	192	236	104
													238	121	238	108	238	127	239	144	285	112	304	139	238	145	238	106	238	183	238	107
													240	110	240	106	240	114	241	141	287	107	306	132	240	144	240	101	240	181	240	104
													242	116	242	111	242	119	243	146	289	112	308	143	242	138	242	99	242	184	242	104
													244	120	244	108	244	125	245	142	291	109	310	136	244	140	244	99	244	180	244	110
													246	113	246	106	246	124	247	142	293	106	312	139	246	135	246	98	246	183	246	104
													248	121	248	108	248	131	249	146	295	109	314	138	248	134	248	101	248	184	248	106
													250	118	250	106	250	112	251	127	297	103	316	142	250	121	250	98	250	184	250	107
													252	117	252	113	252	130	253	149	299	104	318	138	252	120	252	97	252	184	252	105
													254	123	254	115	254	112	255	140	301	109	320	142	254	125	254	95	254	190	254	101
													256	120	256	93	256	126	257	141	303	113	322	140	256	123	256	99	256	184	256	102
													258	124	258	105	258	118	259	142	305	110	324	138	258	132	258	96	258	180	258	103
													260	119	260	113	260	111	261	136	307	112	326	148	260	131	260	100	260	175	260	104
													262	123	262	107	262	123	263	143	309	110	328	146	262	120	262	95	262	187	262	98
													264	120	264	110	264	113	265	137	311	113	330	141	264	129	264	90	264	185	264	101
													266	120	266	111	266	112	267	141	313	113	332	140	266	125	266	99	266	188	266	100
													268	119	268	117	268	117	269	153	315	112	334	147	268	123	268	95	268	185	268	99
													270	119	270	115	270	108	271	137	317	109	336	149	270	124	270	97	270	197	270	96
													272	121	272	105	272	126	273	153	319	109	338	153	272	130	272	94	272	188	272	94
													274	112	274	119	274	110	275	147	321	120	340	144	274	121	274	94	274	188	274	97
													276	116	276	107	276	112	277	146	323	118	342	156	276	117	276	93	276	187	276	92
													278	110	278	119	278	119	279	150	325	98	344	150	278	135	278	89	278	183	278	93
													280	111	280	110	280	119	281	148	327	104	346	160	280	115	280	85	280	180	280	90
													282	112	282	113	282	119	283	146	329	107	348	161	282	126	282	86	282	192	282	90
													284	109	284	118	284	126	285	147	331	97	350	158	284	116	284	84	284	188	284	95
													286	110	286	113	286	122	287	149	333	106	352	164	286	121	286	86	286	186	286	91
													288	110	288	108	288	129	289	143	335	110	354	154	288	124	288	89	288	186	288	98
													290	112	290	113	290	128	291	142	337	101	356	145	290	116	290	91	290	178	290	91
													292	185	292	111	292	120	293	145	339	107	358	157	292	130	292	92	292	187	292	96
													294	113	294	103	294	124	295	140	341	105	360	148	294	113	294	93	294	185	294	92
													296	103	296	107	296	121	297	141	343	106	362	147	296	120	296	92	296	175	296	100
													298	88	298	116	298	113	299	144	345	111	364	158	298	121	298	96	298	185	298	90
													300	86	300	105	300	119	301	145	347	112	366	153	300	112	300	91	300	183	300	101
													302	102	302	125	302	118	303	144	349	109	368	147	302	116	302	100	302	183	302	97
													304	101	304	117	304	125	305	139	351	117	370	156	304	113	304	95	304	177	304	98
													306	110	306	115	306	122	307	136	353	105	372	146	306	115	306	95	306	179	306	106
													308	107	308	113	308	125	309	134	355	112	374	155	308	110	308	106	308	182	308	103
													310	120	310	112	310	119	311	135	357	99	376	155	310	108	310	101	310	173	310	102
													312	127	312	145	312	119	313	136	359	104	378	146	312	113	312	107	312	184	312	100
													314	118	314	134	314	115	315	124	361	100	380	158	314	102	314	100	314	177	314	103
													316	129	316	119	316	120	317	123	363	108	382	140	316	114	316	104	316	176	316	100
													318	127	318	107	318	113	319	136	365	98	384	147	318	105	318	101	318	175	318	102
													320	116	320	90	320	118	321	133	367	106	386	155	320	110	320	92	320	179	320	105
													322	131	322	87	322	129	323	147	369	99	388	142	322	106	322	100	322	175	322	107
													324	121	324	111	324	121	325	136	371	106	390	148	324	111	324	97	324	173	324	108
													326	122	326	98	326	139	327	137	373	104	392	133	326	108	326	98	326	177	326	109
													328	126	328	112	328	121	329	149	375	101	394	153	328	111	328	95	328	166	328	113
													330	126	330	109	330	138	331	138	377	112	396	127	330	119	330	88	330	170	330	107
													332	125	332	113	332	127	333	146	379	102	398	137	332	119	332	102	332	170	332	115
													334	118	334	113	334	118	335	147	381	114	400	150	334	113	334	88	334	161	334	107
													336	125	336	119	336	124	337	140	383	108	402	132	336	116	336	98	336	169	336	109
													338	118	338	114	338	128	339	158	385	108	404	144	338	123	338	98	338	167	338	105
													340	125	340	119	340	124	341	147	387	116	406	137	340	121	340	93	340	164	340	112
													342	120	342	111	342	120	343	148	389	115	408	150	342	120	342	94	342	161	342	107
													344	112	344	109	344	108	345	147	391	112	410	143	344	128	344	95	344	163	344	108
													346	128	346	111	346	137	347	150	393	118	412	143	346	128	346	104	346	173	346	106
													348	125	348	114	348	118	349	140	395	115	414	150	348	122	348	101	348	173	348	202
													350	124	350	116	350	119	351	152	397	124	416	135	350	111	350	100	350	162	350	166
													352	125	352	115	352	125	353	151	399	119	418	140	352	120	352	100	352	157	352	149
													354	124	354	115	354	112	355	154	401	111	420	142	354	115	354	97	354	160	354	156
													356	128	356	119	356	132	357	151	403	116	422	134	356	115	356	101	356	164	356	130
													358	122	358	116	358	112	359	147	405	113	424	135	358	145	358	100	358	162	358	104
													360	129	360	117	360	123	361	153	407	121	426	131	360	111	360	100	360	185	360	76
													362	122	362	115	362	109	363	158	409	117	428	141	362	108	362	95	362	172	362	70
													364	126	364	120	364	115	365	157	411	119	430	129	364	108	364	100	364	182	364	95
													366	120	366	122	366	105	367	165	413	125	432	117	366	119	366	93	366	187	366	91
													368	117	368	118	368	112	369	156	415	118	434	137	368	112	368	96	368	177	368	107
													370	123	370	116	370	120	371	155	417	116	436	137	370	102	370	97	370	175	370	103
													372	112	372	117	372	121	373	155	419	106	438	138	372	114	372	98	372	186	372	108
													374	123	374	121	374	130	375	153	421	127	440	137	374	113	374	99	374	167	374	100
													376	113	376	114	376	136	377	144	423	111	442	128	376	115	376	96	376	165	376	109
													378	123	378	124	378	146	379	142	425	114	444	133	378	112	378	93	378	173	378	104
													380	116	380	116	380	151	381	156	427	118	446	133	380	116	380	98	380	177	380	107
													382	121	382	118	382	141	383	167	429	113	448	135	382	102	382	100	382	168	382	97
													384	114	384	121	384	132	385	154	431	110	450	144	384	124	384	96	384	173	384	103
													386	115	386	111	386	124	387	151	433	113	452	136	386	105	386	89	386	188	386	105
													388	120	388	115	388	114	389	160	435	110	454	135	388	122	388	102	388	178	388	102
													390	117	390	106	390	112	391	152	437	114	456	148	390	104	390	87	390	178	390	107
													392	121	392	111	392	123	393	143	439	115	458	145	392	125	392	96	392	179	392	106
													394	122	394	119	394	124	395	149	441	115	460	144	394	110	394	93	394	180	394	111
													396	117	396	115	396	132	397	145	443	116	462	146	396	128	396	103	396	167	396	108
													398	126	398	111	398	129	399	145	445	118	464	150	398	105	398	101	398	183	398	102
													400	111	400	118	400	127	401	144	447	115	466	153	400	110	400	99	400	169	400	109
													402	115	402	116	402	128	403	147	449	121	468	157	402	100	402	102	402	171	402	104
													404	112	404	121	404	111	405	144	451	114	470	164	404	110	404	107	404	179	404	112
													406	131	406	118	406	125	407	153	453	120	472	161	406	105	406	106	406	169	406	107
													408	124	408	117	408	111	409	149	455	117	474	149	408	105	408	98	408	163	408	110
													410	103	410	124	410	131	411	158	457	115	476	161	410	112	410	96	410	172	410	110
													412	128	412	112	412	123	413	157	459	114	478	157	412	96	412	102	412	164	412	110
													414	124	414	126	414	131	415	151	461	112	480	164	414	116	414	103	414	162	414	113
													416	133	416	116	416	123	417	168	463	112	482	161	416	99	416	102	416	161	416	112
													418	133	418	106	418	131	419	148	465	112	484	142	418	108	418	98	418	155	418	115
													420	122	420	114	420	136	421	162	467	116	486	157	420	107	420	101	420	155	420	113
													422	131	422	110	422	122	423	153	469	111	488	265	422	110	422	96	422	163	422	113
													424	131	424	121	424	143	425	154	471	123	490	177	424	102	424	101	424	159	424	109
													426	141	426	111	426	126	427	150	473	110	492	168	426	112	426	101	426	173	426	108
													428	139	428	125	428	143	429	153	475	118	494	148	428	109	428	96	428	176	428	110
													430	133	430	120	430	126	431	151	477	113	496	133	430	107	430	95	430	177	430	112
													432	117	432	110	432	137	433	150	479	113	498	136	432	112	432	94	432	177	432	109
													434	135	434	119	434	131	435	164	481	113	500	145	434	106	434	84	434	171	434	111
													436	120	436	113	436	125	437	155	483	119	502	142	436	113	436	84	436	179	436	109
													438	106	438	114	438	131	439	159	485	118	504	124	438	104	438	85	438	174	438	121
													440	104	440	109	440	123	441	154	487	112	506	171	440	116	440	94	440	179	440	113
													442	118	442	113	442	136	443	156	489	116	508	139	442	105	442	89	442	167	442	119
													444	122	444	120	444	124	445	147	491	121	510	165	444	121	444	96	444	183	444	113
													446	117	446	106	446	133	447	150	493	115	512	164	446	102	446	92	446	172	446	111
													448	121	448	119	448	126	449	153	495	126	514	150	448	110	448	90	448	172	448	113
													450	113	450	106	450	131	451	154	497	115	516	165	450	103	450	90	450	164	450	111
													452	127	452	115	452	130	453	151	499	123	518	169	452	109	452	91	452	158	452	114
													454	119	454	111	454	130	455	150	501	123	520	160	454	111	454	88	454	170	454	115
													456	120	456	127	456	131	457	151	503	122	522	155	456	106	456	96	456	166	456	120
													458	134	458	100	458	139	459	142	505	134	524	164	458	108	458	94	458	183	458	120
													460	111	460	96	460	131	461	140	507	118	526	163	460	106	460	86	460	172	460	128
													462	127	462	112	462	135	463	147	509	128	528	156	462	106	462	93	462	174	462	128
													464	124	464	106	464	138	465	144	511	115	530	158	464	103	464	92	464	194	464	126
													466	114	466	116	466	138	467	152	513	110	532	211	466	102	466	96	466	184	466	119
													468	121	468	105	468	148	469	150	515	126	534	154	468	105	468	94	468	189	468	123
													470	118	470	108	470	139	471	158	517	117	536	161	470	102	470	94	470	193	470	114
													472	125	472	111	472	143	473	161	519	130	538	166	472	104	472	96	472	181	472	122
													474	119	474	116	474	139	475	149	521	122	540	160	474	102	474	97	474	194	474	128
													476	125	476	112	476	138	477	151	523	126	542	162	476	110	476	91	476	189	476	121
													478	118	478	119	478	135	479	158	525	125	544	173	478	105	478	94	478	177	478	115
													480	123	480	112	480	133	481	160	527	125	546	175	480	114	480	94	480	183	480	117
													482	124	482	113	482	132	483	158	529	123	548	172	482	110	482	95	482	176	482	127
													484	118	484	107	484	135	485	153	531	130	550	174	484	110	484	89	484	151	484	120
													486	121	486	104	486	124	487	163	533	124	552	177	486	106	486	88	486	171	486	119
													488	122	488	107	488	152	489	175	535	123	554	182	488	118	488	87	488	169	488	134
													490	128	490	109	490	137	491	160	537	118	556	169	490	111	490	94	490	169	490	125
													492	123	492	106	492	149	493	153	539	120	558	174	492	119	492	89	492	178	492	129
													494	125	494	112	494	134	495	174	541	125	560	175	494	107	494	91	494	186	494	122
													496	121	496	112	496	147	497	157	543	122	562	171	496	121	496	93	496	159	496	135
													498	129	498	114	498	117	499	207	545	122	564	184	498	111	498	97	498	169	498	123
													500	121	500	93	500	122	501	145	547	118	566	172	500	121	500	84	500	173	500	125
													502	129	502	112	502	137	503	148	549	119	568	170	502	115	502	87	502	161	502	120
													504	125	504	106	504	131	505	160	551	113	570	169	504	121	504	96	504	169	504	122
													506	136	506	106	506	131	507	164	553	115	572	169	506	110	506	92	506	155	506	123
													508	126	508	103	508	137	509	150	555	111	574	169	508	111	508	92	508	166	508	125
													510	136	510	101	510	142	511	169	557	125	576	154	510	118	510	97	510	160	510	128
													512	127	512	105	512	133	513	162	559	120	578	166	512	105	512	95	512	146	512	123
													514	130	514	105	514	140	515	152	561	115	580	157	514	108	514	116	514	156	514	133
													516	123	516	109	516	139	517	162	563	120	582	154	516	107	516	92	516	155	516	120
													518	128	518	111	518	136	519	144	565	114	584	154	518	111	518	88	518	154	518	134
													520	124	520	103	520	143	521	140	567	114	586	142	520	105	520	130	520	155	520	130
													522	123	522	105	522	137	523	140	569	115	588	149	522	114	522	128	522	156	522	130
													524	123	524	108	524	147	525	140	571	111	590	148	524	112	524	123	524	160	524	123
													526	128	526	108	526	141	527	149	573	114	592	174	526	117	526	99	526	172	526	132
													528	108	528	110	528	133	529	155	575	112	594	169	528	104	528	86	528	149	528	130
													530	126	530	112	530	147	531	143	577	106	596	179	530	116	530	80	530	164	530	132
													532	121	532	96	532	137	533	156	579	112	598	181	532	107	532	86	532	164	532	128
													534	126	534	113	534	144	535	152	581	110	600	182	534	119	534	92	534	171	534	129
													536	128	536	107	536	132	537	151	583	107	602	187	536	109	536	96	536	177	536	133
													538	120	538	107	538	140	539	157	585	115	604	172	538	121	538	92	538	159	538	131
													540	121	540	113	540	138	541	151	587	116	606	177	540	118	540	97	540	177	540	132
													542	115	542	108	542	139	543	165	589	114	608	177	542	114	542	98	542	166	542	137
													544	114	544	118	544	141	545	152	591	125	610	191	544	115	544	97	544	170	544	137
													546	114	546	111	546	134	547	162	593	119	612	175	546	118	546	91	546	182	546	136
													548	124	548	105	548	138	549	160	595	122	614	184	548	111	548	94	548	173	548	133
													550	118	550	115	550	137	551	169	597	116	616	171	550	118	550	95	550	168	550	140
													552	110	552	114	552	144	553	165	599	124	618	169	552	120	552	94	552	164	552	140
													554	118	554	109	554	133	555	162	601	120	620	181	554	111	554	90	554	158	554	144
													556	117	556	108	556	135	557	172	603	120	622	179	556	117	556	95	556	173	556	146
													558	125	558	122	558	149	559	162	605	121	624	189	558	112	558	93	558	165	558	145
													560	119	560	110	560	130	561	179	607	130	626	193	560	113	560	93	560	171	560	150
													562	118	562	109	562	139	563	165	609	128	628	189	562	116	562	88	562	167	562	158
													564	128	564	153	564	143	565	178	611	127	630	203	564	124	564	89	564	176	564	144
													566	119	566	108	566	136	567	167	613	124	632	174	566	118	566	92	566	166	566	156
													568	136	568	93	568	144	569	177	615	131	634	181	568	121	568	92	568	162	568	148
													570	126	570	107	570	140	571	167	617	136	636	181	570	115	570	93	570	176	570	157
													572	126	572	108	572	146	573	172	619	132	638	161	572	117	572	100	572	187	572	158
													574	130	574	110	574	148	575	174	621	144	640	177	574	119	574	99	574	182	574	157
													576	118	576	133	576	138	577	173	623	142	642	185	576	121	576	98	576	197	576	158
													578	132	578	104	578	145	579	182	625	136	644	176	578	123	578	99	578	191	578	154
													580	121	580	89	580	139	581	176	627	138	646	200	580	126	580	109	580	178	580	156
													582	121	582	95	582	137	583	178	629	133	648	183	582	120	582	104	582	190	582	152
													584	125	584	124	584	148	585	174	631	126	650	188	584	135	584	110	584	188	584	149
													586	122	586	113	586	141	587	173	633	132	652	177	586	128	586	110	586	179	586	145
													588	131	588	103	588	147	589	172	635	134	654	173	588	129	588	109	588	180	588	142
													590	132	590	173	590	146	591	173	637	128	656	184	590	127	590	111	590	191	590	146
													592	129	592	142	592	147	593	170	639	131	658	169	592	134	592	108	592	180	592	153
													594	130	594	137	594	157	595	174	641	128	660	167	594	129	594	116	594	188	594	152
													596	207	596	114	596	150	597	179	643	128	662	177	596	135	596	107	596	186	596	151
													598	172	598	101	598	154	599	177	645	138	664	173	598	139	598	110	598	186	598	154
													600	158	600	91	600	148	601	175	647	132	666	169	600	133	600	111	600	188	600	162
													602	145	602	117	602	139	603	174	649	137	668	175	602	140	602	107	602	175	602	150
													604	134	604	135	604	136	605	182	651	133	670	157	604	124	604	111	604	192	604	151
													606	114	606	127	606	126	607	170	653	131	672	165	606	121	606	107	606	196	606	154
													608	88	608	117	608	134	609	172	655	134	674	166	608	129	608	105	608	194	608	151
													610	99	610	122	610	130	611	158	657	125	676	167	610	128	610	102	610	197	610	151
													612	117	612	129	612	138	613	155	659	133	678	173	612	125	612	102	612	192	612	154
													614	121	614	120	614	134	615	154	661	128	680	166	614	128	614	97	614	197	614	145
													616	130	616	128	616	134	617	156	663	129	682	171	616	128	616	104	616	200	616	165
													618	135	618	122	618	135	619	168	665	123	684	156	618	127	618	108	618	188	618	150
													620	127	620	123	620	137	621	161	667	127	686	161	620	124	620	110	620	201	620	158
													622	130	622	163	622	146	623	162	669	126	688	156	622	135	622	106	622	195	622	146
													624	126	624	157	624	141	625	172	671	130	690	160	624	129	624	109	624	187	624	154
													626	128	626	173	626	148	627	163	673	135	692	158	626	127	626	108	626	186	626	156
													628	133	628	170	628	143	629	170	675	125	694	165	628	133	628	102	628	185	628	146
													630	127	630	152	630	149	631	163	677	134	696	168	630	132	630	111	630	190	630	151
													632	139	632	135	632	156	633	160	679	129	698	181	632	131	632	106	632	188	632	153
													634	130	634	124	634	142	635	164	681	135	700	170	634	133	634	105	634	190	634	149
													636	142	636	121	636	159	637	157	683	138	702	179	636	133	636	107	636	193	636	152
													638	131	638	113	638	145	639	152	685	137	704	176	638	131	638	105	638	177	638	149
													640	131	640	118	640	142	641	153	687	130	706	175	640	129	640	110	640	189	640	159
													642	146	642	124	642	148	643	158	689	139	708	176	642	134	642	108	642	181	642	156
													644	133	644	115	644	143	645	160	691	136	710	182	644	131	644	110	644	189	644	159
													646	147	646	122	646	152	647	162	693	141	712	172	646	129	646	117	646	182	646	154
													648	139	648	122	648	148	649	173	695	136	714	179	648	136	648	112	648	188	648	151
													650	140	650	127	650	152	651	156	697	142	716	188	650	133	650	112	650	180	650	155
													652	141	652	109	652	154	653	167	699	132	718	181	652	135	652	107	652	180	652	152
													654	148	654	121	654	145	655	164	701	139	720	201	654	133	654	114	654	183	654	157
													656	138	656	115	656	145	657	170	703	145	722	194	656	132	656	114	656	180	656	151
													658	191	658	129	658	149	659	171	705	141	724	171	658	130	658	114	658	184	658	152
													660	125	660	113	660	153	661	163	707	138	726	186	660	129	660	117	660	191	660	160
													662	134	662	125	662	156	663	166	709	139	728	179	662	119	662	116	662	189	662	150
													664	126	664	127	664	156	665	172	711	145	730	182	664	145	664	115	664	181	664	162
													666	143	666	128	666	159	667	158	713	149	732	198	666	132	666	110	666	187	666	159
													668	146	668	131	668	162	669	156	715	151	734	189	668	130	668	119	668	191	668	162
													670	150	670	176	670	169	671	156	717	149	736	182	670	140	670	116	670	187	670	172
													672	161	672	152	672	168	673	161	719	152	738	182	672	133	672	112	672	196	672	151
													674	149	674	164	674	175	675	149	721	152	740	181	674	157	674	113	674	188	674	157
													676	160	676	146	676	171	677	152	723	156	742	179	676	136	676	110	676	184	676	178
													678	154	678	124	678	165	679	149	725	145	744	178	678	140	678	116	678	185	678	179
													680	149	680	118	680	161	681	145	727	151	746	192	680	147	680	115	680	193	680	184
													682	147	682	107	682	156	683	152	729	147	748	169	682	149	682	115	682	192	682	189
													684	155	684	114	684	161	685	152	731	144	750	185	684	150	684	119	684	190	684	180
													686	144	686	124	686	157	687	147	733	154	752	177	686	148	686	112	686	191	686	190
													688	170	688	124	688	164	689	144	735	150	754	184	688	151	688	118	688	197	688	176
													690	146	690	134	690	163	691	158	737	150	756	177	690	148	690	111	690	199	690	149
													692	160	692	119	692	164	693	154	739	146	758	182	692	150	692	112	692	183	692	163
													694	149	694	136	694	150	695	161	741	145	760	194	694	167	694	114	694	187	694	154
													696	135	696	122	696	136	697	151	743	151	762	184	696	152	696	112	696	180	696	168
													698	148	698	141	698	149	699	164	745	154	764	181	698	159	698	116	698	175	698	161
													700	145	700	131	700	162	701	160	747	163	766	190	700	155	700	106	700	181	700	165
													702	150	702	141	702	199	703	169	749	147	768	185	702	165	702	109	702	183	702	153
													704	128	704	131	704	192	705	167	751	157	770	187	704	152	704	102	704	175	704	157
													706	141	706	137	706	180	707	167	753	153	772	181	706	168	706	103	706	188	706	173
													708	138	708	141	708	176	709	167	755	157	774	185	708	158	708	102	708	188	708	168
													710	132	710	134	710	158	711	178	757	155	776	187	710	149	710	104	710	185	710	174
													712	239	712	144	712	159	713	174	759	156	778	185	712	153	712	107	712	189	712	169
													714	142	714	138	714	176	715	177	761	155	780	184	714	140	714	109	714	183	714	169
													716	131	716	148	716	231	717	177	763	157	782	183	716	158	716	114	716	201	716	161
													718	118	718	139	718	205	719	180	765	153	784	184	718	149	718	111	718	188	718	162
													720	111	720	134	720	186	721	167	767	156	786	181	720	140	720	111	720	190	720	164
													722	113	722	136	722	185	723	165	769	156	788	186	722	155	722	115	722	195	722	160
													724	120	724	148	724	155	725	160	771	161	790	171	724	142	724	114	724	191	724	159
													726	122	726	140	726	138	727	165	773	161	792	189	726	146	726	124	726	199	726	158
													728	136	728	143	728	167	729	163	775	159	794	173	728	153	728	118	728	184	728	163
													730	135	730	139	730	182	731	173	777	165	796	183	730	151	730	123	730	188	730	158
													732	142	732	134	732	193	733	164	779	164	798	184	732	152	732	122	732	175	732	164
													734	142	734	146	734	216	735	167	781	171	800	181	734	148	734	132	734	178	734	150
													736	138	736	136	736	191	737	156	783	169	802	191	736	151	736	126	736	180	736	163
													738	144	738	138	738	202	739	167	785	164	804	181	738	150	738	126	738	179	738	163
													740	141	740	135	740	197	741	157	787	174	806	187	740	142	740	124	740	185	740	158
													742	143	742	136	742	180	743	163	789	164	808	182	742	144	742	126	742	190	742	143
													744	142	744	134	744	175	745	168	791	172	810	187	744	146	744	137	744	190	744	142
													746	142	746	150	746	158	747	166	793	171	812	188	746	140	746	119	746	188	746	145
													748	138	748	153	748	155	749	174	795	176	814	192	748	151	748	128	748	184	748	147
													750	133	750	149	750	147	751	169	797	169	816	187	750	148	750	119	750	177	750	150
													752	134	752	154	752	143	753	160	799	182	818	193	752	146	752	131	752	189	752	154
													754	129	754	144	754	143	755	167	801	185	820	176	754	152	754	135	754	179	754	152
													756	132	756	150	756	134	757	158	803	173	822	178	756	140	756	132	756	180	756	152
													758	132	758	137	758	138	759	160	805	179	824	186	758	148	758	138	758	178	758	150
													760	130	760	154	760	134	761	167	807	166	826	185	760	153	760	131	760	185	760	152
													762	133	762	179	762	143	763	162	809	176	828	192	762	148	762	131	762	168	762	161
													764	124	764	157	764	141	765	162	811	178	830	185	764	150	764	137	764	170	764	147
													766	136	766	163	766	148	767	162	813	183	832	191	766	151	766	125	766	172	766	156
													768	134	768	184	768	147	769	161	815	183	834	182	768	148	768	131	768	171	768	158
													770	135	770	165	770	141	771	161	817	188	836	199	770	149	770	131	770	164	770	151
													772	118	772	156	772	150	773	163	819	193	838	188	772	142	772	131	772	176	772	160
													774	129	774	153	774	150	775	161	821	181	840	198	774	146	774	132	774	180	774	146
													776	127	776	131	776	145	777	164	823	188	842	201	776	133	776	139	776	168	776	169
													778	131	778	132	778	146	779	160	825	186	844	203	778	142	778	126	778	177	778	162
													780	132	780	135	780	145	781	160	827	189	846	193	780	136	780	138	780	177	780	156
													782	136	782	140	782	152	783	171	829	192	848	203	782	139	782	140	782	170	782	177
													784	144	784	140	784	148	785	156	831	190	850	191	784	145	784	130	784	168	784	170
													786	138	786	147	786	150	787	167	833	195	852	196	786	144	786	137	786	162	786	170
													788	139	788	147	788	145	789	161	835	200	854	195	788	147	788	135	788	176	788	174
													790	142	790	143	790	142	791	164	837	196	856	195	790	148	790	139	790	184	790	167
													792	137	792	141	792	151	793	163	839	200	858	199	792	144	792	129	792	180	792	169
													794	131	794	146	794	149	795	162	841	196	860	200	794	151	794	130	794	202	794	167
													796	138	796	154	796	144	797	163	843	198	862	197	796	148	796	137	796	201	796	157
													798	137	798	133	798	149	799	165	845	200	864	202	798	141	798	130	798	212	798	161
													800	129	800	150	800	145	801	163	847	199	866	201	800	138	800	137	800	250	800	162
													802	143	802	124	802	145	803	159	849	197	868	198	802	145	802	133	802	206	802	156
													804	132	804	128	804	131	805	172	851	206	870	206	804	145	804	132	804	208	804	167
													806	140	806	114	806	147	807	160	853	205	872	293	806	145	806	132	806	214	806	155
													808	138	808	104	808	151	809	160	855	199	874	244	808	138	808	130	808	172	808	169
													810	144	810	106	810	148	811	160	857	199	876	236	810	135	810	132	810	175	810	163
													812	140	812	101	812	145	813	162	859	205	878	228	812	131	812	131	812	153	812	163
													814	133	814	109	814	146	815	156	861	199	880	208	814	138	814	132	814	151	814	159
													816	145	816	88	816	146	817	165	863	206	882	186	816	130	816	127	816	172	816	156
													818	126	818	83	818	138	819	166	865	199	884	160	818	135	818	125	818	199	818	164
													820	118	820	83	820	134	821	163	867	201	886	143	820	133	820	124	820	194	820	170
													822	111	822	83	822	140	823	167	869	203	888	190	822	138	822	127	822	187	822	159
													824	111	824	80	824	141	825	175	871	203	890	189	824	135	824	122	824	166	824	159
													826	97	826	83	826	140	827	178	873	205	892	197	826	137	826	129	826	161	826	160
													828	110	828	80	828	147	829	166	875	205	894	212	828	137	828	140	828	172	828	155
																			831	179	877	211	896	195							830	160
																			833	179	879	203	898	198							832	147
																			835	177	881	207	900	200							834	154
																			837	192	883	203	902	198							836	159
																			839	174	885	206	904	198							838	149
																			841	179	887	196	906	180							840	145
																			843	187	889	203	908	199							842	147
																			845	181	891	201	910	209							844	154
																			847	188	893	214	912	200							846	152
																			849	157	895	199	914	206							848	156
																			851	152	897	212	916	204							850	157
																			853	160	899	209	918	215							852	154
																			855	163	901	210	920	205							854	155
																			857	172	903	213	922	216							856	159
																			859	181	905	216	924	216							858	149
																			861	164	907	214	926	212							860	153
																			863	172	909	306	928	212							862	155
																			865	165	911	263	930	213							864	164
																			867	159	913	234									866	150
																			869	163	915	229									868	153
																			871	160	917	205									870	165
																			873	164	919	196									872	151
																			875	160	921	184									874	166
																			877	176	923	190									876	146
																			879	170	925	223									878	146
																			881	163	927	216									880	139
																			883	177	929	206									882	155
																			885	161	931	213									884	133
																			887	178	933	206									886	148
																			889	170	935	211									888	142
																			891	167	937	210									890	150
																			893	175	939	198									892	163
																			895	160	941	200									894	167
																			897	164	943	192									896	170
																			899	153	945	195									898	160
																			901	162	947	200									900	169
																			903	153	949	196									902	173
																			905	157	951	193									904	176
																			907	148											906	123
																			909	168											908	131
																			911	183											910	129
																			913	170											912	154
																			915	183											914	148
																			917	170											916	143
																			919	174											918	138
																			921	167											920	150
																			923	172											922	131
																			925	171											924	154
																			927	172											926	150
																			929	176											928	145
																			931	169											930	151
																			933	172											932	146
																			935	175											934	146
																			937	176											936	149
																			939	172											938	146
																			941	178											940	139
																			943	171											942	141
																			945	161											944	140
																			947	175											946	136
																			949	166											948	125
																			951	177											950	127
																			953	179											952	150
																			955	176											954	140
																			957	182											956	154
																			959	179											958	140
																			961	178											960	142
																			963	187											962	149
																			965	175											964	146
																			967	162											966	161
																			969	153											968	157
																			971	150											970	152
																			973	163											972	164
																			975	153											974	153
																			977	155											976	166
																			979	167											978	163
																			981	161											980	175
																			983	174											982	167
																			985	167											984	174
																			987	166											986	167
																			989	171											988	159
																			991	166											990	148
																			993	186											992	163
																			995	174											994	156
																															996	168

## Sheet: Source data Fig. 2d
YNBD+Lys			YNBD+His			YNBD+Gly			YNBD+Pro			YNBD+Gln			YNBD+Ser			YNBD+Glu			YNBD+Thr			YNBD+Arg			YNBD+Val			YNBD+Asn			YNBD+Asp			YNBD+Ile			YNBD+Trp			YNBD+Leu			YNBD+Ala			YNBD+Phe
	AU	periodicity		AU	periodicity		AU	periodicity		AU	periodicity		AU	periodicity		AU	periodicity		AU	periodicity		AU	periodicity		AU	periodicity		AU	periodicity		AU	periodicity		AU	periodicity		AU	periodicity		AU	periodicity		AU	periodicity		AU	periodicity		AU
1	4711.35	114	1	2698.04	124.75	1	2889.77	39.92	1	2074.63	31	1	3387.12	110.889	1	800.6	73.4286	1	12174.2	110.889	1	8822.74	110.889	1	10462.7	142.571	1	6605.2	124.75	1	830.3	93.6667	1	16146.4	166.333	1	10544.3	99.8	1	71719.5	124.75	1	65419.7	83.1667	1	21099.8	99.8	1	44432.2
2	3053.87	133	2	3101.55	142.571	2	2898.98	142.571	2	1559.52	29.3529	2	705.694	81.25	2	12996.1	94	2	2294.27	47.5238	2	1731.69	199.6	2	2286.84	90.7273	2	16480.8	110.889	2	8706.19	118	2	9132.39	199.6	2	24975	76.7692	2	54607	124.75	2	22965.2	99.8	2	33383.5	110.889	2	45824.1
3	2063.62	133	3	2217.32	139.143	3	11252.7	199.6	3	3201.96	90.7273	3	6978.58	36.963	3	5504.07	207.5	3	9362.66	45.4	3	5007.25	110.889	3	3075.16	110.889	3	9844.44	110.667	3	1004.14	53.2	3	9613.38	126.4	3	22060.5	97.4	3	25275.3	110.889	3	9306.75	90.7273	3	9886.3	124.75	3	22717.9
4	1058.97	90.25	4	1489.57	90.7273	4	961.286	122.857	4	2095.29	118.8	4	3505.29	166.333	4	1970.9	126.333	4	8029.3	106.857	4	1734.54	66.4	4	25309.8	88.5	4	6862.08	58	4	16074.7	99	4	2156.8	96.6667	4	22277.7	87.8182	4	13121.6	138.857	4	36176.7	83.1667	4	18191.4	99.8	4	21185.5
5	1180.07	159.6	5	4137.44	142.571	5	1707.63	44.6667	5	3020.14	97.75	5	3822.71	176.8	5	1166.48	139.6	5	2138.14	56	5	3877.51	110.222	5	4596.14	108.222	5	13715.4	112.75	5	2785.76	122	5	23833.4	156.667	5	14904.5	89.5556	5	2585.16	152.667	5	4342.14	110.889	5	52283	90.7273	5	36415.1
6	1669.32	113.714	6	2959.43	90.7273	6	647.448	121	6	4399.34	111.143	6	4889.37	156.333	6	1435.31	56.6667	6	2017.45	103.714	6	11303.8	102.75	6	9714.38	135.143	6	2203.04	29.1429	6	1980.67	114	6	5889.05	152	6	5193.61	99.5	6	9129	125.714	6	45191	99.8	6	55267.2	110.889	6	25312.8
7	1579.91	132.667	7	124.875	64.2222	7	596.967	116	7	1620.43	133.6	7	2216.34	164	7	1710.35	93.1429	7	3562.25	76.8889	7	1213.98	44.8889	7	2897.1	111.25	7	5186.28	82.4444	7	3970.72	150.4	7	24096	108.5	7	1696.13	94.75	7	21987	172	7	14564	99.8	7	15923	110.889	7	27581.3
8	1047.29	113.714	8	1106.21	120	8	734.922	119.667	8	1140.08	63.2	8	1828.64	108.857	8	3845.91	126.4	8	746.803	80.75	8	367.083	46.1538	8	20178.9	177.2	8	8874.27	142.4	8	23197.2	110.889	8	3553.23	55.8667	8	17173.7	93	8	21565	123	8	96710.5	124.75	8	7196.24	90.7273	8	15435
9	749.083	91.75	9	1620.24	98	9	1242.09	54.4615	9	947.514	118.8	9	3211.45	147.6	9	1566.66	107.2	9	3239.07	101	9	4743.25	34.7619	9	5429.69	77.8182	9	367.744	76.8889	9	2846.49	166.333	9	8124.14	196.5	9	11943	82	9	6566.39	55.3846	9	18918.4	92.3333	9	10546.1	199.6	9	22362.2
10	3498.39	132.667	10	666.738	115.6	10	815.965	138.4	10	377.877	89.6667	10	1060.03	71.1111	10	13330.4	99.6667	10	1499.84	95.6667	10	4197.92	134.8	10	6733.37	109.143	10	6813.81	122.4	10	5807.16	104.667	10	12914.6	106.857	10	5480.79	87.25	10	3978.82	28	10	17693.9	99.8	10	72273.6	90.7273	10	67638.4
11	3960.06	114	11	2530.01	146	11	5273.06	130.8	11	580.087	38.2857	11	3314.07	100.571	11	41008.7	90.7273	11	1321.22	113.2	11	4198.67	41.375	11	10881.8	106.857	11	2107.65	99.6667	11	5948.65	112.75	11	31547.4	96.2857	11	3988.77	115.667	11	39412.8	116.667	11	61195.9	94.6	11	26431.2	99.6	11	7715.64
12	779.041	159.2	12	2299.39	207.5	12	1859.42	72.2222	12	2256.72	87.6667	12	1841.49	117	12	1251.39	99	12	1014.87	47.6364	12	1169.43	129.2	12	11916.4	150	12	8279.54	118.4	12	671.091	50.5455	12	6568.7	94.2857	12	12332.8	98	12	16736.4	136.4	12	39226.1	104.889	12	5448.15	52.4211	12	1037.91
13	1338.83	109	13	1301.57	114	13	718.532	128	13	1693.54	114.8	13	1538.96	27.6	13	8424.66	110.889	13	7949.38	124.75	13	1191.42	115.2	13	18448.3	106	13	1448.27	78.5714	13	5932.16	100.25	13	3919.32	70.8889	13	4803.87	91.4286	13	2337.81	111.667	13	15442.3	92.6	13	26247.4	99.6	13	8968.38
14	2434.86	80.6667	14	3748.44	158	14	29963.2	116	14	1595.23	110.222	14	1651.18	55.1667	14	14167.3	96.2	14	3771.31	55.2857	14	3616.84	47.5238	14	2925.14	141.6	14	2545.05	90.3333	14	1672.35	102	14	26699.1	105.667	14	9541.3	91.4286	14	15657.4	126	14	25501.1	100.889	14	3429.69	141.429	14	16532.8
15	1574.97	113.714	15	1299.71	50.1538	15	1262.87	41.6923	15	1002.5	54.75	15	949.929	35.4444	15	10803.9	69.8571	15	2773.98	166.333	15	14747.2	199.6	15	8140.84	115.333	15	7512.52	106.8	15	11942.4	130	15	1905.94	56.7273	15	2437.82	90.2857	15	17253.6	126.4	15	7107.64	99.5556	15	11530	109.333	15	18033.6
16	1679.07	159.2	16	462.068	108.8	16	2580.61	49.8	16	1569.73	48.6667	16	359.975	57	16	4615.58	48.9	16	10809	52.5263	16	3507.7	142.571	16	1551.19	113.333	16	657.26	72.5714	16	800.399	71.5556	16	2672.77	101	16	5571.74	87.7143	16	9113.48	105	16	17461.5	96.4444	16	23685.9	74.9231	16	6927.5
17	4836.5	132.333	17	644.429	119	17	4078.26	110.667	17	1617.84	52	17	1342.24	55.2	17	2260.43	56.9412	17	2640.54	76.4615	17	18659.8	110.667	17	941.716	134.8	17	9541.97	110.889	17	1847.09	107.6	17	12496.7	86	17	9693.17	97.6667	17	11212	109.2	17	9198.66	105	17	2632.54	92.8571	17	19126.5
18	732.545	159.2	18	223.34	102.8	18	11859.2	154.667	18	3772.03	30.6154	18	1192.19	73.1429	18	5802.3	102.667	18	5516.79	127.143	18	2946.45	82.8333	18	3203.67	110.667	18	4212.57	166.333	18	2896.06	110.333	18	17344.5	95.3333	18	4214.98	105.6	18	116165	103	18	7551.92	115.143	18	14350.3	107.429	18	32136.9
19	955.078	130	19	1677.84	131.2	19	2679.07	142.286	19	1490.32	199.6	19	1254.45	75.1429	19	9600.95	149.333	19	5296.9	199.6	19	15424.7	112	19	3347.33	109.333	19	540.272	141.6	19	9715.59	146	19	2938.51	56	19	3610.84	106	19	9552.54	123.6	19	8160.44	98.25	19	17368.8	105.556	19	7722.21
20	1119.36	52.9333	20	285.381	88	20	958.941	62.25	20	3655.31	124.75	20	3630.8	166.333	20	6755.9	83	20	18159.8	124.75	20	1765.27	43.1579	20	6569.55	129.6	20	20780.4	199.6	20	3808.33	100.857	20	3730.93	49.4545	20	2211.25	105.2	20	14577.5	59	20	8392.72	186	20	8476.49	52.7059	20	23218.6
21	1483.96	159.2	21	1245.92	27.6	21	490.555	128	21	5217.06	92	21	4468.26	43.3913	21	2128.82	102.5	21	2640.74	80	21	2422.19	25.375	21	4783.09	105.667	21	1507.4	117.2	21	2916.1	128.8	21	9362.6	102.8	21	6110.24	102	21	5705.58	45.2308	21	18161.5	91	21	14023.9	99.7778	21	16659.5
22	3315.51	113.714	22	1355.66	108.4	22	3172.82	154	22	3241.88	62.5455	22	435.739	107	22	929.229	126.8	22	1182.56	112.25	22	15968.7	130.667	22	3091.47	105.333	22	6734.92	152	22	6590.27	110.8	22	10153.9	46.6667	22	2317.22	100	22	12800.4	116.8	22	3219.03	102.286	22	12558.4	89.8	22	2377.91
23	9741.88	111.333	23	1431.09	108	23	5602.6	90.5455	23	1356	96.2857	23	2099.01	176.4	23	2242.72	83.3333	23	10753.9	99.5556	23	7628.22	57.3846	23	2995.11	104	23	13549	113.25	23	742.473	57.3333	23	29177.8	99.8	23	4149.4	90.7273	23	4043.15	79.1429	23	8152.92	118	23	14018.3	98.6667	23	16664.6
24	3811.93	159.2	24	2372.1	107.6	24	8699.5	135.143	24	1837.21	84	24	2377.23	104.75	24	2996.24	138	24	4185.15	111.25	24	4206.78	114.667	24	1768.35	46.9231	24	11565.9	110	24	10599.3	113.2	24	2447.57	120	24	10434.6	90.7273	24	9751.67	90.6667	24	6317.96	99.1429	24	21688.1	110	24	23398.4
25	1059.77	107.333	25	2054.49	100.4	25	3850.28	78.7273	25	741.345	72.25	25	10034.6	104	25	1549.44	52.8333	25	1804.49	44.7368	25	830.326	64.2	25	7561.88	120.4	25	7242.12	102.25	25	3220.99	103	25	14318.6	144	25	6729.36	90.7273	25	8814.41	106	25	17784	114	25	7881.29	49.1765	25	16404.8
26	72.0034	45.6364	26	7046.72	99.8	26	316.648	97.3333	26	3617.09	46.9091	26	2060.94	79.5556	26	2415.66	66.5	26	2161.17	116.286	26	6557.61	46.1538	26	23231.4	118.8	26	3084.03	119.333	26	3514.7	55.8182	26	6271.2	108	26	9787.19	90.7273	26	7307.37	37.8571	26	2921.14	93.7143	26	46373.2	116	26	44173.3
27	2490.72	156.8	27	671.14	52.5263	27	988.744	41.9				27	1413.76	73	27	1883.87	90.7273	27	8519.3	110	27	4565	65.1111	27	7275.73	112.8	27	2588.46	98.5714	27	2459.44	98.3333	27	2378.66	52.7143	27	38223	90.7273	27	1820.27	75.4286	27	18093.3	106.667	27	9371.66	99.5	27	32931.8
28	2410.58	87.4286	28	873.767	110.889	28	745.885	54.8				28	167.548	30.3158	28	2616.7	90.25	28	3163.96	84.8889	28	2899.68	57.3333	28	3376.68	91	28	1176.32	131.2	28	1993.43	50.2	28	5647.69	51.2857	28	71844.6	110.889	28	8970.77	99.8	28	7567.04	128.4	28	9785.33	113.429	28	5902.53
29	469.975	33.1667	29	3222.58	63.0667	29	1112.81	129.333				29	2007.72	105.6	29	13047.4	99.8	29	2009.78	108	29	1247.07	33.375	29	2350.3	67.75	29	1685.61	106	29	1311.19	113.2	29	7111.63	98.2857	29	40868	99.8	29	7910.52	119.25	29	4009.13	89.7143	29	6889.03	50.8	29	9772.98
30	1183.03	79.6	30	5193.28	199.6	30	1700.41	150.8				30	12428.3	166.333	30	2275.26	110	30	3372.5	35.619	30	1557.29	30.7059	30	2689.75	88.3333	30	4201.05	125.2	30	2830.87	112	30	2430.57	52.5	30	4020.36	94.2	30	4463.17	142.571	30	10762.6	89.1429	30	7443.57	113.429	30	17315.7
31	3084.97	113.429	31	1573.76	49.9	31	893.232	114.333				31	2674.34	66	31	4315.56	133.143	31	1706.91	148.4	31	8188.93	43.3913	31	1015.89	47.8182	31	1603.02	104.333	31	6434.89	46	31	3545.62	55.4444	31	17474	90.7273	31	26632.9	110.889	31	4543.34	88.5714	31	29819.2	99.25	31	1450.54
32	2301.63	132.667	32	4878.74	106.444	32	625.468	136				32	3113.21	143.6	32	3586.5	128	32	9315.1	92.75	32	2948.94	66.5333	32	893.113	105.2	32	7108.96	124.8	32	5352.85	110	32	18155.9	101.25	32	4241.95	95.25	32	37142.3	110.889	32	3158.07	100.333	32	3225.39	84.4444	32	6013.55
33	1351.86	159.2	33	3563.27	142.571	33	737.637	87.4286				33	2629.31	100	33	877.638	73.25	33	1027.58	121	33	711.883	77.7143	33	3092.76	64.5	33	6671.33	119.6	33	2542.42	108.8	33	2495.63	33.5238	33	24198.1	99.8	33	24174	124.5	33	11929.7	112	33	6386.57	94.25	33	14754.1
34	5483.9	132.667	34	459.281	136.8	34	1110.91	51.4545				34	1058.88	60.3636	34	1393.44	98.5714	34	4491.56	89.75	34	2524.78	47.5789	34	14501.5	49.9	34	1309.98	53.4545	34	2585.67	104.4	34	7769.52	100.4	34	15487.5	90.7273	34	5356.18	245	34	1446.42	94	34	12028.7	93.5	34	11629
35	1513.53	153.6	35	392.756	168.8	35	1387.29	111.6				35	1564.03	56.1818	35	937.565	65.2	35	2620.25	119.667	35	711.203	92.3333	35	3781.67	82.8333	35	6277.99	113.2	35	26865.1	110.889	35	9895.97	108.667	35	4092	90.7273	35	5853.03	96.2	35	4920.52	50.3636	35	7760.51	89.5	35	6963.3
36	837.888	107.667	36	710.945	124.8	36	742.175	69				36	1205.93	88	36	1064.48	96.6667	36	3733.1	48.4286	36	1488.59	85.3333	36	8581.29	131.2	36	1436.91	112.4	36	23002.9	142.571	36	9988.28	103.333	36	24538.9	90.7273	36	16939.2	118.25	36	2007.57	108.4	36	11994.2	100.571	36	6253.37
37	4330.36	132	37	3526.03	187.6	37	2761.61	90.5455				37	1983.86	64	37	1189.17	123.2	37	2349.84	110.667	37	919.864	74.2222	37	6637.94	194.4	37	3920.58	104	37	5945.52	49.9	37	5323.33	54.125	37	12171.7	86.3636	37	8774.13	122.571	37	983.654	104	37	5585.56	100	37	18153.1
38	1554.06	113.143	38	960.056	104	38	3424.92	142.571				38	723.441	64.75	38	3426.66	92.6667	38	5492.54	102.667	38	2285.2	88.6667	38	11670.6	104.889	38	1111.88	106.4	38	48531.8	142.571	38	2413.16	76.8571	38	13569.8	103.333	38	20048.5	116.571	38	2574.11	73.1429	38	2564.92	105	38	14315.4
39	1173.73	158.8	39	5613.24	116.5	39	2258.52	80.2222				39	17807.1	95.4286	39	3399.95	91	39	2019.64	102.333	39	3568.95	166.333	39	1767.17	113.75	39	1239.32	101.6	39	10670.1	124.75	39	41040.7	166.333	39	8703.21	102.222	39	10128.5	130.333	39	464.756	100.8	39	21129.8	97.7143	39	14430.5
40	1092.16	113.143	40	3082.31	142.333	40	1141.97	110.889				40	1205.91	34.2143	40	517.377	58.8889	40	1013.28	57.8	40	3969.56	199.6	40	9592.35	145.333	40	29674.9	110.889	40	14413.2	123.429	40	24543.7	99.8	40	15189.4	90.8	40	2774.84	110.571	40	8300.66	100.8	40	9403.21	49	40	3705.2
41	1472.59	198	41	822.493	108	41	7041.41	199.6				41	3269.46	199.6	41	3225.06	56	41	492.534	40.2857	41	5265.16	110	41	6121.5	167.6	41	11238.2	76.7692	41	6794.76	124.75	41	8861.09	137	41	12327.9	88.6	41	4553.24	107.714	41	8069.87	99.8	41	15038	97.4286	41	16971.4
42	2210.24	112.857	42	387.222	119.333	42	668.047	117.6				42	627.931	25.75	42	732.648	107.6	42	2037.95	66.75	42	2773.39	70.4615	42	2901.49	152.8	42	5939.05	58.7059	42	17332.2	99.8	42	11769	124.286	42	7366	87.6	42	15631.9	186	42	8412.38	92.5	42	4332.44	113.667	42	1927.93
43	4576.64	195.5	43	8463.83	116.333	43	1537.68	116.5				43	903.487	127.6	43	9593.1	104.5	43	7545.88	106	43	527.511	97	43	3383.29	106.286	43	11613.7	142.571	43	4031.01	48.1053	43	3477.05	166.333	43	12294.4	97.3333	43	5201.76	123.333	43	1270.95	104.571	43	9546.13	94.5714	43	58837.8
44	3422.17	111.143	44	2009.9	116	44	2810.44	129.714				44	2705.12	134.667	44	9963.86	47.5238	44	3772.21	105.2	44	954.154	96.6667	44	2731.57	90.25	44	5316.18	110.889	44	7023.69	99.5556	44	7912.34	248.5	44	21433.9	87.2	44	2839	140.8	44	11480.8	92.8571	44	7627.37	94.2857	44	39606.5
45	253.683	102.4	45	1751.02	113.333	45	1638.73	42.6				45	752.651	85.7778	45	1757.17	120	45	1427.9	87.6667	45	1542.26	72	45	6872.81	142.8	45	2138.78	99.4286	45	14539.3	99.3333	45	3641.95	111.2	45	13794.2	106.75	45	2141.34	96.8571	45	4116.81	103.2	45	9184.19	106.333	45	11662.4
46	1376.35	56.8	46	2656.83	111.333	46	768.155	32				46	2195.69	140.4	46	2714.51	175.2	46	458.11	32.625	46	5056.12	248.5	46	3644.79	102	46	6790.38	124.8	46	2013.39	124.286	46	4248.07	126.286	46	7078.7	104	46	3556.26	94.2857	46	4862.29	101.2	46	12088.5	48.6154	46	38810.9
47	4004.25	110.857	47	721.267	54.1667	47	890.992	125.667				47	2518.05	126	47	2501.06	125.429	47	778.608	74.8571	47	532.953	72	47	11578.8	113.667	47	546.755	82	47	6018.79	106.75	47	9288.5	165.6	47	23376.5	101.25	47	4365.98	128	47	4911.55	198.8	47	7452.9	48.3077	47	286240
48	3276.41	154.8	48	351.229	30	48	1941.54	41.5556				48	1284.8	43.5714	48	2557.12	97.25	48	914.84	103.2	48	7396.15	137.714	48	1456.44	132	48	1494.27	35.4444	48	3879.95	121.429	48	2645.42	50.1818	48	4812.79	114.286	48	1707.43	107	48	42089	110.889	48	3721.88	104	48	15951.3
49	292.377	104.667	49	1109.78	103.667	49	592.299	103.429				49	2872.43	112.8	49	1923.6	55.375	49	2647.04	56.8889	49	1354.8	107.2	49	4956.26	122.4	49	3837.3	110.667	49	7273.14	102	49	1474.64	107.333	49	8431.11	96.5	49	3485.52	114.4	49	5703.15	47.5238	49	4883.06	104	49	9253.57
50	658.418	148	50	1143.34	124.4	50	1950.53	115.667				50	2456.81	69	50	1285.33	46.8571	50	1433.77	84.6667	50	9978.06	105.75	50	14425.8	119.6	50	17025.9	110.889	50	9263.85	113.143	50	19350.7	99.6	50	1644.57	95.75	50	2360.28	118.8	50	17067.3	106.667	50	8681.24	88.8571	50	38603.2
51	528.744	95.3333	51	659.059	119.2	51	2030.91	137.2				51	746.255	60.6667	51	3999.69	104.75	51	14741.5	49.7	51	3978.42	135	51	6208.93	116.8	51	7979.05	45.3636	51	10554.4	97.5	51	1816.59	114.8	51	22836.3	96.25	51	8787.78	99.3333	51	9954.1	51.5556	51	5168.01	102	51	15412.7
52	590.884	121.667	52	256.162	117.6	52	939.202	95.7143				52	2277.63	65	52	1815.61	68.4	52	2905.66	46	52	3880.18	92	52	3669.34	116	52	881.639	97.7143	52	4700.1	128.333	52	3582.35	107.333	52	11544.2	85.5556	52	5548.07	119.2	52	8079.45	142.667	52	15336.9	121.6	52	101336
53	201.801	83.6667	53	1296.42	92.6667	53	287.973	43.0667				53	5983.03	99.8	53	228.682	106	53	2430.95	55.4444	53	579.111	122.8	53	5181.36	115.2	53	2424.65	88	53	3340.93	125.667	53	31317.2	115.25	53	2757.85	93.25	53	7407.9	97.6667	53	4434.71	98.25	53	5639.47	118.8	53	13882.1
54	5176.64	122	54	323.203	60.4444	54	751.962	106.4				54	2084.25	142.571	54	1433.27	81.7778	54	2463.04	99.8	54	3227.56	117.2	54	5547.45	112.8	54	1958.52	60	54	3984.82	124.333	54	757.597	24.1739	54	4321.68	82.4444	54	7329.95	56	54	3445.61	110.286	54	3792.56	98.6667	54	11958.8
55	1703.78	59.3333	55	2338.54	107.2	55	2636.86	46.1538				55	1890.53	99.8	55	1191.66	60	55	1289.37	142.571				55	1125.74	111.6	55	8187.88	111.667	55	716.38	78.8571	55	12141.9	105.5	55	6854.12	91.25	55	2242.96	79.4286	55	6794.2	128	55	17110	84.5714	55	12954.6
56	3117.85	142.8	56	1506.51	106	56	1040.57	119.2				56	1738.16	129.429	56	1059.48	54.8	56	3722.67	106.222				56	2536.96	111.6	56	1223.47	56.5455	56	5837.63	111.667	56	2728.78	47.1667	56	5442.46	90	56	458.109	78.8571	56	5842.12	99.1429	56	2637.65	48.8333	56	14740.6
57	1370.56	141.6	57	2558.31	102	57	357.461	118				57	13085.8	94.5714	57	783.347	98	57	993.586	52.4706				57	5936.74	110.4				57	9219.79	106.667	57	4381.47	115.2	57	5459.31	101.143	57	742.003	109.2	57	14669.3	95.1429	57	3086.42	115.6	57	27413
58	459.777	140.8	58	2598.38	110.889	58	1217.73	113.6				58	2029.06	124.333	58	970.087	83.4286	58	880.463	50.4				58	6099.03	108.8				58	31862.8	105.333	58	1378.91	56.2222	58	6076.84	96.2857	58	3237.43	109.2	58	13527.8	103	58	6764.07	102.8	58	148905
59	1285.74	53.2308	59	3362.37	66.4	59	857.931	44				59	3059.09	118.333	59	2503.91	115.6	59	2796.14	52.2857				59	979.163	107.6				59	9522.49	104	59	5199.34	113.143	59	2551.71	91.4286	59	740.16	56.6667	59	3285.26	102	59	6381.87	111.2	59	37747
60	1703.93	113	60	4795.3	142.571	60	405.993	72				60	787.707	88.5	60	1191.66	88.3333	60	1337.63	108.333				60	3896.19	102.8				60	3315.73	122	60	13933.4	52.2667	60	6377.75	93.7143	60	65353	99.8	60	4000.33	112	60	11757.3	110.8	60	15871.2
61	2999.28	112	61	716.942	45.1429	61	2053.79	55.4444				61	2503.19	114				61	1568.91	86				61	3053.79	39.5385				61	1649.21	86.2857	61	5015.73	124.333	61	7187.46	94	61	23139.2	110.889	61	27285	99.6	61	4387.01	109.6	61	5150.01
62	3077.31	111.333	62	630.956	99	62	2498.7	166.333				62	1377.49	93.6667				62	3183.57	90.3333				62	2365.45	56.2222				62	1350.6	120	62	8853.9	53.8333	62	7873.7	109	62	62136.9	110.889	62	15842.1	99.8	62	6527.4	108.8	62	4730.31
63	1171.17	112	63	4191.58	71.6	63	1014.77	166.333				63	817.297	107.6				63	2111.05	106.4				63	1801.6	50				63	8504.04	98.6667	63	1668	101.333	63	7235.72	92.8571	63	102032	110.889	63	57310.6	110.889	63	1300.74	109.2	63	4110.26
64	579.471	83.5	64	666.666	129.2	64	772.466	71.0769				64	994.718	86				64	2344.73	106				64	7445.22	166.333				64	4553.91	117.2	64	4993.09	63.5	64	5216.27	92	64	16019.7	119.25	64	55070	99.8	64	3834.28	49.4545	64	7746.39
65	1018.86	111.333	65	356.096	129.2	65	203.179	46										65	267.189	52.4				65	3227.24	141.6				65	1651.92	65.3333	65	801.928	100.667	65	2493.99	83.4286	65	4394.24	118.75	65	12682.4	99.8	65	9831.2	108	65	14902.9
66	688.307	132	66	530.493	121.2	66	1605.74	113.667										66	4547.27	49.75				66	3486.17	142.286				66	3313.56	116	66	11122	94.6667	66	1591.04	85.1429	66	11358.8	118.286	66	5247.77	99.8	66	5175.95	107.6	66	22627.8
67	630.325	93.4286	67	371.756	89.6667	67	1284.18	79.25										67	632.467	82.8571				67	3167.62	150				67	2279.91	70.25	67	1619.59	80	67	9405.98	84	67	17999.5	102.444	67	10664.3	142.571	67	2558.7	107.2	67	9504.85
68	1419.96	108.333	68	288.319	88.6667	68	4015.34	123.6										68	651.154	88.5714				68	6145.89	133.667				68	7075.26	113.2	68	1395.18	110.8	68	1145.79	48.1818	68	4044.56	166.8	68	11497.3	110.889	68	12115	106	68	13551.9
69	1514.28	72	69	383.729	101.6	69	1571.02	121.2										69	597.636	123.333				69	11364.9	106.222				69	1602.98	110.4	69	7763.4	54.6	69	3158.17	82	69	9499.87	55.1429	69	10461.3	107.333	69	7767.89	87.3333	69	20346
70	1285.74	129.2	70	113.431	55.7778	70	577.452	120.8										70	4131.97	53.125				70	4026.04	134.857				70	3134.39	53.2	70	5603.97	52.8	70	2669.46	113.2	70	385.012	120	70	6349.29	49.8	70	2464.33	104.4	70	3384.81
71	1906.76	128	71	2990.08	142.667	71	2207.22	42.4286										71	784.201	120.333				71	7464.37	106.857				71	3542.13	104.8	71	2579.13	51.4	71	5632.26	94	71	12817.7	125.667	71	2655.14	103.6	71	5286.68	102.4	71	7954.51
72	1579.95	127.6	72	1156.45	55.4444	72	1285.56	67.75										72	2066.69	48				72	5935.56	99.8				72	1768.24	102.8	72	3846.86	102	72	15172	94	72	5498.68	145.6	72	4625.2	90	72	19782.8	102.8	72	7313.34
73	858.135	44.6154	73	2021.9	124.75	73	513.3	102.8										73	457.158	51.2				73	5714.8	110.889				73	4719.56	101.2	73	2599.69	84.3333	73	4111.92	90	73	6026.87	104.571	73	9776.64	97.8	73	9188.14	102	73	6906.5
74	3570.05	127.2	74	2283.17	117.429	74	1396.74	84										74	4816.8	168.4				74	3901.9	164.333				74	6352.56	99.8	74	1211.01	55.5556	74	9464.59	92.3333	74	3112.47	144.4	74	7973.24	95	74	20385.5	55.4444	74	15520.7
75	1702.66	105	75	2085.82	116	75	2755.62	124.25										75	4206.8	55.4444				75	4461.89	166.333				75	1961.2	117	75	4630.52	50	75	8470.73	109.6	75	5422.6	119.333	75	12892.6	98.8889	75	39970.5	99.8	75	1768.73
76	1010.96	125.6	76	979.853	120.333	76	1162.46	75.7143										76	22619.1	100.857				76	9148.92	110.889				76	9528.37	105.111	76	30709.4	99.8	76	9035.72	89	76	7953.9	119	76	6896.78	91.4	76	8417.11	110.889	76	44095.1
77	1608.66	125.6	77	386.091	54.5	77	744.079	142.571										77	2008.08	119.25				77	13424.4	110.889				77	1826.37	117.667	77	6574.58	110.889	77	3934.11	88.6667	77	8417.41	130	77	24110.5	90.4	77	11483.1	99.8	77	19325.1
78	632.112	103.667	78	2176.33	124.5	78	3479.86	110.889										78	1066.75	101.2				78	6852.98	124.75				78	3147.99	116	78	47634.3	141	78	505.833	88	78	2013.96	58.7273	78	6022.22	100	78	12713.1	99.6	78	6041.74
79	389.494	81.4286	79	3380.7	120.857	79	759.616	166										79	3071.94	102.667				79	7022.85	183.6				79	1687.27	93.7143	79	16560.1	124.75	79	7549.17	104.8	79	10535.7	106	79	5968.14	99.7778	79	18947.5	99.6	79	8549.77
80	331.821	106.4	80	294.381	59.1667	80	2705.09	166.333										80	3795.22	179.6				80	11986.8	199.6				80	6055.63	50.7368	80	8105.64	199.6	80	4184.33	104.8	80	9561.54	122	80	10238.8	99.3333	80	1716.54	119.2	80	10970.8
81	872.553	102	81	1615.48	129	81	1321.24	188.8										81	5980.17	144.333				81	3795.42	108.25				81	520.395	127.2	81	22537.4	113.5	81	5144.37	87	81	3964.21	121.2	81	5578.06	113.667	81	9011.77	91.6	81	6845.02
82	306.823	87.1429	82	7343.89	124.333	82	2872.55	143.6										82	1132.63	53.375				82	6828.53	110.889				82	5916.67	99.5556	82	48616.5	95.7778	82	12232.1	86	82	8793.84	120.8	82	5846.33	93.1111	82	2174.12	97.3333	82	5055.58
83	557.169	120	83	779.728	110.333	83	1230.84	126.333										83	4592.24	136.333				83	6528.68	199.6				83	3893.33	92.75	83	3550.39	111.429	83	7844.49	83.6667	83	1716.17	100	83	4072.07	99.25	83	4574.96	125.714	83	31802.8
84	799.872	112.8	84	958.758	81.5	84	1978.8	81										84	1222.12	55.8333				84	2690.29	109.333				84	8257.61	99.8	84	3393.54	110.571	84	4172.7	84	84	1399.24	97	84	13535.4	99.25	84	5728.34	52.1429	84	25633.2
85	2076.64	116.8	85	175.491	98.6667	85	631.893	54.2										85	2610.11	54.1667				85	17466.9	49.9				85	5166.2	108.889	85	9424.4	110.286	85	14545.2	100.4	85	2090.71	48.3333	85	10911.5	101.714	85	18528.3	103.429	85	16329
86	605.997	84.2857	86	2206.83	118	86	1809.8	94.2857										86	1935.46	92.3333				86	2085.76	142.571				86	3444.73	104.222	86	6389.57	68.1818	86	65828.8	90.7273	86	386.811	115.6	86	6263.9	118	86	8323.68	50.4615	86	8626.4
87	1249.54	117.2	87	1358.35	115.2	87	1624.24	128.4										87	1149.93	52.4				87	18604.2	142.571				87	9052.01	185.6	87	2468.83	146	87	105127	90.7273	87	2970.53	60.2222	87	3342.54	118	87	7623.37	92.5714	87	16361.9
88	636.451	83.4286	88	1279.57	110	88	4488.54	125.6										88	486.487	29.5294				88	11315.6	142.571				88	1213.04	76.2857	88	5572.67	104.571	88	83075.1	90.7273	88	4085.99	103.6	88	1448.58	71.5556	88	7273.79	114	88	13871.6
89	621.183	44.9231	89	412.423	77.4286	89	3353.25	51.1667										89	2765.24	105.2				89	4701.15	60				89	8057.38	142.571	89	1941.22	52.1429	89	10582	90.3636	89	492.627	72	89	2657.99	109.6	89	41411.6	93	89	8944.25
90	708.688	97	90	779.948	77.1429	90	475.87	101.667										90	5876.48	104.8				90	4463.23	160				90	29543.5	141.143	90	792.93	94.8571	90	6774.73	99.6	90	15641.9	110.889	90	3494.97	105	90	3919.23	61.8	90	3522.52
91	1484.39	82	91	869.801	89.3333	91	1513.97	110.8																91	2572.8	119.75				91	7013.56	118.286	91	1681.21	40.625	91	30452.3	89.8182	91	5683.1	142.571	91	5591.84	105.333	91	4601.47	102	91	4476.47
92	433.066	57.4	92	396.623	76.2857	92	691.101	106.8																92	5653.78	94.6				92	12052.5	108.5	92	1488.53	128.8	92	11831.8	104.667	92	14779.7	110.889	92	6796.58	105.333	92	6302.01	49.3333	92	2218.93
93	989.985	74.8571	93	954.835	99.6																			93	5435.08	186.4				93	681.345	101.2	93	6149.79	91.1429	93	21047.4	90.6	93	13723.7	142.571	93	12509.1	89.4286	93	10962.5	97.6667	93	8269.86
94	183.523	114.4	94	1535.56	100.8																			94	2523.47	131				94	5592.53	136.333	94	787.81	90.5714	94	38067.4	84.4	94	10562.4	124.75	94	1014.32	77.7143	94	3378.15	101.2	94	5166.48
95	928.898	95	95	1460.42	199.6																			95	5570.86	84.3636				95	14916.8	91.2	95	3081.68	56.5455	95	20749.6	84.6667	95	5635.24	166.333	95	3950.3	103.333	95	4613.86	55	95	6540.89
96	2053.43	113.6	96	5319.68	110.889																			96	4242.16	185.6				96	1518.14	63.7333	96	5966.73	123.2	96	52308.1	92	96	19549	107.333	96	1022.36	121.6	96	10505.4	85.3333	96	15505.3
97	1750.36	113.6	97	2201.95	28.6667																			97	7611.37	186				97	2243.49	56.625	97	5787.47	116.8	97	17861.2	88.75	97	4107.26	162	97	2305.22	41.7143	97	48149.1	83.1667	97	1541.26
98	6385.52	113.6	98	1881.49	142.571																			98	2402.11	113				98	7131.74	106	98	4900.34	114	98	12326.2	95.7143	98	17092.1	109.75	98	9125.07	98.3333	98	117127	99.8	98	8390.04
99	879.404	94.3333	99	4787.53	90.7273																			99	1756.52	112.25				99	2026.91	83	99	7736.51	112	99	5593.02	94.8571	99	3344.09	108.4	99	12500.7	97.6667	99	40362.7	90.7273	99	12957.8
100	1373.78	62.4444	100	853.133	158.8																			100	1957.74	101.429				100	1137.48	75.75	100	8669.73	93	100	4279.53	105.333	100	19891.4	112.857	100	14855.3	95.6667	100	31061	45.3636	100	4815.26
101	952.158	110.4	101	584.13	195.5																			101	1031.01	121.714				101	6927.97	90.3333	101	4086.01	104.8	101	3701.51	86.2857	101	6660.37	112	101	9225.82	113.2	101	12390.4	92	101	71324.6
102	857.603	80.2857	102	2222.56	166.333																			102	3248.8	146.667				102	2391.09	109	102	4608.86	99.6	102	8303.02	98.3333	102	2884.12	123.333	102	7370.28	110.4	102	8279.36	103.667	102	69119.4
103	2817.21	112	103	4277.99	142.571																			103	1582.68	108.75				103	2855.34	105				103	9345.57	117.2	103	3624.68	109.2	103	8464.11	105.6	103	2159.96	69.25	103	23456.4
104	532.124	91.6667	104	865.07	142.571																			104	13595.8	123.714				104	1627.08	121.6				104	3560.07	82.8571	104	8897.21	118.667	104	4466.68	104	104	3589.51	32	104	24088.4
105	1688.23	107.6	105	4469.41	124.25																			105	2499.3	135				105	4254.66	101				105	4203.81	110.8	105	4636.97	99.4286	105	2795.96	51	105	4685.41	107.429	105	61818.2
106	347.396	108.4	106	587.768	131.2																			106	760.492	85.3333				106	1852.46	118.4				106	15662.4	90.6667	106	931.307	69	106	16039.5	101.6	106	12200.2	93.5	106	12559.9
107	503.536	25.619	107	2605.05	126.571																			107	9341.86	171.2				107	1093.96	114.8				107	6706.96	90.3333	107	2837.11	112	107	3264.92	100.4	107	17309.9	92	107	71491.4
108	248.999	89	108	2092.1	195.5																			108	3754.84	106.25				108	3576.85	57.2				108	7612.08	104.4	108	5476.46	108.667	108	2106.47	101.2	108	9066.64	87.5	108	14792.8
109	1249.59	88.3333	109	1092.76	116.286																			109	2073.88	98.5714				109	1428.86	95.3333				109	10376.7	90.3636	109	1472.64	90.8571	109	5394.61	100.8	109	2147.87	36.7368	109	14774.1
110	1194.92	105.6	110	1294.1	134.667																			110	4383.71	104.5				110	2657.41	108.4				110	35044.9	124.75	110	9724.07	127.2	110	48670.5	99.8	110	51077.3	84.25	110	32316.2
111	721.495	103.6	111	1027.94	156.4																			111	1896.92	107.714				111	30622	124.75				111	13293.2	108	111	953.154	125.2	111	18769	47.5238	111	7070.2	86.8571	111	7735.99
112	1114.17	104.4	112	1791.68	111.143																			112	5002.53	135.333				112	3465.59	110.4				112	9517.35	87.8	112	28845.4	103.333	112	25371.1	99.8	112	2950.97	105.2	112	18632.1
113	432.621	74.2857	113	1815.13	116																			113	6210.45	115.714				113	21762	142.571				113	8601.38	86.8889	113	5234.5	121.6	113	17699.8	90.7273	113	9992.98	93.3333	113	35215.9
114	872.992	73.7143	114	815.694	117.6																			114	1470.92	134.333				114	6104.62	124.75				114	12540.6	92	114	741.708	46.3077	114	40064.6	97.2	114	14725.4	90	114	100782
115	933.286	72.2857	115	1691.4	63.5																			115	2859.63	105.143				115	5358.3	166.333				115	4093.25	104.571	115	4732.85	120	115	27689.2	92.6	115	6030.47	103.6	115	36663.5
116	938.531	101.2	116	1122.91	147.6																			116	2093.14	155.2				116	1429.69	63.1667				116	2774.22	98	116	5780.97	120	116	23537.9	102.444	116	2411.22	43.1667	116	18007.2
117	966.745	83.6667	117	302.1	74.8571																			117	5035.01	111.143				117	10369.4	111.667				117	12681.8	76.7692	117	15694	98	117	10929	89.6	117	22763.3	100	117	12817.4
118	737.252	83.6667	118	627.556	44.75																			118	15818	129				118	2519.24	117.2				118	23068.4	90.5455	118	8037.63	113.2	118	20331.6	99.1111	118	39161.8	99.8	118	20096.8
119	879.99	100.4	119	1184.29	142																			119	12409.4	128.333				119	2947.96	102.667				119	24747.5	99.8	119	2238.77	56.4	119	46789.7	98.4444	119	1283	39.92	119	7342.51
120	1365.76	100.4	120	1912.9	77.25																			120	8475.78	154.4				120	4022.15	118.4				120	64101.3	90.7273	120	5379.54	108	120	12212.1	96.8889	120	20416.7	99.8	120	24478.1
121	794.86	110.889	121	1567.08	118.4																			121	729.067	88				121	1043.17	117.2				121	60436.4	90.7273	121	11128.3	106.8	121	15300.2	98	121	4068.67	99.8	121	48416.8
122	947.605	148.667	122	1327.82	115.6																			122	9630.98	152.8				122	946.158	56.4				122	30732.2	176.8				122	8823.44	104.286	122	8278.2	99.8	122	6346.6
123	2902.5	110.667	123	985.982	95.6667																			123	1131.37	75.8				123	6832.43	94				123	15803.3	99.8				123	11639.6	104	123	6005.59	96	123	7632.13
124	903.708	199.6	124	609.395	82																			124	4020.61	107.429				124	3911.41	111.2				124	27417.8	90.7273				124	16596.2	101.429	124	17056.1	102.444	124	20302.2
125	507.502	98.2222	125	1711.84	114.4																			125	6123.81	107.429				125	9437.46	52.5263				125	95610.5	90.7273				125	7509.08	116.667	125	7197.77	96.4444	125	4754.12
126	630.442	110	126	3274.38	110																			126	3064.95	106.571				126	30513.4	199.6				126	11865.2	95.8				126	10933.4	87.25	126	8909.45	106.75	126	11331.5
127	498.597	198.4	127	736.73	108.4																			127	4031.26	124				127	17782.8	110.889				127	27571.8	86.9091				127	10225.4	98.5714	127	9297.61	111.714	127	12295.3
128	1235.82	198.4	128	3314.67	45.3333																			128	6841.49	148				128	24281.8	106.5				128	3998.11	100.444				128	16991.6	111	128	13160.5	95.5	128	4768.83
129	3876.07	141.429	129	346.031	76.8571																			129	10925.5	122.667				129	10272	124.75				129	20320.8	99.5556				129	14630.5	106.667	129	7092.7	93.75	129	15179.1
130	936.084	108	130	1040.84	107.6																			130	6102.85	104				130	24886	104.667				130	4613.04	175.2				130	1973.4	45.7143	130	17247.7	104.286	130	38807.2
131	2372.87	53.4667	131	313.537	86.3333																			131	4403.05	119.2				131	30377.3	97.5556				131	2343.44	87.4				131	2638.96	90.8571	131	4214.96	89.25	131	14906.9
132	2123.94	164.8	132	844.707	73.7143																			132	2989.86	117.667				132	9803.34	60				132	18651.3	94				132	8426.79	105.333	132	14284.6	96	132	5782.76
133	763.735	176																						133	4715.21	116.667				133	8108.75	90				133	14903.6	92.6667				133	9263.5	115.2	133	1458.62	95.7143	133	7548.7
134	1494.19	143																						134	6179.7	140				134	7901.04	96.4444				134	27342.9	91.1111				134	11553.8	93.6667	134	1323.99	33.5556	134	10094.5
135	1379.34	105.667																						135	1308.37	105.667				135	10215.5	106.75				135	4867.47	46.1176				135	4833.29	111.2	135	6529.44	92.5714	135	15836
136	2294.67	166.8																						136	1706.22	99.4286				136	8225.85	102.5				136	9968.05	195.5				136	4933.91	93.3333	136	9923.79	102.667	136	28693.5
137	421.635	87.7778																						137	1972.21	102.4				137	3967.41	51.125				137	6078.79	109.429				137	13447.7	111.2	137	4845.95	87.1429	137	12160.6
138	688.679	101																						138	3267.89	115.333				138	8497.43	47.4118				138	23662	94.75				138	4330.93	109.6	138	1008.29	107.6	138	7592.87
139	649.816	88.6667																						139	4519.81	98.5714				139	3316.36	110				139	1745.96	82.8571				139	3320.14	110	139	3066.55	106.8	139	2436.84
140	1825.59	111.6																						140	6533.92	97.7143				140	3734.2	50				140	8906.98	74.2				140	13592.1	109.2	140	28450.6	87.3333	140	8199.95
141	1702.53	157.2																						141	7687.18	113.667				141	4349.77	56.9231				141	27935.9	102.286				141	2233.92	54	141	789.966	52.2	141	14961
142	1395.91	108.8																						142	2529.67	37.4444				142	5997.48	103.714				142	12212.4	88.75				142	3830.38	108	142	12182.7	110.889	142	1601.96
143	810.161	99.7143																						143	1378.78	126.4				143	12081.1	101.714				143	4694.43	100.857				143	6615.91	107.2	143	10304.7	124.75	143	3227.34
144	1724.73	141.2																						144	2932.31	112.333				144	15883.3	118.667				144	21929.4	98				144	5382.56	88.6667	144	23637.7	99.8	144	30592.6
145	984.153	117																						145	9254.57	111.667				145	6822.11	96.8571				145	5222.89	44.2667				145	3728.46	104.8	145	10621	87	145	8178.07
146	1328.28	80.8571																						146	4313.13	74.8889				146	1401.18	66.4				146	12799.3	94.2857				146	9643.59	101.6	146	7148.37	103.25	146	11268
147	438.773	130																						147	3730.28	134.4				147	4437.68	133.2				147	2577	105				147	5947.32	100.8	147	9089.26	51.2	147	5169.09
148	547.476	92.5714																						148	2784.03	134				148	3870.78	54.3333				148	7945.43	85.4286				148	13746.1	99.8	148	12591.2	91.75	148	14045.5
149	1104.31	91.4286																						149	3418.02	133.6				149	18255.7	123.6				149	3717.52	84				149	16885	99.8	149	12925.5	90.5	149	2441.61
150	420.72	105.667																						150	5580.64	111.333				150	13769.4	101.667				150	10127.4	84.5714				150	12287.7	99.8	150	9320.37	94.5714	150	10278.3
151	1190.89	89.4286																						151	2888	50.7692				151	30758.3	101.333				151	9357.7	83.4286				151	16003.6	123	151	22484.5	82.5	151	1936.84
152	795.786	125.6																						152	2772.04	83				152	1863.37	101				152	6145.3	72.5				152	13885.3	110.889	152	4193.7	68.75	152	4639.88
153	765.586	123.6																						153	969.671	74.5				153	1424.88	105.2				153	6371.81	81.1429				153	15050.3	99.8	153	3122.93	101	153	3461.8
154	1295.8	121.6																						154	2559.89	54.8333				154	1948.17	96.3333				154	13527.9	80.5714				154	7262.49	113.5	154	6712.85	97.6667	154	20643.3
155	895.496	100.333																						155	1138.75	72.6667				155	1967.92	116.4				155	1712.76	93.3333				155	40911.2	110.889	155	2975.85	44.1667	155	4060.04
156	510.764	118.4																						156	4621.24	108.667				156	2272.19	115.6				156	1945.42	80				156	9878.3	110.667	156	5072.14	101.2	156	18976.2
157	2198.08	115.6																						157	3281.45	103.667				157	3334.91	114.4				157	6137.21	91.3333				157	30313.3	110.889	157	3288.75	100.4	157	4751.69
158	251.544	93.3333																						158	1082.09	95.6667				158	2355.76	110.8				158	1989.3	90				158	19126.2	124.5				158	9604.99
159	1200.62	111.6																						159	6308.83	128				159	3864.18	109.2				159	8217.73	87				159	10709.9	124.75				159	3578.72
160	205.744	89.6667																						160	2058.2	108.8				160	5539.92	104.4				160	7285.2	101.2				160	17530.6	142.571				160	10529.2
161	1890.96	107.2																						161	5622.27	90				161	24916.2	104				161	7088.4	84.3333				161	27211.7	110.889				161	11407.3
162	788.531	75.1429																						162	5123.67	104.667				162	1180.04	104.4				162	8610.38	99.8				162	50338.4	110.889				162	6738.48
163	1231.05	87																						163	1742	88.8571				163	1271.75	85.3333				163	3808.25	133.429				163	14818.4	83.1667				163	6195.46
164	899.27	100.8																						164	8371.16	125.2										164	4381.42	99.8				164	5000.64	248.5				164	6749.73
165	1453.2	199.6																						165	4681.26	124.4										165	5656.52	99.8				165	6352.69	99.8				165	5284.63
166	1254.32	124.75																						166	1711.86	103										166	13844.8	110.889				166	7160.62	110.889				166	2170.7
167	753.623	110.889																						167	11771	122										167	11686	49.9				167	5745.79	89.4				167	10278.2
168	642.869	142.571																						168	7645.54	122										168	5060.55	110.889				168	10042.1	110.889				168	5957.12
169	1192.21	112.8																						169	3904.42	122										169	18218.7	62.375				169	10724.6	116.25				169	1967.08
170	2693.57	248.5																						170	7161.33	121.6										170	14941.1	110.889				170	4282.76	191.6				170	4820.29
171	2271.83	130																						171	1282.13	101										171	30687.3	103.333				171	16702.7	108.889				171	24598.5
172	1716.05	199.6																						172	2963.79	120.8										172	25936.5	110.889				172	8215.49	56.7059				172	3141.02
173	3290.45	142.571																						173	3571.92	98.3333										173	10154.3	124.75				173	13590.4	105.778				173	14177.5
174	1917.4	124.75																						174	934.405	99.6667										174	3212.19	124.5				174	7384.29	105.333				174	133283
175	2890.54	108.667																						175	2240.46	119.6										175	8115.74	107.556				175	4013.51	102.444				175	51496.2
176	2776.84	166.333																						176	1034.21	119.2										176	6862.67	113.75				176	15777.7	130.571				176	31406.4
177	10892.4	83.1667																						177	2115.52	116.4										177	4287.3	170.8				177	6874.8	110.75				177	2797.58
178	949.573	142.286																						178	1381.43	97.3333										178	2080.88	105.75				178	1533.22	116.4				178	36963.2
179	4965.03	123.5																						179	2853.98	64.8889										179	555.626	138.333				179	4552.84	118.286				179	14817
180	1540.64	140																						180	3124.43	97										180	2728.15	54.6667				180	2458.52	109				180	15232.1
181	897.434	188.8																						181	687.279	96										181	2241.01	52.5				181	11222.8	87.2				181	66437.6
182	2889.38	177.2																						182	7703.16	96.6667										182	3168.03	120.333				182	6657.12	108.75				182	5304.98
183	1402.74	100.667																						183	2889.19	115.2										183	5664.02	117				183	17382.8	107				183	8761.4
184	382.924	135.2																						184	1199.01	100.4										184	3716.57	98.8571				184	7460.35	106				184	1688.54
185	1192.36	94.6667																						185	2549.61	114										185	856.245	52.4615				185	12060.5	101.25				185	20402.3
186	497.601	105.75																						186	1255.04	51.4545										186	2924.38	97.7143				186	23889.1	115.429				186	8254.92
187	411.429	74																						187	1430.8	93										187	9138.42	109.667				187	5392.07	100.5				187	2120.72
188	2058.07	154.8																						188	4935.62	110.8										188	865.57	62.2				188	2744.03	130.667				188	12221.2
189	531.269	155.2																						189	8335.65	93										189	2825.85	68.8889				189	4094.83	106.286				189	8731.69
190	635.494	129																						190	1542.06	101.2										190	2971.9	78.25				190	8373.55	106.286				190	10573.4
191	1451.88	149.6																						191	2027.62	110.4										191	1341.13	61.7778				191	11005.4	104				191	3506.71
192	995.049	148.8																						192	3934	109.6										192	3826.07	121.2				192	10133.3	121.667				192	13365.1
193	957.659	118.667																						193	1233.24	39										193	3086.8	99.6667				193	7115.48	103.429				193	19148.5
194	843.982	114																						194	1622.15	107.6										194	4437.1	115.2				194	13381.7	120.667				194	20852
195	618.158	104																						195	1738.52	107.6										195	2136.6	62.2222				195	7776.36	102.286				195	21462.8
196	1062.05	114.8																						196	2106.57	89										196	2613.14	104.8				196	13278.2	116				196	24375.8
197	1083.33	126.8																						197	1944.99	106										197	3324.78	75.4286				197	3594.27	57.6667				197	25217.3
198	1046.74	126																						198	5311.37	53.2										198	1839.36	88.3333				198	3983.27	113				198	31612.5
199	2696.25	126																						199	4691	106.4										199	495.259	65.5				199	7012.69	95.4286				199	7974.55
200	3558.97	104.667																						200	4430.74	106										200	2360.92	105.6				200	5688.46	130.8				200	15292.3
201	866.686	124.4																						201	1296.98	75.1429										201	16465.7	99.6				201	1391.53	70.5				201	43172.9
202	450.822	102																						202	5998.85	105.2										202	2804.33	95.5556				202	9111.71	53.1667				202	35738.9
203	397.053	120.4																						203	4612.33	104										203	6451.16	110.667				203	2707.31	104.8				203	14376.7
204	1309.05	100																						204	2107.32	104										204	13172.1	110.889				204	8653.71	100.667				204	27849.2
205	553.671	119.6																						205	2528.14	103.6										205	14403.2	110.889				205	7933.8	120.4				205	32550
206	1892.76	85.1429																						206	2639.08	57.1111										206	1063.6	103.429				206	7452	112.8				206	5990.35
207	700.5	118.4																						207	2129.69	102.8										207	13490.8	192				207	1932.53	80.2857				207	4318.77
208	305.344	98																						208	7720.32	102										208	71549.4	111.25				208	13156.8	92.6667				208	16455.7
209	617.155	97.6667																						209	3487.37	102										209	8877.7	99.8				209	7109.13	111.2				209	19676.2
210	1043.78	98																						210	4157.3	71.7143										210	20488.7	110.889				210	3409.16	109.6				210	4633.84
211	746.908	114.4																						211	2977.09	100										211	10808.4	110.889				211	4836.56	109.2				211	8840.46
212	473.197	57																						212	2552.28	100.4										212	7282.79	109.556				212	4205.59	109.2				212	3705.63
213	749.11	112.8																						213	9371.52	124.75										213	13618.5	106.444				213	12189.7	108.4				213	12150.9
214	1149.1	101.2																						214	36264	100.857										214	5222.14	79.5				214	1365.71	102.8				214	6233.26
215	520.415	78.8571																						215	6388.54	110										215	3122.87	105.556				215	3438.2	106				215	5730.71
216	374.851	110																						216	8549.72	83.2										216	7599.47	106.75				216	4339.03	104.8				216	1706.41
217	582.585	91.3333																						217	7766.52	102										217	4517.3	105.5				217	2851.93	104.4				217	5991.49
218	707.183	109.2																						218	9490.9	108.857										218	1154.93	93.3333				218	4883.99	103.6				218	14434.5
219	314.565	89.3333																						219	8514.75	120										219	865.629	56.2				219	6240.55	101.2				219	15190.7
220	842.759	105.6																						220	3780.75	138										220	6637.42	101.5				220	2548.24	62.75				220	3692.45
221	132.638	66																						221	11725.9	108.333										221	14133.6	110.857				221	1422.81	100.4				221	5611.91
222	263.912	105.2																						222	1805.19	77.75										222	22409.3	97				222	23603.6	105				222	17139.2
223	535.114	87																						223	2526.11	100.667										223	2577.34	62				223	16639.4	110.889				223	21227.2
224	1273.21	86.6667																						224	15036.4	118										224	4608.44	120.667				224	2556.91	110.889				224	25754.8
225	512.129	102.4																						225	2597.5	51.6364										225	3966.08	52.4615				225	13795	90.7273				225	8995.77
226	1720.73	103.2																						226	14099.6	110										226	26174.9	56.1667				226	26165.8	110.889				226	13881.1
227	162.293	50.6																						227	3975.5	109.6										227	15344.3	134.4				227	13540.1	110.889				227	59685.6
228	635.052	101.2																						228	4344.37	106.8										228	3650.55	111				228	2107.75	106.75				228	5693.14
229	459.785	71.7143																						229	19062.7	105.2										229	2646.26	110.333				229	6776.05	99.4				229	4575.75
230	237.572	66.25																						230	3733.7	87										230	5133.6	109.333				230	27038.9	110.889				230	5121.29
231	997.827	94.2857																						231	4036.97	64.25										231	5317.82	55				231	24896.5	110.889				231	6406.59
232	540.096	103																						232	4160.12	102										232	1080.96	74.5				232	23493.9	99.4				232	7341.12
233	1452.87	95																						233	4097.4	131.6										233	1424.81	105.333				233	7518.42	110.889				233	12494.5
234	2421.87	118.286																						234	40957.9	142.571										234	705.391	85.1429				234	2884.32	126.4				234	5334.63
235	1332.52	110																						235	16083.7	90.7273										235	1053.73	123.2				235	6874.41	124.75				235	7659.09
236	792.309	108																						236	12745.8	199.6										236	2202.64	86.5714				236	1605.95	68.5				236	2084.45
237	5329.55	166																						237	4448.59	142.571										237	5225.1	97.6667				237	10175.5	99.8				237	997.995
238	1559.04	132																						238	2512.64	99.8										238	2995.5	97.3333				238	16230.7	99.8				238	4268.61
239	6494.24	188.8																						239	2080.17	114										239	4858.03	116				239	6042.89	52.5263				239	1259.52
240	248.691	5.48276																						240	6955.5	101.111										240	1943.18	63.3333				240	15786.8	110.889				240	11380.2
241	902.418	64.6667																						241	3427.42	180.8										241	2882.43	56.6				241	5012.41	53.6667				241	1915.1
242	179.628	95.6667																						242	9093.1	221										242	2694.17	111.2				242	6847.01	121.75				242	3320.37
243	169.447	45.5																						243	2892.46	108.75										243	1232.05	54.2				243	5632.33	52.5263				243	19107.2
244	1511.17	109.6																						244	1698.34	168.4										244	3239.71	84.6667				244	14464.5	110.889				244	64746.7
245	2440.43	179.2																						245	35875.8	198										245	3193.25	58.4444				245	8424.28	142.571				245	59796.2
246	424.319	100.4																						246	12493.3	156										246	1441.74	72				246	5938.99	62.375				246	24529.8
247	365.005	63.75																						247	7734.28	109.143										247	453.865	101.2				247	8249.95	132.571				247	24682.6
248	1767.52	195.5																						248	10402.2	150.4										248	25627.8	99.8				248	9769.69	142.571				248	6938.45
249	441.793	92																						249	1360.18	104.571										249	7460.42	99.8				249	25576	110.889				249	16694.3
250	915.506	151.2																						250	13607.9	121.667										250	1503.14	29.3571				250	28250.3	110.889				250	13187.9
251	1015.08	106.857																						251	4819.16	102.571										251	8659.67	99.8				251	10973.8	110.889				251	10860.8
252	1718.8	102																						252	5967.92	140										252	2148.42	105.333				252	93796	90.7273				252	6585.33
253	568.58	113.6																						253	3664.48	115.333										253	42221.7	110.889				253	31378.1	99.8				253	13379
254	8122.81	106.8																						254	11617.2	114										254	3897.14	99.8				254	46949.4	110.889				254	1763.85
255	891.501	85																						255	7437.04	113.333										255	18854.9	124.75				255	3749.84	111.714				255	10293.2
																								256	9423.47	135.6										256	25436.5	107.429				256	10751.4	110.889				256	7448.15
																								257	4081.08	106.667										257	55494.3	110.889				257	79830.2	101.143				257	2425.37
																								258	1678.51	125.6										258	12911.9	110.889				258	2254.85	124				258	4296.07
																								259	5316.51	104.667										259	43133	110.889				259	2555.4	131				259	1926.22
																								260	10725.4	122.4										260	21191.4	110.667				260	9949.97	106.889				260	2411.75
																								261	5252.71	87.1429										261	15571.9	115.333				261	1657.07	102.286				261	3135.8
																								262	1089.79	100.333										262	75059.9	99.8				262	5729.68	109.556				262	5236.94
																								263	1187.27	119.6										263	21516.3	100.444				263	8234.17	106.444				263	3361.86
																								264	6964.11	118.8										264	6015.11	90.7273				264	14104.4	106				264	3440.27
																								265	9100.18	95.3333										265	6330.44	109.778				265	10956.2	110.25				265	443.948
																								266	4824.27	71.25										266	6069.7	119.25				266	6378.06	114.75				266	5643.5
																								267	2013.48	113.2										267	12286.9	155.333				267	4116.65	114				267	3940.67
																								268	7036.43	113.2										268	16200.7	102.889				268	5779.56	99.7778				268	4286.48
																								269	2670.91	68.25										269	21401.1	102.889				269	4927.86	149				269	4037.38
																								270	6279.15	108.8										270	4292.45	102.222				270	2449.28	65.2				270	15989.5
																								271	1788.15	90.3333										271	7459.99	114.5				271	15999	105.75				271	27341.4
																								272	2833.89	76.5714										272	1798.81	130				272	4665.97	83.4				272	126906
																								273	1616.23	107.2										273	3786.5	114				273	3830.52	92				273	6618.25
																								274	3120.95	89										274	6146.52	97.1111				274	14474.5	103.5				274	9425.33
																								275	2347.26	106.4										275	4159.78	118.571				275	4614.29	102				275	7306.92
																								276	5210.99	105.2										276	7313.14	116.571				276	9626.87	94.2857				276	5249.9
																								277	1922	104.8										277	23671.2	114.286				277	7873.6	156.8				277	1643.62
																								278	1588.17	87										278	7631.47	53.4667				278	1599.67	29.7778				278	2628.35
																								279	4793.6	103.6										279	6124.21	56.2857				279	5418.1	124				279	2065.71
																								280	580.067	101.6										280	5137.46	152				280	2099.39	107.333				280	3961.58
																																				281	3734.32	44.2353				281	21414.3	108.571				281	37392
																																				282	7773.61	106.286				282	4442.78	97.7143				282	41241.6
																																				283	5997.51	123.667				283	3470.89	106.286				283	53712.8
																																				284	2541.43	89				284	5496.72	106.286				284	61188.9
																																				285	5144.71	114.333				285	5388.66	106				285	114613
																																				286	4365.66	113.667				286	9713.36	103.333				286	123081
																																				287	9577.94	113.667				287	3805.59	60.3333				287	31634.8
																																				288	10700.8	113				288	3789.45	102.571				288	7958.1
																																				289	3179.19	67				289	1067.45	39.2308				289	20770.2
																																				290	901.096	108.667				290	10675.1	58				290	97890.1
																																				291	2937.25	107.667				291	7721.79	116				291	31973.9
																																				292	2106.22	107.667				292	5228.45	102				292	43288.3
																																				293	7962	124.4				293	9273.57	99.1429				293	18782.3
																																				294	3583.62	105.333				294	5780.75	98.5714				294	11670.4
																																				295	1331.5	126				295	11054	111.333				295	7902.75
																																				296	2501.18	62.6				296	2746.37	111				296	32350
																																				297	1291.39	52.3333				297	10753.1	110.667				297	26316
																																				298	2273.69	104.667				298	5047.35	93.4286				298	54451.4
																																				299	1636.78	104				299	4749.51	107.667				299	16941
																																				300	3748.54	101.667				300	6168.16	108.8				300	11600.9
																																				301	1120.9	75				301	7826.36	105.333				301	11186.6
																																				302	2798.52	31.2632				302	1546.74	66.5				302	21273
																																				303	2894.33	118.8				303	13084.2	103.667				303	9229.34
																																				304	1474.46	97.6667				304	19964.1	122.8				304	12918.9
																																				305	5031.31	116.8				305	10471	101.667				305	14719.5
																																				306	3383.25	72.25				306	11472.9	122.4				306	34566.9
																																				307	645.08	114				307	2238.16	85.4286				307	11399.7
																																				308	1328.22	61.7778				308	10457.3	99				308	15362.7
																																				309	4297.94	55.4				309	4573.92	98				309	2605.63
																																				310	5470.19	92.6667				310	3017.44	97				310	10317.6
																																				311	1797.94	110.8				311	4404.38	116				311	13154.9
																																				312	1653.62	60.8889				312	4068.61	112.8				312	10755.4
																																				313	5045.23	60				313	2214.22	93.3333				313	20605.6
																																				314	1600.73	107.2				314	3273.03	110.4				314	10428.2
																																				315	2613.06	76.5714				315	8435.53	109.2				315	4946.33
																																				316	1962.81	58				316	3389.37	60.6667				316	10715.9
																																				317	6636.05	104				317	821.69	90.3333				317	19045.3
																																				318	5091.43	54.6				318	3262.13	105.6				318	80176.8
																																				319	22236.1	49.9				319	3772.07	65.5				319	17969.1
																																				320	1354.91	126				320	2769.85	87.3333				320	10984.6
																																				321	27691.7	118.667				321	10364.5	56.6667				321	5431.25
																																				322	28238.2	55.4444				322	5582.7	102				322	10609.5
																																				323	34235.2	90.7273				323	2564.18	63.25				323	3628.16
																																				324	3345.22	110.889				324	3008.48	71.7143				324	6171.23
																																				325	6560.63	158.333				325	21138.2	110.889				325	2949.62
																																				326	23369.3	131.714				326	9043.43	110.889				326	10928.3
																																				327	67089.5	110.889				327	28379.6	104				327	7454.04
																																				328	6669.15	110.889				328	26330.6	110.889				328	13176
																																				329	4215.03	114.571				329	4303.93	110.667				329	4816.49
																																				330	53020.2	99.4				330	84205.2	124.75				330	3868.28
																																				331	10012.5	110.889				331	22056.1	55.4444				331	2039.61
																																				332	17213.7	52.5263				332	31984.8	58.7059				332	7455.89
																																				333	2767.96	99.4				333	7298.74	110.889				333	22796.1
																																				334	3561.62	166.333				334	6286.21	53.7333				334	20562.9
																																				335	23884.5	110.889				335	5856.88	117				335	97249.3
																																				336	2391.14	123				336	2276.24	92.2857				336	15624.6
																																				337	2848.86	107.6				337	14104	110.889				337	30347.1
																																				338	2542.52	98.6				338	26036.5	110.889				338	28566.7
																																				339	7565.19	97.4				339	9617.44	191.6				339	20552.9
																																				340	3547.29	62.4				340	6592.16	110.889				340	6859.34
																																				341	5681.15	133.714				341	69774.3	110.889				341	11801.8
																																				342	6975.88	117				342	9128.84	104.25				342	22006.1
																																				343	5417.07	155.667				343	5966.69	121.333				343	15153.4
																																				344	1474.93	76.5				344	2718.4	114.333				344	4536.19
																																				345	5183.63	110.25				345	1812.37	113.667				345	25417.4
																																				346	5129.3	176				346	9453.45	109				346	27134.2
																																				347	7620.11	108.75				347	33980.6	101				347	32407.9
																																				348	9200.51	116.286				348	20579	74.75				348	3157.36
																																				349	8585.43	111.714				349	16885.4	116				349	5051.01
																																				350	2528.32	105.429				350	20903.6	116				350	4378.79
																																				351	3449.57	102.857				351	19240	110				351	2453.22
																																				352	3912.09	123				352	2125.61	103.2				352	5981.34
																																				353	4441.96	109.143				353	1371.89	102.4				353	3731.8
																																				354	1783.63	127.333				354	4114.32	103.2				354	3088.9
																																				355	3417.43	54.4286				355	5504.94	101.6				355	2198.01
																																				356	5119.7	57.3846				356	1987.74	55.5556				356	2432.57
																																				357	2756.36	82.4444										357	2660.81
																																				358	8126.93	114.333										358	9276.61
																																				359	6039.4	58										359	12195.2
																																				360	11276.5	106.4										360	2255.91
																																				361	29828.9	98.2857										361	1804.38
																																				362	966.208	94										362	15091
																																				363	1344.77	128.4										363	44885.7
																																				364	886.313	58.6										364	3337.28
																																				365	3286.5	106.667										365	59549.4
																																				366	8306.19	57.8182										366	19903.8
																																				367	1131.18	126										367	6839.69
																																				368	3867.58	105										368	14163.9
																																				369	793.881	119.2										369	10563.1
																																				370	3868.25	97										370	18622.5
																																				371	1897.46	98.3333										371	7663.83
																																				372	932.027	104.8										372	13698.3
																																				373	2601.7	109.6										373	8807.69
																																				374	2236.93	96.6667										374	3514.04
																																				375	4482.79	112.8										375	1937.9
																																				376	3314.38	112.8										376	8194.82
																																				377	2274.85	59.7778										377	2627.01
																																				378	3201.84	92.6667										378	3112.96
																																				379	1535.12	69.25										379	530.241
																																				380	2000.17	78.5714										380	3888.81
																																				381	1320.73	68.75										381	5794.3
																																				382	1105.35	55										382	80255.4
																																				383	1116.48	107.2										383	18728.1
																																				384	37673.6	110.889										384	6903.55
																																				385	9650.97	49.9										385	17036.1
																																				386	46863.3	110.889										386	4242.77
																																				387	13603.5	51										387	15303.4
																																				388	19268.1	124.75										388	8653.82
																																				389	19625.5	109										389	3747.74
																																				390	6471.3	94.75										390	1990.19
																																				391	4489.87	49.9										391	47220.5
																																				392	10587.6	57.125										392	72545.8
																																				393	9556.26	116.5										393	25187
																																				394	9088.35	115.75										394	61146.8
																																				395	7424.79	119.429										395	61344.4
																																				396	6899.19	113.714										396	25062.4
																																				397	4119.84	98.75										397	17359.4
																																				398	5219.61	110.286										398	12228.9
																																				399	9233.44	110.286										399	12397.8
																																				400	6065.17	144.4										400	2566.18
																																				401	9124.76	102.286										401	5887.05
																																				402	6484.29	119.333										402	4894.86
																																				403	2957.18	142.4										403	8538.36
																																				404	1669.82	100										404	3950.89
																																				405	16787.3	96.5714										405	7795.02
																																				406	1891.38	111.667										406	1836.08
																																				407	1302.08	116										407	11290.5
																																				408	5958.25	109										408	2284.76
																																				409	5302.86	124.8										409	6589.2
																																				410	3421.61	103										410	565.338
																																				411	6341.29	123.2										411	1654.32
																																				412	1488.1	118										412	5708.62
																																				413	2046.49	114.4										413	13922.2
																																				414	1676.39	63.3333										414	45453.1
																																				415	4208.31	112.4										415	42236.3
																																				416	828.501	59.7778										416	8913.45
																																				417	908.159	66.25										417	9948.02
																																				418	1839.03	58.6667										418	5430.82
																																				419	21736.5	86										419	10093.4
																																				420	398.053	72.2857										420	31114.9
																																																421	27436.5
																																																422	16504.5
																																																423	1832.31
																																																424	2938.14
																																																425	12361.1
																																																426	21328
																																																427	8611.31
																																																428	1534.07
																																																429	4538.02
[truncated: 11 more columns]

## Sheet: Rep.source data Fig.2d-YNBD+Lys
													Time	Cell.1	Time	Cell.2	Time	Cell.3	Time	Cell.4	Time	Cell.5	Time	Cell.6	Time	Cell.7	Time	Cell.8	Time	Cell.9	Time	Cell.10
													0	158	0	162	0	126	0	124	3	50	3	51	5	58	14	47	31	64	60	52
													2	165	2	168	2	129	2	137	5	46	5	47	7	59	16	50	33	68	62	52
													4	177	4	183	4	135	4	138	7	49	7	45	9	62	18	56	35	71	64	53
													6	175	6	177	6	126	6	147	9	47	9	62	11	57	20	69	37	52	66	76
													8	183	8	182	8	133	8	142	11	49	11	64	13	49	22	70	39	54	68	75
													10	186	10	184	10	137	10	145	13	49	13	66	15	54	24	72	41	51	70	76
													12	183	12	178	12	135	12	151	15	51	15	66	17	52	26	70	43	54	72	75
													14	184	14	189	14	143	14	146	17	51	17	72	19	57	28	74	45	54	74	77
													16	185	16	178	16	140	16	147	19	50	19	71	21	64	30	74	47	52	76	78
													18	183	18	180	18	141	18	151	21	48	21	72	23	62	32	78	49	53	78	77
													20	185	20	187	20	141	20	142	23	46	23	73	25	64	34	80	51	54	80	74
													22	184	22	174	22	142	22	148	25	49	25	74	27	64	36	81	53	56	82	76
													24	185	24	184	24	140	24	156	27	48	27	77	29	67	38	80	55	57	84	75
													26	187	26	187	26	143	26	144	29	45	29	77	31	66	40	79	57	58	86	76
													28	185	28	177	28	143	28	150	31	44	31	78	33	70	42	82	59	58	88	74
													30	190	30	183	30	137	30	150	33	44	33	73	35	67	44	84	61	58	90	72
													32	189	32	184	32	140	32	145	35	42	35	77	37	73	46	84	63	61	92	74
													34	186	34	177	34	144	34	153	37	44	37	75	39	72	48	85	65	61	94	73
													36	190	36	185	36	136	36	154	39	46	39	77	41	79	50	82	67	66	96	73
													38	184	38	179	38	142	38	145	41	44	41	76	43	73	52	83	69	63	98	74
													40	185	40	178	40	139	40	155	43	43	43	77	45	69	54	83	71	66	100	74
													42	188	42	185	42	145	42	150	45	43	45	75	47	72	56	86	73	70	102	72
													44	186	44	176	44	146	44	148	47	45	47	75	49	72	58	86	75	74	104	71
													46	187	46	185	46	141	46	158	49	43	49	75	51	75	60	88	77	74	106	74
													48	191	48	183	48	148	48	150	51	46	51	80	53	74	62	88	79	72	108	72
													50	183	50	173	50	150	50	151	53	45	53	78	55	78	64	91	81	77	110	75
													52	186	52	175	52	147	52	147	55	47	55	80	57	72	66	88	83	77	112	76
													54	180	54	177	54	158	54	144	57	51	57	77	59	76	68	90	85	76	114	77
													56	181	56	173	56	150	56	148	59	54	59	77	61	75	70	89	87	74	116	77
													58	187	58	185	58	151	58	153	61	52	61	79	63	78	72	95	89	75	118	79
													60	184	60	182	60	153	60	147	63	53	63	81	65	74	74	94	91	77	120	76
													62	184	62	188	62	158	62	155	65	56	65	80	67	76	76	95	93	80	122	79
													64	184	64	187	64	152	64	151	67	54	67	80	69	75	78	93	95	80	124	79
													66	181	66	186	66	160	66	147	69	57	69	79	71	77	80	94	97	85	126	78
													68	183	68	192	68	174	68	154	71	57	71	81	73	77	82	93	99	81	128	77
													70	182	70	184	70	175	70	148	73	57	73	84	75	76	84	95	101	87	130	81
													72	180	72	193	72	171	72	149	75	60	75	83	77	72	86	94	103	89	132	82
													74	182	74	187	74	167	74	152	77	57	77	81	79	77	88	91	105	89	134	81
													76	180	76	191	76	156	76	143	79	61	79	83	81	75	90	95	107	90	136	80
													78	184	78	188	78	148	78	151	81	62	81	84	83	76	92	93	109	92	138	81
													80	186	80	178	80	164	80	148	83	60	83	86	85	77	94	95	111	94	140	85
													82	179	82	186	82	153	82	145	85	66	85	84	87	78	96	97	113	97	142	86
													84	182	84	181	84	153	84	154	87	65	87	85	89	77	98	96	115	96	144	86
													86	183	86	181	86	156	86	147	89	61	89	86	91	75	100	98	117	97	146	89
													88	185	88	183	88	147	88	152	91	62	91	86	93	79	102	100	119	95	148	85
													90	188	90	179	90	160	90	160	93	64	93	86	95	81	104	98	121	98	150	83
													92	179	92	186	92	154	92	151	95	67	95	85	97	81	106	100	123	100	152	84
													94	178	94	188	94	150	94	154	97	67	97	84	99	80	108	96	125	101	154	86
													96	181	96	184	96	156	96	149	99	66	99	87	101	79	110	101	127	102	156	88
													98	180	98	185	98	151	98	146	101	68	101	87	103	82	112	100	129	103	158	90
													100	178	100	184	100	158	100	142	103	65	103	90	105	82	114	100	131	104	160	87
													102	182	102	184	102	155	102	143	105	68	105	91	107	86	116	101	133	104	162	87
													104	178	104	186	104	154	104	141	107	65	107	92	109	88	118	102	135	105	164	87
													106	173	106	182	106	163	106	149	109	66	109	91	111	86	120	101	137	107	166	89
													108	172	108	181	108	150	108	149	111	65	111	94	113	89	122	101	139	109	168	87
													110	171	110	184	110	159	110	141	113	67	113	95	115	92	124	108	141	110	170	89
													112	175	112	185	112	158	112	148	115	67	115	97	117	91	126	100	143	108	172	90
													114	170	114	179	114	148	114	151	117	72	117	96	119	94	128	100	145	113	174	96
													116	173	116	181	116	164	116	150	119	68	119	96	121	95	130	99	147	114	176	98
													118	179	118	180	118	153	118	154	121	67	121	99	123	96	132	103	149	115	178	96
													120	172	120	178	120	156	120	154	123	70	123	100	125	97	134	102	151	114	180	98
													122	167	122	180	122	158	122	155	125	72	125	101	127	98	136	102	153	116	182	103
													124	170	124	176	124	153	124	160	127	71	127	102	129	98	138	101	155	117	184	99
													126	171	126	180	126	153	126	152	129	67	129	102	131	100	140	102	157	120	186	101
													128	167	128	177	128	152	128	158	131	68	131	102	133	104	142	103	159	117	188	102
													130	168	130	176	130	149	130	157	133	69	133	103	135	103	144	102	161	116	190	105
													132	172	132	176	132	152	132	153	135	73	135	103	137	104	146	103	163	122	192	106
													134	168	134	175	134	150	134	163	137	75	137	105	139	108	148	103	165	121	194	108
													136	159	136	168	136	148	136	152	139	72	139	111	141	104	150	102	167	124	196	105
													138	171	138	177	138	156	138	153	141	76	141	107	143	110	152	103	169	121	198	110
													140	169	140	179	140	154	140	164	143	77	143	111	145	108	154	107	171	120	200	110
													142	169	142	172	142	161	142	154	145	79	145	109	147	113	156	106	173	125	202	113
													144	174	144	177	144	160	144	156	147	75	147	111	149	112	158	109	175	121	204	107
													146	176	146	174	146	160	146	163	149	78	149	110	151	118	160	107	177	123	206	110
													148	192	148	169	148	161	148	156	151	83	151	115	153	115	162	105	179	124	208	109
													150	174	150	178	150	158	150	157	153	81	153	115	155	116	164	108	181	124	210	112
													152	184	152	174	152	164	152	163	155	80	155	116	157	116	166	107	183	124	212	113
													154	201	154	171	154	158	154	155	157	84	157	115	159	117	168	109	185	128	214	114
													156	159	156	179	156	157	156	166	159	84	159	116	161	122	170	111	187	127	216	113
													158	154	158	170	158	155	158	163	161	91	161	114	163	121	172	108	189	131	218	114
													160	169	160	173	160	153	160	154	163	95	163	116	165	123	174	106	191	126	220	113
													162	170	162	180	162	157	162	168	165	89	165	116	167	120	176	108	193	128	222	117
													164	174	164	172	164	158	164	159	167	91	167	117	169	123	178	109	195	126	224	117
													166	183	166	173	166	161	166	150	169	92	169	113	171	127	180	110	197	123	226	117
													168	186	168	176	168	167	168	165	171	93	171	115	173	125	182	107	199	128	228	120
													170	180	170	170	170	165	170	157	173	92	173	115	175	124	184	105	201	128	230	117
													172	178	172	172	172	172	172	160	175	94	175	121	177	124	186	105	203	130	232	117
													174	167	174	161	174	156	174	156	177	95	177	115	179	122	188	105	205	128	234	118
													176	169	176	165	176	161	176	154	179	98	179	118	181	124	190	108	207	126	236	126
													178	164	178	155	178	169	178	153	181	97	181	118	183	122	192	106	209	130	238	115
													180	177	180	165	180	172	180	165	183	94	183	116	185	124	194	105	211	128	240	115
													182	181	182	172	182	166	182	156	185	97	185	118	187	122	196	103	213	125	242	115
													184	188	184	160	184	173	184	158	187	96	187	117	189	123	198	104	215	128	244	115
													186	170	186	164	186	166	186	160	189	98	189	118	191	122	200	103	217	128	246	116
													188	168	188	170	188	173	188	153	191	96	191	118	193	126	202	104	219	127	248	116
													190	175	190	162	190	179	190	160	193	95	193	122	195	120	204	104	221	127	250	115
													192	172	192	164	192	173	192	159	195	97	195	117	197	122	206	105	223	123	252	113
													194	168	194	170	194	183	194	156	197	94	197	122	199	121	208	103	225	125	254	119
													196	172	196	162	196	177	196	161	199	100	199	118	201	117	210	99	227	123	256	126
													198	170	198	159	198	171	198	154	201	97	201	120	203	120	212	103	229	123	258	123
													200	163	200	176	200	182	200	160	203	96	203	122	205	120	214	102	231	125	260	127
													202	169	202	164	202	176	202	158	205	101	205	120	207	118	216	98	233	126	262	129
													204	168	204	156	204	178	204	154	207	99	207	122	209	122	218	101	235	126	264	125
													206	166	206	155	206	178	206	159	209	103	209	124	211	122	220	109	237	121	266	116
													208	168	208	160	208	175	208	157	211	99	211	123	213	122	222	106	239	120	268	114
													210	180	210	155	210	181	210	152	213	102	213	122	215	125	224	107	241	121	270	116
													212	167	212	154	212	183	212	157	215	128	215	121	217	122	226	106	243	127	272	117
													214	169	214	156	214	181	214	156	217	102	217	117	219	128	228	106	245	130	274	109
													216	169	216	159	216	184	216	155	219	94	219	119	221	122	230	108	247	129	276	115
													218	164	218	152	218	178	218	157	221	99	221	122	223	126	232	104	249	134	278	115
													220	165	220	152	220	183	220	149	223	100	223	122	225	127	234	107	251	133	280	117
													222	169	222	156	222	181	222	152	225	103	225	119	227	125	236	106	253	137	282	117
													224	169	224	160	224	179	224	152	227	100	227	120	229	133	238	103	255	139	284	118
													226	167	226	162	226	184	226	152	229	104	229	121	231	129	240	105	257	144	286	123
													228	168	228	163	228	182	228	156	231	100	231	120	233	130	242	99	259	142	288	119
													230	164	230	165	230	183	230	158	233	107	233	122	235	132	244	106	261	141	290	119
													232	168	232	172	232	184	232	162	235	110	235	121	237	128	246	107	263	144	292	119
													234	168	234	169	234	182	234	166	237	103	237	120	239	130	248	104	265	144	294	121
													236	160	236	174	236	187	236	155	239	110	239	123	241	132	250	108	267	137	296	120
													238	165	238	174	238	183	238	163	241	109	241	120	243	130	252	104	269	137	298	127
													240	168	240	167	240	185	240	163	243	105	243	120	245	135	254	105	271	142	300	120
													242	166	242	170	242	183	242	163	245	108	245	121	247	138	256	111	273	142	302	130
													244	167	244	164	244	185	244	165	247	106	247	125	249	136	258	102	275	141	304	121
													246	164	246	170	246	188	246	163	249	111	249	122	251	131	260	106	277	140	306	128
													248	167	248	168	248	184	248	163	251	110	251	126	253	139	262	101	279	141	308	123
													250	166	250	161	250	182	250	169	253	110	253	127	255	140	264	100	281	141	310	125
													252	200	252	166	252	186	252	165	255	110	255	123	257	136	266	106	283	144	312	123
													254	180	254	168	254	182	254	166	257	110	257	124	259	136	268	102	285	144	314	127
													256	185	256	160	256	184	256	164	259	114	259	127	261	142	270	109	287	138	316	127
													258	184	258	169	258	182	258	162	261	110	261	124	263	136	272	105	289	141	318	129
													260	172	260	162	260	183	260	165	263	114	263	127	265	139	274	108	291	139	320	127
													262	168	262	160	262	184	262	165	265	114	265	124	267	143	276	112	293	135	322	124
													264	160	264	165	264	185	264	163	267	112	267	121	269	135	278	110	295	136	324	130
													266	165	266	161	266	187	266	160	269	110	269	129	271	145	280	112	297	139	326	131
													268	173	268	170	268	191	268	164	271	108	271	127	273	141	282	111	299	138	328	136
													270	166	270	167	270	189	270	165	273	110	273	124	275	140	284	116	301	134	330	132
													272	168	272	160	272	192	272	165	275	109	275	127	277	136	286	122	303	134	332	136
													274	173	274	164	274	190	274	166	277	112	277	128	279	139	288	115	305	134	334	134
													276	169	276	165	276	182	276	160	279	113	279	127	281	139	290	115	307	135	336	141
													278	169	278	167	278	186	278	161	281	111	281	128	283	138	292	114	309	137	338	139
													280	175	280	164	280	186	280	177	283	107	283	131	285	141	294	116	311	137	340	143
													282	174	282	160	282	186	282	159	285	110	285	132	287	137	296	114	313	136	342	138
													284	177	284	168	284	191	284	162	287	111	287	132	289	138	298	113	315	136	344	146
													286	180	286	163	286	191	286	173	289	113	289	135	291	142	300	113	317	136	346	144
													288	176	288	164	288	186	288	164	291	113	291	131	293	135	302	115	319	139	348	150
													290	180	290	168	290	193	290	162	293	119	293	133	295	138	304	113	321	135	350	147
													292	176	292	160	292	190	292	171	295	114	295	130	297	140	306	112	323	129	352	146
													294	180	294	158	294	196	294	168	297	117	297	131	299	138	308	111	325	134	354	149
													296	178	296	171	296	192	296	167	299	117	299	143	301	139	310	113	327	134	356	150
													298	179	298	161	298	194	298	166	301	117	301	128	303	141	312	107	329	133	358	149
													300	177	300	153	300	199	300	167	303	119	303	126	305	139	314	110	331	132	360	147
													302	176	302	163	302	187	302	171	305	118	305	129	307	142	316	126	333	132	362	156
													304	181	304	160	304	194	304	166	307	116	307	133	309	138	318	122	335	133	364	149
													306	177	306	147	306	197	306	167	309	117	309	130	311	140	320	112	337	128	366	140
													308	179	308	150	308	191	308	171	311	115	311	129	313	144	322	109	339	136	368	146
													310	178	310	162	310	198	310	164	313	116	313	129	315	138	324	105	341	129	370	132
													312	186	312	152	312	197	312	168	315	117	315	131	317	139	326	101	343	131	372	135
													314	176	314	147	314	194	314	166	317	117	317	124	319	143	328	96	345	129	374	139
													316	177	316	159	316	198	316	161	319	112	319	126	321	136	330	96	347	127	376	129
													318	181	318	166	318	194	318	167	321	116	321	131	323	142	332	91	349	127	378	132
													320	179	320	153	320	193	320	172	323	113	323	129	325	143	334	98	351	122	380	135
													322	183	322	157	322	198	322	154	325	119	325	123	327	135	336	85	353	125	382	139
													324	172	324	155	324	198	324	159	327	116	327	129	329	142	338	83	355	126	384	135
													326	176	326	155	326	199	326	164	329	115	329	132	331	144	340	78	357	129	386	144
													328	203	328	161	328	199	328	155	331	118	331	127	333	134	342	82	359	130	388	136
													330	168	330	156	330	193	330	162	333	116	333	128	335	139	344	93	361	131	390	146
													332	171	332	152	332	203	332	165	335	111	335	124	337	144	346	95	363	127	392	146
													334	180	334	162	334	198	334	157	337	113	337	124	339	137	348	96	365	124	394	147
													336	175	336	153	336	194	336	165	339	121	339	130	341	138	350	101	367	129	396	148
													338	214	338	148	338	201	338	164	341	117	341	129	343	138	352	101	369	132	398	143
													340	194	340	145	340	198	340	160	343	124	343	127	345	137	354	101	371	134	400	150
													342	182	342	151	342	192	342	166	345	121	345	129	347	136	356	104	373	136	402	147
													344	188	344	146	344	194	344	167	347	115	347	135	349	141	358	105	375	135	404	145
													346	192	346	143	346	197	346	162	349	124	349	131	351	132	360	107	377	134	406	150
													348	185	348	151	348	194	348	168	351	123	351	125	353	138	362	109	379	135	408	143
													350	184	350	156	350	195	350	162	353	117	353	128	355	137	364	107	381	130	410	151
													352	179	352	149	352	200	352	162	355	120	355	129	357	136	366	117	383	133	412	142
													354	172	354	157	354	198	354	166	357	120	357	126	359	135	368	112	385	132	414	154
													356	168	356	160	356	192	356	162	359	123	359	127	361	133	370	114	387	131	416	150
													358	181	358	146	358	190	358	164	361	127	361	130	363	132	372	114	389	127	418	178
													360	173	360	150	360	197	360	168	363	121	363	130	365	139	374	113	391	123	420	136
													362	176	362	159	362	195	362	164	365	126	365	127	367	139	376	117	393	129	422	150
													364	189	364	156	364	186	364	169	367	118	367	131	369	136	378	118	395	136	424	149
													366	183	366	156	366	194	366	165	369	123	369	130	371	135	380	116	397	137	426	158
													368	191	368	164	368	191	368	161	371	127	371	132	373	142	382	113	399	135	428	145
													370	189	370	162	370	188	370	169	373	123	373	133	375	138	384	113	401	135	430	153
													372	184	372	156	372	190	372	162	375	127	375	129	377	140	386	112	403	133	432	148
													374	188	374	159	374	195	374	165	377	125	377	128	379	136	388	114	405	136	434	153
													376	179	376	160	376	193	376	168	379	130	379	130	381	138	390	111	407	132	436	150
													378	194	378	159	378	193	378	166	381	127	381	135	383	143	392	109	409	131	438	158
													380	191	380	158	380	195	380	162	383	128	383	126	385	146	394	117	411	133	440	158
													382	188	382	157	382	193	382	161	385	129	385	135	387	141	396	114	413	129	442	156
													384	185	384	153	384	192	384	167	387	125	387	136	389	140	398	113	415	132	444	165
													386	190	386	158	386	196	386	161	389	127	389	131	391	140	400	117	417	127	446	159
													388	194	388	161	388	197	388	169	391	128	391	131	393	143	402	110	419	132	448	168
													390	193	390	157	390	196	390	162	393	122	393	136	395	139	404	112	421	135	450	163
													392	189	392	150	392	197	392	161	395	126	395	130	397	141	406	109	423	132	452	168
													394	187	394	163	394	200	394	165	397	126	397	133	399	140	408	110	425	135	454	163
													396	184	396	166	396	195	396	163	399	124	399	137	401	141	410	113	427	136	456	168
													398	186	398	194	398	195	398	163	401	128	401	132	403	135	412	134	429	136	458	166
													400	185	400	148	400	191	400	156	403	119	403	138	405	138	414	110	431	138	460	173
													402	190	402	141	402	195	402	155	405	119	405	136	407	140	416	109	433	138	462	167
													404	190	404	141	404	199	404	153	407	117	407	136	409	140	418	101	435	141	464	169
													406	186	406	158	406	198	406	159	409	115	409	142	411	140	420	90	437	140	466	170
													408	193	408	188	408	195	408	160	411	116	411	137	413	133	422	95	439	134	468	172
													410	194	410	188	410	199	410	156	413	113	413	135	415	134	424	130	441	142	470	171
													412	186	412	185	412	192	412	152	415	117	415	143	417	135	426	119	443	137	472	165
													414	197	414	193	414	196	414	156	417	117	417	136	419	128	428	129	445	135	474	163
													416	193	416	188	416	200	416	157	419	120	419	160	421	129	430	118	447	141	476	172
													418	195	418	177	418	196	418	160	421	119	421	139	423	127	432	127	449	139	478	170
													420	196	420	172	420	192	420	156	423	118	423	139	425	126	434	123	451	143	480	170
													422	193	422	165	422	193	422	157	425	118	425	135	427	132	436	125	453	136	482	161
													424	194	424	154	424	192	424	156	427	115	427	130	429	129	438	126	455	139	484	172
													426	193	426	143	426	194	426	150	429	113	429	130	431	125	440	127	457	138	486	169
													428	193	428	137	428	197	428	149	431	116	431	141	433	132	442	118	459	139	488	174
													430	189	430	139	430	192	430	151	433	113	433	140	435	130	444	120	461	138	490	177
													432	185	432	141	432	196	432	144	435	110	435	142	437	130	446	114	463	133	492	184
													434	188	434	137	434	197	434	149	437	111	437	148	439	130	448	110	465	137	494	177
													436	191	436	143	436	194	436	155	439	114	439	147	441	130	450	114	467	136	496	179
													438	190	438	144	438	196	438	151	441	145	441	151	443	131	452	115	469	136	498	175
													440	194	440	140	440	196	440	152	443	120	443	149	445	132	454	106	471	134	500	179
													442	204	442	140	442	192	442	156	445	101	445	147	447	124	456	113	473	131	502	174
													444	193	444	141	444	191	444	154	447	104	447	142	449	126	458	111	475	132	504	179
													446	206	446	144	446	192	446	152	449	97	449	145	451	125	460	104	477	138	506	182
													448	198	448	136	448	190	448	154	451	102	451	150	453	128	462	115	479	137	508	177
													450	195	450	142	450	195	450	152	453	117	453	143	455	128	464	113	481	138	510	178
													452	188	452	136	452	193	452	152	455	114	455	146	457	134	466	106	483	140	512	181
													454	196	454	139	454	198	454	149	457	116	457	146	459	139	468	115	485	140	514	170
													456	197	456	145	456	200	456	150	459	117	459	143	461	138	470	102	487	138	516	179
													458	196	458	142	458	200	458	151	461	119	461	145	463	139	472	110	489	137	518	167
													460	192	460	136	460	206	460	153	463	117	463	147	465	143	474	105	491	138	520	178
													462	194	462	139	462	203	462	154	465	113	465	142	467	138	476	106	493	138	522	165
													464	193	464	141	464	197	464	148	467	113	467	141	469	138	478	109	495	138	524	176
													466	195	466	140	466	205	466	149	469	112	469	143	471	139	480	106	497	141	526	162
													468	191	468	137	468	196	468	149	471	116	471	142	473	135	482	98	499	144	528	170
													470	194	470	138	470	201	470	150	473	115	473	136	475	138	484	103	501	144	530	168
													472	192	472	132	472	199	472	147	475	114	475	144	477	140	486	101	503	143	532	170
													474	193	474	139	474	195	474	153	477	111	477	137	479	144	488	100	505	144	534	167
													476	198	476	132	476	199	476	156	479	108	479	138	481	136	490	137	507	144	536	167
													478	186	478	143	478	188	478	144	481	109	481	144	483	136	492	100	509	147	538	168
													480	193	480	142	480	188	480	148	483	110	483	139	485	140	494	98	511	152	540	173
													482	192	482	148	482	191	482	152	485	108	485	139	487	132	496	92	513	150	542	167
													484	190	484	143	484	187	484	150	487	102	487	140	489	135	498	104	515	149	544	171
													486	195	486	147	486	185	486	148	489	101	489	138	491	138	500	99	517	154	546	171
													488	189	488	146	488	184	488	142	491	107	491	140	493	132	502	99	519	150	548	176
													490	201	490	144	490	182	490	150	493	103	493	142	495	135	504	101	521	150	550	167
													492	193	492	142	492	182	492	149	495	104	495	140	497	131	506	103	523	151	552	168
													494	195	494	144	494	185	494	147	497	110	497	139	499	129	508	106	525	151	554	165
													496	198	496	142	496	181	496	148	499	105	499	142	501	135	510	104	527	157	556	208
													498	199	498	144	498	182	498	153	501	106	501	136	503	134	512	111	529	157	558	172
													500	197	500	140	500	193	500	151	503	108	503	137	505	131	514	105	531	157	560	160
													502	200	502	138	502	189	502	143	505	115	505	140	507	137	516	105	533	151	562	164
													504	204	504	139	504	189	504	149	507	106	507	141	509	136	518	112	535	151	564	193
													506	205	506	139	506	193	506	150	509	111	509	140	511	130	520	118	537	146	566	153
													508	201	508	135	508	184	508	147	511	112	511	145	513	132	522	117	539	151	568	156
													510	202	510	135	510	187	510	149	513	112	513	138	515	133	524	114	541	151	570	168
													512	208	512	136	512	186	512	150	515	109	515	142	517	126	526	116	543	151	572	171
													514	201	514	130	514	182	514	144	517	109	517	145	519	132	528	115	545	154	574	162
													516	204	516	138	516	191	516	148	519	110	519	146	521	138	530	112	547	151	576	153
													518	204	518	132	518	192	518	145	521	111	521	150	523	127	532	115	549	151	578	143
													520	206	520	137	520	191	520	147	523	110	523	151	525	132	534	119	551	154	580	142
													522	203	522	138	522	196	522	148	525	108	525	148	527	133	536	120	553	150	582	139
													524	207	524	137	524	191	524	150	527	111	527	151	529	125	538	113	555	149	584	140
													526	212	526	134	526	199	526	152	529	113	529	150	531	126	540	118	557	150	586	138
													528	205	528	132	528	198	528	148	531	114	531	146	533	129	542	112	559	150	588	145
													530	207	530	138	530	194	530	151	533	112	533	153	535	125	544	120	561	150	590	142
													532	208	532	138	532	200	532	153	535	110	535	147	537	128	546	114	563	156	592	138
													534	203	534	141	534	196	534	158	537	117	537	151	539	127	548	121	565	156	594	142
													536	200	536	142	536	193	536	161	539	117	539	151	541	126	550	120	567	152	596	137
													538	214	538	134	538	197	538	159	541	109	541	147	543	125	552	121	569	151	598	141
													540	205	540	136	540	188	540	161	543	115	543	148	545	130	554	127	571	149	600	145
													542	214	542	132	542	196	542	166	545	128	545	151	547	135	556	122	573	149	602	142
													544	210	544	133	544	194	544	156	547	124	547	151	549	129	558	120	575	149	604	143
													546	208	546	133	546	192	546	158	549	121	549	147	551	124	560	123	577	148	606	144
													548	211	548	125	548	202	548	168	551	122	551	159	553	127	562	124	579	144	608	141
													550	209	550	122	550	191	550	158	553	123	553	152	555	125	564	121	581	146	610	141
													552	210	552	124	552	190	552	160	555	127	555	145	557	126	566	125	583	143	612	138
													554	207	554	122	554	194	554	165	557	116	557	152	559	124	568	124	585	148	614	141
													556	217	556	128	556	189	556	158	559	119	559	160	561	122	570	122	587	148	616	142
													558	202	558	135	558	194	558	160	561	119	561	153	563	126	572	125	589	145	618	145
													560	216	560	125	560	191	560	162	563	144	563	147	565	123	574	124	591	146	620	146
													562	207	562	134	562	187	562	165	565	120	565	156	567	115	576	122	593	144	622	149
													564	207	564	140	564	193	564	168	567	117	567	154	569	121	578	126	595	147	624	176
													566	213	566	130	566	186	566	165	569	119	569	142	571	124	580	123	597	145	626	167
													568	200	568	127	568	187	568	166	571	121	571	148	573	127	582	122	599	149	628	170
													570	205	570	131	570	189	570	164	573	118	573	147	575	124	584	120	601	149	630	167
													572	203	572	129	572	178	572	169	575	123	575	147	577	127	586	123	603	147	632	156
													574	201	574	132	574	187	574	161	577	122	577	144	579	126	588	125	605	147	634	160
													576	198	576	133	576	188	576	159	579	114	579	137	581	122	590	122	607	145	636	164
													578	192	578	132	578	181	578	164	581	106	581	148	583	119	592	129	609	144	638	157
													580	202	580	134	580	192	580	163	583	112	583	146	585	115	594	118	611	150	640	145
													582	199	582	132	582	187	582	160	585	109	585	145	587	118	596	108	613	145	642	135
													584	205	584	137	584	195	584	163	587	109	587	147	589	122	598	110	615	146	644	133
													586	202	586	140	586	191	586	162	589	112	589	137	591	124	600	112	617	147	646	133
													588	201	588	142	588	185	588	159	591	116	591	145	593	122	602	114	619	147	648	134
													590	201	590	137	590	192	590	170	593	118	593	138	595	149	604	116	621	148	650	137
													592	206	592	144	592	186	592	167	595	109	595	144	597	142	606	115	623	142	652	141
													594	194	594	142	594	185	594	164	597	103	597	144	599	136	608	117	625	145	654	141
													596	201	596	142	596	189	596	165	599	100	599	137	601	130	610	115	627	141	656	142
													598	195	598	139	598	184	598	166	601	106	601	143	603	122	612	115	629	137	658	134
													600	194	600	140	600	185	600	166	603	119	603	140	605	140	614	119	631	143	660	134
													602	208	602	140	602	185	602	169	605	112	605	141	607	140	616	121	633	140	662	132
													604	203	604	142	604	185	604	173	607	114	607	138	609	128	618	123	635	147	664	129
													606	202	606	141	606	191	606	166	609	115	609	138	611	121	620	120	637	148	666	130
													608	196	608	144	608	190	608	168	611	108	611	144	613	116	622	117	639	146	668	131
													610	200	610	140	610	190	610	169	613	114	613	134	615	113	624	121	641	141	670	133
													612	197	612	139	612	193	612	160	615	111	615	142	617	111	626	115	643	146	672	132
													614	196	614	139	614	189	614	175	617	115	617	136	619	112	628	115	645	147	674	134
													616	203	616	138	616	193	616	175	619	111	619	139	621	121	630	110	647	143	676	135
													618	205	618	138	618	193	618	172	621	111	621	141	623	120	632	113	649	149	678	135
													620	211	620	143	620	192	620	171	623	113	623	136	625	120	634	110	651	149	680	132
													622	205	622	141	622	198	622	169	625	114	625	159	627	122	636	114	653	145	682	130
													624	227	624	136	624	192	624	163	627	113	627	120	629	117	638	115	655	146	684	136
													626	194	626	146	626	193	626	164	629	112	629	111	631	119	640	113	657	147	686	138
													628	190	628	145	628	198	628	171	631	120	631	130	633	119	642	104	659	141	688	132
													630	195	630	147	630	199	630	162	633	119	633	134	635	116	644	112	661	136	690	135
													632	213	632	146	632	200	632	168	635	123	635	133	637	106	646	115	663	140	692	137
													634	221	634	147	634	198	634	169	637	120	637	137	639	106	648	111	665	149	694	135
													636	224	636	150	636	197	636	167	639	118	639	129	641	108	650	109	667	145	696	129
													638	224	638	147	638	196	638	175	641	120	641	129	643	111	652	108	669	147	698	131
													640	226	640	144	640	193	640	173	643	123	643	134	645	104	654	112	671	152	700	125
													642	252	642	141	642	193	642	176	645	117	645	131	647	111	656	117	673	150	702	128
													644	224	644	142	644	198	644	173	647	117	647	139	649	111	658	114	675	152	704	124
													646	220	646	139	646	195	646	172	649	117	649	132	651	111	660	114	677	147	706	123
													648	214	648	137	648	207	648	176	651	119	651	129	653	109	662	115	679	146	708	133
													650	200	650	138	650	203	650	172	653	119	653	124	655	120	664	113	681	146	710	124
													652	214	652	137	652	206	652	180	655	123	655	126	657	122	666	111	683	149	712	135
													654	215	654	127	654	200	654	188	657	120	657	135	659	120	668	114	685	153	714	118
													656	207	656	124	656	196	656	159	659	118	659	133	661	120	670	117	687	153	716	109
													658	213	658	119	658	192	658	154	661	124	661	139	663	123	672	112	689	152	718	119
													660	205	660	129	660	208	660	172	663	125	663	139	665	117	674	114	691	153	720	117
													662	211	662	132	662	205	662	187	665	119	665	136	667	120	676	109	693	152	722	120
													664	211	664	128	664	201	664	189	667	115	667	143	669	113	678	120	695	144	724	116
													666	205	666	137	666	202	666	187	669	122	669	141	671	110	680	120	697	148	726	117
													668	210	668	137	668	200	668	186	671	123	671	144	673	115	682	125	699	146	728	126
													670	195	670	146	670	202	670	186	673	127	673	145	675	110	684	126	701	148	730	117
													672	200	672	147	672	204	672	184	675	119	675	143	677	116	686	119	703	146	732	116
													674	190	674	146	674	205	674	181	677	122	677	144	679	112	688	125	705	143	734	121
													676	189	676	149	676	202	676	181	679	128	679	147	681	112	690	122	707	144	736	126
													678	194	678	144	678	204	678	182	681	125	681	150	683	114	692	118	709	138	738	125
													680	196	680	137	680	202	680	182	683	133	683	151	685	121	694	124	711	137	740	127
													682	193	682	134	682	207	682	177	685	131	685	161	687	121	696	119	713	137	742	132
													684	203	684	143	684	202	684	176	687	123	687	162	689	118	698	118	715	141	744	125
													686	186	686	142	686	202	686	175	689	127	689	151	691	119	700	118	717	140	746	124
													688	205	688	136	688	197	688	177	691	120	691	152	693	124	702	124	719	137	748	123
													690	208	690	138	690	191	690	171	693	128	693	151	695	118	704	122	721	138	750	118
													692	201	692	137	692	189	692	177	695	123	695	152	697	120	706	121	723	135	752	119
													694	212	694	138	694	186	694	175	697	126	697	161	699	106	708	121	725	139	754	120
													696	199	696	137	696	193	696	166	699	121	699	162	701	107	710	126	727	141	756	123
													698	203	698	137	698	203	698	173	701	132	701	161	703	102	712	117	729	147	758	121
													700	200	700	133	700	193	700	176	703	124	703	163	705	113	714	123	731	138	760	119
													702	199	702	129	702	208	702	165	705	124	705	159	707	118	716	124	733	149	762	119
													704	198	704	135	704	196	704	168	707	125	707	178	709	114	718	124	735	139	764	117
													706	193	706	131	706	199	706	169	709	128	709	168	711	107	720	122	737	139	766	115
													708	194	708	141	708	202	708	170	711	133	711	165	713	106	722	123	739	139	768	113
													710	188	710	136	710	198	710	170	713	130	713	156	715	107	724	119	741	143	770	118
													712	186	712	132	712	203	712	168	715	132	715	144	717	107	726	123	743	142	772	115
													714	186	714	137	714	198	714	166	717	127	717	143	719	175	728	119	745	144	774	116
													716	192	716	135	716	204	716	166	719	127	719	148	721	149	730	116	747	144	776	118
													718	190	718	139	718	203	718	168	721	124	721	163	723	136	732	117	749	142	778	119
													720	187	720	127	720	201	720	168	723	135	723	154	725	124	734	114	751	144	780	121
													722	188	722	137	722	205	722	167	725	132	725	162	727	115	736	115	753	146	782	118
													724	187	724	136	724	196	724	168	727	134	727	177	729	109	738	115	755	142	784	120
													726	195	726	139	726	200	726	169	729	128	729	169	731	105	740	121	757	137	786	118
													728	192	728	135	728	199	728	161	731	127	731	162	733	102	742	119	759	138	788	121
													730	191	730	133	730	198	730	166	733	127	733	163	735	86	744	115	761	138	790	121
													732	195	732	133	732	202	732	170	735	127	735	158	737	96	746	118	763	136	792	117
													734	193	734	132	734	205	734	166	737	131	737	157	739	97	748	114	765	137	794	122
													736	195	736	126	736	201	736	166	739	120	739	157	741	100	750	109	767	136	796	114
													738	192	738	125	738	197	738	165	741	127	741	153	743	113	752	107	769	136	798	116
													740	185	740	131	740	198	740	162	743	127	743	156	745	117	754	108	771	137	800	118
													742	201	742	137	742	205	742	166	745	129	745	164	747	120	756	105	773	139	802	116
													744	204	744	142	744	199	744	164	747	123	747	168	749	114	758	106	775	139	804	118
													746	200	746	138	746	209	746	156	749	124	749	172	751	113	760	107	777	143	806	114
													748	198	748	136	748	197	748	161	751	119	751	163	753	113	762	107	779	138	808	118
													750	191	750	135	750	192	750	165	753	124	753	169	755	115	764	102	781	138	810	119
													752	192	752	122	752	196	752	162	755	126	755	166	757	114	766	108	783	139	812	121
													754	189	754	122	754	195	754	160	757	127	757	161	759	120	768	102	785	143	814	120
													756	182	756	116	756	190	756	162	759	128	759	162	761	114	770	101	787	157	816	122
													758	188	758	112	758	192	758	163	761	126	761	164	763	116	772	109	789	143	818	121
													760	180	760	118	760	189	760	159	763	130	763	155	765	111	774	106	791	144	820	118
													762	182	762	123	762	190	762	158	765	125	765	170	767	115	776	101	793	142	822	118
													764	178	764	120	764	195	764	155	767	124	767	149	769	123	778	102	795	148	824	118
													766	193	766	130	766	193	766	153	769	129	769	152	771	119	780	107	797	151	826	122
													768	186	768	126	768	192	768	156	771	133	771	138	773	118	782	99	799	152	828	122
													770	196	770	124	770	194	770	151	773	133	773	149	775	120	784	102	801	150	830	120
													772	191	772	124	772	190	772	151	775	137	775	141	777	109	786	100	803	151	832	115
													774	186	774	124	774	192	774	154	777	136	777	136	779	110	788	99	805	158	834	118
													776	190	776	123	776	195	776	157	779	137	779	128	781	113	790	99	807	159	836	120
													778	188	778	125	778	194	778	160	781	130	781	132	783	110	792	96	809	152	838	110
													780	180	780	131	780	197	780	160	783	127	783	141	785	111	794	94	811	155	840	108
													782	178	782	127	782	188	782	156	785	126	785	141	787	114	796	100	813	154	842	105
													784	182	784	133	784	186	784	161	787	128	787	134	789	108	798	96	815	155	844	109
													786	189	786	125	786	184	786	157	789	131	789	128	791	107	800	93	817	161	846	113
													788	192	788	118	788	187	788	152	791	128	791	131	793	107	802	96	819	155	848	115
													790	177	790	137	790	186	790	148	793	133	793	137	795	106	804	91	821	153	850	117
													792	180	792	127	792	193	792	150	795	131	795	135	797	103	806	92	823	160	852	118
													794	179	794	123	794	197	794	157	797	127	797	136	799	106	808	90	825	157	854	114
													796	187	796	132	796	195	796	154	799	134	799	139	801	108	810	93	827	160	856	111
													798	192	798	126	798	195	798	154	801	127	801	144	803	108	812	94	829	157	858	115
													800	186	800	124	800	199	800	156	803	131	803	146	805	107	814	96	831	155	860	108
													802	193	802	123	802	201	802	155	805	120	805	150	807	104	816	99	833	155	862	109
													804	195	804	126	804	198	804	152	807	124	807	137	809	114	818	98	835	154	864	103
													806	196	806	125	806	190	806	151	809	130	809	141	811	102	820	98	837	149	866	108
													808	188	808	121	808	195	808	163	811	132	811	148	813	107	822	94	839	154	868	108
													810	206	810	123	810	182	810	159	813	134	813	141	815	108	824	95	841	145	870	112
													812	198	812	129	812	184	812	161	815	128	815	142	817	110	826	97	843	155	872	110
													814	195	814	126	814	188	814	163	817	122	817	145	819	110	828	93	845	153	874	108
													816	200	816	124	816	191	816	162	819	111	819	146	821	112	830	90	847	152	876	114
													818	188	818	123	818	192	818	163	821	124	821	154	823	104	832	86	849	152	878	120
													820	221	820	137	820	193	820	161	823	127	823	155	825	105	834	92	851	150	880	113
													822	216	822	121	822	207	822	165	825	119	825	151	827	108	836	92	853	152	882	108
													824	191	824	119	824	192	824	160	827	128	827	153	829	106			855	155	884	111
													826	199	826	115	826	204	826	160	829	128	829	152	831	105			857	154	886	106
													828	202	828	114	828	206	828	165	831	137	831	150	833	105			859	157	888	109
													830	193	830	121	830	208	830	168	833	132	833	146	835	108			861	154	890	106
													832	186	832	121	832	206	832	166	835	124	835	143	837	113			863	154	892	111
													834	184	834	123	834	212	834	170	837	124	837	154	839	107			865	153	894	109
													836	208	836	129	836	210	836	170	839	127	839	151	841	107			867	154	896	111
													838	209	838	128	838	214	838	168	841	128	841	148	843	105			869	157	898	106
													840	223	840	124	840	208	840	172	843	126	843	157	845	109			871	162	900	110
													842	224	842	114	842	213	842	170	845	127	845	159	847	110			873	161	902	107
													844	217	844	121	844	208	844	170	847	123	847	164	849	114			875	162	904	107
													846	204	846	117	846	207	846	168	849	127	849	162	851	113			877	167	906	105
													848	187	848	115	848	204	848	170	851	135	851	158	853	112			879	153	908	102
													850	217	850	120	850	200	850	163	853	120	853	166	855	109			881	155	910	101
													852	188	852	126	852	196	852	164	855	126	855	167	857	107			883	151	912	119
													854	182	854	131	854	197	854	166	857	119	857	161	859	106			885	153	914	99
													856	188	856	129	856	199	856	115	859	123	859	171	861	103			887	157
													858	197	858	131	858	198	858	130	861	120	861	170	863	104			889	153
													860	189	860	128	860	195	860	143	863	108	863	173	865	103			891	158
													862	192	862	134	862	195	862	157	865	116	865	167	867	102			893	158
													864	186	864	129	864	190	864	144	867	110	867	175	869	102			895	154
													866	199	866	135	866	192	866	151	869	113	869	170	871	104			897	156
													868	197	868	133	868	197	868	163	871	117	871	166	873	105			899	148
													870	194	870	137	870	195	870	168	873	116	873	165	875	104			901	151
													872	180	872	131	872	193	872	158	875	121	875	165	877	98			903	149
													874	207	874	132	874	191	874	167	877	115	877	161	879	100			905	149
													876	222	876	133	876	187	876	164	879	117	879	158	881	102			907	152
													878	219	878	128	878	187	878	160	881	121	881	157	883	101			909	153
													880	208	880	129	880	184	880	154	883	115	883	157	885	102
													882	207	882	132	882	191	882	85	885	125	885	156	887	100
													884	211	884	121	884	186	884		887	119	887	165	889	101
													886	202	886	124	886	186	886		889	117	889	166	891	100
													888	190	888	127	888	178	888		891	122	891	162	893	103
													890	201	890	123	890	185	890		893	125	893	162	895	104
													892	214	892		892	188	892		895	125	895	165	897	106
													894	186	894		894	189	894		897	137	897	163	899	107
													896	195	896		896	191	896		899	130	899	160	901	104
													898	186	898		898	179	898		901	124	901	156	903	109
													900	201	900		900	180	900		903	115	903	158	905	108
													902	198	902		902	180	902		905	111	905	158	907	103
													904	194	904		904	182	904		907	111	907	156	909	111
													906	190	906		906	188	906		909	101	909	166	911	106
													908	189	908		908	183	908		911	109	911	157	913	99
													910	185	910		910	184	910		913	104	913	167	915	102
													912	182	912		912	192	912		915	106	915	165	917	103
													914	185	914		914	195	914		917	111	917	166	919	103
													916	192	916		916	185	916		919	114	919	164	921	101
													918	193	918		918	188	918		921	122	921	162	923	97
													920	190	920		920	196	920		923	118	923	159	925	94
													922	196	922		922	203	922		925	112	925	160	927	93
													924	190	924		924	192	924		927	109	927	161	929	89
													926	202	926		926	190	926		929	112	929	154	931	92
													928	189	928		928	190	928		931	119	931	153	933	93
													930	199	930		930	193	930		933	123	933	153	935	92
													932	195	932		932	188	932		935	116	935	154	937	100
													934	198	934		934	185	934		937	114	937	158	939	102
													936	193	936		936	186	936		939	108	939	156	941	98
													938	200	938		938	189	938		941	111	941	165	943	99
													940	199	940		940	187	940		943	115	943	165	945	101
													942	204	942		942	186	942		945	113	945	165	947	103
													944	202	944		944	185	944		947	116	947	171	949	98
													946	201	946		946	185	946		949	125	949	194	951	102
													948	216	948		948	183	948		951	117	951	181	953	101
													950	206	950		950	186	950		953	120	953	183	955	99
													952	200	952		952	182	952		955	116	955	180	957	106
													954	185	954		954	188	954		957	123	957	186	959	107
													956	178	956		956	187	956		959	113	959	191	961	105
													958	184	958		958	192	958		961	110	961	184	963	105
													960	180	960		960	191	960		963	109	963	175	965	118
													962	187	962		962	195	962		965	110	965	174	967	102
													964	197	964		964	199	964		967	112	967	178	969	101
													966	203	966		966	201	966		969	111	969	178	971	100
													968	199	968		968	196	968		971	115	971	176	973	104
													970	206	970		970	193	970		973	112	973	188
													972	208	972		972	194	972		975	109	975	180
													974	205	974		974	200	974		977	109	977	173
													976	209	976		976	202	976		979	111	979	179
													978	206	978		978	199	978		981	113	981	176
													980	200	980		980	205	980		983	114	983	177
													982	197	982		982	202	982		985	117	985	180
													984	194	984		984	205	984		987	115	987	174
													986	195	986		986	204	986				989	175
													988	188	988		988	204	988				991	181
													990	196	990		990	204	990
													992	186	992		992	204	992
													994	190	994		994	205	994
													996	190	996		996	203	996

## Sheet: Rep.source data Fig.2d-YNBD+Gly
													Time	Cell.1	Time	Cell.2	Time	Cell.3	Time	Cell.4	Time	Cell.5	Time	Cell.6	Time	Cell.7	Time	Cell.8	Time	Cell.9	Time	Cell.10
													0	110	0	145	0	152	0	117	0	92	0	109	0	85	0	98	0	172	0	118
													2	109	2	183	2	136	2	119	2	93	2	100	2	80	2	88	2	168	2	133
													4	109	4	156	4	146	4	135	4	102	4	120	4	88	4	95	4	169	4	130
													6	108	6	170	6	137	6	125	6	95	6	108	6	87	6	95	6	180	6	132
													8	111	8	159	8	147	8	128	8	96	8	104	8	91	8	95	8	173	8	134
													10	110	10	173	10	150	10	130	10	96	10	116	10	92	10	98	10	175	10	142
													12	117	12	156	12	141	12	127	12	99	12	110	12	91	12	94	12	180	12	142
													14	113	14	169	14	158	14	132	14	101	14	106	14	89	14	93	14	181	14	142
													16	119	16	171	16	146	16	129	16	102	16	119	16	92	16	96	16	174	16	140
													18	116	18	174	18	156	18	129	18	100	18	112	18	92	18	94	18	178	18	134
													20	120	20	166	20	163	20	133	20	103	20	107	20	94	20	98	20	181	20	135
													22	116	22	165	22	160	22	130	22	102	22	117	22	96	22	101	22	183	22	143
													24	114	24	180	24	174	24	130	24	102	24	113	24	94	24	96	24	178	24	142
													26	121	26	174	26	164	26	135	26	107	26	109	26	90	26	97	26	179	26	140
													28	116	28	166	28	163	28	131	28	108	28	111	28	93	28	97	28	179	28	135
													30	126	30	169	30	171	30	135	30	106	30	111	30	93	30	93	30	187	30	139
													32	121	32	186	32	179	32	131	32	101	32	106	32	94	32	100	32	181	32	138
													34	118	34	184	34	155	34	133	34	112	34	109	34	88	34	92	34	174	34	143
													36	124	36	176	36	160	36	134	36	104	36	113	36	91	36	99	36	184	36	142
													38	120	38	179	38	155	38	134	38	101	38	107	38	93	38	97	38	182	38	147
													40	128	40	174	40	159	40	127	40	107	40	107	40	94	40	105	40	187	40	139
													42	124	42	175	42	168	42	135	42	108	42	111	42	93	42	100	42	181	42	138
													44	121	44	173	44	171	44	135	44	108	44	110	44	96	44	101	44	182	44	143
													46	121	46	180	46	174	46	127	46	105	46	115	46	92	46	98	46	75	46	145
													48	122	48	175	48	164	48	137	48	110	48	105	48	92	48	101	48	181	48	149
													50	117	50	249	50	166	50	134	50	109	50	112	50	92	50	102	50	181	50	146
													52	121	52	227	52	179	52	134	52	110	52	108	52	90	52	102	52	173	52	145
													54	124	54	227	54	167	54	139	54	110	54	107	54	91	54	101	54	191	54	143
													56	115	56	228	56	186	56	132	56	110	56	111	56	90	56	107	56	181	56	140
													58	127	58	234	58	163	58	135	58	112	58	111	58	89	58	100	58	189	58	143
													60	121	60	219	60	167	60	132	60	113	60	111	60	91	60	104	60	190	60	151
													62	121	62	187	62	174	62	142	62	110	62	113	62	88	62	97	62	190	62	138
													64	122	64	153	64	161	64	132	64	111	64	111	64	87	64	104	64	188	64	138
													66	119	66	141	66	174	66	140	66	110	66	116	66	87	66	101	66	189	66	139
													68	122	68	142	68	170	68	133	68	113	68	107	68	92	68	102	68	197	68	139
													70	128	70	147	70	169	70	139	70	113	70	118	70	90	70	107	70	201	70	149
													72	120	72	157	72	171	72	137	72	107	72	114	72	92	72	104	72	195	72	139
													74	130	74	168	74	172	74	139	74	111	74	121	74	91	74	105	74	199	74	149
													76	119	76	161	76	165	76	133	76	109	76	114	76	93	76	108	76	189	76	144
													78	121	78	157	78	168	78	137	78	110	78	119	78	92	78	106	78	189	78	133
													80	124	80	165	80	165	80	133	80	113	80	115	80	95	80	105	80	191	80	140
													82	122	82	156	82	174	82	136	82	106	82	124	82	97	82	107	82	191	82	152
													84	149	84	145	84	167	84	128	84	105	84	112	84	93	84	103	84	194	84	143
													86	182	86	166	86	176	86	143	86	109	86	119	86	98	86	110	86	171	86	140
													88	134	88	156	88	180	88	138	88	108	88	120	88	97	88	109	88	196	88	139
													90	137	90	160	90	168	90	143	90	113	90	121	90	98	90	99	90	182	90	136
													92	119	92	170	92	183	92	141	92	108	92	123	92	97	92	114	92	167	92	140
													94	107	94	157	94	175	94	142	94	106	94	127	94	100	94	111	94	191	94	141
													96	97	96	174	96	185	96	136	96	109	96	123	96	101	96	109	96	180	96	145
													98	105	98	167	98	169	98	137	98	106	98	117	98	100	98	109	98	194	98	127
													100	121	100	170	100	173	100	136	100	107	100	126	100	100	100	108	100	184	100	139
													102	111	102	162	102	175	102	142	102	106	102	119	102	108	102	107	102	184	102	150
													104	121	104	151	104	170	104	140	104	104	104	118	104	104	104	112	104	188	104	150
													106	129	106	162	106	168	106	140	106	110	106	126	106	102	106	116	106	195	106	142
													108	117	108	160	108	170	108	144	108	109	108	126	108	105	108	114	108	189	108	149
													110	132	110	158	110	166	110	137	110	112	110	124	110	105	110	122	110	196	110	145
													112	129	112	153	112	170	112	153	112	112	112	132	112	110	112	112	112	196	112	147
													114	153	114	151	114	167	114	148	114	109	114	133	114	133	114	125	114	193	114	153
													116	140	116	153	116	180	116	154	116	109	116	131	116	109	116	113	116	208	116	149
													118	135	118	149	118	162	118	154	118	113	118	126	118	98	118	115	118	209	118	134
													120	141	120	154	120	183	120	144	120	108	120	214	120	114	120	109	120	188	120	150
													122	139	122	164	122	166	122	153	122	109	122	176	122	108	122	110	122	286	122	144
													124	112	124	157	124	183	124	145	124	108	124	165	124	112	124	123	124	212	124	140
													126	120	126	164	126	179	126	138	126	108	126	181	126	121	126	110	126	203	126	142
													128	125	128	168	128	183	128	148	128	110	128	168	128	111	128	115	128	205	128	150
													130	118	130	164	130	180	130	141	130	112	130	142	130	117	130	116	130	220	130	155
													132	125	132	168	132	185	132	142	132	112	132	116	132	121	132	112	132	266	132	149
													134	127	134	165	134	195	134	153	134	110	134	95	134	117	134	114	134	277	134	156
													136	130	136	163	136	184	136	142	136	104	136	94	136	122	136	114	136	245	136	152
													138	132	138	160	138	189	138	152	138	105	138	102	138	131	138	117	138	229	138	158
													140	131	140	166	140	194	140	143	140	104	140	100	140	114	140	122	140	199	140	155
													142	129	142	151	142	197	142	147	142	99	142	101	142	122	142	114	142	176	142	161
													144	137	144	160	144	193	144	152	144	107	144	110	144	125	144	116	144	159	144	146
													146	130	146	160	146	198	146	144	146	108	146	120	146	111	146	119	146	178	146	158
													148	134	148	162	148	197	148	149	148	102	148	119	148	115	148	117	148	198	148	154
													150	132	150	165	150	187	150	145	150	108	150	130	150	126	150	117	150	191	150	157
													152	132	152	160	152	188	152	142	152	102	152	123	152	116	152	115	152	201	152	156
													154	125	154	157	154	187	154	140	154	110	154	129	154	119	154	113	154	182	154	160
													156	126	156	173	156	187	156	150	156	101	156	127	156	122	156	110	156	181	156	154
													158	126	158	164	158	175	158	142	158	103	158	134	158	123	158	120	158	184	158	156
													160	128	160	163	160	176	160	132	160	104	160	124	160	119	160	114	160	190	160	153
													162	128	162	174	162	196	162	144	162	108	162	128	162	121	162	115	162	181	162	151
													164	130	164	166	164	183	164	141	164	108	164	137	164	126	164	116	164	329	164	148
													166	132	166	176	166	196	166	140	166	111	166	123	166	124	166	111	166	246	166	140
													168	131	168	172	168	196	168	141	168	110	168	128	168	131	168	116	168	228	168	152
													170	130	170	177	170	194	170	140	170	114	170	146	170	137	170	131	170	207	170	152
													172	150	172	184	172	211	172	160	172	116	172	129	172	114	172	108	172	203	172	145
													174	124	174	166	174	187	174	128	174	107	174	129	174	124	174	110	174	142	174	150
													176	127	176	153	176	172	176	142	176	102	176	136	176	122	176	110	176	156	176	135
													178	140	178	177	178	203	178	133	178	111	178	131	178	133	178	119	178	150	178	164
													180	138	180	171	180	200	180	143	180	109	180	129	180	131	180	114	180	198	180	149
													182	132	182	160	182	179	182	134	182	106	182	135	182	134	182	121	182	184	182	144
													184	130	184	160	184	199	184	133	184	101	184	136	184	133	184	122	184	194	184	133
													186	136	186	165	186	193	186	137	186	96	186	130	186	132	186	125	186	197	186	143
													188	144	188	172	188	185	188	135	188	106	188	144	188	139	188	121	188	196	188	141
													190	139	190	163	190	213	190	145	190	105	190	134	190	128	190	121	190	199	190	146
													192	141	192	169	192	196	192	135	192	101	192	134	192	140	192	118	192	199	192	143
													194	148	194	167	194	203	194	131	194	109	194	143	194	140	194	123	194	191	194	152
													196	141	196	168	196	212	196	139	196	108	196	131	196	134	196	123	196	200	196	164
													198	136	198	175	198	191	198	132	198	119	198	144	198	139	198	122	198	204	198	164
													200	140	200	164	200	206	200	126	200	113	200	139	200	148	200	127	200	199	200	165
													202	137	202	174	202	197	202	135	202	111	202	138	202	141	202	125	202	187	202	164
													204	140	204	161	204	202	204	139	204	111	204	138	204	145	204	125	204	197	204	162
													206	147	206	158	206	200	206	132	206	111	206	137	206	143	206	133	206	191	206	158
													208	144	208	165	208	193	208	134	208	109	208	150	208	144	208	126	208	201	208	164
													210	138	210	161	210	207	210	139	210	109	210	139	210	152	210	120	210	207	210	155
													212	138	212	158	212	192	212	138	212	111	212	145	212	156	212	124	212	201	212	160
													214	141	214	170	214	185	214	140	214	109	214	144	214	147	214	119	214	201	214	155
													216	140	216	163	216	212	216	146	216	111	216	143	216	147	216	127	216	214	216	169
													218	137	218	163	218	190	218	140	218	105	218	148	218	151	218	118	218	206	218	157
													220	131	220	160	220	188	220	144	220	106	220	142	220	142	220	125	220	211	220	157
													222	136	222	158	222	213	222	147	222	109	222	150	222	148	222	120	222	210	222	167
													224	137	224	156	224	182	224	147	224	102	224	146	224	142	224	126	224	201	224	159
													226	137	226	149	226	192	226	149	226	106	226	145	226	150	226	133	226	212	226	159
													228	134	228	166	228	197	228	143	228	107	228	151	228	145	228	124	228	215	228	160
													230	132	230	161	230	188	230	151	230	107	230	152	230	151	230	121	230	223	230	149
													232	144	232	152	232	201	232	151	232	104	232	149	232	148	232	128	232	215	232	159
													234	132	234	161	234	186	234	151	234	108	234	151	234	146	234	127	234	216	234	152
													236	130	236	146	236	193	236	142	236	105	236	151	236	153	236	122	236	232	236	155
													238	141	238	153	238	184	238	156	238	113	238	152	238	145	238	118	238	226	238	151
													240	140	240	152	240	194	240	142	240	111	240	151	240	153	240	123	240	226	240	153
													242	136	242	147	242	186	242	150	242	108	242	155	242	156	242	123	242	221	242	154
													244	139	244	150	244	190	244	143	244	115	244	160	244	145	244	125	244	219	244	146
													246	136	246	139	246	205	246	152	246	112	246	151	246	144	246	123	246	201	246	147
													248	131	248	140	248	179	248	140	248	97	248	151	248	201	248	127	248	193	248	150
													250	138	250	144	250	204	250	152	250	123	250	161	250	190	250	129	250	203	250	151
													252	138	252	137	252	200	252	139	252	111	252	154	252	189	252	128	252	181	252	156
													254	134	254	137	254	197	254	142	254	101	254	156	254	176	254	124	254	186	254	150
													256	140	256	138	256	204	256	144	256	115	256	150	256	171	256	125	256	216	256	158
													258	140	258	146	258	191	258	132	258	104	258	156	258	167	258	127	258	212	258	149
													260	137	260	129	260	206	260	151	260	111	260	164	260	153	260	127	260	195	260	158
													262	135	262	147	262	214	262	146	262	103	262	154	262	136	262	123	262	190	262	159
													264	140	264	139	264	204	264	150	264	102	264	149	264	136	264	131	264	184	264	154
													266	143	266	148	266	214	266	149	266	106	266	169	266	155	266	123	266	188	266	163
													268	138	268	143	268	216	268	138	268	96	268	154	268	148	268	128	268	221	268	157
													270	146	270	140	270	227	270	153	270	101	270	154	270	146	270	129	270	214	270	158
													272	145	272	148	272	215	272	146	272	97	272	166	272	153	272	122	272	207	272	159
													274	143	274	143	274	214	274	145	274	106	274	156	274	153	274	126	274	258	274	162
													276	142	276	135	276	210	276	152	276	96	276	151	276	149	276	125	276	254	276	159
													278	142	278	131	278	211	278	148	278	101	278	163	278	150	278	121	278	187	278	157
													280	141	280	146	280	191	280	148	280	109	280	154	280	151	280	130	280	178	280	153
													282	133	282	135	282	207	282	145	282	97	282	158	282	151	282	121	282	174	282	165
													284	140	284	148	284	201	284	139	284	100	284	154	284	155	284	122	284	176	284	157
													286	140	286	142	286	195	286	148	286	106	286	150	286	151	286	125	286	221	286	163
													288	142	288	142	288	211	288	143	288	105	288	154	288	142	288	120	288	204	288	167
													290	140	290	145	290	208	290	142	290	113	290	155	290	149	290	122	290	187	290	161
													292	143	292	142	292	201	292	137	292	109	292	154	292	141	292	122	292	207	292	162
													294	136	294	146	294	209	294	141	294	112	294	148	294	138	294	121	294	201	294	157
													296	136	296	140	296	211	296	138	296	102	296	158	296	129	296	126	296	207	296	157
													298	142	298	136	298	210	298	138	298	112	298	157	298	140	298	124	298	219	298	156
													300	141	300	136	300	210	300	146	300	112	300	150	300	139	300	123	300	202	300	165
													302	143	302	135	302	202	302	150	302	105	302	162	302	139	302	124	302	201	302	232
													304	140	304	136	304	195	304	146	304	112	304	152	304	148	304	123	304	195	304	208
													306	140	306	138	306	230	306	147	306	104	306	160	306	157	306	123	306	190	306	212
													308	140	308	144	308	201	308	143	308	100	308	149	308	147	308	127	308	204	308	237
													310	138	310	133	310	192	310	150	310	122	310	153	310	153	310	124	310	196	310	231
													312	140	312	133	312	213	312	146	312	117	312	158	312	157	312	121	312	200	312	191
													314	146	314	151	314	195	314	156	314	132	314	153	314	145	314	114	314	201	314	169
													316	155	316	146	316	210	316	143	316	112	316	158	316	165	316	120	316	202	316	134
													318	142	318	151	318	216	318	138	318	112	318	161	318	154	318	116	318	208	318	119
													320	155	320	155	320	191	320	151	320	113	320	150	320	149	320	120	320	190	320	133
													322	148	322	154	322	230	322	143	322	109	322	155	322	159	322	116	322	203	322	143
													324	152	324	154	324	212	324	152	324	115	324	158	324	151	324	118	324	193	324	140
													326	151	326	152	326	201	326	154	326	109	326	154	326	148	326	121	326	198	326	154
													328	150	328	153	328	229	328	147	328	109	328	161	328	152	328	121	328	203	328	148
													330	151	330	145	330	197	330	158	330	117	330	164	330	143	330	118	330	203	330	148
													332	156	332	159	332	204	332	153	332	116	332	152	332	160	332	130	332	204	332	145
													334	149	334	149	334	222	334	155	334	130	334	154	334	153	334	121	334	193	334	150
													336	149	336	158	336	204	336	163	336	116	336	155	336	156	336	119	336	193	336	153
													338	152	338	145	338	209	338	153	338	155	338	149	338	166	338	117	338	198	338	157
													340	154	340	159	340	194	340	159	340	140	340	158	340	155	340	117	340	192	340	152
													342	143	342	155	342	187	342	166	342	155	342	150	342	148	342	112	342	214	342	154
													344	143	344	141	344	207	344	158	344	133	344	147	344	155	344	122	344	208	344	146
													346	149	346	152	346	204	346	173	346	122	346	153	346	155	346	121	346	202	346	145
													348	146	348	151	348	192	348	157	348	101	348	151	348	155	348	117	348	214	348	146
													350	147	350	142	350	206	350	153	350	100	350	158	350	154	350	126	350	205	350	148
													352	153	352	148	352	198	352	174	352	105	352	152	352	144	352	123	352	230	352	143
													354	139	354	144	354	202	354	165	354	107	354	153	354	154	354	121	354	217	354	140
													356	125	356	147	356	196	356	157	356	104	356	159	356	151	356	123	356	204	356	147
													358	131	358	149	358	191	358	162	358	105	358	152	358	145	358	121	358	219	358	153
													360	131	360	161	360	191	360	155	360	112	360	157	360	149	360	119	360	216	360	147
													362	166	362	159	362	197	362	209	362	104	362	155	362	149	362	119	362	209	362	153
													364	156	364	160	364	191	364	168	364	117	364	153	364	146	364	124	364	208	364	149
													366	162	366	148	366	187	366	169	366	118	366	160	366	138	366	122	366	191	366	153
													368	151	368	156	368	192	368	152	368	113	368	162	368	136	368	124	368	193	368	158
													370	137	370	164	370	212	370	139	370	116	370	163	370	145	370	121	370	206	370	154
													372	152	372	158	372	187	372	157	372	113	372	166	372	140	372	126	372	201	372	159
													374	155	374	168	374	187	374	159	374	119	374	154	374	141	374	122	374	212	374	151
													376	156	376	152	376	190	376	163	376	121	376	156	376	135	376	122	376	211	376	152
													378	157	378	163	378	183	378	146	378	119	378	156	378	135	378	122	378	207	378	158
													380	156	380	158	380	181	380	154	380	127	380	165	380	138	380	121	380	220	380	162
													382	147	382	153	382	194	382	165	382	121	382	167	382	129	382	127	382	223	382	160
													384	150	384	167	384	176	384	163	384	119	384	172	384	143	384	123	384	223	384	156
													386	163	386	149	386	182	386	173	386	116	386	168	386	133	386	129	386	207	386	160
													388	159	388	167	388	192	388	157	388	119	388	168	388	142	388	125	388	207	388	168
													390	152	390	162	390	173	390	157	390	122	390	154	390	135	390	122	390	224	390	163
													392	156	392	157	392	195	392	159	392	118	392	168	392	141	392	124	392	205	392	169
													394	154	394	156	394	188	394	163	394	121	394	157	394	132	394	121	394	203	394	165
													396	151	396	156	396	181	396	167	396	124	396	163	396	138	396	117	396	204	396	160
													398	151	398	148	398	176	398	168	398	120	398	168	398	140	398	122	398	198	398	168
													400	165	400	152	400	178	400	176	400	125	400	169	400	147	400	123	400	219	400	168
													402	158	402	153	402	197	402	175	402	122	402	172	402	141	402	127	402	208	402	169
													404	160	404	149	404	184	404	175	404	120	404	177	404	146	404	119	404	220	404	161
													406	159	406	150	406	191	406	178	406	126	406	174	406	144	406	122	406	215	406	169
													408	160	408	137	408	203	408	175	408	127	408	171	408	141	408	121	408	205	408	165
													410	144	410	155	410	183	410	184	410	120	410	178	410	146	410	125	410	210	410	169
													412	167	412	154	412	200	412	183	412	123	412	173	412	147	412	119	412	206	412	164
													414	161	414	138	414	182	414	197	414	118	414	173	414	144	414	119	414	202	414	164
													416	165	416	161	416	200	416	175	416	118	416	173	416	150	416	123	416	215	416	167
													418	163	418	142	418	217	418	175	418	130	418	173	418	147	418	124	418	216	418	164
													420	183	420	154	420	205	420	178	420	128	420	169	420	148	420	128	420	217	420	164
													422	161	422	152	422	227	422	173	422	121	422	169	422	148	422	127	422	217	422	159
													424	155	424	147	424	208	424	172	424	120	424	166	424	142	424	125	424	216	424	153
													426	160	426	163	426	200	426	174	426	120	426	164	426	156	426	125	426	218	426	165
													428	164	428	152	428	207	428	171	428	122	428	170	428	141	428	125	428	209	428	162
													430	159	430	148	430	207	430	177	430	120	430	163	430	145	430	127	430	220	430	157
													432	162	432	165	432	234	432	175	432	127	432	165	432	155	432	121	432	207	432	159
													434	157	434	157	434	207	434	177	434	128	434	169	434	158	434	131	434	222	434	161
													436	146	436	170	436	226	436	171	436	117	436	160	436	155	436	126	436	202	436	162
													438	159	438	166	438	213	438	175	438	117	438	165	438	149	438	128	438	205	438	153
													440	164	440	170	440	212	440	175	440	125	440	164	440	163	440	131	440	208	440	170
													442	152	442	162	442	222	442	177	442	126	442	165	442	138	442	126	442	205	442	162
													444	158	444	171	444	199	444	186	444	125	444	175	444	150	444	130	444	220	444	166
													446	163	446	160	446	214	446	181	446	124	446	157	446	147	446	132	446	206	446	175
													448	152	448	166	448	205	448	183	448	121	448	158	448	153	448	139	448	219	448	172
													450	162	450	157	450	213	450	180	450	120	450	156	450	152	450	127	450	209	450	171
													452	161	452	158	452	198	452	179	452	121	452	156	452	149	452	135	452	212	452	168
													454	160	454	170	454	209	454	186	454	122	454	156	454	161	454	121	454	215	454	173
													456	179	456	154	456	203	456	180	456	126	456	164	456	149	456	123	456	202	456	168
													458	157	458	163	458	205	458	187	458	122	458	163	458	175	458	113	458	221	458	177
													460	155	460	163	460	209	460	175	460	128	460	169	460	155	460	116	460	214	460	180
													462	160	462	175	462	194	462	185	462	117	462	152	462	162	462	121	462	208	462	174
													464	154	464	178	464	213	464	179	464	123	464	155	464	164	464	121	464	223	464	182
													466	157	466	176	466	204	466	178	466	125	466	156	466	155	466	126	466	221	466	168
													468	232	468	180	468	201	468	182	468	135	468	156	468	158	468	123	468	220	468	180
													470	210	470	189	470	204	470	178	470	126	470	160	470	159	470	121	470	218	470	175
													472	218	472	186	472	205	472	181	472	131	472	164	472	147	472	136	472	218	472	179
													474	238	474	190	474	201	474	197	474	121	474	161	474	155	474	118	474	216	474	170
													476	211	476	191	476	194	476	181	476	122	476	165	476	144	476	131	476	215	476	176
													478	212	478	183	478	191	478	174	478	134	478	166	478	146	478	127	478	209	478	174
													480	187	480	190	480	198	480	173	480	125	480	160	480	146	480	121	480	219	480	171
													482	169	482	186	482	195	482	185	482	136	482	156	482	132	482	129	482	212	482	171
													484	159	484	171	484	182	484	169	484	127	484	154	484	136	484	122	484	219	484	166
													486	160	486	182	486	194	486	190	486	114	486	152	486	134	486	121	486	223	486	177
													488	182	488	177	488	189	488	176	488	116	488	150	488	141	488	130	488	213	488	168
													490	154	490	206	490	195	490	181	490	119	490	153	490	132	490	129	490	224	490	169
													492	140	492	171	492	201	492	185	492	115	492	154	492	133	492	125	492	222	492	164
													494	145	494	187	494	201	494	186	494	124	494	147	494	133	494	127	494	221	494	176
													496	157	496	189	496	194	496	193	496	121	496	147	496	131	496	126	496	227	496	168
													498	159	498	188	498	194	498	185	498	115	498	153	498	133	498	122	498	240	498	176
													500	151	500	183	500	186	500	191	500	133	500	153	500	131	500	136	500	237	500	179
													502	158	502	186	502	186	502	189	502	128	502	161	502	141	502	129	502	239	502	174
													504	158	504	169	504	198	504	185	504	128	504	163	504	147	504	134	504	230	504	179
													506	161	506	183	506	194	506	190	506	131	506	153	506	137	506	130	506	241	506	177
													508	164	508	188	508	191	508	188	508	128	508	158	508	150	508	129	508	250	508	173
													510	164	510	187	510	186	510	198	510	124	510	157	510	141	510	135	510	235	510	176
													512	171	512	184	512	189	512	192	512	133	512	163	512	149	512	134	512	241	512	175
													514	174	514	194	514	185	514	192	514	123	514	172	514	150	514	138	514	238	514	173
													516	164	516	175	516	187	516	198	516	124	516	165	516	161	516	133	516	249	516	184
													518	164	518	166	518	194	518	203	518	134	518	169	518	162	518	139	518	240	518	168
													520	161	520	189	520	188	520	206	520	131	520	169	520	178	520	136	520	237	520	170
													522	161	522	170	522	185	522	201	522	122	522	167	522	169	522	131	522	252	522	163
													524	170	524	167	524	206	524	210	524	128	524	158	524	213	524	138	524	236	524	165
													526	160	526	175	526	192	526	204	526	129	526	172	526	142	526	128	526	253	526	167
													528	169	528	183	528	195	528	186	528	131	528	162	528	157	528	132	528	241	528	181
													530	169	530	178	530	211	530	192	530	136	530	171	530	160	530	131	530	244	530	178
													532	165	532	174	532	210	532	197	532	130	532	163	532	165	532	131	532	247	532	165
													534	168	534	167	534	200	534	190	534	130	534	161	534	153	534	134	534	245	534	165
													536	154	536	175	536	211	536	195	536	131	536	165	536	155	536	140	536	246	536	154
													538	158	538	174	538	206	538	183	538	130	538	172	538	151	538	139	538	259	538	156
													540	160	540	183	540	202	540	199	540	131	540	169	540	156	540	135	540	249	540	166
													542	162	542	194	542	211	542	191	542	126	542	163	542	157	542	135	542	245	542	176
													544	156	544	177	544	211	544	191	544	128	544	161	544	164	544	130	544	241	544	172
													546	161	546	193	546	202	546	189	546	125	546	165	546	158	546	129	546	238	546	174
													548	162	548	187	548	205	548	189	548	122	548	167	548	159	548	130	548	239	548	174
													550	154	550	183	550	211	550	183	550	132	550	161	550	160	550	130	550	248	550	183
													552	162	552	189	552	205	552	193	552	127	552	166	552	162	552	134	552	233	552	180
													554	165	554	190	554	203	554	183	554	106	554	168	554	156	554	131	554	245	554	182
													556	154	556	197	556	226	556	189	556	126	556	170	556	161	556	135	556	224	556	183
													558	159	558	183	558	209	558	183	558	117	558	179	558	233	558	133	558	242	558	190
													560	159	560	200	560	219	560	184	560	123	560	174	560	232	560	131	560	230	560	179
													562	156	562	193	562	228	562	188	562	121	562	161	562	226	562	135	562	241	562	181
													564	165	564	199	564	211	564	179	564	116	564	177	564	187	564	135	564	245	564	185
													566	157	566	190	566	221	566	187	566	120	566	175	566	170	566	150	566	238	566	184
													568	153	568	186	568	198	568	190	568	119	568	160	568	144	568	131	568	248	568	186
													570	156	570	198	570	189	570	184	570	115	570	164	570	137	570	137	570	252	570	173
													572	151	572	190	572	197	572	192	572	116	572	157	572	148	572	134	572	262	572	187
													574	161	574	198	574	205	574	195	574	117	574	170	574	179	574	132	574	247	574	174
													576	155	576	195	576	209	576	199	576	119	576	158	576	171	576	134	576	254	576	182
													578	149	578	196	578	217	578	201	578	116	578	153	578	178	578	136	578	261	578	179
													580	147	580	196	580	213	580	192	580	127	580	153	580	182	580	127	580	260	580	173
													582	148	582	190	582	223	582	189	582	144	582	148	582	162	582	129	582	270	582	179
													584	144	584	196	584	213	584	187	584	125	584	151	584	181	584	125	584	272	584	166
													586	146	586	186	586	205	586	188	586	123	586	158	586	158	586	117	586	270	586	170
													588	144	588	200	588	213	588	192	588	124	588	146	588	168	588	102	588	259	588	172
													590	146	590	201	590	202	590	186	590	128	590	152	590	163	590	115	590	241	590	175
													592	153	592	213	592	222	592	194	592	135	592	150	592	170	592	114	592	231	592	176
													594	155	594	197	594	211	594	195	594	127	594	147	594	155	594	107	594	227	594	171
													596	150	596	201	596	211	596	195	596	123	596	147	596	167	596	114	596	227	596	173
													598	160	598	199	598	212	598	189	598	132	598	146	598	166	598	118	598	206	598	177
													600	169	600	190	600	212	600	170	600	134	600	144	600	172	600	115	600	219	600	180
													602	164	602	189	602	207	602	169	602	133	602	146	602	163	602	114	602	212	602	180
													604	162	604	223	604	211	604	185	604	133	604	144	604	163	604	130	604	222	604	181
													606	159	606	201	606	214	606	185	606	128	606	139	606	170	606	124	606	223	606	179
													608	154	608	211	608	221	608	194	608	134	608	149	608	160	608	135	608	221	608	172
													610	172	610	210	610	209	610	188	610	128	610	145	610	155	610	132	610	222	610	193
													612	163	612	211	612	209	612	198	612	147	612	156	612	165	612	133	612	246	612	193
													614	173	614	210	614	218	614	211	614	130	614	157	614	169	614	135	614	242	614	151
													616	160	616	211	616	214	616	207	616	125	616	162	616	168	616	143	616	236	616	168
													618	166	618	214	618	229	618	207	618	134	618	161	618	166	618	135	618	237	618	171
													620	173	620	208	620	218	620	203	620	131	620	162	620	162	620	139	620	226	620	177
													622	170	622	209	622	214	622	202	622	132	622	162	622	176	622	133	622	228	622	179
													624	173	624	208	624	211	624	207	624	133	624	153	624	168	624	140	624	232	624	182
													626	169	626	208	626	212	626	202	626	143	626	150	626	157	626	134	626	227	626	179
													628	180	628	216	628	220	628	210	628	136	628	161	628	162	628	137	628	244	628	172
													630	174	630	203	630	223	630	209	630	128	630	147	630	170	630	132	630	239	630	177
													632	170	632	221	632	226	632	204	632	139	632	146	632	168	632	136	632	253	632	179
													634	166	634	216	634	235	634	213	634	134	634	144	634	175	634	134	634	245	634	185
													636	167	636	215	636	238	636	207	636	134	636	146	636	177	636	134	636	260	636	186
													638	166	638	205	638	227	638	215	638	143	638	145	638	170	638	132	638	231	638	179
													640	167	640	204	640	226	640	209	640	132	640	136	640	168	640	139	640	250	640	183
													642	170	642	204	642	226	642	215	642	136	642	141	642	175	642	133	642	252	642	170
													644	169	644	221	644	224	644	212	644	139	644	143	644	170	644	130	644	232	644	174
													646	170	646	211	646	233	646	214	646	131	646	141	646	231	646	133	646	239	646	161
													648	167	648	198	648	235	648	206	648	141	648	139	648	192	648	128	648	245	648	247
													650	171	650	207	650	234	650	212	650	126	650	149	650	181	650	132	650	246	650	149
													652	176	652	204	652	234	652	210	652	127	652	150	652	185	652	127	652	264	652	151
													654	181	654	199	654	222	654	210	654	124	654	160	654	163	654	135	654	260	654	155
													656	189	656	211	656	224	656	204	656	127	656	148	656	130	656	132	656	263	656	163
													658	175	658	226	658	220	658	198	658	128	658	150	658	136	658	138	658	255	658	175
													660	177	660	207	660	220	660	203	660	131	660	150	660	157	660	138	660	258	660	177
													662	176	662	214	662	274	662	200	662	123	662	151	662	176	662	131	662	255	662	171
													664	175	664	212	664	369	664	205	664	126	664	159	664	172	664	135	664	262	664	173
													666	181	666	213	666	342	666	202	666	124	666	160	666	163	666	125	666	267	666	172
													668	181	668	222	668	328	668	204	668	122	668	155	668	159	668	131	668	253	668	177
													670	180	670	216	670	301	670	200	670	122	670	165	670	161	670	132	670	274	670	180
													672	187	672	227	672	293	672	202	672	122	672	151	672	160	672	132	672	255	672	175
													674	183	674	207	674	290	674	204	674	122	674	151	674	162	674	133	674	256	674	177
													676	177	676	226	676	279	676	211	676	135	676	156	676	162	676	130	676	258	676	188
													678	175	678	218	678	276	678	216	678	125	678	239	678	171	678	136	678	250	678	170
													680	183	680	231	680	229	680	205	680	174	680	190	680	169	680	142	680	263	680	178
													682	184	682	228	682	203	682	202	682	155	682	173	682	170	682	144	682	260	682	177
													684	179	684	222	684	202	684	206	684	149	684	169	684	169	684	150	684	250	684	180
													686	180	686	224	686	182	686	213	686	150	686	144	686	174	686	151	686	253	686	177
													688	182	688	214	688	157	688	203	688	156	688	119	688	180	688	146	688	263	688	168
													690	179	690	219	690	130	690	203	690	161	690	124	690	182	690	147	690	266	690	176
													692	186	692	213	692	150	692	206	692	165	692	147	692	180	692	142	692	261	692	173
													694	180	694	221	694	189	694	202	694	169	694	154	694	181	694	143	694	271	694	177
													696	182	696	219	696	192	696	202	696	163	696	161	696	194	696	146	696	277	696	171
													698	177	698	213	698	199	698	193	698	161	698	159	698	185	698	143	698	279	698	166
													700	186	700	206	700	195	700	189	700	166	700	179	700	195	700	145	700	298	700	171
													702	177	702	215	702	197	702	195	702	165	702	174	702	198	702	132	702	323	702	171
													704	180	704	213	704	206	704	189	704	163	704	175	704	192	704	143	704	317	704	177
													706	168	706	210	706	200	706	204	706	148	706	175	706	191	706	142	706	320	706	177
													708	175	708	205	708	199	708	200	708	140	708	181	708	192	708	145	708	307	708	181
													710	173	710	209	710	204	710	199	710	136	710	182	710	182	710	144	710	273	710	175
													712	184	712	216	712	210	712	194	712	131	712	173	712	190	712	145	712	253	712	174
													714	178	714	211	714	201	714	185	714	111	714	188	714	189	714	141	714	254	714	177
													716	177	716	199	716	196	716	183	716	103	716	186	716	191	716	148	716	244	716	171
													718	177	718	202	718	198	718	197	718	99	718	188	718	189	718	142	718	253	718	171
													720	186	720	196	720	198	720	207	720	96	720	190	720	186	720	145	720	250	720	177
													722	186	722	213	722	197	722	204	722	102	722	189	722	198	722	154	722	252	722	175
													724	174	724	202	724	196	724	215	724	95	724	186	724	198	724	139	724	251	724	185
													726	173	726	206	726	198	726	210	726	110	726	194	726	202	726	142	726	240	726	178
													728	177	728	202	728	186	728	205	728	116	728	197	728	180	728	141	728	250	728	186
													730	170	730	203	730	233	730	200	730	112	730	198	730	195	730	141	730	254	730	184
													732	180	732	206	732	169	732	209	732	109	732	203	732	192	732	150	732	267	732	187
													734	184	734	199	734	216	734	200	734	109	734	190	734	199	734	145	734	284	734	179
													736	178	736	206	736	193	736	204	736	110	736	175	736	190	736	147	736	280	736	182
													738	187	738	215	738	205	738	204	738	115	738	166	738	185	738	150	738	273	738	182
													740	179	740	206	740	246	740	199	740	110	740	157	740	187	740	153	740	277	740	186
													742	178	742	192	742	184	742	200	742	112	742	159	742	191	742	143	742	257	742	191
													744	184	744	192	744	198	744	197	744	114	744	159	744	182	744	154	744	244	744	187
													746	187	746	209	746	242	746	193	746	113	746	155	746	183	746	151	746	258	746	187
													748	183	748	226	748	176	748	196	748	115	748	157	748	178	748	156	748	264	748	193
													750	244	750	218	750	166	750	201	750	118	750	150	750	178	750	163	750	256	750	196
													752	252	752	225	752	178	752	198	752	110	752	144	752	181	752	160	752	276	752	200
													754	255	754	210	754	176	754	209	754	120	754	151	754	181	754	165	754	278	754	194
													756	220	756	203	756	164	756	202	756	112	756	144	756	180	756	160	756	275	756	190
													758	198	758	199	758	164	758	210	758	123	758	159	758	196	758	161	758	285	758	195
													760	189	760	211	760	171	760	202	760	122	760	159	760	161	760	161	760	288	760	189
													762	198	762	212	762	172	762	195	762	122	762	160	762	153	762	158	762	285	762	189
													764	166	764	210	764	176	764	200	764	135	764	169	764	141	764	154	764	292	764	192
													766	161	766	228	766	184	766	202	766	132	766	172	766	148	766	153	766	280	766	187
													768	165	768	230	768	175	768	192	768	130	768	166	768	166	768	157	768	276	768	190
													770	177	770	223	770	185	770	198	770	126	770	176	770	177	770	157	770	286	770	189
													772	185	772	215	772	176	772	206	772	124	772	171	772	182	772	157	772	279	772	188
													774	188	774	228	774	189	774	202	774	129	774	176	774	191	774	152	774	278	774	194
													776	191	776	212	776	181	776	204	776	127	776	175	776	196	776	150	776	274	776	181
													778	197	778	209	778	195	778	196	778	128	778	174	778	202	778	145	778	273	778	187
													780	199	780	218	780	197	780	200	780	127	780	174	780	183	780	150	780	269	780	185
													782	192	782	212	782	201	782	199	782	141	782	179	782	186	782	146	782	278	782	184
													784	194	784	213	784	197	784	197	784	135	784	166	784	182	784	152	784	269	784	195
													786	189	786	217	786	202	786	195	786	130	786	174	786	173	786	148	786	279	786	190
													788	193	788	211	788	208	788	199	788	128	788	175	788	143	788	150	788	277	788	202
													790	186	790	206	790	203	790	203	790	133	790	170	790	155	790	150	790	281	790	203
													792	188	792	190	792	222	792	216	792	126	792	167	792	167	792	146	792	271	792	199
													794	188	794	203	794	214	794	207	794	131	794	167	794	168	794	143	794	267	794	200
													796	183	796	211	796	223	796	209	796	126	796	170	796	169	796	151	796	257	796	206
													798	187	798	210	798	226	798	207	798	129	798	182	798	177	798	142	798	271	798	204
													800	185	800	215	800	208	800	209	800	136	800	180	800	180	800	152	800	275	800	209
													802	188	802	207	802	226	802	204	802	128	802	175	802	164	802	161	802	271	802	200
													804	186	804	213	804	215	804	209	804	135	804	179	804	168	804	153	804	274	804	210
													806	187	806	222	806	221	806	211	806	138	806	175	806	156	806	161	806	276	806	208
													808	178	808	217	808	214	808	205	808	185	808	175	808	182	808	157	808	267	808	199
													810	179	810	207	810	220	810	210	810	144	810	174	810	172	810	154	810	272	810	204
													812	174	812	219	812	221	812	216	812	142	812	177	812	168	812	154	812	270	812	206
													814	181	814	220	814	216	814	214	814	146	814	171	814	173	814	166	814	276	814	210
													816	187	816	221	816	229	816	208	816	120	816	178	816	178	816	165	816	290	816	205
													818	183	818	215	818	229	818	219	818	111	818	175	818	173	818	151	818	281	818	202
													820	176	820	214	820	229	820	214	820	111	820	178	820	183	820	145	820	277	820	195
													822	180	822	216	822	234	822	215	822	120	822	174	822	173	822	148	822	277	822	191
													824	180	824	211	824	235	824	205	824	127	824	173	824	174	824	150	824	266	824	196
													826	181	826	205	826	234	826	217	826	134	826	166	826	175	826	152	826	271	826	189
													828	180	828	213	828	220	828	219	828	131	828	171	828	171	828	148	828	281	828	192
													830	187	830	215	830	218	830	210	830	133	830	166	830	172	830	154	830	278	830	262
													832	177	832	217	832	214	832	221	832	163	832	164	832	164	832	152	832	276	832	196
													834	188	834	215	834	213	834	291	834	121	834	177	834	163	834	153	834	279	834	190
													836	179	836	208	836	212	836	217	836	134	836	166	836	179	836	156	836	275	836	189
													838	174	838	215	838	209	838	215	838	132	838	173	838	173	838	149	838	275	838	188
													840	182	840	208	840	209	840	206	840	138	840	171	840	169	840	152	840	272	840	172
													842	182	842	203	842	215	842	205	842	140	842	175	842	173	842	150	842	276	842	182
													844	180	844	218	844	260	844	219	844	128	844	180	844	170	844	156	844	276	844	173
													846	189	846	212	846	170	846	225	846	132	846	179	846	166	846	162	846	292	846	184
													848	188	848	207	848	212	848	225	848	124	848	172	848	196	848	164	848	267	848	191
													850	184	850	217	850	200	850	322	850	127	850	176	850	129	850	157	850	273	850	194
													852	181	852	228	852	215	852	304	852	132	852	178	852	146	852	157	852	285	852	191
													854	179	854	234	854	204	854	268	854	135	854	187	854	144	854	154	854	274	854	198
													856	181	856	218	856	221	856	260	856	132	856	179	856	149	856	157	856	277	856	199
													858	184	858	316	858	265	858	233	858	141	858	179	858	156	858	157	858	281	858	197
													860	181	860	276	860	211	860	212	860	139	860	184	860	157	860	160	860	281	860	190
													862	177	862	271	862	184	862	194	862	139	862	183	862	159	862	155	862	288	862	191
													864	286	864	229	864	192	864	204	864	138	864	184	864	153	864	157	864	285	864	184
													866	229	866	193	866	203	866	221	866	127	866	187	866	149	866	159	866	299	866	190
													868	202	868	149	868	189	868	231	868	129	868	190	868	147	868	159	868	288	868	194
													870	169	870	155	870	196	870	236	870	141	870	181	870	153	870	154	870	286	870	205
													872	168	872	204	872	217	872	231	872	145	872	186	872	151	872	152	872	286	872	196
													874	178	874	199	874	185	874	263	874	137	874	189	874	150	874	158	874	291	874	208
													876	210	876	229	876	199	876	231	876	144	876	184	876	167	876	155	876	298	876	205
													878	229	878	233	878	199	878	237	878	145	878	191	878	159	878	149	878	295	878	202
													880	231	880	226	880	193	880	229	880	149	880	185	880	155	880	152	880	285	880	194
													882	217	882	248	882	210	882	239	882	144	882	195	882	165	882	152	882	309	882	194
													884	199	884	237	884	202	884	239	884	145	884	187	884	157	884	153	884	303	884	184
													886	185	886	239	886	175	886	225	886	136	886	192	886	160	886	145	886	310	886	280
													888	169	888	234	888	221	888	226	888	131	888	192	888	165	888	145	888	309	888	237
													890	164	890	236	890	208	890	240	890	139	890	189	890	165	890	144	890	300	890	218
													892	158	892	239	892	203	892	236	892	138	892	191	892	169	892	144	892	302	892	207
													894	152	894	230	894	209	894	232	894	140	894	194	894	165	894	147	894	299	894	195
													896	151	896	217	896	204	896	231	896	130	896	190	896	172	896	148	896	294	896	183
													898	149	898	230	898	216	898	226	898	128	898	196	898	172	898	146	898	348	898	179
													900	147	900	222	900	221	900	237	900	142	900	190	900	179	900	148	900	282	900	180
													902	142	902	230	902	222	902	226	902	128	902	193	902	167	902	148	902	290	902	180
													904	133	904	228	904	217	904	232	904	127	904	191	904	143	904	153	904	288	904	185
													906	133	906	212	906	212	906	230	906	131	906	194	906	138	906	159	906	286	906	203
													908	139	908	207	908	221	908	226	908	135	908	192	908	133	908	153	908	300	908	209
													910	245	910	214	910	202	910	237	910	138	910	189	910	137	910	151	910	296	910	214
													912	201	912	223	912	222	912	232	912	134	912	191	912	137	912	149	912	299	912	217
													914	210	914	229	914	286	914	227	914	130	914	194	914	142	914	151	914	283	914	216
													916	217	916	228	916	369	916	220	916	133	916	199	916	133	916	142	916	424	916	219
													918	197	918	224	918	268	918	218	918	129	918	200	918	135	918	135	918	259	918	272
													920	178	920	225	920	252	920	219	920	131	920	196	920	135	920	144	920	188	920	213
													922	170	922	231	922	246	922	223	922	131	922	200	922	139	922	145	922	128	922	205
													924	155	924	224	924	229	924	215	924	132	924	202	924	137	924	145			924	201
													926	159	926	226	926	201	926	207	926	133	926	195	926	143	926	147			926	301
													928	146	928	228	928	204	928	217	928	134	928	199	928	145	928	149			928	280
													930	134	930	231	930	198	930	212	930	153	930	193	930	133	930	143			930	274
													932	138	932	233	932	159	932	218	932	160	932	195	932	136	932	147			932	253
													934	134	934	240	934	150	934	221	934	144	934	196	934	146	934	151			934	239
													936	136	936	238	936	190	936	218	936	136	936	203	936	151	936	157			936	287
													938	129	938	238	938	162	938	221	938	135	938	202	938	145	938	153			938	310
													940	132	940	235	940	133	940	219	940	144	940	195	940	158	940	128			940	291
													942	130	942	233	942	159	942	222	942	138	942	203	942	165	942	162			942	304
													944	144	944	225	944	167	944	224	944	139	944	202	944	176	944	175			944	299
													946	145	946	230	946	172	946	214	946	143	946	202	946	169	946	202			946	283
													948	152	948	221	948	159	948	227	948	143	948	205	948	167	948	212			948	271
													950	151	950	226	950	164	950	232	950	142	950	208	950	179	950	202			950	260
													952	155	952	232	952	177	952	231	952	141	952	199	952	180	952	186			952	240
													954	150	954	208	954	182	954	237	954	142	954	196	954	178	954	169			954	228
													956	146	956	214	956	176	956	235	956	149	956	218	956	172	956	156			956	205
													958	149	958	227	958	180	958	244	958	148	958	185	958	170	958	145			958	197
													960	155	960	213	960	181	960	249	960	146	960	212	960	174	960	118			960	210
													962	157	962	224	962	176	962	274	962	149	962	203	962	176	962	112			962	206
													964	155	964	235	964	195	964	278	964	146	964	203	964	175	964	128			964	202
													966	153	966	220	966	187	966	278	966	147	966	209	966	176	966	134			966	211
													968	158	968	222	968	198	968	269	968	148	968	205	968	171	968	147			968	214
													970	159	970	232	970	191	970	248	970	145	970	205	970	182	970	151			970	215
													972	154	972	246	972	199	972	227	972	149	972	204	972	176	972	146			972	217
													974	161	974	240	974	203	974	219	974	152	974	203	974	172	974	157			974	216
													976	155	976	238	976	210	976	222	976	173	976	204	976	173	976	158			976	212
													978	153	978	237	978	205	978	256	978	157	978	193	978	171	978	156			978	204
													980	153	980	246	980	199	980	215	980	149	980	197	980	176	980	157			980	209
													982	153	982	244	982	198	982	223	982	151	982	197	982	181	982	158			982	208
													984	158	984	248	984	212	984	230	984	149	984	199	984	186	984	158			984	217
													986	149	986	249	986	214	986	224	986	144	986	204	986	179	986	157			986	209
													988	140	988	244	988	218	988	228	988	149	988	206	988	181	988	141			988	220
													990	146	990	240	990	243	990	235	990	148	990	204	990	200	990	141			990	221
													992	140	992	234	992	229	992	232	992	148	992	205	992	200	992	135			992	224
													994	151	994	237	994	218	994	229	994	147	994	205	994	198	994	141			994	223
													996	151	996	244	996	200	996	226

## Sheet: Rep.source data Fig.2d-YNBD+His
													Time	Cell.1	Time	Cell.2	Time	Cell.3	Time	Cell.4	Time	Cell.5	Time	Cell.6	Time	Cell.7	Time	Cell.8	Time	Cell.9	Time	Cell.10
													0	117	0	113	0	72	0	144	0	116	0	114	0	87	0	119	0	158	0	167
													2	133	2	117	2	76	2	149	2	132	2	129	2	84	2	121	2	178	2	159
													4	133	4	122	4	80	4	154	4	124	4	138	4	86	4	130	4	177	4	147
													6	131	6	120	6	80	6	155	6	125	6	134	6	85	6	124	6	180	6	145
													8	138	8	121	8	81	8	155	8	129	8	142	8	89	8	132	8	175	8	149
													10	133	10	122	10	82	10	160	10	126	10	133	10	89	10	125	10	180	10	137
													12	132	12	119	12	83	12	161	12	129	12	140	12	94	12	134	12	180	12	147
													14	136	14	122	14	81	14	153	14	128	14	145	14	93	14	135	14	178	14	151
													16	132	16	122	16	77	16	159	16	129	16	141	16	95	16	134	16	186	16	150
													18	132	18	119	18	79	18	158	18	128	18	132	18	93	18	135	18	180	18	155
													20	130	20	117	20	80	20	156	20	129	20	135	20	94	20	135	20	179	20	151
													22	129	22	113	22	80	22	164	22	137	22	139	22	95	22	137	22	184	22	153
													24	124	24	112	24	74	24	151	24	127	24	128	24	93	24	132	24	178	24	146
													26	122	26	115	26	74	26	157	26	133	26	146	26	95	26	134	26	183	26	151
													28	122	28	118	28	75	28	160	28	128	28	140	28	95	28	139	28	178	28	149
													30	127	30	119	30	74	30	156	30	133	30	135	30	97	30	135	30	178	30	147
													32	126	32	115	32	72	32	152	32	135	32	140	32	95	32	137	32	179	32	146
													34	121	34	116	34	75	34	158	34	134	34	133	34	91	34	141	34	176	34	147
													36	126	36	115	36	76	36	152	36	135	36	129	36	95	36	139	36	174	36	147
													38	126	38	114	38	72	38	149	38	137	38	139	38	94	38	141	38	171	38	154
													40	124	40	117	40	76	40	150	40	139	40	136	40	95	40	142	40	177	40	147
													42	122	42	116	42	74	42	148	42	144	42	133	42	96	42	140	42	180	42	158
													44	120	44	116	44	75	44	144	44	142	44	130	44	98	44	149	44	177	44	156
													46	120	46	116	46	74	46	150	46	145	46	131	46	98	46	142	46	175	46	155
													48	116	48	114	48	73	48	150	48	147	48	137	48	93	48	143	48	177	48	164
													50	118	50	114	50	73	50	145	50	145	50	131	50	92	50	145	50	173	50	154
													52	123	52	115	52	72	52	141	52	143	52	139	52	90	52	142	52	171	52	157
													54	126	54	115	54	75	54	155	54	145	54	138	54	87	54	140	54	176	54	154
													56	123	56	115	56	76	56	147	56	148	56	134	56	91	56	142	56	171	56	157
													58	127	58	116	58	76	58	149	58	145	58	142	58	90	58	139	58	169	58	160
													60	128	60	115	60	76	60	153	60	142	60	139	60	92	60	144	60	173	60	156
													62	129	62	115	62	76	62	153	62	142	62	135	62	93	62	133	62	175	62	161
													64	134	64	118	64	76	64	145	64	139	64	140	64	94	64	137	64	172	64	159
													66	137	66	117	66	77	66	149	66	141	66	143	66	93	66	142	66	172	66	160
													68	133	68	116	68	77	68	148	68	149	68	140	68	94	68	136	68	169	68	158
													70	132	70	118	70	78	70	150	70	145	70	147	70	93	70	142	70	167	70	161
													72	127	72	117	72	80	72	146	72	141	72	143	72	92	72	138	72	173	72	161
													74	116	74	118	74	77	74	153	74	135	74	139	74	93	74	139	74	173	74	165
													76	116	76	117	76	78	76	151	76	141	76	143	76	94	76	135	76	176	76	165
													78	124	78	124	78	79	78	148	78	142	78	148	78	94	78	135	78	171	78	164
													80	122	80	121	80	79	80	150	80	142	80	145	80	94	80	137	80	171	80	164
													82	121	82	123	82	77	82	153	82	141	82	146	82	93	82	140	82	177	82	164
													84	123	84	127	84	79	84	156	84	143	84	145	84	127	84	135	84	171	84	164
													86	123	86	125	86	84	86	153	86	145	86	144	86	107	86	135	86	172	86	165
													88	121	88	122	88	84	88	144	88	147	88	147	88	109	88	135	88	174	88	163
													90	124	90	133	90	82	90	148	90	148	90	149	90	120	90	139	90	169	90	164
													92	124	92	127	92	85	92	155	92	145	92	146	92	124	92	135	92	177	92	157
													94	127	94	126	94	87	94	151	94	149	94	151	94	112	94	138	94	176	94	166
													96	122	96	128	96	87	96	157	96	147	96	152	96	105	96	144	96	168	96	162
													98	124	98	128	98	87	98	154	98	152	98	145	98	102	98	137	98	177	98	163
													100	125	100	130	100	86	100	154	100	146	100	152	100	100	100	137	100	175	100	168
													102	125	102	130	102	86	102	157	102	151	102	145	102	99	102	137	102	176	102	167
													104	125	104	133	104	87	104	150	104	157	104	151	104	100	104	135	104	174	104	169
													106	124	106	131	106	87	106	155	106	159	106	150	106	100	106	133	106	180	106	166
													108	128	108	127	108	86	108	157	108	158	108	150	108	104	108	140	108	180	108	168
													110	126	110	137	110	87	110	154	110	161	110	148	110	99	110	139	110	180	110	167
													112	130	112	137	112	94	112	156	112	164	112	150	112	100	112	133	112	181	112	168
													114	128	114	138	114	93	114	159	114	163	114	147	114	102	114	132	114	177	114	166
													116	129	116	135	116	96	116	155	116	161	116	148	116	100	116	127	116	182	116	167
													118	128	118	137	118	95	118	154	118	163	118	148	118	104	118	127	118	181	118	166
													120	125	120	142	120	94	120	157	120	159	120	146	120	101	120	136	120	185	120	163
													122	127	122	138	122	97	122	157	122	160	122	145	122	102	122	136	122	190	122	162
													124	130	124	140	124	92	124	157	124	162	124	151	124	103	124	144	124	185	124	166
													126	121	126	141	126	96	126	156	126	156	126	146	126	99	126	147	126	188	126	168
													128	124	128	133	128	98	128	155	128	162	128	147	128	105	128	153	128	184	128	160
													130	127	130	139	130	99	130	156	130	164	130	155	130	101	130	156	130	178	130	161
													132	123	132	134	132	101	132	153	132	157	132	145	132	99	132	161	132	174	132	166
													134	126	134	137	134	105	134	152	134	158	134	147	134	103	134	158	134	175	134	160
													136	128	136	140	136	102	136	154	136	162	136	144	136	95	136	157	136	176	136	164
													138	125	138	142	138	102	138	156	138	166	138	146	138	99	138	152	138	173	138	160
													140	120	140	140	140	103	140	154	140	159	140	141	140	96	140	152	140	175	140	161
													142	120	142	134	142	107	142	157	142	157	142	148	142	99	142	140	142	172	142	162
													144	124	144	140	144	107	144	155	144	162	144	143	144	98	144	142	144	168	144	160
													146	122	146	140	146	111	146	152	146	161	146	144	146	96	146	139	146	171	146	162
													148	126	148	139	148	111	148	159	148	158	148	144	148	99	148	140	148	175	148	165
													150	127	150	141	150	112	150	152	150	163	150	144	150	95	150	140	150	174	150	166
													152	126	152	141	152	113	152	158	152	161	152	141	152	95	152	134	152	177	152	166
													154	127	154	141	154	114	154	157	154	166	154	133	154	93	154	141	154	172	154	175
													156	125	156	140	156	116	156	157	156	168	156	140	156	94	156	144	156	181	156	171
													158	124	158	138	158	118	158	159	158	168	158	137	158	98	158	138	158	175	158	172
													160	125	160	142	160	117	160	161	160	170	160	141	160	95	160	144	160	178	160	175
													162	126	162	147	162	116	162	160	162	163	162	144	162	95	162	143	162	181	162	175
													164	123	164	136	164	116	164	159	164	166	164	143	164	97	164	140	164	181	164	175
													166	125	166	143	166	121	166	162	166	165	166	143	166	95	166	143	166	174	166	170
													168	125	168	137	168	124	168	158	168	161	168	139	168	98	168	145	168	175	168	173
													170	129	170	143	170	122	170	158	170	166	170	148	170	96	170	139	170	183	170	169
													172	131	172	140	172	124	172	161	172	159	172	145	172	99	172	143	172	184	172	165
													174	133	174	134	174	121	174	156	174	163	174	146	174	95	174	145	174	177	174	170
													176	139	176	134	176	124	176	161	176	160	176	144	176	101	176	141	176	181	176	166
													178	140	178	129	178	125	178	163	178	157	178	137	178	101	178	140	178	173	178	161
													180	143	180	138	180	124	180	170	180	169	180	144	180	98	180	143	180	188	180	174
													182	143	182	132	182	121	182	162	182	154	182	143	182	99	182	138	182	175	182	169
													184	147	184	132	184	122	184	156	184	153	184	143	184	99	184	137	184	176	184	179
													186	150	186	128	186	122	186	161	186	163	186	147	186	95	186	141	186	185	186	173
													188	145	188	131	188	120	188	158	188	156	188	149	188	94	188	139	188	179	188	174
													190	149	190	130	190	123	190	163	190	164	190	150	190	99	190	137	190	184	190	176
													192	141	192	128	192	121	192	158	192	156	192	145	192	94	192	140	192	189	192	176
													194	137	194	132	194	122	194	158	194	160	194	153	194	100	194	144	194	183	194	178
													196	136	196	134	196	121	196	164	196	160	196	149	196	100	196	134	196	184	196	175
													198	134	198	129	198	119	198	157	198	160	198	154	198	97	198	136	198	183	198	176
													200	135	200	127	200	117	200	157	200	157	200	149	200	102	200	136	200	183	200	182
													202	138	202	125	202	117	202	163	202	156	202	147	202	101	202	140	202	185	202	180
													204	135	204	124	204	114	204	161	204	161	204	150	204	97	204	136	204	179	204	181
													206	137	206	128	206	111	206	153	206	149	206	159	206	100	206	130	206	184	206	180
													208	134	208	125	208	110	208	160	208	152	208	148	208	98	208	133	208	188	208	183
													210	131	210	132	210	111	210	154	210	155	210	153	210	99	210	133	210	182	210	181
													212	140	212	129	212	107	212	154	212	153	212	151	212	103	212	138	212	180	212	175
													214	133	214	126	214	108	214	155	214	160	214	148	214	106	214	138	214	187	214	184
													216	132	216	131	216	105	216	149	216	154	216	147	216	102	216	136	216	185	216	174
													218	135	218	126	218	103	218	146	218	161	218	148	218	105	218	138	218	185	218	175
													220	136	220	128	220	106	220	147	220	154	220	150	220	103	220	131	220	187	220	177
													222	133	222	129	222	98	222	146	222	153	222	146	222	106	222	141	222	189	222	168
													224	131	224	134	224	99	224	147	224	153	224	149	224	109	224	141	224	184	224	178
													226	132	226	136	226	101	226	153	226	160	226	153	226	109	226	140	226	187	226	177
													228	132	228	133	228	97	228	151	228	151	228	148	228	113	228	139	228	186	228	173
													230	134	230	137	230	97	230	154	230	150	230	156	230	105	230	140	230	188	230	177
													232	133	232	134	232	95	232	157	232	158	232	150	232	113	232	139	232	185	232	175
													234	131	234	134	234	98	234	145	234	149	234	150	234	112	234	144	234	185	234	177
													236	132	236	137	236	101	236	150	236	154	236	152	236	105	236	144	236	197	236	175
													238	131	238	132	238	98	238	148	238	154	238	152	238	113	238	149	238	199	238	174
													240	131	240	134	240	98	240	139	240	155	240	152	240	110	240	151	240	191	240	171
													242	133	242	135	242	99	242	143	242	160	242	144	242	111	242	148	242	190	242	176
													244	133	244	136	244	97	244	151	244	161	244	147	244	108	244	150	244	195	244	212
													246	122	246	134	246	95	246	139	246	144	246	152	246	115	246	149	246	197	246	165
													248	130	248	143	248	95	248	148	248	147	248	150	248	107	248	147	248	193	248	148
													250	127	250	139	250	99	250	149	250	153	250	158	250	110	250	146	250	195	250	156
													252	130	252	142	252	105	252	141	252	152	252	158	252	108	252	148	252	193	252	183
													254	134	254	145	254	104	254	155	254	160	254	154	254	109	254	150	254	198	254	210
													256	131	256	141	256	103	256	149	256	157	256	160	256	115	256	149	256	196	256	203
													258	130	258	142	258	106	258	142	258	160	258	158	258	112	258	150	258	194	258	193
													260	126	260	141	260	105	260	147	260	161	260	152	260	109	260	146	260	197	260	189
													262	129	262	142	262	102	262	147	262	163	262	163	262	107	262	150	262	190	262	201
													264	129	264	150	264	101	264	145	264	160	264	158	264	114	264	155	264	193	264	194
													266	134	266	140	266	104	266	146	266	155	266	160	266	114	266	150	266	200	266	191
													268	130	268	141	268	105	268	142	268	162	268	156	268	112	268	151	268	193	268	189
													270	134	270	143	270	108	270	145	270	155	270	159	270	111	270	152	270	196	270	181
													272	133	272	138	272	108	272	144	272	165	272	154	272	113	272	152	272	199	272	175
													274	130	274	144	274	111	274	136	274	162	274	155	274	114	274	156	274	194	274	181
													276	132	276	144	276	107	276	140	276	159	276	148	276	110	276	150	276	207	276	159
													278	132	278	138	278	103	278	138	278	155	278	147	278	112	278	155	278	207	278	175
													280	131	280	144	280	109	280	134	280	163	280	152	280	113	280	157	280	196	280	178
													282	134	282	143	282	111	282	141	282	156	282	145	282	113	282	153	282	206	282	181
													284	134	284	144	284	109	284	133	284	155	284	145	284	113	284	146	284	209	284	174
													286	128	286	137	286	106	286	121	286	158	286	145	286	114	286	151	286	203	286	177
													288	132	288	140	288	108	288	142	288	156	288	144	288	116	288	156	288	207	288	181
													290	136	290	141	290	112	290	137	290	161	290	147	290	119	290	155	290	210	290	185
													292	132	292	148	292	109	292	133	292	156	292	145	292	114	292	158	292	195	292	183
													294	123	294	139	294	104	294	133	294	154	294	142	294	119	294	151	294	210	294	185
													296	134	296	136	296	107	296	134	296	154	296	145	296	117	296	150	296	205	296	188
													298	183	298	139	298	107	298	133	298	158	298	141	298	116	298	152	298	210	298	197
													300	130	300	137	300	109	300	132	300	164	300	144	300	118	300	150	300	207	300	193
													302	113	302	135	302	109	302	134	302	163	302	149	302	112	302	149	302	207	302	197
													304	112	304	131	304	109	304	132	304	162	304	137	304	115	304	150	304	213	304	190
													306	127	306	131	306	111	306	135	306	164	306	143	306	112	306	151	306	207	306	183
													308	130	308	134	308	109	308	135	308	161	308	143	308	116	308	152	308	205	308	190
													310	130	310	135	310	112	310	134	310	161	310	134	310	115	310	154	310	219	310	181
													312	130	312	128	312	110	312	135	312	156	312	141	312	114	312	151	312	207	312	188
													314	131	314	127	314	111	314	139	314	163	314	141	314	114	314	154	314	218	314	191
													316	124	316	129	316	110	316	135	316	161	316	145	316	111	316	148	316	212	316	183
													318	129	318	118	318	110	318	142	318	159	318	148	318	111	318	156	318	212	318	194
													320	130	320	129	320	111	320	139	320	161	320	142	320	112	320	152	320	212	320	193
													322	130	322	123	322	109	322	136	322	156	322	147	322	111	322	155	322	197	322	194
													324	132	324	126	324	108	324	137	324	157	324	143	324	113	324	147	324	209	324	191
													326	134	326	121	326	109	326	137	326	157	326	143	326	116	326	148	326	207	326	191
													328	138	328	123	328	105	328	146	328	156	328	138	328	114	328	145	328	204	328	193
													330	136	330	120	330	101	330	135	330	159	330	144	330	118	330	146	330	213	330	190
													332	137	332	120	332	100	332	139	332	159	332	145	332	121	332	144	332	203	332	190
													334	136	334	125	334	104	334	147	334	156	334	150	334	121	334	141	334	197	334	193
													336	135	336	121	336	102	336	141	336	160	336	151	336	121	336	150	336	202	336	192
													338	143	338	120	338	99	338	144	338	162	338	145	338	125	338	143	338	195	338	196
													340	141	340	117	340	104	340	146	340	158	340	151	340	125	340	143	340	206	340	191
													342	139	342	122	342	103	342	144	342	158	342	140	342	122	342	148	342	194	342	190
													344	139	344	113	344	104	344	148	344	159	344	140	344	127	344	141	344	195	344	181
													346	137	346	113	346	104	346	142	346	158	346	139	346	121	346	141	346	202	346	184
													348	135	348	120	348	103	348	140	348	151	348	145	348	123	348	145	348	203	348	173
													350	139	350	115	350	102	350	144	350	156	350	135	350	124	350	141	350	234	350	177
													352	173	352	124	352	106	352	147	352	157	352	130	352	125	352	150	352	187	352	175
													354	136	354	121	354	97	354	142	354	162	354	139	354	123	354	145	354	202	354	173
													356	122	356	113	356	101	356	143	356	155	356	134	356	120	356	153	356	208	356	176
													358	123	358	116	358	100	358	142	358	148	358	132	358	123	358	154	358	207	358	184
													360	135	360	115	360	103	360	139	360	155	360	139	360	125	360	156	360	215	360	182
													362	136	362	125	362	101	362	143	362	163	362	137	362	126	362	153	362	203	362	182
													364	131	364	119	364	106	364	144	364	158	364	137	364	122	364	145	364	216	364	189
													366	141	366	116	366	101	366	148	366	155	366	146	366	125	366	145	366	207	366	180
													368	137	368	122	368	106	368	145	368	155	368	144	368	115	368	139	368	203	368	188
													370	142	370	120	370	106	370	144	370	157	370	138	370	121	370	144	370	216	370	194
													372	135	372	120	372	105	372	145	372	158	372	146	372	122	372	151	372	203	372	190
													374	134	374	125	374	106	374	141	374	159	374	143	374	119	374	147	374	210	374	194
													376	142	376	120	376	104	376	141	376	162	376	136	376	123	376	151	376	206	376	208
													378	139	378	130	378	111	378	141	378	161	378	144	378	120	378	149	378	214	378	207
													380	137	380	130	380	110	380	139	380	155	380	137	380	122	380	157	380	211	380	212
													382	143	382	126	382	112	382	148	382	165	382	145	382	124	382	154	382	209	382	211
													384	144	384	135	384	112	384	136	384	161	384	143	384	121	384	153	384	209	384	214
													386	135	386	131	386	114	386	137	386	168	386	147	386	131	386	154	386	195	386	196
													388	146	388	142	388	116	388	141	388	192	388	143	388	127	388	158	388	218	388	187
													390	140	390	135	390	119	390	133	390	178	390	142	390	130	390	148	390	207	390	179
													392	132	392	136	392	119	392	141	392	158	392	148	392	132	392	159	392	207	392	176
													394	122	394	139	394	118	394	135	394	154	394	141	394	132	394	153	394	220	394	183
													396	128	396	134	396	117	396	132	396	155	396	148	396	133	396	144	396	216	396	186
													398	133	398	141	398	118	398	136	398	151	398	151	398	140	398	155	398	221	398	187
													400	124	400	135	400	118	400	132	400	159	400	151	400	133	400	151	400	213	400	185
													402	130	402	132	402	120	402	136	402	156	402	150	402	130	402	161	402	227	402	191
													404	131	404	142	404	119	404	133	404	156	404	159	404	128	404	164	404	225	404	190
													406	129	406	133	406	122	406	126	406	158	406	159	406	120	406	162	406	217	406	198
													408	137	408	132	408	123	408	131	408	149	408	160	408	121	408	160	408	220	408	199
													410	137	410	133	410	120	410	129	410	150	410	163	410	122	410	149	410	214	410	191
													412	131	412	133	412	117	412	129	412	151	412	158	412	122	412	159	412	223	412	190
													414	128	414	132	414	117	414	132	414	145	414	155	414	125	414	157	414	221	414	193
													416	138	416	125	416	119	416	129	416	154	416	155	416	121	416	156	416	228	416	196
													418	136	418	133	418	118	418	129	418	150	418	153	418	118	418	166	418	214	418	199
													420	135	420	136	420	118	420	136	420	153	420	147	420	117	420	162	420	221	420	200
													422	133	422	122	422	121	422	131	422	158	422	159	422	126	422	164	422	224	422	205
													424	134	424	129	424	121	424	130	424	155	424	150	424	122	424	162	424	218	424	197
													426	136	426	126	426	119	426	132	426	154	426	157	426	119	426	153	426	215	426	194
													428	136	428	130	428	125	428	126	428	155	428	159	428	125	428	160	428	218	428	192
													430	138	430	132	430	118	430	127	430	153	430	158	430	120	430	152	430	219	430	197
													432	138	432	120	432	122	432	130	432	145	432	159	432	130	432	154	432	204	432	193
													434	139	434	131	434	124	434	130	434	157	434	156	434	122	434	148	434	208	434	196
													436	136	436	131	436	119	436	128	436	148	436	159	436	125	436	150	436	188	436	187
													438	135	438	121	438	123	438	136	438	148	438	158	438	131	438	144	438	196	438	195
													440	132	440	133	440	118	440	132	440	152	440	160	440	123	440	144	440	194	440	189
													442	137	442	123	442	115	442	134	442	150	442	154	442	126	442	153	442	188	442	193
													444	138	444	128	444	120	444	136	444	152	444	158	444	131	444	146	444	175	444	199
													446	141	446	128	446	119	446	139	446	149	446	151	446	126	446	141	446	173	446	197
													448	146	448	122	448	122	448	142	448	148	448	159	448	131	448	143	448	173	448	200
													450	142	450	128	450	122	450	141	450	143	450	157	450	124	450	147	450	187	450	188
													452	136	452	120	452	123	452	140	452	145	452	159	452	123	452	148	452	171	452	190
													454	138	454	116	454	121	454	139	454	140	454	162	454	127	454	151	454	183	454	189
													456	137	456	118	456	125	456	149	456	146	456	163	456	127	456	148	456	186	456	186
													458	136	458	122	458	122	458	142	458	144	458	160	458	124	458	152	458	185	458	188
													460	130	460	116	460	122	460	143	460	142	460	164	460	123	460	151	460	192	460	190
													462	141	462	123	462	120	462	143	462	145	462	161	462	124	462	154	462	190	462	185
													464	139	464	121	464	121	464	141	464	146	464	160	464	125	464	158	464	195	464	184
													466	142	466	121	466	112	466	138	466	146	466	155	466	121	466	161	466	195	466	187
													468	136	468	123	468	116	468	134	468	144	468	150	468	121	468	163	468	202	468	185
													470	140	470	130	470	117	470	129	470	144	470	149	470	121	470	160	470	206	470	194
													472	139	472	128	472	115	472	131	472	138	472	148	472	117	472	166	472	199	472	193
													474	141	474	125	474	118	474	132	474	139	474	142	474	120	474	162	474	207	474	194
													476	139	476	128	476	116	476	136	476	131	476	139	476	116	476	155	476	188	476	204
													478	134	478	128	478	113	478	135	478	133	478	142	478	120	478	154	478	191	478	199
													480	127	480	131	480	114	480	129	480	134	480	140	480	118	480	148	480	183	480	204
													482	131	482	137	482	114	482	129	482	138	482	143	482	116	482	153	482	185	482	200
													484	130	484	132	484	109	484	126	484	139	484	149	484	120	484	154	484	181	484	197
													486	128	486	132	486	112	486	123	486	140	486	147	486	117	486	154	486	179	486	194
													488	128	488	133	488	109	488	120	488	145	488	146	488	117	488	156	488	180	488	186
													490	133	490	124	490	110	490	128	490	142	490	146	490	114	490	155	490	169	490	177
													492	130	492	127	492	107	492	123	492	141	492	148	492	116	492	156	492	174	492	192
													494	132	494	125	494	107	494	118	494	139	494	150	494	114	494	166	494	192	494	187
													496	135	496	125	496	106	496	115	496	136	496	152	496	118	496	141	496	170	496	184
													498	136	498	119	498	104	498	112	498	138	498	149	498	114	498	144	498	180	498	190
													500	137	500	124	500	108	500	114	500	137	500	145	500	119	500	163	500	175	500	187
													502	139	502	127	502	105	502	110	502	146	502	143	502	113	502	151	502	179	502	190
													504	166	504	125	504	106	504	112	504	145	504	145	504	115	504	157	504	183	504	195
													506	126	506	130	506	105	506	112	506	135	506	149	506	118	506	165	506	180	506	194
													508	126	508	133	508	106	508	114	508	153	508	137	508	119	508	154	508	182	508	183
													510	136	510	127	510	103	510	114	510	153	510	153	510	120	510	164	510	182	510	198
													512	132	512	136	512	105	512	114	512	141	512	150	512	116	512	154	512	184	512	196
													514	136	514	129	514	102	514	112	514	143	514	152	514	115	514	160	514	195	514	192
													516	132	516	132	516	99	516	118	516	144	516	145	516	116	516	155	516	184	516	191
													518	136	518	131	518	100	518	114	518	139	518	143	518	120	518	158	518	185	518	189
													520	126	520	133	520	99	520	113	520	125	520	139	520	117	520	156	520	188	520	188
													522	131	522	138	522	107	522	119	522	132	522	150	522	128	522	160	522	194	522	195
													524	130	524	137	524	108	524	114	524	139	524	145	524	120	524	163	524	187	524	192
													526	123	526	148	526	99	526	116	526	130	526	146	526	123	526	154	526	193	526	203
													528	132	528	140	528	98	528	117	528	135	528	137	528	122	528	165	528	182	528	189
													530	131	530	151	530	99	530	117	530	137	530	138	530	119	530	151	530	190	530	178
													532	132	532	143	532	98	532	123	532	132	532	143	532	124	532	161	532	193	532	185
													534	126	534	144	534	103	534	115	534	132	534	135	534	120	534	155	534	188	534	176
													536	130	536	149	536	96	536	113	536	133	536	137	536	117	536	157	536	191	536	173
													538	132	538	144	538	95	538	119	538	131	538	135	538	117	538	158	538	194	538	182
													540	131	540	150	540	103	540	121	540	134	540	133	540	117	540	152	540	194	540	177
													542	130	542	146	542	104	542	126	542	131	542	136	542	119	542	153	542	191	542	179
													544	137	544	149	544	109	544	127	544	135	544	138	544	116	544	149	544	192	544	186
													546	135	546	142	546	108	546	132	546	127	546	132	546	117	546	145	546	201	546	183
													548	133	548	147	548	103	548	122	548	132	548	136	548	114	548	152	548	194	548	190
													550	131	550	144	550	100	550	125	550	131	550	137	550	118	550	152	550	206	550	194
													552	134	552	154	552	109	552	129	552	132	552	129	552	121	552	149	552	201	552	184
													554	131	554	142	554	101	554	124	554	128	554	136	554	115	554	152	554	199	554	190
													556	134	556	147	556	115	556	126	556	131	556	128	556	120	556	142	556	207	556	186
													558	136	558	148	558	118	558	130	558	246	558	128	558	115	558	141	558	199	558	185
													560	138	560	142	560	114	560	134	560	243	560	125	560	119	560	147	560	208	560	189
													562	135	562	151	562	110	562	132	562	238	562	126	562	119	562	147	562	204	562	192
													564	141	564	149	564	111	564	136	564	238	564	131	564	118	564	151	564	212	564	205
													566	142	566	142	566	113	566	139	566	223	566	136	566	118	566	153	566	220	566	209
													568	136	568	151	568	116	568	141	568	187	568	133	568	116	568	158	568	213	568	208
													570	141	570	151	570	115	570	138	570	178	570	141	570	118	570	155	570	205	570	210
													572	141	572	147	572	113	572	131	572	164	572	140	572	115	572	158	572	212	572	229
													574	141	574	148	574	110	574	128	574	143	574	147	574	118	574	156	574	200	574	226
													576	145	576	147	576	108	576	125	576	114	576	150	576	110	576	158	576	201	576	219
													578	139	578	152	578	105	578	124	578	93	578	150	578	115	578	161	578	208	578	208
													580	148	580	146	580	108	580	125	580	92	580	143	580	114	580	151	580	212	580	201
													582	145	582	147	582	107	582	125	582	112	582	152	582	110	582	154	582	223	582	191
													584	148	584	146	584	110	584	129	584	110	584	151	584	113	584	144	584	199	584	191
													586	150	586	151	586	104	586	126	586	105	586	149	586	112	586	142	586	211	586	191
													588	142	588	153	588	109	588	125	588	114	588	147	588	116	588	145	588	202	588	187
													590	145	590	152	590	107	590	126	590	118	590	146	590	113	590	149	590	195	590	190
													592	144	592	154	592	110	592	124	592	118	592	151	592	119	592	150	592	211	592	188
													594	148	594	151	594	112	594	120	594	123	594	156	594	117	594	141	594	193	594	186
													596	147	596	155	596	111	596	127	596	119	596	149	596	117	596	144	596	205	596	181
													598	150	598	159	598	116	598	126	598	133	598	149	598	115	598	145	598	254	598	199
													600	151	600	157	600	113	600	128	600	130	600	149	600	116	600	146	600	202	600	188
													602	148	602	157	602	117	602	124	602	124	602	148	602	118	602	138	602	183	602	183
													604	153	604	159	604	116	604	127	604	131	604	146	604	117	604	138	604	161	604	186
													606	148	606	158	606	119	606	132	606	134	606	151	606	118	606	147	606	160	606	187
													608	149	608	153	608	111	608	128	608	140	608	143	608	117	608	136	608	148	608	190
													610	147	610	161	610	119	610	128	610	144	610	140	610	118	610	143	610	172	610	188
													612	151	612	148	612	107	612	130	612	145	612	138	612	120	612	143	612	224	612	182
													614	149	614	160	614	106	614	130	614	150	614	140	614	118	614	137	614	271	614	191
													616	152	616	155	616	110	616	136	616	133	616	141	616	123	616	145	616	269	616	193
													618	148	618	158	618	106	618	137	618	133	618	136	618	112	618	136	618	229	618	184
													620	147	620	157	620	104	620	129	620	117	620	137	620	118	620	134	620	214	620	183
													622	145	622	152	622	100	622	135	622	123	622	141	622	118	622	133	622	201	622	189
													624	143	624	157	624	118	624	136	624	118	624	134	624	115	624	133	624	199	624	180
													626	141	626	150	626	110	626	131	626	130	626	133	626	118	626	143	626	208	626	184
													628	144	628	163	628	116	628	130	628	126	628	149	628	121	628	142	628	206	628	188
													630	133	630	154	630	122	630	139	630	129	630	138	630	120	630	149	630	219	630	196
													632	141	632	165	632	122	632	135	632	143	632	136	632	123	632	156	632	201	632	183
													634	140	634	157	634	124	634	137	634	129	634	137	634	123	634	138	634	191	634	187
													636	139	636	161	636	127	636	142	636	139	636	136	636	126	636	146	636	195	636	180
													638	136	638	163	638	122	638	138	638	134	638	136	638	121	638	141	638	198	638	183
													640	133	640	166	640	128	640	143	640	128	640	138	640	112	640	139	640	202	640	181
													642	128	642	161	642	123	642	144	642	120	642	144	642	113	642	147	642	210	642	189
													644	133	644	163	644	117	644	142	644	124	644	141	644	114	644	136	644	204	644	187
													646	132	646	167	646	112	646	149	646	157	646	138	646	110	646	140	646	197	646	188
													648	132	648	157	648	113	648	145	648	120	648	136	648	112	648	139	648	196	648	189
													650	136	650	168	650	116	650	146	650	127	650	140	650	112	650	140	650	194	650	191
													652	128	652	156	652	115	652	149	652	130	652	145	652	107	652	152	652	203	652	195
													654	137	654	165	654	117	654	148	654	119	654	137	654	112	654	139	654	193	654	190
													656	134	656	163	656	121	656	152	656	130	656	141	656	113	656	143	656	189	656	191
													658	133	658	156	658	117	658	151	658	131	658	137	658	113	658	141	658	188	658	197
													660	222	660	159	660	114	660	148	660	129	660	146	660	117	660	152	660	194	660	211
													662	204	662	159	662	122	662	153	662	131	662	143	662	116	662	143	662	186	662	209
													664	222	664	163	664	115	664	157	664	131	664	144	664	118	664	150	664	183	664	221
													666	207	666	156	666	126	666	150	666	136	666	149	666	117	666	140	666	178	666	228
													668	186	668	162	668	123	668	153	668	134	668	145	668	116	668	138	668	180	668	225
													670	147	670	163	670	122	670	154	670	140	670	148	670	116	670	143	670	187	670	214
													672	120	672	156	672	120	672	147	672	148	672	151	672	115	672	146	672	180	672	210
													674	98	674	162	674	123	674	156	674	149	674	156	674	117	674	151	674	187	674	205
													676	110	676	156	676	120	676	155	676	139	676	152	676	116	676	150	676	184	676	192
													678	117	678	158	678	117	678	156	678	144	678	145	678	113	678	151	678	185	678	194
													680	125	680	158	680	111	680	152	680	144	680	149	680	117	680	151	680	184	680	194
													682	126	682	160	682	111	682	150	682	144	682	150	682	110	682	158	682	191	682	197
													684	136	684	160	684	108	684	142	684	148	684	231	684	110	684	163	684	187	684	195
													686	127	686	159	686	104	686	148	686	143	686	235	686	111	686	155	686	197	686	195
													688	134	688	162	688	105	688	147	688	149	688	219	688	110	688	159	688	190	688	202
													690	132	690	159	690	101	690	148	690	146	690	216	690	109	690	153	690	177	690	195
													692	140	692	164	692	108	692	144	692	138	692	228	692	109	692	152	692	179	692	197
													694	139	694	166	694	109	694	145	694	133	694	206	694	109	694	155	694	173	694	193
													696	146	696	166	696	108	696	139	696	134	696	188	696	112	696	156	696	180	696	201
													698	147	698	176	698	104	698	137	698	135	698	160	698	113	698	153	698	173	698	198
													700	151	700	172	700	105	700	139	700	127	700	150	700	108	700	157	700	183	700	201
													702	151	702	178	702	108	702	142	702	128	702	127	702	109	702	159	702	177	702	200
													704	152	704	168	704	107	704	141	704	124	704	115	704	111	704	166	704	180	704	202
													706	156	706	176	706	106	706	140	706	126	706	113	706	112	706	163	706	182	706	210
													708	143	708	174	708	108	708	142	708	125	708	119	708	115	708	155	708	189	708	204
													710	141	710	178	710	106	710	142	710	129	710	108	710	113	710	152	710	188	710	205
													712	136	712	176	712	105	712	145	712	124	712	138	712	114	712	151	712	199	712	202
													714	141	714	180	714	109	714	146	714	127	714	141	714	114	714	154	714	203	714	198
													716	137	716	184	716	105	716	138	716	121	716	139	716	115	716	150	716	206	716	198
													718	134	718	189	718	106	718	139	718	134	718	144	718	116	718	155	718	206	718	204
													720	144	720	188	720	104	720	140	720	134	720	142	720	110	720	154	720	202	720	199
													722	131	722	190	722	106	722	137	722	128	722	145	722	115	722	158	722	215	722	198
													724	138	724	192	724	98	724	139	724	132	724	136	724	108	724	157	724	228	724	205
													726	137	726	193	726	100	726	135	726	137	726	136	726	112	726	148	726	246	726	207
													728	135	728	191	728	98	728	138	728	140	728	134	728	110	728	160	728	255	728	209
													730	131	730	185	730	98	730	140	730	143	730	129	730	110	730	151	730	253	730	203
													732	131	732	188	732	104	732	138	732	140	732	128	732	108	732	156	732	179	732	202
													734	129	734	182	734	101	734	142	734	133	734	131	734	107	734	152	734	176	734	200
													736	138	736	188	736	106	736	138	736	160	736	130	736	109	736	162	736	190	736	202
													738	129	738	192	738	112	738	139	738	188	738	128	738	114	738	151	738	183	738	191
													740	130	740	198	740	117	740	139	740	143	740	129	740	108	740	156	740	179	740	194
													742	127	742	200	742	114	742	137	742	124	742	139	742	108	742	156	742	185	742	199
													744	133	744	200	744	113	744	139	744	127	744	143	744	110	744	157	744	187	744	197
													746	124	746	202	746	110	746	139	746	122	746	133	746	108	746	157	746	190	746	195
													748	131	748	199	748	114	748	141	748	128	748	140	748	113	748	149	748	189	748	201
													750	129	750	201	750	109	750	143	750	137	750	132	750	110	750	157	750	198	750	201
													752	129	752	199	752	107	752	146	752	138	752	136	752	112	752	158	752	309	752	202
													754	121	754	210	754	104	754	143	754	139	754	139	754	114	754	154	754	279	754	195
													756	128	756	207	756	107	756	146	756	143	756	131	756	106	756	154	756	264	756	200
													758	122	758	205	758	106	758	141	758	127	758	134	758	111	758	153	758	259	758	199
													760	121	760	208	760	106	760	139	760	138	760	132	760	111	760	159	760	252	760	199
													762	116	762	206	762	103	762	139	762	140	762	129	762	111	762	157	762	223	762	203
													764	122	764	209	764	105	764	140	764	133	764	133	764	110	764	155	764	216	764	203
													766	125	766	205	766	108	766	140	766	130	766	129	766	111	766	151	766	210	766	209
													768	122	768	206	768	101	768	136	768	135	768	124	768	115	768	152	768	188	768	208
													770	121	770	205	770	106	770	135	770	133	770	123	770	113	770	155	770	166	770	204
													772	120	772	209	772	98	772	133	772	131	772	130	772	118	772	158	772	180	772	202
													774	126	774	207	774	99	774	134	774	130	774	131	774	106	774	154	774	189	774	196
													776	122	776	209	776	103	776	133	776	134	776	131	776	107	776	155	776	192	776	199
													778	124	778	201	778	103	778	134	778	136	778	135	778	112	778	160	778	193	778	201
													780	115	780	207	780	100	780	129	780	129	780	138	780	111	780	154	780	200	780	201
													782	115	782	200	782	109	782	132	782	126	782	146	782	106	782	155	782	233	782	206
													784	119	784	204	784	106	784	135	784	134	784	159	784	111	784	162	784	199	784	210
													786	122	786	207	786	112	786	134	786	119	786	170	786	109	786	162	786	191	786	194
													788	122	788	198	788	104	788	140	788	121	788	171	788	109	788	160	788	197	788	206
													790	115	790	198	790	111	790	140	790	119	790	173	790	108	790	166	790	204	790	211
													792	115	792	203	792	108	792	136	792	114	792	169	792	106	792	165	792	196	792	204
													794	121	794	196	794	104	794	134	794	119	794	155	794	105	794	160	794	191	794	209
													796	114	796	207	796	106	796	138	796	132	796	149	796	109	796	162	796	195	796	204
													798	113	798	199	798	106	798	142	798	121	798	140	798	109	798	170	798	196	798	207
													800	111	800	199	800	104	800	143	800	121	800	144	800	100	800	170	800	190	800	207
													802	109	802	193	802	111	802	147	802	126	802	141	802	104	802	167	802	202	802	206
													804	111	804	192	804	109	804	146	804	128	804	144	804	107	804	173	804	213	804	209
													806	110	806	199	806	111	806	153	806	127	806	142	806	106	806	163	806	184	806	206
													808	111	808	195	808	116	808	149	808	128	808	129	808	106	808	171	808	191	808	204
													810	115	810	195	810	114	810	141	810	125	810	135	810	109	810	164	810	198	810	205
													812	116	812	197	812	111	812	143	812	128	812	133	812	109	812	169	812	228	812	204
													814	116	814	202	814	110	814	152	814	142	814	130	814	106	814	178	814	171	814	208
													816	110	816	189	816	119	816	149	816	140	816	129	816	115	816	164	816	177	816	207
													818	111	818	199	818	117	818	149	818	141	818	131	818	104	818	166	818	191	818	205
													820	105	820	208	820	118	820	151	820	138	820	127	820	109	820	178	820	195	820	212
													822	106	822	195	822	120	822	151	822	138	822	121	822	115	822	170	822	184	822	210
													824	194	824	209	824	117	824	150	824	139	824	126	824	114	824	166	824	184	824	213
													826	186	826	198	826	116	826	144	826	141	826	134	826	110	826	162	826	187	826	207
													828	184	828	252	828	114	828	150	828	143	828	127	828	107	828	172	828	198	828	214
													830	164	830	202	830	114	830	151	830	139	830	123	830	109	830	165	830	195	830	210
													832	131	832	183	832	111	832	146	832	137	832	128	832	110	832	170	832	204	832	202
													834	113	834	168	834	109	834	142	834	138	834	132	834	110	834	165	834	212	834	195
													836	95	836	164	836	109	836	138	836	140	836	128	836	106	836	170	836	219	836	192
													838	80	838	180	838	118	838	149	838	139	838	133	838	110	838	169	838	219	838	197
													840	87	840	205	840	110	840	143	840	145	840	126	840	111	840	164	840	209	840	197
													842	89	842	249	842	113	842	141	842	137	842	124	842	106	842	166	842	197	842	191
													844	95	844	248	844	110	844	137	844	138	844	123	844	107	844	165	844	189	844	198
													846	91	846	229	846	105	846	136	846	138	846	123	846	106	846	163	846	190	846	196
													848	90	848	212	848	110	848	137	848	136	848	128	848	112	848	162	848	184	848	196
													850	90	850	198	850	107	850	137	850	147	850	127	850	127	850	167	850	186	850	203
													852	91	852	194	852	112	852	136	852	140	852	134	852	109	852	169	852	259	852	203
													854	102	854	193	854	113	854	122	854	143	854	133	854	104	854	170	854	251	854	203
													856	105	856	185	856	114	856	126	856	147	856	131	856	107	856	161	856	268	856	209
													858	100	858	196	858	117	858	126	858	149	858	138	858	110	858	168	858	252	858	210
													860	111	860	187	860	121	860	126	860	135	860	142	860	109	860	167	860	235	860	223
													862	101	862	186	862	126	862	121	862	129	862	135	862	114	862	167	862	206	862	225
													864	109	864	188	864	121	864	185	864	120	864	140	864	111	864	168	864	200	864	232
													866	108	866	184	866	126	866	159	866	124	866	140	866	114	866	167	866	172	866	227
													868	113	868	177	868	116	868	149	868	117	868	144	868	109	868	161	868	146	868	219
													870	113	870	173	870	115	870	164	870	117	870	152	870	112	870	157	870	145	870	205
													872	107	872	170	872	109	872	142	872	119	872	152	872	113	872	161	872	156	872	203
													874	108	874	164	874	113	874	149	874	120	874	148	874	113	874	153	874	170	874	197
													876	102	876	177	876	110	876	172	876	120	876	157	876	111	876	173	876	189	876	202
													878	97	878	178	878	112	878	167	878	125	878	158	878	111	878	162	878	186	878	192
													880	97	880	168	880	111	880	151	880	121	880	161	880	104	880	165	880	191	880	196
													882	95	882	172	882	115	882	119	882	121	882	171	882	109	882	167	882	196	882	184
													884	99	884	173	884	104	884	104	884	128	884	171	884	107	884	155	884	203	884	180
													886	98	886	182	886	101	886	101	886	125	886	173	886	106	886	161	886	202	886	178
													888	96	888	186	888	94	888	105	888	132	888	170	888	109	888	159	888	201	888	184
													890	102	890	191	890	107	890	121	890	133	890	166	890	108	890	158	890	198	890	189
													892	115	892	186	892	99	892	123	892	134	892	165	892	108	892	164	892	195	892	195
													894	117	894	188	894	102	894	122	894	136	894	157	894	108	894	157	894	201	894	198
													896	115	896	188	896	100	896	122	896	132	896	154	896	108	896	157	896	206	896	203
													898	111	898	187	898	101	898	122	898	136	898	152	898	108	898	152	898	256	898	200
													900	127	900	182	900	100	900	123	900	138	900	196	900	105	900	162	900	192	900	200
													902	106	902	254	902	98	902	123	902	141	902	211	902	105	902	153	902	185	902	195
													904	125	904	209	904	100	904	135	904	136	904	204	904	106	904	166	904	189	904	193
													906	117	906	203	906	109	906	150	906	151	906	211	906	106	906	156	906	195	906	193
													908	199	908	182	908	101	908	156	908	146	908	218	908	92	908	154	908	193	908	194
													910	146	910	165	910	115	910	153	910	141	910	202	910	100	910	164	910	208	910	199
													912	123	912	137	912	109	912	157	912	140	912	186	912	136	912	164	912	205	912	204
													914	97	914	153	914	107	914	151	914	141	914	166	914	117	914	163	914	212	914	197
													916	94	916	146	916	110	916	142	916	136	916	160	916	119	916	152	916	214	916	197
													918	128	918	148	918	115	918	138	918	136	918	149	918	122	918	168	918	222	918	209
													920	131	920	156	920	103	920	133	920	145	920	138	920	121	920	176	920	222	920	199
													922	157	922	165	922	102	922	139	922	151	922	121	922	120	922	160	922	209	922	193
													924	169	924	165	924	109	924	130	924	149	924	118	924	117	924	167	924	215	924	204
													926	164	926	162	926	99	926	122	926	154	926	124	926	110	926	170	926	216	926	209
													928	162	928	167	928	105	928	131	928	162	928	128	928	114	928	170	928	214	928	202
													930	153	930	164	930	103	930	132	930	154	930	129	930	105	930	164	930	204	930	197
													932	132	932	165	932	107	932	126	932	144	932	126	932	99	932	172	932	216	932	198
													934	134	934	171	934	102	934	126	934	137	934	122	934	94	934	163	934	194	934	183
													936	123	936	174	936	101	936	124	936	135	936	119	936	94	936	152	936	193	936	177
													938	130	938	167	938	110	938	115	938	136	938	120	938	98	938	155	938	191	938	174
													940	125	940	168	940	106	940	107	940	134	940	131	940	102	940	155	940	204	940	181
													942	134	942	189	942	112	942	108	942	129	942	125	942	103	942	156	942	200	942	185
													944	134	944	180	944	108	944	111	944	127	944	129	944	101	944	155	944	200	944	185
													946	135	946	176	946	112	946	120	946	128	946	134	946	102	946	155	946	204	946	185
													948	136	948	177	948	109	948	103	948	119	948	129	948	100	948	159	948	229	948	201
													950	138	950	181	950	107	950	102	950	126	950	124	950	99	950	151	950	221	950	189
													952	222	952	178	952	107	952	109	952	128	952	129	952	99	952	154	952	212	952	190
													954	199	954	174	954	107	954	110	954	126	954	127	954	100	954	147	954	223	954	202
													956	199	956	183	956	104	956	115	956	123	956	126	956	106	956	148	956	213	956	193
													958	171	958	183	958	103	958	117	958	118	958	129	958	103	958	143	958	212	958	195
													960	136	960	186	960	103	960	121	960	112	960	134	960	105	960	146	960	216	960	204
													962	111	962	188	962	101	962	122	962	121	962	129	962	107	962	150	962	217	962	209
													964	96	964	187	964	110	964	118	964	119	964	129	964	127	964	160	964	229	964	217
													966	112	966	187	966	104	966	118	966	124	966	123	966	115	966	167	966	221	966	208
													968	115	968	193			968	116	968	123	968	121	968	117	968	159	968	221	968	184
													970	115	970	190			970	121	970	122	970	115	970	107	970	153	970	218	970	175
													972	119	972	194			972	117	972	118	972	120	972	114	972	156	972	227	972	176
													974	123	974	193			974	114	974	111	974	116	974	106	974	153	974	227	974	181
													976	115	976	198			976	118	976	115	976	125	976	105	976	161	976	241	976	190
													978	112	978	194			978	118	978	123	978	125	978	118	978	155	978	236	978	185
													980	113	980	195			980	114	980	119	980	125	980	120	980	158	980	224	980	190
													982	103	982	196			982	114	982	129	982	131	982	124	982	156	982	225	982	191
													984	105	984	194			984	114	984	124	984	133	984	141	984	156	984	238	984	195
													986	101	986	187			986	116	986	119	986	141	986	134	986	160	986	234	986	213
													988	96	988	213			988	119	988	127	988	131	988	129	988	148	988	239	988	195
													990	99	990	188			990	116	990	127	990	143	990	129	990	146	990	237	990	202
													992	98	992	185			992	111	992	125	992	147	992	126	992	145	992	236	992	200
													994	97	994	181			994	119	994	130	994	154	994	128	994	149	994	233	994	206
													996	102	996	184			996	118	996	137	996	159	996	121	996	152	996	236	996	206

## Sheet: Rep.source data Fig.2d-YNBD+Pro
													Time	Cell.1	Time	Cell.2	Time	Cell.3	Time	Cell.4	Time	Cell.5	Time	Cell.6	Time	Cell.7	Time	Cell.8	Time	Cell.9	Time	Cell.10
													0	102	0	156	0	113	2	59	122	58	0	145	0	113	218	54	218	77	0	112
													2	103	2	148	2	107	4	64	124	58	2	134	2	107	220	56	220	82	2	117
													4	98	4	162	4	116	6	56	126	61	4	151	4	103	222	55	222	79	4	123
													6	97	6	165	6	116	8	54	128	58	6	144	6	108	224	59	224	85	6	127
													8	98	8	158	8	116	10	53	130	64	8	145	8	112	226	56	226	83	8	121
													10	94	10	155	10	110	12	61	132	66	10	143	10	111	228	57	228	90	10	138
													12	94	12	159	12	115	14	56	134	61	12	156	12	110	230	57	230	86	12	130
													14	99	14	161	14	119	16	59	136	65	14	145	14	112	232	56	232	93	14	133
													16	101	16	158	16	114	18	57	138	67	16	154	16	107	234	60	234	91	16	167
													18	97	18	165	18	127	20	63	140	69	18	161	18	113	236	57	236	91	18	113
													20	98	20	168	20	113	22	64	142	65	20	155	20	113	238	61	238	92	20	133
													22	103	22	171	22	113	24	67	144	70	22	153	22	109	240	61	240	100	22	127
													24	122	24	173	24	117	26	64	146	71	24	159	24	111	242	60	242	96	24	136
													26	92	26	175	26	108	28	62	148	70	26	155	26	113	244	60	244	96	26	132
													28	100	28	174	28	112	30	69	150	72	28	232	28	111	246	63	246	97	28	141
													30	103	30	176	30	108	32	67	152	75	30	188	30	118	248	64	248	100	30	134
													32	104	32	175	32	118	34	71	154	75	32	175	32	109	250	63	250	98	32	138
													34	112	34	170	34	128	36	63	156	76	34	181	34	116	252	59	252	102	34	127
													36	107	36	167	36	117	38	66	158	79	36	167	36	107	254	64	254	102	36	144
													38	112	38	171	38	122	40	71	160	75	38	151	38	117	256	64	256	99	38	128
													40	146	40	165	40	120	42	68	162	79	40	142	40	109	258	64	258	96	40	139
													42	127	42	171	42	118	44	76	164	78	42	151	42	117	260	64	260	100	42	134
													44	121	44	174	44	125	46	67	166	81	44	146	44	112	262	69	262	98	44	135
													46	105	46	163	46	117	48	68	168	83	46	137	46	110	264	68	264	103	46	145
													48	97	48	171	48	128	50	68	170	81	48	154	48	117	266	68	266	100	48	137
													50	104	50	173	50	119	52	74	172	84	50	150	50	109	268	65	268	97	50	145
													52	110	52	172	52	127	54	73	174	94	52	161	52	118	270	68	270	96	52	133
													54	109	54	167	54	124	56	68	176	84	54	158	54	114	272	66	272	94	54	149
													56	113	56	165	56	128	58	79	178	87	56	152	56	113	274	65	274	99	56	125
													58	115	58	171	58	128	60	74	180	90	58	172	58	116	276	62	276	100	58	139
													60	109	60	176	60	117	62	70	182	89	60	158	60	114	278	67	278	100	60	129
													62	111	62	169	62	139	64	76	184	92	62	157	62	116	280	66	280	101	62	149
													64	112	64	172	64	128	66	73	186	90	64	157	64	113	282	70	282	100	64	133
													66	112	66	167	66	138	68	74	188	93	66	150	66	118	284	73	284	107	66	150
													68	114	68	165	68	126	70	79	190	94	68	167	68	114	286	76	286	107	68	139
													70	111	70	161	70	135	72	75	192	92	70	166	70	125	288	74	288	107	70	144
													72	108	72	166	72	125	74	82	194	91	72	153	72	115	290	75	290	109	72	144
													74	105	74	158	74	147	76	77	196	92	74	167	74	120	292	73	292	107	74	151
													76	112	76	160	76	141	78	80	198	86	76	161	76	120	294	73	294	112	76	143
													78	139	78	162	78	141	80	81	200	95	78	164	78	117	296	79	296	111	78	157
													80	110	80	155	80	141	82	84	202	86	80	159	80	124	298	79	298	109	80	149
													82	117	82	155	82	144	84	78	204	96	82	165	82	119	300	74	300	106	82	137
													84	121	84	163	84	126	86	86	206	88	84	170	84	127	302	82	302	110	84	152
													86	115	86	165	86	136	88	88	208	93	86	165	86	121	304	77	304	111	86	158
													88	124	88	157	88	147	90	91	210	88	88	170	88	123	306	82	306	117	88	147
													90	112	90	170	90	134	92	79	212	88	90	177	90	125	308	82	308	115	90	159
													92	121	92	167	92	121	94	87	214	86	92	167	92	123	310	80	310	114	92	149
													94	115	94	163	94	216	96	82	216	88	94	170	94	129	312	82	312	112	94	159
													96	113	96	162	96	146	98	83	218	89	96	169	96	124	314	84	314	118	96	148
													98	185	98	160	98	156	100	81	220	87	98	170	98	128	316	79	316	119	98	160
													100	153	100	159	100	188	102	85	222	91	100	154	100	131	318	83	318	122	100	151
													102	145	102	163	102	174	104	82	224	88	102	174	102	125	320	78	320	115	102	164
													104	127	104	154	104	148	106	81	226	87	104	182	104	131	322	84	322	113	104	155
													106	111	106	160	106	119	108	82	228	90	106	164	106	125	324	83	324	114	106	162
													108	103	108	156	108	93	110	85	230	89	108	173	108	127	326	92	326	113	108	149
													110	110	110	157	110	120	112	80	232	90	110	159	110	127	328	84	328	113	110	158
													112	111	112	155	112	128	114	88	234	86	112	176	112	126	330	86	330	117	112	152
													114	117	114	161	114	130	116	87	236	90	114	169	114	130	332	83	332	115	114	154
													116	117	116	156	116	133	118	88	238	88	116	173	116	127	334	88	334	115	116	151
													118	124	118	162	118	127	120	90	240	89	118	171	118	129	336	85	336	114	118	153
													120	120	120	160	120	134	122	93	242	90	120	176	120	129	338	86	338	117	120	148
													122	125	122	167	122	140	124	90	244	91	122	174	122	131	340	88	340	116	122	156
													124	120	124	159	124	131	126	97	246	88	124	167	124	126	342	81	342	118	124	150
													126	126	126	164	126	149	128	86	248	89	126	181	126	134	344	89	344	114	126	156
													128	124	128	172	128	137	130	87	250	88	128	167	128	121	346	81	346	111	128	152
													130	125	130	167	130	148	132	87	252	90	130	169	130	119	348	88	348	113	130	152
													132	120	132	172	132	145	134	87	254	88	132	173	132	130	350	84	350	113	132	154
													134	126	134	173	134	139	136	80	256	89	134	173	134	126	352	92	352	115	134	151
													136	116	136	171	136	150	138	90	258	90	136	171	136	129	354	85	354	117	136	159
													138	130	138	164	138	140	140	79	260	88	138	175	138	131	356	92	356	121	138	154
													140	116	140	170	140	145	142	82	262	89	140	178	140	127	358	88	358	117	140	153
													142	126	142	171	142	145	144	81	264	90	142	156	142	132	360	87	360	121	142	157
													144	118	144	167	144	144	146	86	266	92	144	173	144	130	362	91	362	114	144	149
													146	130	146	167	146	137	148	87	268	96	146	162	146	136	364	89	364	118	146	156
													148	125	148	173	148	139	150	79	270	97	148	168	148	135	366	88	366	116	148	151
													150	135	150	165	150	144	152	85	272	95	150	173	150	137	368	86	368	117	150	156
													152	128	152	164	152	141	154	89	274	100	152	177	152	138	370	90	370	120	152	158
													154	130	154	164	154	144	156	94	276	99	154	170	154	140	372	85	372	115	154	157
													156	128	156	165	156	147	158	87	278	100	156	178	156	131	374	85	374	122	156	160
													158	132	158	173	158	142	160	91	280	98	158	159	158	134	376	90	376	117	158	161
													160	126	160	165	160	140	162	89	282	96	160	162	160	133	378	89	378	121	160	166
													162	126	162	178	162	203	164	91	284	97	162	167	162	136	380	87	380	115	162	172
													164	121	164	170	164	157	166	98	286	101	164	181	164	131	382	90	382	118	164	161
													166	128	166	174	166	149	168	108	288	101	166	154	166	130	384	86	384	114	166	162
													168	124	168	169	168	121	170	103	290	100	168	171	168	132	386	88	386	122	168	163
													170	130	170	174	170	108	172	99	292	101	170	168	170	135	388	90	388	115	170	165
													172	152	172	206	172	158	174	103	294	101	172	204	172	162	390	87	390	118	172	197
													174	124	174	167	174	126	176	98	296	95	174	174	174	123	392	86	392	113	174	149
													176	126	176	148	176	120	178	104	298	101	176	153	176	126	394	87	394	120	176	147
													178	141	178	191	178	145	180	101	300	96	178	167	178	132	396	85	396	114	178	174
													180	135	180	161	180	133	182	107	302	102	180	156	180	127	398	83	398	118	180	157
													182	137	182	174	182	139	184	106	304	99	182	157	182	132	400	85	400	114	182	164
													184	143	184	164	184	131	186	107	306	101	184	158	184	128	402	86	402	115	184	157
													186	137	186	167	186	151	188	105	308	106	186	160	186	132	404	87	404	116	186	166
													188	139	188	168	188	130	190	106	310	101	188	169	188	128	406	89	406	110	188	163
													190	135	190	176	190	154	192	103	312	108	190	153	190	131	408	91	408	121	190	169
													192	130	192	176	192	141	194	104	314	100	192	152	192	124	410	85	410	113	192	160
													194	142	194	180	194	141	196	105	316	106	194	158	194	134	412	95	412	116	194	165
													196	128	196	182	196	146	198	99	318	100	196	153	196	131	414	91	414	112	196	166
													198	136	198	170	198	139	200	109	320	104	198	160	198	128	416	89	416	118	198	163
													200	129	200	167	200	135	202	104	322	100	200	150	200	127	418	96	418	117	200	167
													202	136	202	169	202	140	204	107	324	100	202	156	202	127	420	90	420	121	202	160
													204	135	204	175	204	152	206	107	326	103	204	154	204	128	422	95	422	113	204	167
													206	132	206	169	206	136	208	95	328	99	206	152	206	125	424	93	424	118	206	158
													208	133	208	177	208	156	210	106	330	104	208	158	208	120	426	101	426	121	208	160
													210	131	210	165	210	137	212	106	332	98	210	150	210	129	428	90	428	118	210	161
													212	133	212	171	212	152	214	106	334	103	212	140	212	124	430	97	430	114	212	162
													214	130	214	170	214	135	216	104	336	100	214	145	214	128	432	92	432	113	214	159
													216	134	216	164	216	144	218	104	338	98	216	147	216	124	434	97	434	114	216	150
													218	132	218	230	218	136	220	106	340	100	218	150	218	128	436	95	436	115	218	151
													220	135	220	202	220	135	222	112	342	100	220	159	220	121	438	99	438	113	220	151
													222	131	222	181	222	137	224	101	344	100	222	158	222	127	440	91	440	119	222	150
													224	132	224	148	224	129	226	108	346	99	224	169	224	126	442	82	442	120	224	158
													226	128	226	119	226	142	228	106	348	101	226	165	226	128	444	84	444	120	226	148
													228	134	228	128	228	131	230	105	350	96	228	173	228	129	446	79	446	114	228	157
													230	128	230	142	230	140	232	106	352	100	230	168	230	124	448	84	448	121	230	145
													232	125	232	137	232	136	234	109	354	97	232	165	232	133	450	88	450	114	232	149
													234	126	234	148	234	134	236	107	356	98	234	167	234	129	452	80	452	121	234	139
													236	120	236	152	236	137	238	105	358	99	236	161	236	139	454	92	454	121	236	145
													238	126	238	161	238	143	240	109	360	99	238	212	238	137	456	96	456	124	238	139
													240	121	240	152	240	133	242	105	362	98	240	133	240	132	458	100	458	123	240	143
													242	132	242	159	242	146	244	108	364	99	242	152	242	133	460	109	460	124	242	141
													244	121	244	153	244	138	246	107	366	100	244	161	244	133	462	95	462	126	244	144
													246	179	246	162	246	151	248	101	368	98	246	157	246	130	464	97	464	123	246	148
													248	111	248	154	248	153	250	100	370	99	248	159	248	132	466	91	466	124	248	138
													250	108	250	164	250	150	252	100	372	98	250	156	250	136	468	99	468	126	250	144
													252	117	252	156	252	145	254	100	374	101	252	156	252	132	470	97	470	125	252	145
													254	115	254	161	254	141	256	106	376	105	254	154	254	133	472	96	472	127	254	139
													256	125	256	163	256	135	258	105	378	97	256	155	256	132	474	99	474	135	256	146
													258	166	258	157	258	139	260	112	380	103	258	157	258	137	476	95	476	130	258	147
													260	121	260	159	260	134	262	109	382	102	260	151	260	133	478	100	478	132	260	143
													262	105	262	154	262	134	264	111	384	104	262	146	262	133	480	96	480	123	262	152
													264	103	264	155	264	140	266	108	386	105	264	153	264	121	482	97	482	128	264	138
													266	122	266	156	266	139	268	114	388	104	266	151	266	138	484	101	484	124	266	144
													268	130	268	154	268	140	270	115	390	109	268	153	268	131	486	97	486	124	268	136
													270	130	270	167	270	131	272	112	392	109	270	150	270	133	488	104	488	121	270	143
													272	125	272	158	272	140	274	113	394	99	272	167	272	129	490	97	490	119	272	142
													274	127	274	158	274	125	276	108	396	111	274	156	274	130	492	92	492	125	274	149
													276	128	276	163	276	141	278	114	398	106	276	173	276	135	494	98	494	124	276	153
													278	134	278	165	278	130	280	117	400	104	278	162	278	127	496	94	496	125	278	154
													280	136	280	169	280	129	282	118	402	100	280	171	280	134	498	95	498	126	280	147
													282	132	282	162	282	138	284	122	404	107	282	170	282	126	500	94	500	121	282	157
													284	139	284	159	284	134	286	124	406	104	284	172	284	127	502	96	502	123	284	162
													286	131	286	159	286	147	288	121	408	113	286	175	286	127	504	98	504	123	286	164
													288	130	288	168	288	136	290	123	410	107	288	172	288	128	506	112	506	125	288	161
													290	124	290	147	290	143	292	128	412	112	290	177	290	125	508	95	508	143	290	163
													292	129	292	168	292	133	294	128	414	108	292	174	292	127	510	99	510	113	292	173
													294	132	294	159	294	142	296	130	416	108	294	179	294	130	512	105	512	116	294	163
													296	135	296	163	296	139	298	118	418	104	296	172	296	127	514	100	514	115	296	163
													298	134	298	156	298	133	300	118	420	105	298	179	298	134	516	104	516	121	298	169
													300	130	300	162	300	147	302	130	422	101	300	165	300	128	518	94	518	147	300	169
													302	137	302	158	302	144	304	109	424	107	302	177	302	129	520	102	520	148	302	161
													304	127	304	158	304	141	306	109	426	102	304	171	304	130	522	109	522	104	304	173
													306	144	306	152	306	137	308	118	428	105	306	170	306	126	524	100	524	108	306	167
													308	132	308	175	308	148	310	122	430	102	308	172	308	131	526	101	526	115	308	162
													310	143	310	157	310	141	312	115	432	101	310	171	310	130	528	103	528	114	310	166
													312	134	312	172	312	146	314	126	434	105	312	174	312	125	530	99	530	115	312	162
													314	136	314	157	314	140	316	118	436	102	314	169	314	123	532	100	532	119	314	155
													316	137	316	165	316	142	318	137	438	106	316	170	316	120	534	101	534	112	316	159
													318	131	318	160	318	146	320	146	440	101	318	167	318	121	536	101	536	127	318	156
													320	137	320	158	320	143	322	108	442	102	320	167	320	122	538	101	538	121	320	160
													322	131	322	164	322	143	324	126	444	100	322	172	322	124	540	102	540	121	322	159
													324	136	324	156	324	144	326	112	446	98	324	169	324	124	542	104	542	126	324	198
													326	131	326	166	326	151	328	135	448	100	326	175	326	125	544	111	544	117	326	168
													328	128	328	160	328	147	330	116	450	143	328	173	328	120	546	112	546	115	328	165
													330	124	330	155	330	153	332	110	452	107	330	167	330	124	548	108	548	115	330	147
													332	142	332	151	332	151	334	132	454	96	332	172	332	116	550	113	550	107	332	135
													334	136	334	150	334	156	336	118	456	92	334	168	334	128	552	110	552	113	334	119
													336	138	336	149	336	156	338	130	458	79	336	179	336	124	554	116	554	132	336	133
													338	138	338	148	338	159	340	121	460	82	338	178	338	131	556	109	556	112	338	152
													340	132	340	148	340	157	342	123	462	81	340	185	340	127	558	112	558	121	340	147
													342	134	342	152	342	162	344	125	464	89	342	176	342	130	560	111	560	118	342	162
													344	135	344	153	344	163	346	123	466	87	344	173	344	126	562	114	562	115	344	160
													346	132	346	151	346	159	348	126	468	89	346	167	346	121	564	110	564	113	346	166
													348	130	348	152	348	162	350	121	470	93	348	166	348	127	566	107	566	111	348	161
													350	137	350	157	350	158	352	116	472	93	350	164	350	126	568	114	568	111	350	167
													352	127	352	155	352	165	354	123	474	96	352	168	352	131	570	114	570	105	352	159
													354	132	354	155	354	158	356	118	476	93	354	170	354	120	572	113	572	116	354	165
													356	132	356	151	356	161	358	124	478	95	356	163	356	123	574	116	574	123	356	164
													358	128	358	149	358	151	360	119	480	106	358	169	358	125	576	115	576	127	358	160
													360	129	360	147	360	153	362	118	482	84	360	156	360	130	578	118	578	128	360	163
													362	134	362	144	362	158	364	120	484	97	362	177	362	127	580	118	580	155	362	163
													364	136	364	150	364	159	366	126	486	91	364	175	364	133	582	122	582	141	364	162
													366	130	366	148	366	161	368	121	488	99	366	186	366	124	584	129	584	131	366	164
													368	132	368	151	368	159	370	130	490	96	368	183	368	124	586	112	586	117	368	166
													370	125	370	146	370	148	372	123	492	100	370	182	370	126	588	118	588	112	370	164
													372	133	372	143	372	148	374	126	494	99	372	179	372	127	590	120	590	118	372	163
													374	127	374	140	374	148	376	128	496	94	374	174	374	135	592	118	592	113	374	160
													376	135	376	150	376	151	378	122	498	98	376	174	376	132	594	115	594	121	376	158
													378	121	378	155	378	145	380	128	500	91	378	176	378	134	596	119	596	125	378	155
													380	132	380	156	380	157	382	124	502	91	380	173	380	131	598	118	598	129	380	156
													382	131	382	153	382	150	384	128	504	90	382	176	382	133	600	121	600	129	382	156
													384	137	384	163	384	145	386	130	506	94	384	169	384	126	602	112	602	129	384	154
													386	134	386	165	386	143	388	137	508	92	386	168	386	127	604	121	604	121	386	155
													388	135	388	234	388	141	390	131	510	97	388	173	388	131	606	121	606	127	388	152
													390	125	390	150	390	146	392	138	512	92	390	162	390	129	608	120	608	117	390	149
													392	142	392	138	392	137	394	135	514	93	392	173	392	129	610	122	610	117	392	150
													394	112	394	145	394	143	396	136	516	94	394	161	394	130	612	120	612	116	394	152
													396	128	396	158	396	148	398	134	518	90	396	162	396	130	614	122	614	118	396	150
													398	125	398	159	398	145	400	131	520	99	398	160	398	134	616	117	616	117	398	149
													400	131	400	150	400	149	402	127	522	93	400	169	400	132	618	121	618	118	400	157
													402	135	402	151	402	148	404	120	524	97	402	160	402	133	620	118	620	112	402	199
													404	135	404	148	404	151	406	124	526	104	404	161	404	132	622	116	622	115	404	174
													406	138	406	141	406	139	408	120	528	99	406	163	406	133	624	118	624	119	406	160
													408	135	408	142	408	142	410	123	530	97	408	158	408	133	626	118	626	111	408	147
													410	143	410	156	410	139	412	126	532	102	410	164	410	138	628	118	628	114	410	136
													412	136	412	155	412	147	414	131	534	96	412	161	412	136	630	117	630	110	412	155
													414	139	414	163	414	137	416	136	536	94	414	164	414	137	632	120	632	111	414	171
													416	134	416	164	416	140	418	129	538	98	416	159	416	132	634	120	634	110	416	161
													418	140	418	166	418	135	420	126	540	97	418	163	418	135	636	120	636	111	418	215
													420	137	420	164	420	140	422	126	542	96	420	163	420	125	638	120	638	111	420	211
													422	142	422	163	422	138	424	123	544	98	422	163	422	134	640	111	640	113	422	214
													424	135	424	161	424	146	426	128	546	98	424	165	424	133	642	122	642	113	424	197
													426	138	426	164	426	145	428	131	548	101	426	168	426	134	644	121	644	116	426	179
													428	139	428	160	428	143	430	136	550	95	428	169	428	132	646	116	646	112	428	158
													430	139	430	170	430	150	432	120	552	98	430	168	430	130	648	121	648	119	430	139
													432	134	432	168	432	147	434	132	554	101	432	169	432	133	650	119	650	116	432	155
													434	134	434	163	434	151	436	124	556	99	434	169	434	133	652	123	652	115	434	171
													436	133	436	159	436	152	438	136	558	92	436	167	436	126	654	115	654	118	436	163
													438	134	438	158	438	151	440	125	560	101	438	167	438	131	656	121	656	122	438	149
													440	135	440	164	440	152	442	131	562	97	440	164	440	124	658	127	658	125	440	170
													442	132	442	167	442	150	444	129	564	97	442	167	442	133	660	120	660	130	442	164
													444	135	444	153	444	165	446	125	566	94	444	172	444	130	662	125	662	128	444	171
													446	135	446	159	446	156	448	127	568	93	446	173	446	127	664	125	664	133	446	159
													448	134	448	160	448	168	450	131	570	91	448	162	448	134	666	124	666	147	448	164
													450	132	450	155	450	162	452	131	572	89	450	152	450	128	668	133	668	152	450	166
													452	135	452	152	452	159	454	129	574	90	452	148	452	126	670	130	670	153	452	160
													454	137	454	152	454	165	456	125	576	89	454	142	454	131	672	119	672	137	454	161
													456	141	456	152	456	165	458	133	578	90	456	151	456	132	674	122	674	121	456	163
													458	141	458	151	458	167	460	127	580	91	458	155	458	130	676	128	676	115	458	153
													460	141	460	151	460	153	462	128	582	91	460	159	460	131	678	122	678	118	460	161
													462	134	462	152	462	157	464	130	584	94	462	163	462	131	680	134	680	119	462	155
													464	144	464	152	464	156	466	129	586	95	464	167	464	128	682	126	682	135	464	167
													466	142	466	158	466	155	468	138	588	99	466	167	466	132	684	127	684	120	466	160
													468	140	468	169	468	167	470	127	590	103	468	163	468	132	686	124	686	119	468	160
													470	143	470	205	470	159	472	129	592	96	470	163	470	132	688	127	688	112	470	163
													472	136	472	222	472	157	474	120	594	115	472	171	472	130	690	124	690	115	472	162
													474	134	474	216	474	153	476	130	596	114	474	163	474	132	692	120	692	128	474	163
													476	132	476	240	476	155	478	119	598	116	476	163	476	132	694	117	694	177	476	161
													478	133	478	224	478	162	480	129	600	104	478	158	478	139	696	120	696	181	478	164
													480	140	480	193	480	167	482	124	602	95	480	160	480	138	698	116	698	157	480	157
													482	133	482	192	482	165	484	129	604	85	482	157	482	135	700	114	700	163	482	163
													484	135	484	174	484	166	486	126	606	90	484	153	484	131	702	112	702	150	484	158
													486	126	486	144	486	160	488	129	608	87	486	155	486	136	704	111	704	136	486	156
													488	123	488	111	488	164	490	126	610	85	488	154	488	132	706	112	706	129	488	156
													490	127	490	129	490	161	492	124	612	90	490	153	490	140	708	109	708	123	490	158
													492	140	492	141	492	167	494	126	614	88	492	149	492	136	710	106	710	124	492	160
													494	135	494	169	494	163	496	130	616	89	494	155	494	146	712	115	712	132	494	158
													496	138	496	213	496	162	498	121	618	89	496	155	496	135	714	108	714	128	496	153
													498	139	498	166	498	163	500	127	620	93	498	153	498	188	716	108	716	129	498	222
													500	146	500	157	500	162	502	124	622	88	500	157	500	169	718	106	718	131	500	151
													502	144	502	155	502	155	504	122	624	90	502	150	502	180	720	106	720	138	502	140
													504	141	504	180	504	160	506	125	626	93	504	157	504	178	722	110	722	141	504	145
													506	132	506	147	506	150	508	126	628	92	506	148	506	168	724	105	724	224	506	155
													508	130	508	139	508	156	510	132	630	100	508	154	508	149	726	114	726	143	508	160
													510	139	510	134	510	158	512	132	632	93	510	152	510	141	728	110	728	145	510	162
													512	140	512	155	512	160	514	127	634	96	512	151	512	129	730	108	730	136	512	162
													514	141	514	150	514	156	516	132	636	95	514	151	514	121	732	106	732	131	514	170
													516	139	516	149	516	158	518	141	638	98	516	155	516	121	734	104	734	121	516	173
													518	136	518	247	518	152	520	131	640	98	518	152	518	131	736	108	736	134	518	172
													520	130	520	171	520	156	522	138	642	100	520	157	520	121	738	103	738	136	520	165
													522	136	522	165	522	156	524	129	644	95	522	163	522	128	740	107	740	145	522	165
													524	138	524	160	524	155	526	126	646	101	524	141	524	128	742	103	742	144	524	159
													526	145	526	144	526	160	528	130	648	98	526	158	526	139	744	105	744	142	526	165
													528	142	528	140	528	157	530	130	650	98	528	153	528	135	746	100	746	144	528	158
													530	141	530	135	530	156	532	126	652	101	530	138	530	138	748	107	748	138	530	164
													532	137	532	147	532	151	534	122	654	116	532	144	532	140	750	106	750	142	532	161
													534	132	534	160	534	221	536	123	656	91	534	138	534	134	752	116	752	133	534	163
													536	128	536	154	536	166	538	118	658	97	536	142	536	145	754	117	754	134	536	164
													538	131	538	168	538	155	540	103	660	96	538	142	538	133	756	129	756	134	538	169
													540	127	540	162	540	123	542	114	662	99	540	203	540	132	758	122	758	132	540	167
													542	133	542	168	542	113	544	127	664	98	542	200	542	128	760	131	760	129	542	156
													544	125	544	159	544	119	546	121	666	98	544	202	544	129	762	143	762	127	544	167
													546	127	546	169	546	126	548	125	668	94	546	193	546	127	764	140	764	140	546	162
													548	133	548	167	548	130	550	128	670	94	548	168	548	125	766	150	766	132	548	171
													550	128	550	181	550	139	552	122	672	97	550	148	550	129	768	149	768	132	550	205
													552	136	552	189	552	147	554	130	674	92	552	136	552	123	770	173	770	117	552	154
													554	134	554	179	554	153	556	123	676	94	554	127	554	159	772	188	772	111	554	157
													556	134	556	193	556	152	558	124	678	94	556	129	556	149	774	187	774	116	556	164
													558	136	558	166	558	150	560	128	680	99	558	137	558	127	776	191	776	111	558	169
													560	135	560	183	560	161	562	124	682	96	560	133	560	124	778	187	778	103	560	164
													562	132	562	176	562	164	564	114	684	98	562	136	562	113	780	185	780	108	562	168
													564	136	564	180	564	153	566	120	686	96	564	135	564	102	782	171	782	111	564	165
													566	137	566	185	566	147	568	121	688	96	566	136	566	116	784	133	784	113	566	168
													568	137	568	179	568	131	570	122	690	94	568	131	568	112	786	122	786	115	568	168
													570	133	570	186	570	216	572	120	692	96	570	137	570	122	788	114	788	119	570	162
													572	138	572	188	572	186	574	119	694	94	572	149	572	126	790	117	790	124	572	162
													574	133	574	184	574	186	576	124	696	98	574	144	574	128	792	114	792	131	574	152
													576	137	576	183	576	167	578	118	698	97	576	145	576	125	794	106	794	132	576	153
													578	131	578	169	578	162	580	124	700	96	578	238	578	128	796	110	796	121	578	149
													580	132	580	173	580	148	582	120	702	98	580	171	580	123	798	111	798	140	580	150
													582	133	582	158	582	128	584	114	704	102	582	166	582	120	800	113	800	148	582	146
													584	137	584	165	584	106	586	125	706	101	584	184	584	121	802	113	802	143	584	156
													586	130	586	167	586	105	588	128	708	106	586	233	586	118	804	105	804	147	586	148
													588	144	588	176	588	128	590	123	710	110	588	230	588	122	806	117	806	136	588	153
													590	141	590	182	590	123	592	117	712	113	590	196	590	129	808	106	808	159	590	155
													592	146	592	185	592	153	594	117	714	112	592	194	592	124	810	103	810	144	592	153
													594	142	594	196	594	195	596	116	716	108	594	175	594	128	812	112	812	142	594	159
													596	136	596	198	596	155	598	115	718	93	596	169	596	128	814	116	814	136	596	156
													598	143	598	196	598	145	600	111	720	94	598	161	598	128	816	125	816	133	598	163
													600	131	600	188	600	148	602	114	722	91	600	143	600	126	818	125	818	147	600	158
													602	127	602	191	602	138	604	118	724	93	602	128	602	126	820	125	820	138	602	157
													604	122	604	183	604	123	606	119	726	95	604	133	604	124	822	120	822	136	604	155
													606	118	606	192	606	132	608	115	728	95	606	109	606	120	824	121	824	129	606	157
													608	118	608	191	608	147	610	111	730	93	608	116	608	115	826	116	826	130	608	159
													610	123	610	191	610	147	612	117	732	100	610	134	610	120	828	119	828	125	610	153
													612	126	612	183	612	151	614	117	734	101	612	205	612	119	830	124	830	126	612	156
													614	127	614	188	614	153	616	118	736	96	614	214	614	119	832	123	832	139	614	156
													616	129	616	179	616	159	618	116	738	101	616	185	616	124	834	127	834	138	616	159
													618	135	618	169	618	160	620	125	740	100	618	148	618	121	836	131	836	137	618	158
													620	177	620	172	620	173	622	121	742	100	620	130	620	122	838	131	838	138	620	155
													622	156	622	185	622	156	624	120	744	98	622	112	622	119	840	129	840	147	622	158
													624	178	624	183	624	171	626	128	746	99	624	101	624	116	842	127	842	145	624	169
													626	167	626	189	626	170	628	130	748	99	626	93	626	116	844	124	844	139	626	185
													628	165	628	195	628	169	630	139	750	100	628	93	628	113	846	130	846	129	628	155
													630	153	630	194	630	158	632	135	752	101	630	102	630	117	848	121	848	133	630	150
													632	146	632	188	632	165	634	157	754	100	632	136	632	112	850	136	850	130	632	137
													634	131	634	191	634	158	636	164	756	100	634	195	634	124	852	133	852	132	634	138
													636	120	636	191	636	141	638	140	758	101	636	208	636	113	854	132	854	134	636	168
													638	113	638	186	638	148	640	141	760	99	638	215	638	128	856	132	856	135	638	179
													640	110	640	194	640	159	642	122	762	101	640	211	640	127	858	141	858	134	640	170
													642	110	642	187	642	166	644	113	764	102	642	204	642	125	860	137	860	135	642	153
													644	118	644	188	644	182	646	104	766	98	644	191	644	124	862	135	862	127	644	149
													646	124	646	184	646	169	648	96	768	101	646	169	646	119	864	130	864	127	646	148
													648	125	648	186	648	173	650	100	770	105	648	147	648	180	866	122	866	142	648	169
													650	131	650	183	650	175	652	117	772	106	650	119	650	161	868	125	868	131	650	139
													652	136	652	180	652	170	654	118	774	106	652	107	652	158	870	124	870	139	652	145
													654	140	654	185	654	183	656	124	776	101	654	111	654	166	872	148	872	131	654	144
													656	146	656	185	656	172	658	126	778	101	656	119	656	173	874	152	874	134	656	141
													658	129	658	191	658	182	660	119	780	99	658	124	658	175	876	138	876	136	658	147
													660	133	660	189	660	176	662	117	782	98	660	130	660	169	878	142	878	150	660	153
													662	130	662	188	662	172	664	123	784	96	662	136	662	161	880	138	880	154	662	149
													664	129	664	195	664	183	666	124	786	100	664	146	664	140	882	128	882	135	664	149
													666	130	666	208	666	180	668	124	788	103	666	149	666	126	884	133	884	132	666	152
													668	129	668	212	668	182	670	124	790	105	668	152	668	113	886	129	886	118	668	151
													670	133	670	222	670	186	672	122	792	104	670	144	670	102	888	126	888	125	670	157
													672	138	672	209	672	187	674	113	794	109	672	149	672	101	890	127	890	111	672	152
													674	139	674	197	674	179	676	102	796	110	674	152	674	107	892	123	892	125	674	152
													676	138	676	194	676	191	678	95	798	109	676	152	676	116	894	135	894	145	676	151
													678	139	678	175	678	182	680	95	800	112	678	147	678	118	896	131	896	139	678	155
													680	136	680	170	680	177	682	94	802	104	680	149	680	122	898	130	898	152	680	157
													682	140	682	164	682	177	684	104	804	108	682	154	682	126	900	135	900	146	682	155
													684	137	684	167	684	169	686	108	806	103	684	160	684	129	902	136	902	147	684	148
													686	138	686	169	686	182	688	116	808	101	686	163	686	124	904	126	904	147	686	148
													688	141	688	177	688	174	690	108	810	105	688	166	688	118	906	117	906	162	688	154
													690	141	690	174	690	176	692	121	812	103	690	163	690	121	908	120	908	172	690	158
													692	133	692	169	692	171	694	122	814	103	692	153	692	118	910	144	910	211	692	163
													694	126	694	179	694	175	696	125	816	104	694	160	694	121	912	144	912	243	694	167
													696	137	696	187	696	179	698	125	818	102	696	150	696	121	914	137	914	247	696	163
													698	127	698	178	698	175	700	120	820	102	698	146	698	125	916	140	916	243	698	158
													700	141	700	174	700	174	702	120	822	96	700	223	700	124	918	141	918	228	700	158
													702	137	702	174	702	174	704	122	824	98	702	199	702	125	920	153	920	223	702	162
													704	130	704	171	704	165	706	117	826	104	704	189	704	121	922	140	922	201	704	160
													706	139	706	180	706	168	708	126	828	101	706	190	706	121	924	153	924	179	706	154
													708	132	708	183	708	174	710	119	830	106	708	194	708	117	926	153	926	163	708	162
													710	133	710	188	710	174	712	127	832	104	710	188	710	120	928	161	928	150	710	164
													712	144	712	182	712	178	714	120	834	98	712	182	712	115	930	160	930	139	712	157
													714	146	714	178	714	173	716	121	836	92	714	173	714	114	932	138	932	144	714	163
													716	151	716	190	716	180	718	120	838	96	716	164	716	128	934	138	934	148	716	163
													718	153	718	184	718	173	720	128	840	98	718	148	718	113	936	125	936	150	718	165
													720	147	720	198	720	172	722	122	842	97	720	141	720	120	938	119	938	152	720	171
													722	147	722	193	722	178	724	129	844	95	722	141	722	122	940	126	940	153	722	167
													724	146	724	198	724	170	726	119	846	95	724	163	724	116	942	125	942	156	724	175
													726	145	726	195	726	161	728	129	848	97	726	160	726	125	944	129	944	160	726	168
													728	145	728	200	728	158	730	122	850	98	728	172	728	129	946	135	946	156	728	175
													730	140	730	197	730	160	732	121	852	99	730	178	730	130	948	144	948	161	730	167
													732	144	732	194	732	167	734	124	854	106	732	177	732	130	950	152	950	159	732	171
													734	150	734	197	734	174	736	117	856	98	734	177	734	125	952	142	952	155	734	172
													736	145	736	197	736	179	738	121	858	101	736	187	736	124	954	146	954	154	736	172
													738	150	738	194	738	176	740	114	860	108	738	184	738	121	956	149	956	143	738	174
													740	148	740	197	740	175	742	114	862	101	740	180	740	121	958	144	958	155	740	174
													742	149	742	200	742	169	744	112	864	108	742	178	742	119	960	153	960	150	742	170
													744	143	744	203	744	162	746	114	866	112	744	178	744	136	962	159	962	153	744	175
													746	150	746	205	746	154	748	121	868	120	746	180	746	149	964	140	964	157	746	180
													748	145	748	204	748	158	750	119	870	132	748	174	748	139	966	156	966	164	748	173
													750	149	750	199	750	153	752	121	872	148	750	180	750	144	968	173	968	166	750	173
													752	146	752	201	752	175	754	132	874	153	752	182	752	135	970	191	970	157	752	181
													754	147	754	198	754	177	756	128	876	153	754	185	754	133	972	199	972	151	754	180
													756	143	756	192	756	180	758	134	878	151	756	182	756	119	974	201	974	157	756	175
													758	148	758	195	758	197	760	135	880	146	758	176	758	117	976	187	976	166	758	183
													760	148	760	191	760	195	762	143	882	122	760	177	760	119	978	163	978	172	760	183
													762	146	762	180	762	189	764	147	884	105	762	174	762	118	980	139	980	160	762	186
													764	152	764	184	764	181	766	140	886	106	764	173	764	117	982	133	982	155	764	184
													766	148	766	195	766	181	768	137	888	102	766	174	766	116	984	129	984	149	766	184
													768	153	768	198	768	176	770	129	890	98	768	179	768	114	986	130	986	147	768	187
													770	153	770	198	770	168	772	117	892	95	770	174	770	121	988	132	988	145	770	186
													772	153	772	186	772	175	774	112	894	99	772	177	772	112	990	129	990	150	772	188
													774	149	774	196	774	177	776	115	896	131	774	170	774	177	992	135	992	133	774	193
													776	157	776	193	776	171	778	113	898	104	776	172	776	154	994	139	994	132	776	184
													778	151	778	183	778	169	780	115	900	108	778	174	778	152	996	143			778	199
													780	151	780	194	780	172	782	113	902	100	780	172	780	143	998	143			780	198
													782	151	782	185	782	176	784	126	904	94	782	163	782	153					782	202
													784	151	784	196	784	174	786	116	906	87	784	171	784	143					784	204
													786	152	786	207	786	175	788	121	908	88	786	173	786	135					786	203
													788	152	788	209	788	184	790	123	910	99	788	178	788	128					788	208
													790	159	790	207	790	178	792	129	912	102	790	173	790	123					790	208
													792	161	792	208	792	174	794	128	914	101	792	179	792	117					792	215
													794	184	794	212	794	168	796	120	916	97	794	235	794	110					794	210
													796	196	796	204	796	171	798	123	918	108			796	108					796	207
													798	179	798	205	798	174	800	118	920	106			798	108					798	214
													800	184	800	209	800	174	802	125	922	104			800	103					800	211
													802	195	802	212	802	179	804	127	924	103			802	105					802	209
													804	169	804	211	804	178	806	121	926	107			804	105					804	212
													806	159	806	196	806	175	808	124	928	106			806	109					806	216
													808	155	808	190	808	183	810	133	930	105			808	108					808	215
													810	149	810	201	810	181	812	129	932	104			810	109					810	209
													812	149	812	190	812	293	814	130	934	106			812	106					812	204
													814	145	814	205	814	154	816	138	936	106			814	113					814	210
													816	149	816	210			818	138	938	105			816	115					816	209
													818	146	818	212			820	134	940	107			818	113					818	209
													820	150	820	216			822	136	942	105			820	127					820	213
													822	154	822	215			824	137	944	113			822	119					822	210
													824	156	824	220			826	134	946	105			824	116					824	219
													826	191	826	226			828	137	948	107			826	117					826	210
													828	175	828	228			830	141	950	107			828	105					828	208
													830	173	830	241			832	135	952	107			830	106					830	206
													832	169	832	248			834	137	954	108			832	102					832	212
													834	165	834	246			836	139	956	107			834	102					834	212
													836	163	836	259			838	135	958	103			836	105					836	205
													838	156	838	268			840	137	960	104			838	105					838	206
													840	150	840	264			842	138	962	109			840	106					840	208
													842	151	842	257			844	134	964	106			842	104					842	210
													844	154	844	258			846	133	966	105			844	104					844	207
													846	151	846	224			848	131	968	107			846	106					846	207
													848	155	848	209			850	129	970	111			848	103					848	214
													850	151	850	206			852	136	972	112			850	105					850	211
													852	148	852	210			854	134	974	107			852	99					852	219
													854	144	854	213			856	137	976	110			854	103					854	213
													856	141	856	207			858	138	978	111			856	107					856	214
													858	144	858	206			860	136	980	111			858	102					858	202
													860	141	860	223			862	128	982	113			860	112					860	209
													862	140	862	214			864	137	984	108			862	111					862	206
													864	148	864	218			866	140	986	109			864	121					864	207
													866	148	866	219			868	135	988	111			866	115					866	233
													868	145	868	220			870	138	990	107			868	109					868	254
													870	142	870	223			872	139	992	107			870	118					870	251
													872	141	872	216			874	136	994	113			872	113					872	232
													874	134	874	221			876	145	996	114			874	117					874	250
													876	129	876	224			878	139					876	125					876	278
													878	137	878	230			880	142					878	122					878	270
													880	138	880	219			882	140					880	127					880	258
													882	132	882	230			884	134					882	131					882	244
													884	138	884	228			886	137					884	136					884	229
													886	149	886	227			888	140					886	138					886	197
													888	178	888	228			890	135					888	143					888	201
													890	188	890	227			892	134					890	138					890	193
													892	185	892	235			894	135					892	130					892	195
													894	174	894	232			896	125					894	135					894	195
													896	164	896	224			898	135					896	134					896	192
													898	169	898	216			900	138					898	127					898	241
													900	160	900	222			902	135					900	133					900	212
													902	154	902	207			904	141					902	130					902	203
													904	152	904	221			906	138					904	133					904	202
													906	151	906	213			908	133					906	136					906	202
													908	157	908	233			910	136					908	136					908	202
													910	154	910	216			912	133					910	137					910	214
													912	153	912	222			914	135					912	128					912	214
													914	145	914	205			916	133					914	136					914	212
													916	147	916	210			918	135					916	128					916	219
													918	138	918	217			920	139					918	143					918	219
													920	143	920	231			922	140					920	141					920	216
													922	136	922	221			924	138					922	144					922	220
													924	135	924	214			926	141					924	143					924	222
													926	137	926	228			928	140					926	142					926	222
													928	137	928	232			930	143					928	133					928	210
													930	131	930	234			932	146					930	153					930	220
													932	139	932	236			934	153					932	145					932	220
													934	139	934	229			936	153					934	136					934	218
													936	137	936	223			938	160					936	140					936	217
													938	130	938	232			940	160					938	140					938	210
													940	135	940	230			942	161					940	138					940	204
													942	134	942	241			944	166					942	140					942	202
													944	132	944	234			946	159					944	149					944	203
													946	129	946	228			948	164					946	142					946	205
													948	129	948	232			950	169					948	140					948	205
													950	130	950	228			952	165					950	141					950	202
													952	126	952	235			954	160					952	129					952	212
													954	127	954	237			956	141					954	135					954	218
													956	126	956	217			958	131					956	138					956	211
													958	129	958	225			960	126					958	134					958	207
													960	131	960	219			962	130					960	133					960	202
													962	132	962	220			964	134					962	134					962	211
													964	135	964	212			966	135					964	135
													966	140	966	221			968	135					966	129
													968	135	968	215			970	138					968	124
													970	137	970	204			972	143					970	116
													972	142	972	228			974	148					972	121
													974	144	974	211			976	133					974	129
													976	148	976	215			978	170					976	126
													978	144	978	215			980	147					978	111
													980	148	980	216			982	135					980	119
													982	151	982	220			984	139					982	113
													984	152	984	227			986	138					984	114
													986	157	986	227			988	136					986	119
													988	155	988	227			990	132					988	120
													990	155	990	235			992	131					990	119
													992	157	992	232									992	119
													994	152	994	233									994	122
													996	153	996	228									996	119

## Sheet: Rep.source data Fig.2d-YNBD+Tyr
													Time	Cell.1	Time	Cell.2	Time	Cell.3	Time	Cell.4	Time	Cell.5	Time	Cell.6	Time	Cell.7	Time	Cell.8	Time	Cell.9	Time	Cell.10
													70	123	94	151	118	121	10	52	30	71	24	75	0	100	14	103	130	124	14	28
													72	137	96	160	120	124	12	52	32	67	26	78	2	95	16	104	132	122	16	31
													74	153	98	170	122	134	14	58	34	70	28	83	4	101	18	119	134	149	18	40
													76	131	100	182	124	136	16	59	36	71	30	77	6	98	20	108	136	151	20	40
													78	147	102	186	126	131	18	64	38	73	32	77	8	98	22	113	138	171	22	49
													80	132	104	174	128	109	20	61	40	72	34	84	10	103	24	108	140	155	24	50
													82	149	106	182	130	130	22	65	42	71	36	82	12	102	26	107	142	151	26	65
													84	143	108	188	132	125	24	58	44	78	38	86	14	102	28	115	144	159	28	62
													86	155	110	183	134	123	26	59	46	72	40	78	16	104	30	110	146	161	30	59
													88	153	112	189	136	104	28	62	48	72	42	77	18	107	32	117	148	158	32	60
													90	150	114	178	138	108	30	60	50	69	44	81	20	103	34	115	150	155	34	59
													92	153	116	179	140	106	32	59	52	73	46	75	22	100	36	110	152	159	36	57
													94	148	118	170	142	107	34	57	54	69	48	64	24	102	38	107	154	150	38	59
													96	165	120	176	144	109	36	60	56	74	50	76	26	97	40	106	156	141	40	59
													98	164	122	187	146	109	38	65	58	76	52	61	28	110	42	103	158	134	42	53
													100	166	124	172	148	110	40	63	60	70	54	64	30	100	44	108	160	132	44	53
													102	155	126	180	150	105	42	65	62	72	56	67	32	98	46	106	162	141	46	53
													104	149	128	157	152	107	44	58	64	73	58	65	34	105	48	102	164	141	48	51
													106	154	130	156	154	100	46	61	66	77	60	66	36	100	50	102	166	139	50	48
													108	160	132	164	156	94	48	63	68	71	62	68	38	103	52	107	168	143	52	49
													110	173	134	177	158	101	50	64	70	78	64	69	40	99	54	102	170	140	54	46
													112	168	136	161	160	100	52	58	72	77	66	66	42	103	56	99	172	135	56	45
													114	180	138	160	162	102	54	60	74	75	68	60	44	108	58	104	174	149	58	53
													116	164	140	155	164	96	56	64	76	79	70	63	46	99	60	92	176	156	60	50
													118	182	142	184	166	95	58	66	78	83	72	61	48	108	62	88	178	153	62	53
													120	166	144	170	168	107	60	70	80	74	74	76	50	103	64	93	180	162	64	56
													122	176	146	165	170	107	62	69	82	83	76	78	52	104	66	94	182	161	66	62
													124	184	148	173	172	104	64	68	84	80	78	69	54	99	68	93	184	167	68	57
													126	186	150	176	174	107	66	78	86	82	80	73	56	98	70	97	186	181	70	60
													128	164	152	182	176	105	68	73	88	78	82	78	58	104	72	97	188	214	72	63
													130	169	154	176	178	107	70	74	90	84	84	75	60	96	74	101	190	243	74	60
													132	165	156	196	180	111	72	69	92	82	86	86	62	103	76	104	192	261	76	66
													134	152	158	193	182	116	74	70	94	89	88	75	64	108	78	100	194	265	78	61
													136	158	160	218	184	116	76	60	96	85	90	87	66	106	80	106	196	257	80	70
													138	176	162	212	186	126	78	57	98	80	92	86	68	112	82	107	198	246	82	65
													140	164	164	254	188	152	80	62	100	78	94	85	70	117	84	113	200	217	84	65
													142	159	166	200	190	175	82	61	102	83	96	94	72	116	86	128	202	201	86	65
													144	171	168	248	192	188	84	66	104	76	98	98	74	113	88	126	204	190	88	70
													146	157	170	215	194	187	86	77	106	78	100	95	76	103	90	135	206	191	90	70
													148	170	172	225	196	181	88	77	108	84	102	100	78	113	92	135	208	180	92	70
													150	166	174	200	198	165	90	81	110	86	104	96	80	98	94	126	210	179	94	73
													152	168	176	219	200	156	92	79	112	87	106	106	82	103	96	125	212	179	96	78
													154	185	178	211	202	139	94	89	114	91	108	99	84	109	98	117	214	162	98	74
													156	150	180	225	204	135	96	89	116	97	110	94	86	100	100	113	216	160	100	80
													158	147	182	244	206	132	98	90	118	94	112	94	88	99	102	109	218	158	102	82
													160	160	184	172	208	132	100	99	120	91	114	85	90	106	104	118	220	150	104	84
													162	133	186	202	210	131	102	95	122	100	116	91	92	107	106	107	222	153	106	71
													164	125	188	274	212	136	104	94	124	92	118	87	94	113	108	106	224	152	108	78
													166	126	190	295	214	125	106	97	126	102	120	88	96	108	110	103	226	154	110	84
													168	141	192	321	216	137	108	90	128	96	122	88	98	111	112	112	228	151	112	82
													170	135	194	322	218	129	110	93	130	100	124	89	100	112	114	119	230	151	114	78
													172	143	196	312	220	142	112	91	132	101	126	88	102	111	116	115	232	157	116	85
													174	138	198	286	222	131	114	88	134	93	128	94	104	117	118	129	234	169	118	80
													176	140	200	275	224	130	116	85	136	91	130	90	106	109	120	93	236	147	120	97
													178	118	202	288	226	120	118	75	138	102	132	92	108	118	122	103	238	137	122	99
													180	136	204	288	228	122	120	83	140	96	134	98	110	124	124	128	240	142	124	94
													182	119	206	227	230	118	122	88	142	96	136	93	112	115	126	99	242	143	126	99
													184	133	208	201	232	120	124	90	144	91	138	92	114	124	128	102	244	128	128	92
													186	151	210	169	234	115	126	88	146	85	140	93	116	128	130	116	246	137	130	90
													188	168	212	146	236	112	128	82	148	88	142	93	118	131	132	109	248	141	132	94
													190	182	214	169	238	108	130	91	150	89	144	92	120	127	134	106	250	125	134	96
													192	215	216	174	240	113	132	82	152	91	146	98	122	127	136	110	252	130	136	95
													194	243	218	183	242	106	134	81	154	100	148	96	124	127	138	113	254	127	138	95
													196	258	220	179	244	109	136	85	156	91	150	102	126	130	140	120	256	113	140	97
													198	246	222	170	246	101	138	84	158	96	152	100	128	120	142	103	258	124	142	88
													200	230	224	187	248	100	140	95	160	82	154	97	130	129	144	118	260	134	144	95
													202	188	226	186	250	103	142	95	162	89	156	98	132	121	146	113	262	132	146	92
													204	166	228	143	252	100	144	91	164	91	158	96	134	131	148	114	264	131	148	101
													206	176	230	182	254	102	146	78	166	98	160	97	136	119	150	109	266	154	150	92
													208	161	232	129	256	94	148	80	168	83	162	91	138	136	152	121	268	150	152	94
													210	161	234	181	258	100	150	85	170	100	164	90	140	131	154	108	270	150	154	95
													212	158	236	152	260	110	152	69	172	103	166	93	142	127	156	107	272	148	156	98
													214	151	238	161	262	108	154	86	174	94	168	84	144	130	158	104	274	120	158	99
													216	146	240	142	264	114	156	64	176	100	170	95	146	127	160	108	276	142	160	111
													218	141	242	158	266	113	158	68	178	102	172	83	148	124	162	110	278	138	162	113
													220	127	244	133	268	118	160	69	180	93	174	93	150	129	164	107	280	135	164	118
													222	141	246	182	270	128	162	65	182	109	176	85	152	123	166	107	282	130	166	108
													224	129	248	163	272	132	164	85	184	95	178	93	154	125	168	122	284	143	168	123
													226	147	250	172	274	150	166	92	186	111	180	107	156	121	170	114	286	166	170	112
													228	132	252	183	276	148	168	77	188	106	182	112	158	125	172	118	288	186	172	128
													230	145	254	174	278	149	170	83	190	121	184	105	160	121	174	124	290	221	174	130
													232	129	256	184	280	130	172	86	192	122	186	118	162	121	176	117	292	216	176	141
													234	129	258	247	282	131	174	86	194	129	188	123	164	122	178	122	294	242	178	130
													236	132	260	256	284	108	176	88	196	130	190	133	166	114	180	118	296	254	180	138
													238	130	262	246	286	123	178	98	198	134	192	140	168	112	182	128	298	258	182	135
													240	136	264	275	288	109	180	90	200	126	194	132	170	119	184	135	300	258	184	135
													242	126	266	272	290	111	182	95	202	139	196	161	172	118	186	140	302	231	186	147
													244	131	268	244	292	107	184	87	204	112	198	151	174	124	188	184	304	234	188	148
													246	134	270	225	294	100	186	90	206	114	200	160	176	115	190	168	306	192	190	176
													248	129	272	219	296	123	188	102	208	111	202	137	178	133	192	169	308	174	192	180
													250	140	274	208	298	103	190	101	210	102	204	132	180	122	194	185	310	187	194	204
													252	131	276	198	300	119	192	108	212	107	206	129	182	136	196	203	312	181	196	205
													254	135	278	177	302	101	194	113	214	110	208	124	184	142	198	197	314	174	198	192
													256	134	280	194	304	108	196	129	216	103	210	111	186	156	200	190	316	180	200	160
													258	134	282	172	306	104	198	129	218	118	212	116	188	147	202	184	318	177	202	161
													260	140	284	182	308	107	200	133	220	102	214	114	190	164	204	168	320	171	204	152
													262	151	286	169	310	93	202	126	222	101	216	116	192	173	206	158	322	166	206	144
													264	167	288	173	312	108	204	112	224	97	218	109	194	169	208	145	324	174	208	150
													266	170	290	162	314	99	206	110	226	116	220	106	196	174	210	154	326	154	210	139
													268	196	292	171	316	101	208	102	228	102	222	104	198	168	212	145	328	171	212	146
													270	208	294	151	318	106	210	97	230	111	224	103	200	169	214	147	330	151	214	138
													272	214	296	174	320	95	212	105	232	112	226	107	202	154	216	152	332	160	216	140
													274	244	298	139	322	104	214	105	234	105	228	102	204	145	218	153	334	158	218	137
													276	232	300	154	324	99	216	94	236	109	230	106	206	150	220	150	336	154	220	121
													278	211	302	157	326	103	218	89	238	113	232	101	208	140	222	149	338	148	222	147
													280	191	304	148	328	97	220	92	240	102	234	102	210	135	224	128	340	152	224	129
													282	182	306	151	330	107	222	81	242	114	236	110	212	129	226	124	342	152	226	127
													284	172	308	153	332	109	224	99	244	115	238	105	214	145	228	128	344	139	228	130
													286	156	310	148	334	117	226	92	246	107	240	110	216	134	230	132	346	142	230	120
													288	161	312	158	336	96	228	81	248	100	242	111	218	142	232	114	348	149	232	128
													290	163	314	153	338	105	230	90	250	101	244	103	220	124	234	136	350	147	234	131
													292	147	316	179	340	94	232	83	252	104	246	109	222	130	236	131	352	150	236	129
													294	165	318	143	342	112	234	84	254	106	248	104	224	129	238	119	354	152	238	136
													296	140	320	150	344	121	236	80	256	109	250	105	226	130	240	135	356	152	240	115
													298	148	322	186	346	120	238	85	258	111	252	110	228	134	242	135	358	146	242	130
													300	149	324	204	348	133	240	80	260	111	254	101	230	130	244	137	360	146	244	125
													302	134	326	137	350	142	242	74	262	121	256	110	232	131	246	129	362	139	246	131
													304	136	328	197	352	193	244	79	264	106	258	102	234	126	248	122	364	139	248	121
													306	126	330	175	354	202	246	81	266	110	260	111	236	134	250	116	366	128	250	128
													308	137	332	183	356	205	248	85	268	117	262	106	238	122	252	131	368	141	252	130
													310	120	334	205	358	211	250	87	270	111	264	105	240	128	254	126	370	116	254	117
													312	135	336	222	360	160	252	86	272	119	266	102	242	127	256	127	372	134	256	133
													314	114	338	264	362	140	254	85	274	109	268	113	244	136	258	126	374	144	258	122
													316	122	340	280	364	131	256	90	276	116	270	109	246	129	260	128	376	169	260	118
													318	122	342	309	366	131	258	85	278	111	272	110	248	139	262	128	378	190	262	127
													320	122	344	332	368	120	260	89	280	116	274	113	250	122	264	121	380	228	264	139
													322	129	346	315	370	116	262	94	282	122	276	113	252	139	266	119	382	245	266	122
													324	131	348	284	372	115	264	95	284	132	278	124	254	129	268	116	384	248	268	158
													326	128	350	270	374	118	266	93	286	144	280	129	256	124	270	120	386	257	270	134
													328	139	352	247	376	115	268	97	288	159	282	146	258	137	272	121	388	251	272	153
													330	128	354	224	378	126	270	95	290	173	284	163	260	134	274	125	390	250	274	150
													332	132	356	208	380	124	272	94	292	207	286	161	262	133	276	121	392	252	276	165
													334	144	358	218	382	124	274	99	294	196	288	180	264	142	278	124	394	252	278	190
													336	168	360	227	384	116	276	98	296	192	290	176	266	131	280	128	396	231	280	202
													338	189	362	231	386	135	278	114	298	179	292	154	268	142	282	130	398	222	282	214
													340	210	364	226	388	126	280	118	300	151	294	138	270	159	284	124	400	173	284	241
													342	256	366	251	390	131	282	130	302	141	296	134	272	167	286	144	402	181	286	250
													344	281	368	265	392	120	284	130	304	146	298	122	274	195	288	128	404	182	288	260
													346	295	370	279	394	119	286	141	306	129	300	133	276	199	290	144	406	164	290	261
													348	278	372	291	396	128	288	173	308	134	302	130	278	211	292	157	408	167	292	229
													350	282	374	239	398	127	290	174	310	130	304	131	280	208	294	162	410	164	294	196
													352	271	376	199	400	139	292	152	312	126	306	123	282	225	296	180	412	157	296	188
													354	249	378	162	402	149	294	147	314	131	308	120	284	191	298	192	414	177	298	166
													356	227	380	128	404	139	296	133	316	132	310	120	286	170	300	196	416	166	300	175
													358	218	382	131	406	138	298	110	318	131	312	122	288	156	302	208	418	156	302	169
													360	210	384	165	408	133	300	118	320	148	314	126	290	139	304	199	420	160	304	162
													362	202	386	160	410	130	302	123	322	134	316	132	292	149	306	212	422	143	306	156
													364	210	388	173	412	137	304	110	324	151	318	117	294	137	308	190	424	142	308	150
													366	209	390	175	414	131	306	114	326	139	320	128	296	140	310	171	426	156	310	150
													368	216	392	164	416	125	308	121	328	150	322	123	298	143	312	172	428	134	312	146
													370	204	394	176	418	126	310	117	330	139	324	120	300	140	314	137	430	141	314	143
													372	169	396	160	420	122	312	122	332	131	326	123	302	139	316	161	432	136	316	155
													374	181	398	147	422	120	314	102	334	143	328	129	304	142	318	137	434	147	318	135
													376	170	400	153	424	141	316	123	336	141	330	117	306	139	320	137	436	119	320	137
													378	148	402	154	426	154	318	103	338	136	332	116	308	137	322	139	438	127	322	131
													380	141	404	149	428	170	320	118	340	140	334	127	310	124	324	140	440	123	324	138
													382	146	406	164	430	188	322	110	342	149	336	125	312	136	326	137	442	103	326	138
													384	149	408	175	432	215	324	101	344	125	338	127	314	131	328	132	444	126	328	137
													386	147	410	164	434	238	326	100	346	131	340	127	316	132	330	121	446	133	330	129
													388	144	412	145	436	263	328	106	348	141	342	127	318	141	332	137	448	116	332	138
													390	144	414	164	438	274	330	105	350	134	344	122	320	139	334	126	450	130	334	125
													392	132	416	146	440	234	332	92	352	123	346	120	322	133	336	130	452	126	336	140
													394	134	418	155	442	182	334	94	354	128	348	116	324	133	338	137	454	124	338	143
													396	144	420	150	444	185	336	107	356	131	350	113	326	125	340	134	456	128	340	149
													398	144	422	157	446	166	338	90	358	139	352	122	328	139	342	135	458	129	342	150
													400	140	424	135	448	169	340	96	360	144	354	115	330	122	344	132	460	134	344	157
													402	144	426	144	450	147	342	89	362	137	356	126	332	134	346	137	462	139	346	158
													404	127	428	131	452	162	344	89	364	133	358	125	334	133	348	132	464	128	348	135
													406	129	430	142	454	160	346	96	366	145	360	122	336	130	350	132	466	125	350	146
													408	125	432	144	456	152	348	78	368	157	362	133	338	139	352	123	468	127	352	133
													410	132	434	130	458	141	350	102	370	132	364	129	340	147	354	121	470	130	354	145
													412	120	436	136	460	141	352	87	372	127	366	132	342	144	356	139	472	117	356	142
													414	113	438	168	462	153	354	104	374	133	368	150	344	149	358	132	474	136	358	156
													416	130	440	173	464	141	356	91	376	131	370	142	346	154	360	124	476	146	360	147
													418	134	442	214	466	143	358	92	378	147	372	153	348	162	362	125	478	147	362	150
													420	152	444	222	468	148	360	106	380	143	374	172	350	163	364	129	480	165	364	175
													422	179	446	242	470	147	362	100	382	142	376	171	352	174	366	131	482	200	366	145
													424	187	448	266	472	134	364	122	384	166	378	191	354	188	368	145	484	228	368	174
													426	254	450	284	474	139	366	142	386	165	380	188	356	200	370	137	486	228	370	184
													428	262	452	284	476	123	368	101	388	186	382	179	358	230	372	137	488	224	372	193
													430	276	454	275	478	126	370	126	390	182	384	175	360	235	374	139	490	247	374	228
													432	284	456	264	480	142	372	126	392	175	386	155	362	222	376	133	492	245	376	237
													434	282	458	213	482	126	374	151	394	173	388	137	364	196	378	136	494	250	378	269
													436	251	460	222	484	124	376	141	396	135	390	149	366	180	380	137	496	234	380	269
													438	228	462	208	486	134	378	145	398	117	392	149	368	156	382	143	498	224	382	253
													440	179	464	185	488	140	380	150	400	110	394	134	370	158	384	134	500	223	384	231
													442	182	466	196	490	138	382	136	402	122	396	145	372	167	386	148	502	178	386	197
													444	166	468	192	492	133	384	142	404	119	398	141	374	135	388	150	504	175	388	195
													446	168	470	173	494	132	386	109	406	105	400	154	376	153	390	149	506	168	390	183
													448	171	472	188	496	124	388	130	408	105	402	148	378	145	392	165	508	164	392	182
													450	154	474	177	498	125	390	97	410	108	404	157	380	141	394	168	510	154	394	179
													452	148	476	187	500	116	392	90	412	116	406	152	382	137	396	178	512	160	396	185
													454	155	478	166	502	122	394	76	414	117	408	142	384	129	398	178	514	154	398	173
													456	138	480	159	504	120	396	86	416	117	410	134	386	136	400	195	516	153	400	175
													458	150	482	150	506	130	398	104	418	104	412	137	388	127	402	205	518	175	402	162
													460	147	484	150	508	122	400	94	420	104	414	136	390	140	404	207	520	144	404	162
													462	136	486	139	510	140	402	102	422	104	416	134	392	127	406	226	522	161	406	160
													464	135	488	154	512	148	404	107	424	117	418	136	394	131	408	218	524	167	408	150
													466	129	490	164	514	141	406	135	426	110	420	130	396	137	410	236	526	133	410	140
													468	134	492	145	516	166	408	196	428	107	422	138	398	136	412	214	528	135	412	159
													470	130	494	129	518	183	410	130	430	109	424	123	400	134	414	177	530	145	414	149
													472	122	496	151	520	215	412	123	432	112	426	129	402	139	416	173	532	147	416	152
													474	138	498	145	522	230	414	98	434	119	428	125	404	141	418	153	534	141	418	149
													476	136	500	155	524	266	416	92	436	117	430	133	406	139	420	173	536	128	420	145
													478	136	502	160	526	275	418	93	438	112	432	126	408	132	422	154	538	132	422	134
													480	129	504	163	528	256	420	101	440	112	434	126	410	141	424	163	540	143	424	141
													482	120	506	185	530	228	422	102	442	109	436	126	412	133	426	153	542	138	426	145
													484	124	508	176	532	203	424	100	444	114	438	125	414	133	428	154	544	145	428	143
													486	130	510	178	534	178	426	101	446	104	440	127	416	133	430	133	546	137	430	137
													488	125	512	151	536	176	428	146	448	118	442	128	418	133	432	168	548	129	432	142
													490	129	514	152	538	161	430	102	450	108	444	130	420	144	434	138	550	118	434	152
													492	143	516	180	540	170	432	99	452	103	446	137	422	141	436	138	552	130	436	144
													494	134	518	198	542	154	434	108	454	108	448	145	424	139	438	137	554	160	438	159
													496	139	520	176	544	152	436	116	456	100	450	152	426	146	440	148	556	139	440	151
													498	135	522	170	546	140	438	117	458	119	452	146	428	155	442	133	558	121	442	159
													500	156	524	162	548	147	440	117	460	136	454	160	430	163	444	147	560	144	444	150
													502	163	526	196	550	138	442	120	462	146	456	159	432	162	446	140	562	143	446	149
													504	182	528	209	552	138	444	107	464	154	458	163	434	195	448	137	564	143	448	144
													506	195	530	264	554	135	446	122	466	155	460	162	436	205	450	141	566	154	450	147
													508	227	532	246	556	147	448	127	468	164	462	166	438	198	452	137	568	167	452	147
													510	256	534	272	558	125	450	121	470	167	464	178	440	204	454	135	570	170	454	147
													512	280	536	313	560	136	452	114	472	204	466	194	442	224	456	133	572	188	456	155
													514	283	538	314	562	141	454	102	474	207	468	203	444	186	458	134	574	231	458	158
													516	283	540	328	564	120	456	120	476	241	470	215	446	168	460	145	576	224	460	149
													518	271	542	315	566	126	458	105	478	239	472	211	448	171	462	134	578	240	462	163
													520	238	544	264	568	111	460	111	480	231	474	173	450	167	464	142	580	243	464	161
													522	204	546	240	570	109	462	119	482	200	476	175	452	151	466	131	582	232	466	168
													524	188	548	234	572	109	464	100	484	169	478	167	454	164	468	134	584	245	468	177
													526	190	550	233	574	129	466	112	486	174	480	162	456	146	470	125	586	246	470	197
													528	176	552	222	576	117	468	106	488	172	482	161	458	145	472	139	588	251	472	218
													530	183	554	214	578	110	470	105	490	154	484	157	460	155	474	131	590	249	474	245
													532	175	556	215	580	128	472	112	492	157	486	152	462	144	476	134	592	244	476	253
													534	178	558	220	582	127	474	116	494	142	488	158	464	147	478	134	594	226	478	245
													536	158	560	172	584	118	476	111	496	126	490	151	466	141	480	139	596	189	480	209
													538	170	562	164	586	122	478	111	498	136	492	160	468	142	482	143	598	167	482	210
													540	149	564	200	588	156	480	117	500	138	494	158	470	129	484	135	600	162	484	186
													542	157	566	191	590	154	482	120	502	123	496	137	472	136	486	136	602	165	486	184
													544	152	568	209	592	139	484	129	504	138	498	142	474	127	488	166	604	154	488	173
													546	146	570	202	594	128	486	142	506	121	500	133	476	123	490	163	606	144	490	176
													548	152	572	173	596	122	488	169	508	126	502	144	478	126	492	177	608	149	492	164
													550	148	574	201	598	107	490	171	510	131	504	144	480	123	494	193	610	243	494	169
													552	157	576	179	600	123	492	185	512	125	506	150	482	117	496	183	612	159	496	157
													554	149	578	188	602	131	494	197	514	108	508	135	484	108	498	200	614	125	498	153
													556	146	580	200	604	127	496	202	516	124	510	140	486	128	500	220	616	107	500	158
													558	157	582	195	606	128	498	216	518	112	512	142	488	125	502	221	618	100	502	147
													560	156	584	182	608	124	500	222	520	125	514	138	490	126	504	244	620	122	504	154
													562	139	586	179	610	126	502	188	522	117	516	140	492	117	506	241	622	128	506	148
													564	138	588	191	612	125	504	171	524	118	518	137	494	134	508	255	624	120	508	156
													566	135	590	180	614	114	506	141	526	113	520	143	496	138	510	263	626	137	510	157
													568	145	592	200	616	119	508	139	528	118	522	133	498	127	512	258	628	131	512	147
													570	141	594	182	618	142	510	150	530	121	524	139	500	141	514	223	630	134	514	152
													572	146	596	175	620	138	512	134	532	127	526	132	502	139	516	204	632	134	516	149
													574	145	598	143	622	154	514	139	534	116	528	141	504	138	518	182	634	130	518	146
													576	146	600	198	624	162	516	131	536	119	530	125	506	148	520	175	636	119	520	150
													578	149	602	174	626	152	518	137	538	114	532	148	508	154	522	168	638	124	522	142
													580	153	604	202	628	159	520	144	540	116	534	144	510	153	524	164	640	134	524	147
													582	169	606	169	630	176	522	137	542	131	536	156	512	166	526	167	642	129	526	148
													584	170	608	204	632	188	524	118	544	150	538	154	514	187	528	161	644	134	528	143
													586	200	610	213	634	214	526	121	546	170	540	174	516	186	530	161	646	134	530	147
													588	212	612	211	636	216	528	114	548	173	542	199	518	236	532	174	648	135	532	152
													590	233	614	224	638	201	530	122	550	208	544	217	520	252	534	160	650	139	534	147
													592	280	616	239	640	215	532	124	552	199	546	206	522	265	536	173	652	135	536	162
													594	288	618	227	642	145	534	102	554	225	548	240	524	250	538	166	654	144	538	137
													596	262	620	249	644	188	536	119	556	223	550	242	526	222	540	150	656	143	540	143
													598	237	622	248	646	164	538	116	558	215	552	243	528	207	542	169	658	140	542	140
													600	209	624	255	648	168	540	128	560	201	554	195	530	182	544	156	660	139	544	146
													602	165	626	253	650	177	542	115	562	167	556	176	532	170	546	151	662	141	546	136
													604	175	628	252	652	161	544	128	564	160	558	169	534	179	548	144	664	143	548	151
													606	116	630	259	654	161	546	108	566	172	560	161	536	165	550	133	666	145	550	142
													608	149	632	186	656	160	548	110	568	174	562	154	538	173	552	140	668	136	552	160
													610	132	634	156	658	155	550	123	570	177	564	154	540	167	554	137	670	148	554	150
													612	160	636	178	660	155	552	117	572	161	566	154	542	171	556	140	672	163	556	167
													614	153	638	166	662	156	554	118	574	158	568	136	544	169	558	133	674	160	558	178
													616	151	640	177	664	155	556	125	576	143	570	153	546	161	560	143	676	192	560	198
													618	180	642	204	666	162	558	131	578	140	572	139	548	170	562	142	678	201	562	208
													620	151	644	177	668	157	560	133	580	297	574	142	550	163	564	149	680	227	564	226
													622	170	646	210	670	147	562	143	582	169	576	137	552	170	566	142	682	233	566	229
													624	155	648	214	672	141	564	144	584	145	578	138	554	162	568	134	684	249	568	210
													626	152	650	179	674	158	566	139	586	109	580	132	556	165	570	135	686	241	570	177
													628	138	652	206	676	172	568	168	588	84	582	138	558	165	572	133	688	249	572	191
													630	155	654	199	678	148	570	161	590	128	584	134	560	163	574	147	690	244	574	160
													632	136	656	201	680	182	572	193	592	120	586	133	562	168	576	134	692	244	576	172
													634	139	658	201	682	177	574	205	594	116	588	128	564	170	578	139	694	240	578	169
													636	146	660	177	684	146	576	217	596	117	590	133	566	168	580	143	696	227	580	202
													638	154	662	160	686	157	578	231	598	128	592	135	568	170	582	140	698	193	582	129
													640	159	664	178	688	176	580	235	600	122	594	138	570	169	584	134	700	191	584	147
													642	141	666	176	690	152	582	245	602	117	596	136	572	159	586	143	702	185	586	140
													644	154	668	198	692	147	584	236	604	125	598	139	574	156	588	134	704	175	588	146
													646	135	670	204	694	137	586	207	606	107	600	149	576	149	590	136	706	180	590	143
													648	142	672	198	696	154	588	169	608	114	602	129	578	157	592	131	708	175	592	143
													650	153	674	217	698	154	590	307	610	110	604	134	580	159	594	148	710	159	594	152
													652	135	676	207	700	124	592	140	612	114	606	123	582	166	596	149	712	166	596	125
													654	145	678	211	702	163	594	133	614	111	608	125	584	163	598	163	714	155	598	148
													656	138	680	205	704	171	596	148	616	108	610	122	586	175	600	165	716	148	600	142
													658	125	682	190	706	221	598	151	618	120	612	130	588	170	602	183	718	136	602	143
													660	122	684	190	708	256	600	155	620	102	614	122	590	177	604	193	720	140	604	147
													662	139	686	195	710	279	602	160	622	131	616	123	592	185	606	207	722	131	606	150
													664	131	688	216	712	304	604	128	624	115	618	131	594	199	608	202	724	137	608	139
													666	149	690	212	714	309	606	141	626	132	620	118	596	214	610	220	726	127	610	134
													668	140	692	198	716	325	608	151	628	168	622	148	598	220	612	207	728	137	612	126
													670	147	694	203	718	331	610	135	630	195	624	169	600	246	614	217	730	147	614	127
													672	144	696	197	720	283	612	144	632	217	626	190	602	252	616	214	732	140	616	129
													674	146	698	209	722	264	614	145	634	240	628	217	604	261	618	218	734	137	618	132
													676	152	700	241	724	208	616	151	636	267	630	233	606	264	620	193	736	150	620	139
													678	157	702	225	726	227	618	146	638	267	632	235	608	269	622	204	738	141	622	147
													680	163	704	294	728	217	620	134	640	232	634	235	610	249	624	171	740	143	624	148
													682	175	706	251	730	220	622	142	642	195	636	228	612	211	626	203	742	133	626	129
													684	172	708	314	732	200	624	130	644	183	638	219	614	188	628	177	744	137	628	148
													686	199	710	330	734	206	626	150	646	148	640	193	616	189	630	201	746	136	630	134
													688	200	712	372	736	200	628	144	648	152	642	178	618	186	632	166	748	130	632	144
													690	205	714	378	738	197	630	154	650	225	644	154	620	178	634	173	750	127	634	138
													692	232	716	364	740	177	632	146	652	175	646	160	622	165	636	278	752	128	636	149
													694	217	718	325	742	172	634	157	654	182	648	160	624	169	638	169	754	128	638	144
													696	280	720	331	744	173	636	145	656	152	650	165	626	166	640	142	756	128	640	144
													698	269	722	254	746	151	638	148	658	124	652	154	628	173	642	116	758	133	642	154
													700	249	724	266	748	168	640	149	660	98	654	167	630	168	644	91	760	128	644	149
													702	222	726	264	750	149	642	155	662	115	656	158	632	166	646	107	762	130	646	162
													704	228	728	244	752	146	644	139	664	142	658	152	634	162	648	119	764	129	648	196
													706	211	730	255	754	167	646	153	666	120	660	163	636	158	650	108	766	127	650	227
													708	208	732	270	756	148	648	158	668	127	662	139	638	171	652	124	768	147	652	244
													710	206	734	226	758	179	650	156	670	136	664	147	640	165	654	115	770	143	654	243
													712	200	736	208	760	161	652	151	672	137	666	139	642	171	656	132	772	142	656	208
													714	183	738	211	762	153	654	171	674	136	668	140	644	159	658	120	774	133	658	190
													716	170	740	207	764	159	656	188	676	146	670	151	646	161	660	122	776	139	660	177
													718	171	742	212	766	152	658	208	678	122	672	143	648	156	662	126	778	164	662	166
													720	162	744	206	768	153	660	221	680	148	674	143	650	150	664	126	780	140	664	162
													722	158	746	200	770	181	662	280	682	132	676	131	652	147	666	123	782	130	666	141
													724	171	748	195	772	199	664	274	684	132	678	120	654	155	668	126	784	141	668	172
													726	163	750	195	774	200	666	282	686	119	680	119	656	155	670	125	786	186	670	155
													728	169	752	196	776	221	668	241	688	129	682	130	658	162	672	134	788	197	672	157
													730	162	754	199	778	233	670	214	690	131	684	118	660	161	674	124	790	206	674	143
													732	179	756	212	780	242	672	196	692	142	686	118	662	146	676	134	792	212	676	156
													734	179	758	219	782	248	674	172	694	139	688	124	664	178	678	122	794	255	678	153
													736	159	760	198	784	264	676	196	696	137	690	133	666	159	680	133	796	262	680	154
													738	163	762	190	786	298	678	166	698	152	692	134	668	168	682	132	798	248	682	146
													740	160	764	177	788	287	680	172	700	154	694	133	670	162	684	128	800	234	684	140
													742	173	766	186	790	307	682	177	702	142	696	137	672	159	686	136	802	211	686	155
													744	159	768	201	792	319	684	180	704	139	698	124	674	163	688	132	804	194	688	149
													746	170	770	203	794	318	686	177	706	145	700	122	676	170	690	137	806	204	690	153
													748	167	772	203	796	314	688	180	708	138	702	118	678	179	692	133	808	199	692	145
													750	158	774	216	798	268	690	167	710	164	704	125	680	183	694	128	810	167	694	158
													752	175	776	227	800	236	692	147	712	182	706	154	682	187	696	134	812	172	696	139
													754	175	778	256	802	228	694	154	714	226	708	186	684	195	698	122	814	181	698	164
													756	155	780	289	804	230	696	160	716	270	710	201	686	211	700	140	816	152	700	144
													758	170	782	291	806	195	698	147	718	298	712	204	688	238	702	142	818	148	702	147
													760	159	784	360	808	211	700	156	720	297	714	212	690	253	704	145	820	154	704	150
													762	178	786	378	810	216	702	150	722	302	716	219	692	232	706	166	822	119	706	142
													764	203	788	405	812	178	704	137	724	246	718	208	694	229	708	147	824	118	708	134
													766	190	790	409	814	184	706	128	726	214	720	210	696	192	710	156	826	132	710	132
													768	207	792	401	816	188	708	151	728	178	722	212	698	191	712	168	828	126	712	132
													770	217	794	355	818	158	710	142	730	187	724	187	700	191	714	158	830	132	714	120
													772	264	796	280	820	174	712	146	732	171	726	168	702	177	716	169	832	143	716	123
													774	262	798	309	822	185	714	132	734	169	728	155	704	182	718	174	834	145	718	135
													776	308	800	261	824	169	716	123	736	187	730	154	706	179	720	181	836	147	720	142
													778	317	802	262	826	172	718	138	738	152	732	150	708	172	722	202	838	150	722	142
													780	336	804	278	828	144	720	133	740	161	734	154	710	176	724	187	840	146	724	145
													782	314	806	257	830	149	722	141	742	145	736	142	712	171	726	192	842	135	726	141
													784	301	808	241	832	140	724	154	744	150	738	142	714	177	728	178	844	145	728	143
													786	247	810	256	834	152	726	156	746	139	740	130	716	167	730	162	846	138	730	135
													788	240	812	221	836	156	728	150	748	141	742	139	718	179	732	186	848	143	732	152
													790	244	814	216	838	162	730	143	750	135	744	143	720	166	734	160	850	143	734	144
													792	223	816	233	840	168	732	170	752	145	746	139	722	183	736	166	852	139	736	178
													794	220	818	232	842	180	734	180	754	134	748	146	724	173	738	264	854	146	738	160
													796	216	820	203	844	166	736	225	756	147	750	143	726	176	740	241	856	148	740	168
													798	203	822	198	846	173	738	262	758	145	752	150	728	156	742	176	858	155	742	176
													800	180	824	202	848	178	740	285	760	129	754	144	730	162	744	157	860	154	744	186
													802	182	826	213	850	182	742	279	762	142	756	149	732	166	746	149	862	144	746	218
													804	189	828	211	852	195	744	293	764	140	758	155	734	160	748	137	864	151	748	218
													806	168	830	219	854	188	746	283	766	153	760	148	736	154	750	112	866	139	750	228
													808	178	832	231	856	185	748	241	768	153	762	148	738	150	752	105	868	134	752	214
													810	181	834	224	858	200	750	215	770	146	764	138	740	155	754	97	870	129	754	184
													812	168	836	214	860	219	752	189	772	150	766	141	742	149	756	104	872	132	756	170
													814	189	838	217	862	254	754	184	774	155	768	142	744	153	758	113	874	136	758	167
													816	183	840	220	864	288	756	181	776	155	770	151	746	153	760	102	876	150	760	159
													818	176	842	229	866	299	758	174	778	142	772	157	748	159	762	116	878	150	762	152
													820	166	844	202	868	308	760	173	780	166	774	153	750	161	764	110	880	149	764	155
													822	167	846	229	870	347	762	174	782	155	776	159	752	153	766	138	882	152	766	152
													824	170	848	216	872	333	764	170	784	156	778	160	754	148	768	131	884	154	768	149
													826	171	850	213	874	330	766	189	786	155	780	160	756	159	770	120	886	160	770	137
													828	195	852	210	876	289	768	165	788	170	782	180	758	161	772	128	888	185	772	137
													830	182	854	213	878	280	770	161	790	150	784	203	760	189	774	122	890	191	774	143
													832	180	856	202	880	231	772	160	792	175	786	219	762	201	776	123	892	210	776	142
													834	198	858	224	882	244	774	155	794	183	788	242	764	232	778	128	894	228	778	150
													836	197	860	244	884	228	776	160	796	210	790	257	766	278	780	125	896	254	780	138
													838	165	862	229	886	213	778	155	798	260	792	258	768	281	782	131	898	266	782	140
													840	201	864	300	888	200	780	153	800	289	794	246	770	306	784	138	900	242	784	132
													842	186	866	293	890	186	782	158	802	294	796	240	772	246	786	142	902	196	786	139
													844	243	868	367	892	198	784	155	804	249	798	220	774	230	788	146	904	213	788	122
													846	238	870	398	894	177	786	155	806	217	800	198	776	206	790	134	906	201	790	131
													848	252	872	396	896	188	788	150	808	190	802	166	778	181	792	140	908	198	792	122
													850	265	874	342	898	176	790	155	810	202	804	160	780	172	794	142	910	180	794	133
													852	223	876	289	900	182	792	138	812	172	806	142	782	172	796	151	912	188	796	130
													854	224	878	253	902	194	794	135	814	186	808	148	784	171	798	153	914	180	798	125
													856	183	880	248	904	181	796	133	816	181	810	129	786	168	800	136	916	199	800	134
													858	162	882	236	906	204	798	133	818	179	812	149	788	148	802	139	918	187	802	130
													860	131	884	231	908	178	800	126	820	194	814	145	790	167	804	131	920	184	804	128
													862	143	886	234	910	178	802	134	822	166	816	124	792	150	806	130	922	177	806	135
													864	151	888	239	912	170	804	134	824	182	818	141	794	147	808	123	924	124	808	140
													866	180	890	252	914	167	806	124	826	167	820	133			810	139	926	147	810	130
													868	185	892	268	916	177	808	135	828	173	822	153			812	137	928	178	812	133
													870	183	894	278	918	162	810	141	830	177	824	156			814	143	930	100	814	128
													872	208	896	265	920	157	812	137	832	168	826	159			816	142			816	131
													874	216	898	250	922	160	814	145	834	174	828	160			818	150			818	128
													876	245	900	226	924	166	816	149	836	170	830	155			820	146			820	133
													878	253	902	235	926	177	818	136	838	171	832	160			822	168			822	135
													880	287	904	215	928	169	820	169	840	163	834	155			824	172			824	128
													882	305	906	225	930	166	822	162	842	162	836	158			826	184			826	137
													884	334	908	202	932	165	824	177	844	147	838	162			828	194			828	143
													886	320	910	204	934	161	826	202	846	164	840	155			830	222			830	154
													888	290	912	189	936	181	828	249	848	145	842	158			832	221			832	176
													890	229	914	193	938	177	830	271	850	152	844	156			834	221			834	194
													892	228	916	197	940	171	832	279	852	160	846	148			836	249			836	225
													894	225	918	187	942	179	834	251	854	150	848	160			838	260			838	243
													896	206	920	194	944	192	836	227	856	165	850	146			840	269			840	256
													898	201	922	182	946	216	838	191	858	165	852	158			842	276			842	242
													900	233	924	185	948	230	840	180	860	173	854	153			844	260			844	229
													902	203	926	196	950	236	842	186	862	167	856	146			846	244			846	197
													904	215	928	189	952	263	844	170	864	174	858	160			848	211			848	184
													906	210	930	194	954	265	846	162	866	181	860	146			850	188			850	167
													908	272	932	189	956	277	848	168	868	201	862	169			852	185			852	154
													910	223	934	193	958	257	850	167	870	217	864	172			854	178			854	154
													912	159	936	173	960	236	852	154	872	239	866	194			856	178			856	157
													914	143	938	187	962	209	854	170	874	241	868	231			858	160			858	145
													916	135	940	177	964	234	856	144	876	269	870	251			860	158			860	144
													918	180	942	198	966	191	858	143	878	267	872	255			862	139			862	126
													920	165	944	209	968	200	860	139	880	277	874	259			864	154			864	129
													922	169	946	225	970	165	862	154	882	237	876	253			866	145			866	117
													924	188	948	267	972	173	864	142	884	231	878	248			868	141			868	123
													926	180	950	298	974	159	866	138	886	210	880	229			870	145			870	113
													928	189	952	350	976	170	868	136	888	201	882	219			872	135			872	114
													930	196	954	372	978	169	870	134	890	205	884	198			874	136			874	117
													932	195	956	386	980	168	872	142	892	190	886	202			876	127			876	112
													934	183	958	379	982	170	874	143	894	174	888	190			878	155			878	121
													936	156	960	375	984	133	876	138	896	169	890	181			880	145			880	114
													938	220	962	325	986	172	878	143	898	204	892	192			882	155			882	108
													940	184	964	295	988	142	880	136	900	141	894	180			884	161			884	129
													942	173	966	228	990	150	882	148	902	151	896	185			886	142			886	126
													944	194	968	253	992	149	884	134	904	148	898	167			888	144			888	130
													946	178	970	248	994	156	886	140	906	152	900	171			890	156
													948	182	972	231	996	156	888	135	908	142	902	173			892	126
													950	164	974	237			890	128	910	147	904	156			894	147
													952	193	976	247			892	143	912	153	906	158			896	135
													954	206	978	258			894	122	914	156	908	162			898	149
													956	222	980	265			896	131	916	156	910	154			900	140
													958	278	982	247			898	133	918	152	912	142			902	146
													960	270	984	239			900	146	920	148	914	139			904	149
													962	259	986	235			902	152	922	138	916	158			906	145
													964	286	988	217			904	138	924	149	918	141			908	140
													966	325	990	212			906	157	926	141	920	143			910	134
													968	314	992	211			908	182	928	136	922	134			912	143
													970	271	994	211			910	196	930	144	924	146			914	145
													972	278	996	195			912	212	932	152	926	137			916	147
													974	259					914	233	934	157	928	140			918	161
													976	262					916	265	936	161	930	147			920	188
													978	237					918	228	938	170	932	145			922	183
													980	252					920	223	940	171	934	136			924	176
													982	247					922	187	942	162	936	140			926	202
													984	236					924	199	944	178	938	145			928	224
													986	246					926	163	946	181	940	135			930	265
													988	248					928	182	948	194	942	162			932	294
													990	232					930	162	950	235	944	168			934	290
													992	207					932	152	952	253	946	172			936	285
													994	227					934	168	954	282	948	181			938	277
													996	236					936	169	956	302	950	216			940	243
													998	217					938	155	958	298	952	245			942	228
																			940	186	960	275	954	265			944	198
																			942	158	962	234	956	272			946	185
																			944	165	964	223	958	259			948	171
																			946	165			960	264			950	168
																			948	153			962	238			952	178
																			950	162			964	208			954	168
																			952	160			966	185			956	155
																			954	150			968	176			958	163
																			956	156			970	158			960	157
																			958	156			972	183			962	135
																			960	143			974	161			964	157
																			962	138			976	168			966	157
																			964	151			978	168			968	163
																			966	144			980	161			970	171
																			968	146			982	183			972	176
																			970	160			984	145			974	178
																			972	157			986	168			976	167
																							988	167			978	165
																							990	167			980	159
																							992	163			982	160
																							994	152			984	161
																							996	154			986	152
																											988	157
																											990	170
																											992	176
																											994	170
																											996	171

## Sheet: Rep.source data Fig.2d-YNBD+Phe
													Time	Cell.1	Time	Cell.2	Time	Cell.3	Time	Cell.4	Time	Cell.5	Time	Cell.6	Time	Cell.7	Time	Cell.8	Time	Cell.9	Time	Cell.10
													6	84	80	128	110	88	90	77	90	108	0	55	0	89	0	80	84	111	80	118
													8	84	82	126	112	91	92	86	92	116	2	60	2	90	2	85	86	116	82	117
													10	75	84	138	114	90	94	82	94	106	4	64	4	94	4	76	88	107	84	118
													12	80	86	139	116	94	96	78	96	112	6	59	6	90	6	87	90	108	86	128
													14	75	88	129	118	93	98	91	98	114	8	61	8	92	8	83	92	99	88	132
													16	75	90	134	120	104	100	80	100	110	10	60	10	95	10	88	94	110	90	130
													18	79	92	133	122	101	102	72	102	119	12	62	12	92	12	85	96	96	92	133
													20	82	94	136	124	97	104	87	104	107	14	66	14	95	14	90	98	112	94	125
													22	79	96	130	126	101	106	81	106	115	16	69	16	97	16	83	100	99	96	127
													24	71	98	137	128	99	108	91	108	113	18	69	18	98	18	83	102	101	98	131
													26	82	100	137	130	105	110	78	110	116	20	73	20	99	20	80	104	102	100	130
													28	80	102	132	132	100	112	79	112	115	22	73	22	101	22	87	106	98	102	129
													30	89	104	131	134	103	114	86	114	118	24	70	24	97	24	86	108	107	104	129
													32	76	106	126	136	103	116	87	116	120	26	68	26	98	26	81	110	101	106	134
													34	75	108	123	138	99	118	88	118	109	28	69	28	103	28	70	112	102	108	130
													36	78	110	134	140	104	120	98	120	120	30	68	30	100	30	87	114	103	110	131
													38	87	112	126	142	102	122	101	122	116	32	65	32	94	32	76	116	101	112	134
													40	85	114	131	144	110	124	98	124	117	34	68	34	99	34	84	118	105	114	124
													42	81	116	130	146	116	126	116	126	125	36	70	36	102	36	87	120	105	116	131
													44	89	118	125	148	128	128	101	128	115	38	74	38	98	38	78	122	105	118	129
													46	92	120	124	150	135	130	107	130	128	40	70	40	106	40	92	124	112	120	131
													48	79	122	128	152	126	132	103	132	127	42	78	42	98	42	94	126	108	122	124
													50	77	124	138	154	110	134	101	134	126	44	70	44	102	44	106	128	107	124	131
													52	84	126	132	156	100	136	104	136	125	46	83	46	106	46	109	130	117	126	130
													54	95	128	127	158	98	138	97	138	129	48	77	48	106	48	106	132	117	128	128
													56	94	130	130	160	94	140	113	140	126	50	77	50	106	50	115	134	128	130	131
													58	93	132	127	162	96	142	109	142	148	52	78	52	105	52	114	136	123	132	127
													60	89	134	129	164	91	144	116	144	175	54	81	54	102	54	105	138	136	134	127
													62	94	136	115	166	94	146	116	146	176	56	84	56	115	56	98	140	137	136	131
													64	93	138	119	168	95	148	136	148	172	58	86	58	105	58	89	142	154	138	132
													66	104	140	128	170	96	150	130	150	179	60	76	60	113	60	96	144	153	140	135
													68	93	142	138	172	88	152	133	152	173	62	84	62	107	62	91	146	161	142	144
													70	91	144	144	174	90	154	125	154	169	64	85	64	112	64	94	148	164	144	167
													72	96	146	147	176	96	156	110	156	152	66	88	66	108	66	97	150	173	146	143
													74	106	148	155	178	97	158	97	158	148	68	95	68	114	68	104	152	176	148	164
													76	102	150	161	180	95	160	94	160	142	70	88	70	115	70	98	154	189	150	155
													78	104	152	171	182	98	162	97	162	145	72	95	72	107	72	97	156	179	152	173
													80	105	154	175	184	100	164	93	164	132	74	92	74	102	74	100	158	149	154	175
													82	109	156	171	186	91	166	114	166	146	76	98	76	100	76	103	160	142	156	174
													84	118	158	149	188	94	168	108	168	127	78	103	78	103	78	109	162	135	158	169
													86	114	160	138	190	93	170	102	170	136	80	95	80	102	80	111	164	122	160	165
													88	119	162	137	192	95	172	104	172	138	82	106	82	106	82	113	166	127	162	148
													90	117	164	131	194	102	174	94	174	124	84	105	84	102	84	111	168	122	164	142
													92	119	166	144	196	97	176	98	176	125	86	102	86	101	86	95	170	114	166	137
													94	109	168	144	198	100	178	93	178	139	88	103	88	101	88	107	172	118	168	146
													96	110	170	143	200	95	180	100	180	123	90	106	90	109	90	100	174	129	170	147
													98	108	172	144	202	93	182	97	182	127	92	109	92	110	92	112	176	115	172	148
													100	108	174	142	204	98	184	96	184	123	94	107	94	109	94	105	178	119	174	153
													102	103	176	138	206	95	186	96	186	126	96	103	96	105	96	108	180	114	176	134
													104	103	178	139	208	98	188	92	188	124	98	109	98	113	98	105	182	115	178	140
													106	103	180	143	210	91	190	97	190	130	100	109	100	105	100	100	184	124	180	138
													108	105	182	141	212	97	192	98	192	136	102	109	102	114	102	101	186	119	182	140
													110	105	184	135	214	102	194	101	194	133	104	110	104	116	104	85	188	118	184	138
													112	113	186	140	216	102	196	103	196	133	106	104	106	113	106	109	190	103	186	142
													114	112	188	136	218	101	198	97	198	137	108	107	108	112	108	98	192	128	188	132
													116	107	190	133	220	109	200	102	200	129	110	103	110	115	110	97	194	115	190	138
													118	115	192	132	222	112	202	101	202	125	112	111	112	110	112	103	196	111	192	146
													120	116	194	126	224	116	204	94	204	118	114	108	114	114	114	97	198	119	194	141
													122	114	196	118	226	127	206	94	206	149	116	101	116	110	116	92	200	127	196	146
													124	117	198	122	228	129	208	90	208	141	118	108	118	117	118	93	202	123	198	147
													126	115	200	126	230	144	210	98	210	135	120	105	120	117	120	94	204	134	200	142
													128	108	202	126	232	148	212	101	212	136	122	107	122	124	122	97	206	133	202	136
													130	131	204	108	234	162	214	107	214	134	124	101	124	127	124	106	208	131	204	140
													132	105	206	112	236	151	216	103	216	137	126	111	126	125	126	95	210	138	206	138
													134	115	208	120	238	129	218	107	218	148	128	115	128	124	128	96	212	131	208	140
													136	113	210	111	240	121	220	114	220	155	130	117	130	133	130	101	214	132	210	144
													138	122	212	118	242	115	222	115	222	133	132	115	132	131	132	122	216	142	212	142
													140	116	214	105	244	114	224	137	224	122	134	123	134	141	134	113	218	121	214	142
													142	119	216	111	246	114	226	129	226	140	136	124	136	145	136	135	220	138	216	145
													144	117	218	124	248	126	228	141	228	158	138	118	138	153	138	134	222	133	218	140
													146	128	220	129	250	117	230	146	230	157	140	133	140	145	140	142	224	138	220	155
													148	145	222	149	252	115	232	147	232	184	142	130	142	151	142	145	226	129	222	145
													150	139	224	156	254	108	234	149	234	141	144	135	144	150	144	146	228	120	224	135
													152	139	226	156	256	107	236	172	236	131	146	149	146	147	146	152	230	133	226	143
													154	165	228	162	258	109	238	196	238	175	148	140	148	150	148	162	232	125	228	138
													156	151	230	177	260	106	240	213	240	175	150	152	150	155	150	148	234	130	230	137
													158	152	232	186	262	112	242	209	242	189	152	135	152	155	152	132	236	115	232	141
													160	158	234	170	264	111	244	150	244	212	154	138	154	150	154	135	238	129	234	146
													162	148	236	152	266	106	246	144	246	211	156	129	156	159	156	137	240	117	236	153
													164	130	238	145	268	101	248	125	248	223	158	124	158	153	158	124	242	124	238	151
													166	101	240	128	270	107	250	133	250	227	160	123	160	145	160	133	244	118	240	152
													168	109	242	136	272	104	252	132	252	244	162	123	162	145	162	133	246	120	242	171
													170	108	244	127	274	98	254	122	254	239	164	123	164	150	164	134	248	124	244	168
													172	118	246	125	276	98	256	116	256	238	166	125	166	153	166	135	250	233	246	189
													174	120	248	124	278	103	258	110	258	225	168	124	168	152	168	126	252	128	248	187
													176	122	250	117	280	95	260	118	260	207	170	123	170	144	170	126	254	102	250	192
													178	121	252	112	282	99	262	116	262	207	172	123	172	141	172	121	256	100	252	194
													180	116	254	110	284	97	264	111	264	183	174	129	174	136	174	124	258	98	254	173
													182	110	256	102	286	91	266	121	266	147	176	121	176	142	176	132	260	103	256	155
													184	114	258	111	288	93	268	104	268	140	178	127	178	134	178	131	262	102	258	164
													186	108	260	120	290	92	270	105	270	198	180	120	180	143	180	137	264	105	260	154
													188	112	262	124	292	94	272	112	272	216	182	121	182	137	182	131	266	120	262	143
													190	111	264	119	294	91	274	108	274	218	184	119	184	149	184	124	268	121	264	140
													192	118	266	131	296	88	276	94	276	203	186	120	186	149	186	130	270	129	266	136
													194	112	268	127	298	96	278	98	278	180	188	118	188	145	188	116	272	138	268	146
													196	115	270	127	300	90	280	103	280	159	190	120	190	140	190	131	274	138	270	143
													198	123	272	121	302	97	282	104	282	154	192	116	192	150	192	114	276	143	272	158
													200	118	274	120	304	99	284	104	284	153	194	121	194	136	194	116	278	159	274	133
													202	115	276	120	306	100	286	104	286	154	196	114	196	144	196	114	280	157	276	137
													204	118	278	119	308	143	288	108	288	156	198	123	198	149	198	115	282	157	278	143
													206	124	280	120	310	96	290	105	290	159	200	115	200	150	200	132	284	165	280	132
													208	121	282	118	312	97	292	107	292	158	202	121	202	152	202	129	286	165	282	133
													210	131	284	122	314	99	294	98	294	153	204	118	204	150	204	139	288	178	284	141
													212	130	286	111	316	120	296	100	296	176	206	125	206	160	206	143	290	186	286	141
													214	126	288	129	318	151	298	101	298	147	208	118	208	161	208	152	292	202	288	134
													216	125	290	119	320	153	300	105	300	169	210	135	210	173	210	149	294	206	290	146
													218	123	292	126	322	163	302	110	302	156	212	141	212	170	212	156	296	217	292	141
													220	128	294	130	324	160	304	105	304	167	214	140	214	169	214	178	298	195	294	142
													222	130	296	126	326	154	306	115	306	155	216	136	216	185	216	184	300	187	296	127
													224	131	298	138	328	134	308	109	308	147	218	134	218	188	218	182	302	159	298	132
													226	144	300	133	330	125	310	92	310	162	220	134	220	200	220	206	304	289	300	132
													228	153	302	135	332	114	312	98	312	169	222	133	222	207	222	222	306	228	302	131
													230	156	304	130	334	113	314	92	314	164	224	148	224	232	224	229	308	170	304	129
													232	167	306	141	336	118	316	104	316	168	226	141	226	228	226	235	310	170	306	133
													234	170	308	150	338	107	318	120	318	165	228	146	228	216	228	240	312	145	308	134
													236	165	310	166	340	113	320	137	320	171	230	154	230	192	230	235	314	110	310	130
													238	149	312	166	342	112	322	147	322	165	232	151	232	181	232	212	316	132	312	136
													240	153	314	153	344	108	324	132	324	192	234	159	234	178	234	185	318	249	314	131
													242	139	316	156	346	117	326	146	326	189	236	162	236	179	236	163	320	225	316	134
													244	153	318	153	348	121	328	150	328	195	238	148	238	193	238	170	322	184	318	137
													246	145	320	146	350	109	330	174	330	161	240	145	240	179	240	170	324	167	320	141
													248	148	322	151	352	109	332	162	332	135	242	135	242	187	242	157	326	165	322	155
													250	163	324	155	354	112	334	189	334	149	244	144	244	183	244	169	328	121	324	155
													252	155	326	149	356	102	336	176	336	153	246	142	246	181	246	155	330	111	326	150
													254	153	328	149	358	107	338	167	338	169	248	149	248	176	248	160	332	118	328	156
													256	155	330	165	360	108	340	114	340	175	250	146	250	160	250	255	334	121	330	159
													258	155	332	154	362	108	342	143	342	164	252	133	252	177	252	213	336	131	332	165
													260	139	334	169	364	107	344	119	344	170	254	134	254	165	254	191	338	124	334	165
													262	146	336	152	366	109	346	116	346	177	256	127	256	177	256	155	340	142	336	181
													264	147	338	167	368	106	348	119	348	187	258	132	258	168	258	149	342	139	338	172
													266	146	340	158	370	102	350	107	350	204	260	125	260	173	260	159	344	147	340	200
													268	142	342	145	372	101	352	130	352	234	262	131	262	175	262	153	346	145	342	209
													270	131	344	144	374	99	354	127	354	240	264	132	264	181	264	171	348	142	344	226
													272	130	346	147	376	133	356	119	356	257	266	129	266	168	266	161	350	132	346	226
													274	133	348	128	378	112	358	113	358	247	268	126	268	177	268	154	352	129	348	205
													276	131	350	138	380	93	360	110	360	245	270	137	270	169	270	139	354	121	350	181
													278	146	352	142	382	94	362	114	362	201	272	126	272	177	272	146	356	127	352	164
													280	139	354	149	384	98	364	117	364	191	274	130	274	180	274	144	358	122	354	150
													282	135	356	137	386	103	366	115	366	170	276	124	276	171	276	143	360	142	356	162
													284	141	358	140	388	103	368	114	368	175	278	132	278	171	278	136	362	121	358	153
													286	139	360	135	390	109	370	98	370	156	280	123	280	162	280	146	364	141	360	158
													288	149	362	126	392	107	372	101	372	150	282	135	282	172	282	156	366	125	362	157
													290	147	364	130	394	114	374	101	374	162	284	131	284	169	284	140	368	128	364	163
													292	148	366	141	396	121	376	101	376	148	286	135	286	169	286	141	370	131	366	145
													294	143	368	135	398	125	378	113	378	167	288	149	288	173	288	137	372	138	368	152
													296	153	370	139	400	128	380	95	380	157	290	154	290	187	290	136	374	147	370	142
													298	153	372	148	402	142	382	100	382	160	292	157	292	200	292	143	376	164	372	146
													300	154	374	140	404	150	384	106	384	160	294	158	294	213	294	144	378	173	374	141
													302	164	376	136	406	160	386	81	386	154	296	155	296	236	296	156	380	198	376	146
													304	172	378	136	408	173	388	91	388	175	298	159	298	250	298	161	382	209	378	142
													306	194	380	139	410	161	390	93	390	156	300	159	300	257	300	161	384	211	380	152
													308	207	382	150	412	135	392	118	392	166	302	174	302	262	302	189	386	239	382	144
													310	208	384	166	414	126	394	103	394	160	304	178	304	279	304	198	388	247	384	146
													312	209	386	187	416	122	396	99	396	145	306	203	306	278	306	223	390	264	386	152
													314	209	388	188	418	118	398	108	398	160	308	202	308	259	308	240	392	248	388	148
													316	204	390	201	420	112	400	102	400	151	310	211	310	223	310	251	394	234	390	152
													318	191	392	185	422	121	402	109	402	158	312	206	312	212	312	260	396	203	392	159
													320	169	394	148	424	125	404	116	404	156	314	181	314	205	314	259	398	182	394	156
													322	167	396	148	426	109	406	126	406	154	316	154	316	205	316	277	400	177	396	147
													324	163	398	137	428	123	408	118	408	168	318	179	318	194	318	253	402	169	398	155
													326	174	400	145	430	109	410	119	410	169	320	158	320	179	320	231	404	158	400	145
													328	172	402	156	432	117	412	124	412	164	322	149	322	187	322	199	406	156	402	153
													330	171	404	153	434	114	414	129	414	185	324	156	324	183	324	194	408	151	404	153
													332	185	406	153	436	106	416	139	416	165	326	137	326	181	326	287	410	156	406	162
													334	170	408	139	438	114	418	164	418	182	328	140	328	166	328	223	412	138	408	148
													336	167	410	141	440	105	420	129	420	190	330	145	330	165	330	201	414	143	410	162
													338	167	412	149	442	112	422	157	422	180	332	142	332	165	332	191	416	147	412	157
													340	144	414	136	444	100	424	185	424	214	334	140	334	169	334	166	418	140	414	163
													342	153	416	138	446	110	426	185	426	211	336	143	336	177	336	164	420	160	416	170
													344	136	418	134	448	103	428	203	428	234	338	134	338	162	338	169	422	143	418	180
													346	155	420	145	450	108	430	210	430	251	340	136	340	168	340	184	424	145	420	178
													348	145	422	132	452	97	432	183	432	265	342	136	342	172	342	183	426	140	422	185
													350	150	424	128	454	93	434	170	434	254	344	142	344	162	344	181	428	133	424	195
													352	144	426	119	456	93	436	156	436	237	346	134	346	162	346	161	430	139	426	199
													354	165	428	120	458	91	438	153	438	192	348	133	348	167	348	169	432	135	428	212
													356	146	430	122	460	97	440	150	440	176	350	133	350	161	350	163	434	150	430	231
													358	148	432	122	462	91	442	137	442	187	352	133	352	169	352	157	436	139	432	229
													360	145	434	116	464	98	444	160	444	175	354	131	354	163	354	165	438	154	434	240
													362	143	436	129	466	104	446	134	446	180	356	145	356	147	356	158	440	143	436	207
													364	144	438	114	468	95	448	127	448	164	358	131	358	150	358	148	442	155	438	180
													366	144	440	113	470	96	450	126	450	161	360	134	360	176	360	159	444	154	440	168
													368	139	442	123	472	99	452	131	452	162	362	134	362	177	362	171	446	147	442	164
													370	150	444	111	474	92	454	145	454	160	364	147	364	204	364	158	448	157	444	167
													372	134	446	114	476	96	456	141	456	162	366	134	366	224	366	170	450	154	446	149
													374	137	448	119	478	98	458	155	458	153	368	136	368	238	368	178	452	160	448	147
													376	135	450	126	480	93	460	157	460	159	370	140	370	231	370	172	454	173	450	151
													378	150	452	111	482	107	462	140	462	172	372	152	372	252	372	177	456	172	452	139
													380	156	454	112	484	111	464	120	464	162	374	159	374	253	374	181	458	190	454	139
													382	179	456	100	486	101	466	115	466	161	376	149	376	268	376	179	460	186	456	148
													384	196	458	107	488	113	468	110	468	175	378	162	378	278	378	193	462	207	458	129
													386	200	460	107	490	115	470	110	470	160	380	166	380	276	380	177	464	241	460	136
													388	205	462	121	492	111	472	104	472	163	382	164	382	253	382	186	466	262	462	148
													390	208	464	124	494	114	474	93	474	160	384	183	384	230	384	185	468	276	464	138
													392	216	466	148	496	112	476	102	476	168	386	172	386	190	386	198	470	281	466	135
													394	229	468	157	498	122	478	117	478	160	388	181	388	183	388	210	472	246	468	143
													396	222	470	179	500	111	480	127	480	148	390	178	390	200	390	206	474	218	470	131
													398	221	472	193	502	111	482	115	482	158	392	163	392	187	392	206	476	188	472	131
													400	178	474	192	504	123	484	129	484	161	394	153	394	188	394	217	478	170	474	137
													402	167	476	174	506	112	486	132	486	150	396	145	396	165	396	218	480	166	476	127
													404	161	478	156	508	114	488	125	488	164	398	144	398	167	398	239	482	166	478	143
													406	154	480	137	510	107	490	105	490	157	400	156	400	173	400	247	484	149	480	142
													408	164	482	119	512	108	492	111	492	167	402	152	402	159	402	251	486	139	482	139
													410	158	484	126	514	106	494	97	494	175	404	142	404	166	404	260	488	136	484	141
													412	149	486	118	516	103	496	103	496	170	406	156	406	173	406	246	490	144	486	143
													414	158	488	134	518	96	498	106	498	171	408	165	408	190	408	262	492	144	488	139
													416	140	490	125	520	104	500	123	500	182	410	145	410	173	410	270	494	144	490	147
													418	145	492	135	522	93	502	127	502	199	412	157	412	170	412	254	496	160	492	142
													420	154	494	113	524	91	504	115	504	192	414	137	414	173	414	233	498	138	494	138
													422	136	496	114	526	91	506	116	506	201	416	163	416	163	416	199	500	154	496	144
													424	164	498	113	528	88	508	140	508	194	418	156	418	177	418	203	502	136	498	140
													426	137	500	122	530	93	510	131	510	201	420	158	420	157	420	211	504	145	500	138
													428	143	502	110	532	94	512	145	512	236	422	154	422	147	422	202	506	132	502	133
													430	128	504	119	534	95	514	180	514	252	424	159	424	160	424	206	508	139	504	143
													432	130	506	112	536	98	516	209	516	259	426	159	426	150	426	196	510	141	506	139
													434	124	508	114	538	105	518	196	518	226	428	153	428	164	428	202	512	144	508	143
													436	128	510	115	540	109	520	175	520	212	430	162	430	161	430	196	514	142	510	140
													438	135	512	113	542	117	522	206	522	186	432	156	432	175	432	178	516	209	512	147
													440	112	514	98	544	116	524	201	524	190	434	146	434	125	434	194	518	208	514	149
													442	133	516	114	546	109	526	241	526	195	436	149	436	143	436	184	520	110	516	164
													444	124	518	106	548	103	528	211	528	170	438	151	438	148	438	201	522	126	518	171
													446	126	520	110	550	118	530	170	530	184	440	152	440	148	440	193	524	133	520	176
													448	126	522	119	552	85	532	183	532	181	442	157	442	156	442	209	526	130	522	189
													450	134	524	118	554	107	534	164	534	169	444	149	444	160	444	196	528	131	524	202
													452	148	526	120	556	207	536	147	536	174	446	151	446	166	446	202	530	126	526	212
													454	147	528	127	558	111	538	144	538	174	448	152	448	166	448	209	532	131	528	193
													456	150	530	136	560	90	540	145	540	178	450	153	450	180	450	199	534	132	530	179
													458	150	532	153	562	81	542	151	542	163	452	153	452	172	452	199	536	144	532	153
													460	150	534	162	564	63	544	134	544	158	454	175	454	176	454	222	538	157	534	154
													462	173	536	166	566	87	546	137	546	167	456	159	456	183	456	192	540	166	536	147
													464	176	538	184	568	86	548	128	548	154	458	174	458	195	458	198	542	180	538	142
													466	187	540	161	570	72	550	143	550	167	460	176	460	209	460	207	544	193	540	141
													468	196	542	175	572	89	552	146	552	171	462	192	462	231	462	215	546	206	542	149
													470	212	544	197	574	86	554	126	554	155	464	184	464	236	464	202	548	213	544	140
													472	208	546	210	576	85	556	135	556	173	466	204	466	238	466	210	550	237	546	135
													474	224	548	235	578	86	558	135	558	156	468	215	468	226	468	212	552	258	548	139
													476	226	550	233	580	94	560	133	560	165	470	221	470	211	470	202	554	287	550	130
													478	215	552	223	582	84	562	111	562	155	472	222	472	190	472	201	556	284	552	148
													480	175	554	183	584	87	564	143	564	152	474	194	474	185	474	207	558	261	554	133
													482	155	556	159	586	86	566	143	566	149	476	197	476	185	476	226	560	227	556	133
													484	140	558	148	588	88	568	157	568	150	478	166	478	176	478	235	562	189	558	132
													486	149	560	145	590	85	570	151	570	152	480	184	480	196	480	263	564	169	560	134
													488	145	562	151	592	88	572	140	572	156	482	171	482	177	482	267	566	158	562	141
													490	147	564	137	594	95	574	129	574	147	484	169	484	182	484	298	568	154	564	135
													492	141	566	151	596	84	576	134	576	155	486	179	486	171	486	299	570	151	566	135
													494	130	568	135	598	83	578	119	578	169	488	155	488	173	488	301	572	150	568	134
													496	135	570	141	600	87	580	114	580	162	490	156	490	175	490	302	574	155	570	133
													498	119	572	120	602	89	582	104	582	160	492	159	492	171	492	270	576	173	572	136
													500	133	574	118	604	91	584	115	584	162	494	139	494	159	494	219	578	157	574	125
													502	127	576	126	606	106	586	103	586	172	496	151	496	166	496	208	580	158	576	137
													504	136	578	118	608	108	588	94	588	157	498	129	498	176	498	195	582	157	578	130
													506	130	580	123	610	123	590	96	590	179	500	149	500	172	500	209	584	170	580	153
													508	126	582	121	612	135	592	88	592	195	502	150	502	167	502	202	586	157	582	120
													510	117	584	113	614	151	594	80	594	207	504	145	504	173	504	208	588	152	584	155
													512	125	586	116	616	155	596	96	596	233	506	140	506	174	506	206	590	149	586	137
													514	117	588	102	618	166	598	104	598	251	508	138	508	170	508	206	592	155	588	150
													516	135	590	118	620	188	600	101	600	256	510	140	510	178	510	205	594	149	590	162
													518	131	592	111	622	204	602	98	602	258	512	146	512	178	512	213	596	153	592	152
													520	141	594	111	624	161	604	100	604	252	514	137	514	168	514	198	598	151	594	157
													522	146	596	122	626	141	606	102	606	217	516	143	516	175	516	227	600	150	596	147
													524	138	598	112	628	134	608	90	608	180	518	139	518	192	518	195	602	150	598	165
													526	142	600	141	630	109	610	97	610	170	520	149	520	174	520	213	604	140	600	161
													528	141	602	132	632	108	612	101	612	158	522	144	522	186	522	216	606	151	602	175
													530	152	604	141	634	98	614	93	614	167	524	148	524	175	524	222	608	150	604	178
													532	134	606	142	636	97	616	100	616	147	526	144	526	188	526	218	610	156	606	175
													534	136	608	157	638	95	618	102	618	163	528	152	528	184	528	211	612	141	608	193
													536	141	610	183	640	98	620	103	620	140	530	145	530	191	530	223	614	152	610	202
													538	150	612	182	642	97	622	101	622	135	532	138	532	196	532	197	616	142	612	226
													540	132	614	199	644	96	624	95	624	137	534	160	534	202	534	226	618	150	614	244
													542	139	616	223	646	103	626	101	626	142	536	153	536	196	536	199	620	137	616	238
													544	148	618	237	648	93	628	105	628	141	538	172	538	202	538	213	622	151	618	217
													546	150	620	239	650	81	630	122	630	147	540	159	540	202	540	207	624	140	620	186
													548	165	622	250	652	91	632	144	632	144	542	175	542	198	542	224	626	137	622	170
													550	168	624	236	654	83	634	160	634	144	544	173	544	188	544	205	628	234	624	158
													552	170	626	192	656	82	636	175	636	131	546	175	546	194	546	218	630	185	626	158
													554	178	628	179	658	86	638	189	638	132	548	197	548	180	548	217	632	164	628	159
													556	189	630	177	660	98	640	206	640	138	550	189	550	177	550	226	634	173	630	137
													558	200	632	174	662	83	642	236	642	139	552	194	552	178	552	220	636	159	632	145
													560	212	634	167	664	90	644	238	644	134	554	174	554	163	554	243	638	139	634	133
													562	195	636	156	666	92	646	214	646	126	556	151	556	187	556	266	640	123	636	142
													564	178	638	169	668	92	648	184	648	131	558	147	558	183	558	292	642	112	638	131
													566	154	640	162	670	92	650	182	650	119	560	137	560	187	560	292	644	126	640	136
													568	173	642	237	672	96	652	166	652	135	562	138	562	184	562	304	646	145	642	136
													570	153	644	218	674	96	654	148	654	120	564	133	564	181	564	312	648	126	644	137
													572	156	646	222	676	110	656	154	656	122	566	138	566	194	566	312	650	135	646	135
													574	160	648	205	678	101	658	254	658	115	568	145	568	196	568	298	652	145	648	139
													576	155	650	229	680	102	660	151	660	124	570	137	570	204	570	304	654	171	650	132
													578	146	652	175	682	99	662	134	662	126	572	134	572	218	572	269	656	177	652	140
													580	154	654	144	684	93	664	120	664	131	574	135	574	236	574	260	658	207	654	140
													582	145	656	162	686	104	666	92	666	126	576	136	576	246	576	253	660	250	656	138
													584	138	658	188	688	96	668	121	668	127	578	136	578	225	578	230	662	289	658	134
													586	147	660	188	690	109	670	107	670	145	580	134	580	207	580	240	664	305	660	133
													588	145	662	174	692	121	672	106	672	142	582	128	582	208	582	215	666	295	662	129
													590	148	664	171	694	120	674	113	674	161	584	132	584	213	584	222	668	283	664	129
													592	139	666	160	696	129	676	102	676	162	586	137	586	219	586	214	670	271	666	145
													594	145	668	155	698	146	678	114	678	186	588	151	588	211	588	214	672	239	668	133
													596	143	670	150	700	152	680	110	680	204	590	135	590	212	590	200	674	224	670	134
													598	145	672	141	702	161	682	105	682	229	592	148	592	208	592	198	676	189	672	129
													600	158	674	136	704	163	684	114	684	240	594	148	594	217	594	194	678	193	674	130
													602	146	676	126	706	137	686	109	686	209	596	146	596	218	596	197	680	139	676	133
													604	159	678	114	708	104	688	102	688	171	598	148	598	221	598	192	682	159	678	136
													606	158	680	144	710	111	690	119	690	166	600	147	600	210	600	209	684	152	680	130
													608	154	682	141	712	111	692	120	692	124	602	152	602	208	602	210	686	150	682	134
													610	156	684	131	714	105	694	144	694	147	604	150	604	217	604	204	688	148	684	131
													612	148	686	139	716	105	696	115	696	125	606	149	606	210	606	213	690	136	686	125
													614	154	688	132	718	105	698	111	698	119	608	149	608	193	608	223	692	151	688	131
													616	152	690	133	720	101	700	122	700	125	610	151	610	199	610	221	694	146	690	140
													618	150	692	126	722	98	702	108	702	129	612	145	612	197	612	218	696	144	692	140
													620	166	694	121	724	106	704	101	704	134	614	146	614	216	614	237	698	143	694	154
													622	165	696	119	726	91	706	115	706	123	616	147	616	200	616	228	700	148	696	150
													624	183	698	116	728	106	708	115	708	109	618	150	618	184	618	227	702	136	698	159
													626	190	700	115	730	92	710	141	710	233	620	158	620	167	620	221	704	130	700	156
													628	207	702	119	732	94	712	142	712	155	622	166	622	159	622	235	706	132	702	176
													630	212	704	134	734	94	714	162	714	140	624	180	624	174	624	233	708	128	704	199
													632	220	706	161	736	94	716	170	716	108	626	172	626	171	626	243	710	125	706	218
													634	216	708	180	738	98	718	191	718	104	628	213	628	178	628	268	712	127	708	235
													636	236	710	201	740	101	720	219	720	105	630	237	630	193	630	256	714	117	710	228
													638	233	712	215	742	114	722	226	722	99	632	233	632	187	632	257	716	111	712	213
													640	246	714	237	744	102	724	230	724	111	634	230	634	205	634	274	718	124	714	180
													642	220	716	243	746	102	726	234	726	119	636	193	636	233	636	275	720	113	716	172
													644	191	718	252	748	104	728	240	728	116	638	175	638	233	638	320	722	113	718	161
													646	183	720	237	750	114	730	209	730	117	640	155	640	248	640	319	724	122	720	145
													648	182	722	225	752	120	732	170	732	113	642	146	642	259	642	345	726	114	722	137
													650	188	724	205	754	106	734	156	734	123	644	140	644	271	644	344	728	109	724	129
													652	164	726	182	756	102	736	142	736	111	646	161	646	288	646	343	730	119	726	130
													654	168	728	184	758	99	738	146	738	117	648	130	648	287	648	305	732	106	728	126
													656	167	730	180	760	103	740	158	740	114	650	149	650	293	650	273	734	104	730	136
													658	147	732	210	762	98	742	150	742	120	652	135	652	257	652	239	736	107	732	129
													660	162	734	156	764	105	744	143	744	124	654	157	654	227	654	231	738	108	734	134
													662	158	736	172	766	112	746	150	746	117	656	142	656	193	656	245	740	104	736	130
													664	163	738	161	768	99	748	136	748	122	658	138	658	182	658	236	742	99	738	131
													666	156	740	150	770	106	750	132	750	123	660	139	660	181	660	220	744	105	740	120
													668	136	742	141	772	107	752	132	752	118	662	128	662	175	662	209	746	97	742	131
													670	134	744	145	774	118	754	141	754	123	664	122	664	168	664	230	748	99	744	125
													672	163	746	135	776	121	756	125	756	127	666	123	666	169	666	208	750	100	746	122
													674	163	748	148	778	129	758	138	758	128	668	127	668	179	668	217	752	99	748	128
													676	165	750	134	780	143	760	131	760	132	670	126	670	178	670	210	754	96	750	126
													678	169	752	129	782	151	762	123	762	143	672	133	672	169	672	231	756	102	752	127
													680	149	754	120	784	153	764	131	764	138	674	121	674	175	674	211	758	98	754	123
													682	146	756	124	786	146	766	112	766	151	676	117	676	169	676	207	760	105	756	122
													684	139	758	132	788	118	768	113	768	153	678	119	678	172	678	194	762	102	758	127
													686	135	760	123	790	120	770	110	770	169	680	130	680	177	680	207	764	97	760	129
													688	141	762	109	792	102	772	114	772	189	682	112	682	186	682	210	766	103	762	120
													690	145	764	118	794	103	774	113	774	192	684	120	684	188	684	187	768	100	764	107
													692	135	766	118	796	189	776	126	776	164	686	119	686	184	686	207	770	101	766	116
													694	140	768	122	798	111	778	111	778	154	688	125	688	175	688	204	772	100	768	116
													696	144	770	115	800	91	780	122	780	135	690	129	690	176	690	215	774	102	770	115
													698	141	772	126	802	164	782	140	782	130	692	121	692	189	692	207	776	103	772	113
													700	142	774	107	804	87	784	133	784	128	694	130	694	183	694	197	778	111	774	101
													702	162	776	112	806	85	786	139	786	123	696	141	696	186	696	206	780	118	776	109
													704	173	778	99	808	85	788	150	788	125	698	146	698	181	698	213	782	119	778	111
													706	202	780	119	810	85	790	170	790	114	700	155	700	179	700	201	784	126	780	106
													708	208	782	127	812	82	792	181	792	99	702	167	702	166	702	191	786	135	782	100
													710	213	784	136	814	98	794	206	794	108	704	178	704	176	704	201	788	142	784	108
													712	215	786	134	816	89	796	213	796	124	706	177	706	186	706	208	790	143	786	102
													714	218	788	125	818	93	798	217	798	114	708	190	708	174	708	215	792	150	788	100
													716	223	790	124	820	84	800	225	800	120	710	208	710	176	710	227	794	159	790	93
													718	215	792	120	822	85	802	241	802	119	712	221	712	169	712	252	796	169	792	100
													720	203	794	116	824	88	804	231	804	124	714	220	714	204	714	281	798	183	794	104
													722	184	796	125	826	78	806	208	806	114	716	194	716	186	716	290	800	184	796	96
													724	172	798	126	828	96	808	173	808	116	718	159	718	196	718	307	802	221	798	93
													726	163	800	126	830	80	810	159	810	124	720	157	720	230	720	318	804	260	800	97
													728	157	802	146	832	90	812	154	812	132	722	157	722	241	722	309	806	277	802	98
													730	157	804	151	834	95	814	156	814	132	724	143	724	293	724	335	808	264	804	94
													732	155	806	143	836	87	816	152	816	134	726	151	726	285	726	320	810	258	806	91
													734	139	808	145	838	100	818	146	818	128	728	135	728	280	728	287	812	242	808	94
													736	150	810	146	840	84	820	158	820	132	730	149	730	247	730	243	814	209	810	93
													738	132	812	146	842	92	822	136	822	144	732	141	732	218	732	239	816	172	812	96
													740	157	814	140	844	82	824	146	824	143	734	151	734	189	734	228	818	162	814	101
													742	145	816	137	846	96	826	129	826	149	736	136	736	177	736	219	820	165	816	88
													744	158	818	142	848	88	828	142	828	137	738	153	738	178	738	211	822	138	818	92
													746	164	820	141	850	92	830	140	830	137	740	138	740	189	740	210	824	118	820	87
													748	167	822	137	852	82	832	118	832	139	742	129	742	173	742	209	826	123	822	85
													750	155	824	170	854	89	834	137	834	137	744	143	744	187	744	192	828	123	824	90
													752	163	826	197	856	88	836	131	836	132	746	138	746	175	746	191	830	118	826	80
													754	153	828	181	858	104	838	137	838	147	748	139	748	163	748	210	832	106	828	85
													756	163	830	205	860	99	840	143	840	145	750	127	750	175	750	184	834	117	830	85
													758	163	832	231	862	109	842	139	842	153	752	132	752	186	752	227	836	109	832	97
													760	163	834	235	864	135	844	128	844	155	754	128	754	186	754	205	838	109	834	102
													762	162	836	223	866	145	846	131	846	179	756	132	756	178	756	208	840	110	836	104
													764	173	838	193	868	148	848	124	848	188	758	123	758	176	758	203	842	114	838	107
													766	143	840	151	870	141	850	117	850	202	760	124	760	166	760	218	844	108	840	110
													768	175	842	163	872	128	852	124	852	223	762	126	762	167	762	215	846	115	842	114
													770	159	844	144	874	99	854	106	854	217	764	133	764	176	764	204	848	108	844	108
													772	170	846	209	876	95	856	126	856	202	766	126	766	166	766	191	850	115	846	117
													774	169	848	161	878	85	858	118	858	174	768	123	768	189	768	182	852	111	848	125
													776	180	850	139	880	87	860	114	860	154	770	123	770	175	770	171	854	111	850	139
													778	180	852	125	882	79	862	128	862	141	772	125	772	183	772	186	856	118	852	153
													780	185	854	151	884	84	864	135	864	134	774	130	774	192	774	161	858	102	854	162
													782	199	856	137	886	84	866	119	866	142	776	115	776	175	776	159	860	106	856	178
													784	208	858	132	888	89	868	116	868	136	778	120	778	181	778	181	862	121	858	170
													786	212	860	134	890	85	870	119	870	132	780	126	780	179	780	174	864	107	860	133
													788	223	862	132	892	82	872	123	872	123	782	119	782	182	782	182	866	113	862	119
													790	227	864	132	894	87	874	145	874	127	784	130	784	172	784	194	868	109	864	115
													792	228	866	146	896	79	876	150	876	121	786	139	786	185	786	192	870	107	866	99
													794	234	868	132	898	88	878	174	878	114	788	152	788	182	788	208	872	120	868	98
													796	231	870	133	900	98	880	191	880	130	790	186	790	180	790	202	874	104	870	94
													798	220	872	119	902	93	882	206	882	126	792	196	792	173	792	214	876	120	872	90
													800	206	874	142	904	87	884	224	884	129	794	210	794	188	794	249	878	116	874	90
													802	207	876	130	906	87	886	218	886	130	796	212	796	189	796	254	880	111	876	94
													804	169	878	133	908	93	888	224	888	135	798	175	798	181	798	282	882	103	878	87
													806	141	880	109	910	86	890	216	890	127	800	143	800	186	800	280	884	125	880	89
													808	139	882	122	912	87	892	193	892	124	802	123	802	197	802	313	886	120	882	86
													810	183	884	106	914	80	894	157	894	125	804	120	804	219	804	315	888	116	884	87
													812	168	886	117	916	85	896	154	896	123	806	111	806	241	806	306	890	112	886	90
													814	167	888	119	918	69	898	151	898	132	808	110	808	265	808	274	892	111	888	91
													816	152	890	133	920	81	900	140	900	130	810	110	810	262	810	229	894	116	890	91
													818	136	892	127	922	75	902	156	902	135	812	113	812	275	812	203	896	118	892	93
													820	137	894	133	924	83	904	141	904	132	814	112	814	268	814	203	898	129	894	91
													822	144	896	119	926	80	906	129	906	134	816	110	816	234	816	204	900	128	896	97
													824	168	898	112	928	85	908	143	908	141	818	97	818	196	818	169	902	122	898	96
													826	163	900	116	930	86	910	136	910	142	820	111	820	173	820	169	904	125	900	101
													828	172	902	122	932	87	912	138	912	136	822	102	822	173	822	161	906	120	902	98
													830	177	904	129	934	91	914	130	914	144	824	115	824	175	824	152	908	104	904	101
													832	165	906	120	936	85	916	133	916	138	826	105	826	171	826	157	910	97	906	106
													834	180	908	136	938	84	918	136	918	136	828	111	828	171	828	163	912	111	908	103
													836	163	910	138	940	87	920	131	920	152	830	106	830	169	830	156	914	121	910	105
													838	158	912	154	942	94	922	139	922	162	832	116	832	178	832	167	916	122	912	107
													840	148	914	167	944	100	924	132	924	169	834	112	834	184	834	173	918	127	914	107
													842	161	916	198	946	101	926	129	926	191	836	116	836	178	836	177	920	130	916	112
													844	152	918	213	948	116	928	129	928	191	838	124	838	169	838	159	922	127	918	109
													846	165	920	220	950	120	930	139	930	212	840	114	840	170	840	176	924	143	920	102
													848	161	922	245	952	133	932	129	932	237	842	121	842	162	842	165	926	139	922	103
													850	160	924	266	954	148	934	124	934	250	844	115	844	180	844	170	928	145	924	102
													852	155	926	267	956	126	936	119	936	259	846	121	846	176	846	171	930	154	926	103
													854	146	928	262	958	137	938	115	938	247	848	122	848	178	848	164	932	154	928	101
													856	156	930	214	960	109	940	124	940	225	850	119	850	172	850	145	934	174	930	102
													858	141	932	190	962	110	942	125	942	190	852	122	852	180	852	153	936	173	932	102
													860	155	934	157	964	102	944	136	944	156	854	115			854	141	938	164	934	97
													862	152	936	155	966	103	946	130	946	154	856	115			856	140	940	189	936	97
													864	166	938	158	968	95	948	131	948	152	858	115			858	133	942	225	938	93
													866	157	940	154	970	93	950	121	950	147	860	118			860	132	944	248	940	96
													868	155	942	143	972	93	952	112	952	147	862	113			862	139	946	267	942	98
													870	159	944	141	974	90	954	115	954	147	864	105			864	132	948	267	944	92
													872	170	946	130	976	87	956	112	956	125	866	106			866	122	950	251	946	96
													874	168	948	161	978	87	958	117	958	127	868	110			868	132	952	204	948	99
													876	172	950	127	980	96	960	115	960	117	870	103			870	128	954	171	950	99
													878	177	952	130	982	90	962	130	962	125	872	101			872	150	956	166	952	97
													880	176	954	133	984	88	964	130	964	121	874	106			874	146	958	143	954	96
													882	197	956	131	986	97	966	137	966	141	876	92			876	163	960	142	956	93
													884	219	958	139	988	99	968	142	968	132	878	90			878	193	962	135	958	95
													886	230	960	144	990	98	970	141	970	136	880	90			880	192	964	125	960	90
													888	226	962	146	992	106	972	144	972	141	882	124					966	122	962	91
													890	244	964	146	994	107	974	149	974	137							968	119	964	94
													892	241	966	140	996	102	976	148	976	144							970	110	966	94
													894	237	968	139	998	111	978	157	978	134							972	111	968	87
													896	225	970	135			980	173	980	126							974	109	970	95
													898	198	972	150			982	182	982	133							976	116	972	93
													900	177	974	163			984	198	984	138							978	111	974	88
													902	179	976	138			986	199	986	133							980	112	976	90
													904	168	978	138			988	158	988	121							982	109	978	88
													906	160	980	149			990	137	990	126							984	108	980	94
													908	153	982	138			992	112	992	126							986	115	982	92
													910	153	984	142			994	114	994	126							988	112	984	96
													912	145	986	158			996	115	996	121							990	114	986	90
													914	152	988	158			998	122	998	115							992	117	988	96
													916	161	990	168													994	115	990	90
													918	158	992	179													996	118	992	92
													920	148	994	200													998	120	994	91
													922	162	996	232															996	79
													924	164	998	269															998	82
													926	172
													928	172
													930	161
													932	160
													934	164
													936	154
													938	184
													940	156
													942	169
													944	161
													946	154
													948	166
													950	168
													952	178
													954	163
													956	163
													958	165
													960	173
													962	174
													964	176
													966	197
													968	205
													970	218
													972	222
													974	229
													976	226
													978	217
													980	202
													982	173
													984	171
													986	161
													988	165
													990	170
													992	172
													994	158
													996	138
													998	152

[truncated: 4 more sheets: Rep.source data Fig.2d-YNBD+Leu, Rep.source data Fig.2d-YNBD+Ala, Source data Fig. 2e, Rep. source data 2e-vSEP.SCEG]
