# Supplementary material for: Cell cycle-linked vacuolar pH dynamics regulate amino acid homeostasis and cell growth
Source: Nat Metab. 2023 Aug 28;5(10):1803–19. doi: 10.1038/s42255-023-00872-1 (PMC10590757; doi:10.1038/s42255-023-00872-1)
Supplement: Supplementary file 9 — Source and additional data items supporting Fig. 3. [file 42255_2023_872_MOESM9_ESM.xlsx]

## Sheet: Source data Fig. 3a
ssy1∆ in SDC			ptr3∆ in SDC			ssy5∆ in SDC
	AU	periodicity		AU	periodicity		AU	periodicity		strain	periodicity.wilcox.median	periodicity.wilcox.95.confidence.low	periodicity.wilcox.95.confidence.high	median	AU.95.confidence.low	AU.95.confidence.high	comparisons	p.val.adjusted
1	7942.61	128	1	1663.05	48	1	4214.21	102.25		ssy1∆	96.3333	94	98.6666	4345.05	3775.67	4830.65	WT vs. ssy1∆	9.01901e-31
2	3314.86	83.1111	2	3818.55	45.3333	2	3181.58	199.6		ptr3∆	97.6	95.6666	99.8334	4525.57	4268.39	5172.83	WT vs. ptr3∆	9.63848e-29
3	2104.39	141	3	13024.4	102	3	2457.93	142.571		ssy5∆	96.1857	94.1001	98.5333	3892.7	3417.72	4301.05	WT vs. ssy5∆	2.38549e-42
4	21241.7	99.8	4	5459.73	163.2	4	5221.17	94.4
5	1900.66	173.6	5	2849.97	116.571	5	8788.54	76		above values are calculated from the wilcox.test(data, conf.int = TRUE) function in R (version 4.1.2 (2021-11-01))				above AU values are calculated from the datawizard::describe_distribution(data, centrality = "median", ci = TRUE)) function in R (version 4.1.2 (2021-11-01))			above comparisons calculated from dunn.test::dunn.test(x, g, method ="holm" ) function R (version 4.1.2 (2021-11-01))
6	3573.1	124.75	6	4859.52	109.333	6	24828.6	90.7273
7	3486.67	82.6667	7	12528.1	109.429	7	6548.47	90.7273
8	5735.19	135	8	12924.5	102	8	7183.44	87.6364
9	3658.68	87.4545	9	7211.37	160.8	9	8979.24	97.4286
10	465.693	81.1429	10	8968.38	136	10	6308.6	89.6364
11	4221.36	93.4	11	5809.14	42.9474	11	263.265	98.6667
12	4468.69	155.667	12	1207.66	50.75	12	10211	243
13	3612.81	113.25	13	1050.02	48.5333	13	6918.1	114
14	6407.55	95.3333	14	6562.7	136	14	11966.4	152.4
15	3091.23	124.571	15	8151.47	136	15	7294.02	150
16	4046.94	107.25	16	4554.92	101.5	16	8802.46	96.2222
17	3391.25	85	17	5461.42	88.4444	17	7575.71	168
18	1352.59	113.667	18	6165.67	112	18	9922.01	155.6
19	17200	162.8	19	6952.3	97	19	988.058	75.8
20	4184.03	89.5556	20	4752.49	96.5	20	5056.53	91.75
21	1908.33	159.6	21	7686.33	87.7143	21	3197.98	162.4
22	2862.61	154	22	7392.3	94.75	22	11211.6	98.5
23	4918.92	153.6	23	4765.39	106.857	23	7468.01	114.286
24	10398.1	152.4	24	9500.54	102.857	24	2594.92	97.5
25	2663.07	152.4	25	3299.93	96.3333	25	1346.02	85.5556
26	1782.68	107	26	5306.45	115.2	26	3822.83	82.2857
27	6298.86	126.4	27	5538.32	140.8	27	2593.85	54.4286
28	4834.29	125	28	2902.94	101.667	28	4145.02	94.75
29	697.586	30.8889	29	3509.12	67.4	29	2850.39	150.4
30	3053.63	88.6667	30	6326.15	96.2857	30	10354.7	93.25
31	9025.27	118.667	31	1472.25	84	31	9300.85	148.8
32	8059.96	100.286	32	3550.93	95.7143	32	6569.15	93.7143
33	4370.88	116	33	6667.26	94.8571	33	4301.9	45.625
34	3990.94	115.333	34	9295.12	108.333	34	2511.42	90.75
35	2758.29	69.75	35	3919.19	108.333	35	5392.21	86.5
36	2969.2	96	36	6476.84	128.8	36	3264.52	78.8889
37	5356.18	92.6667	37	1381.84	101.6	37	3017.86	88.5
38	2810.09	46.1818	38	2439.08	105.333	38	5463.53	88.75
39	5658.41	94.8571	39	4924	89.4286	39	1382.49	35.3333
40	3193.16	110.667	40	3522.86	99.6	40	5894.9	136
41	4208	92.8571	41	6262.78	89.1429	41	4597.88	62.7273
42	3842.65	56.5455	42	1993.63	62.2	42	1908.37	137.6
43	2095.48	86.5714	43	1600.99	47.6923	43	4678.1	134.8
44	1615.26	72	44	7460.95	122.8	44	5527.27	136
45	5583.36	93.3333	45	10010.9	123.2	45	7840.6	96.2857
46	2468.14	61.7778	46	1744.16	85.3333	46	1838.16	63.8
47	3744.72	92	47	4635.88	120	47	1177.02	104.8
48	1410.18	108.4	48	3821.05	74.25	48	3148.78	95.1429
49	5409.99	90	49	1483.66	68	49	1931.35	55.3333
50	723.706	108	50	6090.37	97.6667	50	3575.65	76.5
51	2597.96	106.4	51	971.315	53.2727	51	1448.23	87.7143
52	1554.37	74	52	5458.12	116.8	52	2988.81	106
53	1940.36	84.3333	53	4325.18	62.8889	53	3278.06	86.3333
54	2307.59	83.6667	54	4047.92	94.3333	54	1773.83	52
55	2694.79	100	55	5329.99	93.6667	55	1456.59	52.3636
56	5296.92	100.4	56	4945.75	92.6667	56	7096.61	89.7143
57	3639.53	90.7273	57	2183.07	105.6	57	4208.93	89.7143
58	653.887	47.6471	58	6560.73	92.6667	58	3238.14	124.8
59	5590.83	90.7273	59	1208.8	46.1667	59	746.296	68.6667
60	3587.88	90.2222	60	1233.49	92.3333	60	1539.3	88.2857
61	12479.9	99.8	61	1405.2	100.4	61	4446.04	101.333
62	13590.1	90.7273	62	4005.78	89.6667	62	6314.8	100.667
63	18213.8	142.571	63	7900.75	105.6	63	1596.62	94
64	20761.7	92.25	64	10061.8	88.3333	64	17261.5	120
65	8129.84	124.75	65	5662.15	105.6	65	5052.58	106.4
66	17474.9	138.571	66	1811.16	105.2	66	2579.5	66
67	7240.97	118.857	67	1518.85	104	67	2742.61	41
68	3806.36	118.75	68	3672.39	73.1429	68	7007.08	117.6
69	6093.1	102.667	69	4253.41	84.6667	69	2647.8	73
70	5486.5	92	70	2176.49	63.5	70	4810.44	58
71	5090.68	104.333	71	1161.54	116	71	4421.34	114.8
72	1125.21	156	72	4394.9	135.667	72	4848.75	113.6
73	12063.3	88.2	73	1253.71	86.8571	73	2613.47	52
74	3186	97.5556	74	4383.85	117.6	74	2838.62	32.5
75	6083.52	87.2	75	9757.42	102	75	4196.66	93.3333
76	5838.15	95.5556	76	6263.05	163.2	76	946.887	55.6
77	15808.8	142.667	77	3288.56	50.9231	77	1730.86	45.6364
78	6688.77	121.143	78	8908.84	96	78	4054.9	106
79	5299.18	94	79	14974.7	90.6667	79	4281.08	47.8182
80	2223.89	93.5556	80	15655.5	102	80	2461.67	109.6
81	803.273	120.571	81	957.061	162.4	81	4106.72	90.3333
82	3474.08	92.4444	82	3268.48	101.75	82	1439.56	77.1429
83	2935.61	103	83	2127.99	74.5	83	2284.23	107.6
84	9516.22	207.5	84	5523.68	110.571	84	2551.43	106
85	5288.44	117.429	85	832.227	81.1429	85	5287.36	88
86	3711.05	102.5	86	4917.6	144.8	86	1855.67	88.3333
87	3172.5	163.2	87	399.367	109.2	87	3384.6	105.2
88	1583.48	93.1429	88	1195.18	52.5455	88	653.679	74.2857
89	10147.8	89.5556	89	6193.19	99.1429	89	1457.33	74.5714
90	7353.24	99	90	3715.14	99.1429	90	6673.84	102.8
91	2379.65	45.6	91	1419.49	134.4	91	3686.38	102.4
92	3545.38	108.571	92	4910.92	120	92	5747.77	102
93	3134.23	152	93	4212.07	128	93	4365.05	72
94	3960.23	151.2	94	6034.34	124.8	94	2202.97	72.2857
95	2175.32	126	95	13738.6	101.333	95	3206.24	100.4
96	10734.5	109.667	96	821.013	100.667	96	470.679	83.6667
97	2839.31	107.429	97	4027.1	98.3333	97	4019.87	90.5455
98	9226.42	150.4	98	4195.05	94	98	10932.5	199.6
99	11498.4	82.8889	99	3093.85	51.2	99	3437.51	85.75
100	5806.82	105.143	100	3052.59	56	100	1261.27	81.25
101	4394.93	92	101	3309.19	50.6	101	3390.25	199.2
102	4870.66	90	102	6554.55	116.286	102	4191.46	99.6
103	7002.12	89.75	103	5336.87	45.3333	103	3523.09	92.2
104	1201.18	112.8	104	7371.06	117.333	104	3367.43	103.25
105	3978.65	89.25	105	2671.61	116.571	105	1972.97	109.75
106	2617.7	102	106	1634.66	81.2	106	947.142	163.6
107	5985.25	88.25	107	914.118	97.1429	107	477.268	102
108	5740.07	99.1429	108	2151.83	102	108	6246.69	90.25
109	2404.93	114.667	109	1969.95	101.75	109	4152.07	107.778
110	3590.38	114	110	3964.74	93	110	5463.28	184.4
111	1829.92	76	111	7128.25	90.6667	111	3126.45	198
112	5108.11	111.667	112	4859.23	90.6667	112	1970.67	95.3333
113	2749.16	44.1538	113	16877.8	102	113	3585.03	116.5
114	11317.3	92.8571	114	9432	136	114	661.312	140
115	3181.71	92.8571	115	21265.9	90.6667	115	4698.02	196.5
116	4805.31	107.333	116	15401.9	101.75	116	3057.03	143
117	1496.07	76.5	117	4866.41	163.2	117	5879.69	140.333
118	2831.68	91.1429	118	4681.44	88.2222	118	1753.62	134
119	9043.72	105	119	3511.94	116	119	4805.26	163.6
120	910.175	125.6	120	5271.02	131.333	120	3625.83	116
121	4267.08	62.8	121	6733.79	155.6	121	7858.22	155.2
122	3567.24	89.4286	122	8897.93	96.25	122	5610.73	95.1429
123	8651.27	125.2	123	7988.56	95.75	123	1349.44	66
124	3608.18	84.6667	124	5299.29	92	124	2812.96	132.4
125	4830.65	76.25	125	7292.31	121.667	125	12332.9	101.667
126	1754.89	101.6	126	4327.22	90.75	126	3281.35	129.6
127	6801.04	86.5714	127	3362.69	90.5714	127	4352.83	93.7143
128	7781.9	120.8	128	1602.67	103.429	128	565.576	105.6
129	7504.5	45.5385	129	823.468	50.5455	129	734.27	46.8333
130	5586.65	118.8	130	14389.6	88.75	130	3256.31	126.4
131	3194.19	83.7143	131	2569.29	105.2	131	992.357	85
132	2712.21	83.4286	132	9895.83	98.5714	132	1620.98	100
133	7149.24	48.9091	133	5175.71	110.333	133	2408.02	85.4286
134	2012.05	85.6667	134	3449	93.4286	134	2964.8	103.6
135	9144.05	116.4	135	1638.81	73.5556	135	3279.69	129.6
136	4578.82	48.1667	136	7215.19	130	136	2661.83	114
137	13516.7	114.4	137	2551.63	120.4	137	3601.92	105.333
138	2771.73	81.4286	138	3312.29	50.3077	138	1731.11	110.8
139	4992.46	114.4	139	8317.83	93	139	2506.68	50.2
140	7307.15	95	140	4384.31	90.2857	140	2271.16	68.2222
141	1939.4	56.6	141	7331.61	104.667	141	2104.12	47.0909
142	1835.68	94	142	1894.78	124.4	142	1687.91	85
143	4507.84	47	143	1414.26	102.667	143	3547.01	94.3333
144	2942.14	93.6667	144	1854.5	121.6	144	7512.32	93.3333
145	5189.64	80	145	1706.17	101.6	145	1224.12	102.4
146	2383.59	79.1429	146	6289.62	118.8	146	3417.72	86.6667
147	7124.14	93	147	2338.63	102.4	147	1795.89	104
148	6485.17	92	148	1190.52	52.5455	148	3503.08	46.7273
149	3387.43	91	149	1473.19	103.2	149	283.694	36.2857
150	1571.34	77.4286	150	3322.37	95.3333	150	966.806	63.5
151	3103.93	90	151	3391.24	112.4	151	5527.03	186
152	2102.69	87	152	3026.21	112	152	15679.8	44.2857
153	5906.47	104	153	2434.57	69.25	153	11572.9	93
154	3040.88	51.8	154	3990.83	111.2	154	6658.96	92.2222
155	2552.82	86	155	5497.9	91	155	19774.9	94.8
156	1884.76	42.5	156	1301.27	92	156	31001.7	93
157	10487.7	102	157	5384.32	91.6667	157	13690.1	107.25
158	3666.21	50.8	158	3942.12	91.6667	158	8249.87	93
159	2828.81	84	159	4960.29	88	159	5858.14	191.2
160	2560.45	100.8	160	7069.44	107.6	160	4598.41	132.857
161	5145.96	72	161	2641.21	76.2857	161	5029.56	136.667
162	2920.32	83.6667	162	1214.77	48.3636	162	14584.9	84.2
163	4345.05	199.6	163	3100.88	72.2857	163	539.963	113.6
164	18500.7	45.3636	164	4257.95	99.6	164	10322.9	92.2
165	1868.21	147.333	165	2935.32	116.571	165	11942.2	179.6
166	3602.64	95.2	166	19290.1	90.6667	166	5181.97	98.2222
167	3124.27	130.333	167	1953.05	51.4545	167	3780.57	106.857
168	19776.9	90.7273	168	10167.4	136	168	20954.2	174.8
169	10874.1	199.6	169	5281.22	102	169	1166.74	89.1111
170	19959.3	45.3636	170	5373.63	62.7692	170	12604.3	107.75
171	3124.05	109	171	2739.07	48	171	401.375	139.6
172	2405.52	86.2222	172	14970.2	90.6667	172	3516.94	97
173	13187.3	99.8	173	5692.84	101.75	173	6168.7	92
174	12062.9	99.8	174	1571.76	104.571	174	3988.64	98
175	1663.83	42.7778	175	6824.43	81.6	175	4301.05	114
176	9776.59	99.8	176	10613.6	90.6667	176	13784.7	160
177	2644.92	168.4	177	3377.28	103.333	177	6630.31	99.25
178	10919.6	106.5	178	2484.03	115.714	178	7301.62	104.571
179	14270.4	186	179	1642.52	72	179	1414.16	86
180	14274.8	149.6	180	6583.01	86.6667	180	4830.31	196.5
181	10707.2	91.6	181	2124.77	89.7143	181	3915.02	86.8571
182	2762.37	101.111	182	10682.8	94	182	5540.74	85.1111
183	2436.38	122.333	183	17155.6	150	183	2983.29	134.4
184	18311.8	101.111	184	5160.53	106.286	184	3944.55	117
185	1228.53	123.2	185	10061.6	145.2	185	2704.29	118.667
186	11150.3	174.8	186	2140.47	57.2	186	9932.87	104.286
187	14675.2	95.5556	187	1755.71	100.667	187	814.016	81.1429
188	2210.56	79.25	188	6661.87	87.5	188	7164.55	91.1429
189	3442.4	105.25	189	7199.85	100	189	4911.72	89.5
190	18889.4	94	190	2248.03	102	190	2843.14	113.2
191	10161.9	84.2	191	2446.58	46	191	1983.33	77.8
192	7036.03	97.7143	192	2115.38	52.6154	192	2134.93	48.1538
193	7715.67	103.5	193	1218.34	57.2	193	4150.53	99.4286
194	9706.39	118	194	12363.9	95.4286	194	892.652	90.6667
195	3882.06	90.2222	195	9689.8	92.8571	195	1934.78	103.6
196	7340.27	90.4444	196	6921.64	103.2	196	1101.89	93.6667
197	5565	108.667	197	10740.8	90	197	3366.96	98.8571
198	2705.41	115.2	198	7216.35	55.6364	198	4274.04	68.2
199	4647.98	131.2	199	8819.46	98	199	2077.44	74.8889
200	10623.1	100.75	200	8309.46	97.3333	200	4100.41	87
201	7753.14	134	201	6784.99	93.6667	201	6599.07	110.667
202	6145.86	160.4	202	1436.18	68.5	202	11422.2	83
203	2720.11	160	203	11227.6	90.6667	203	512.067	65.2
204	3797.82	113.714	204	7984.39	56.8889	204	2094.29	57.6
205	4628.98	87.7778	205	4017.22	86.6667	205	9394.31	92.5714
206	7871.57	110	206	1272.13	103.2	206	1727.5	112.4
207	2233.99	116	207	2947.59	101.2	207	4084.52	128.4
208	3391.74	91.5	208	889.498	83.3333	208	9422.83	126
209	3434.92	110.4	209	7674.81	101.5	209	5426.67	95.6667
210	6193.8	94.75	210	5185.13	102	210	4253.71	126
211	9877.79	78.4444	211	10526.3	102	211	2711.26	78.75
212	6400.16	82	212	6568.77	90.4444	212	2206.34	84.6667
213	3746.6	61.8333	213	6601.05	85.7778	213	3064.22	104
214	928.536	66.7273	214	2708.2	103.667	214	6483.84	84.8571
215	8727.65	121.333	215	24305.1	162.4	215	3183.63	108.4
216	874.126	95.3333	216	2841.74	163.2	216	2793.58	102
217	5065.02	83.75	217	5383.75	100.857	217	2824.48	102
218	1601.45	113.2	218	7434.05	99.25	218	6037.19	121.2
219	1624.07	101.714	219	5789.05	116.571	219	1050.57	78.8571
220	2287.09	100	220	4534.75	90.6667	220	2206.22	40.1333
221	5244.61	106.8	221	11686.9	102	221	2163.29	98.6667
222	9835.59	98.2857	222	15832.6	90.6667	222	2884.65	83.1429
223	8480.5	85.25	223	12047	97	223	4720.59	96.3333
224	4293.31	46.1429	224	5297.83	90.6667	224	4699.41	95.3333
225	10631.9	112.667	225	228.394	84.8571	225	637.076	57.2
226	9554.37	84.25	226	6057.87	102	226	2980.52	114.4
227	5141.15	96.2857	227	1895.59	152	227	6976.78	95.3333
228	4158.08	83.75	228	9274.26	102	228	1104.65	70
229	4609.82	132.4	229	2713.46	43.75	229	2676.65	46.1667
230	5467.56	109.333	230	5134.31	81.6	230	1796.41	110.4
231	2568.33	44.6667	231	4967.29	102	231	1156.73	45.2727
232	7934.45	93.4286	232	9228.41	90.6667	232	2714.7	105.2
233	4183.32	81.25	233	7131.32	102	233	4066.47	86.6667
234	5003.59	54.3333	234	4828.53	90.2222	234	6535.72	86.3333
235	5480.65	90	235	4009.1	151.6	235	1096.24	36.5714
236	1979.68	114	236	11921.4	100	236	11356.5	102
237	6019.06	128.4	237	3750.02	133	237	4091.94	102
238	4075.09	64	238	2466.18	94.8571	238	2584.14	84
239	5290.69	102.8	239	8356.61	152.4	239	2338.3	93.6667
240	1063.58	41.8667	240	4855.68	116.333	240	3892.7	92.3333
241	4076.02	45	241	7051.39	107.2	241	7203.05	91.3333
242	3852.31	78.5	242	2311.07	108	242	3587.61	96
243	9166.18	88.5714	243	7366.85	92.25	243	1052.63	101.429
244	26799.7	95.3333	244	8467.29	91.5	244	3488.01	207.5
245	1653.73	88.8571	245	2208.43	88	245	7989.41	117.75
246	6138.65	102	246	6784.81	87.5	246	2537.92	132
247	4730.02	85.4286	247	10473.4	86.75	247	1805.24	81.1429
248	10077.6	119.6	248	5146.75	86.75	248	1261.7	54.6154
249	3701.13	45.1667	249	5283.19	86.5	249	5755.28	86.9091
250	4027.26	82.2857	250	1425.27	84	250	2325.73	98.4444
251	2896.47	87.6667	251	2029.16	134.4	251	56176	99.8
252	6531.86	81.1429	252	4471.24	83.75	252	14070.1	84.8
253	5775.77	93.6667	253	4341.82	131.6	253	14034.8	199.6
254	2001.18	79.1429	254	5817.7	109.333	254	1476.29	117.2
255	1486.98	69.75	255	4676.66	93.4286	255	911.988	182.8
256	10274	111.2	256	2462.68	104.333	256	9966.36	90
257	6911.77	92.3333	257	3105.82	107.333	257	16910	174.8
258	1911.4	91.6667	258	3240.87	107	258	749.828	101.667
259	9736.7	91.3333	259	4887.51	90.2857	259	5873.59	90
260	6823.32	90.3333	260	4516.39	79.25	260	10631.5	114.857
261	8962.9	90	261	15461.5	105	261	764.991	72.6667
262	6336.65	89.6667	262	5121.39	104.667	262	7954.8	159.6
263	3239.51	106.8	263	3983.12	115.2	263	3818.48	104.286
264	3795.98	89	264	4361.52	89.1429	264	918.083	74
265	4627.37	48.3636	265	3559.58	102.8	265	1981.62	86.8571
266	3611.58	88	266	2726.9	100.667	266	6912.7	126.333
267	12519.5	87.3333	267	7095.28	117.2	267	10192.5	97
268	6579.29	86.3333	268	5746.75	97.3333	268	4659	98.3333
269	3951.75	57.5556	269	2172.24	96.3333	269	4043.35	86.2857
270	10719.9	86.3333	270	2162.46	92.6667	270	878.345	91.3333
271	1859.81	43	271	6944.92	96	271	11404.5	105.714
272	2185.45	84.3333	272	4359.96	114.4	272	1221.71	86.6667
273	3906.36	45.8182	273	5021.02	114	273	519.006	88.5714
274	2538.18	55.7778	274	3453.45	94.3333	274	2903.45	102.286
275	3252.13	43.3913	275	1892.6	92.6667	275	1350.8	96.6667
276	6301.05	47.3333	276	5840.35	110.8	276	3372.92	99.3333
277	6639.91	198	277	1357.3	60.8889	277	11007.7	86.5
278	34028.8	199.6	278	2948.48	108.8	278	8792.05	86.25
279	1747.3	57.2	279	2470.29	54.2	279	8624.05	114.333
280	2560.46	66.5333	280	2844.86	103.6	280	2751.32	102.8
281	5409.63	117.6	281	1105.82	104.4	281	2975.2	84.5
282	6810.5	95.4	282	3047.37	104.4	282	1038.99	92.8571
283	8379.05	89.7778	283	3724.06	73.7143	283	2776.64	48.1429
284	5377.64	199.6	284	1443.62	73.1429	284	1823.43	133.2
285	13429	99.8	285	4827.17	102.4	285	2252.81	106
286	9842.11	147	286	4283.37	101.6	286	5535.52	92.8571
287	6258.53	59.2	287	1284.06	31.75	287	3924.72	46
288	8114.83	93.7143	288	4510.45	101.2	288	7433.42	88.3333
289	4619.08	61.8571				289	3802.81	88
290	24564.1	241.5				290	16240.2	90.5714
291	10755.1	92.8				291	7798.84	106
292	6296.57	94				292	2092.08	50.6
293	4792.8	153				293	3752.55	99.6667
294	4585.68	100.857				294	7201.16	98
295	1604.95	91.3333				295	13925.2	96.3333
296	15920	124.571				296	2298.83	116
297	3568.07	144				297	4088.88	96.3333
298	5003.95	85.8				298	3538.16	95.3333
299	4421.68	106				299	606.56	94.3333
300	10356.9	106				300	11933.6	94.3333
301	8192.05	97.1429				301	2884.16	47
302	11102.3	91.7778				302	3083.57	89.6667
303	1379.72	136				303	2457.84	52.6
304	1689.24	35.3333				304	1600.39	87.6667
305	18758.3	135				305	5742.11	57.5556
306	2406.96	44.3333				306	5625.09	102.4
307	8651.25	133				307	1635.41	45.2727
308	3952.97	107.2				308	4616.65	71.4286
309	5212.97	111.333				309	11623.4	99.8
310	8869.08	98.25				310	13064.6	90.7273
311	3345.3	94.6667				311	13843.7	46.1905
312	1467.76	68.5				312	8010.81	99.8
313	15165.6	154				313	2118.76	128.286
314	2995.34	148				314	11557.6	85.4
315	10699.8	107.714				315	8470.92	112.571
316	3613.23	96.6667				316	9023.94	89.2727
317	3570.04	130.4				317	14775.5	99.8
318	7129.64	85.4286				318	4666.32	99.8
319	1719.57	69.1111				319	4552.62	115.25
320	1060.2	105.429				320	3492.75	115.143
321	4311.82	91.25				321	3763.64	99.25
322	6256.2	90.75				322	1315.53	85.7778
323	9672.72	103.714				323	8954.22	120.857
324	2180.84	144.8				324	17914.3	96.8
325	3238.91	104				325	1833.21	63.8182
326	9307.37	64.9091				326	1580.41	86
327	1181.69	47.2727				327	7560.49	112
328	9438.63	101.143				328	273.924	79.7143
329	4881.6	104				329	2276.72	105
330	1530.15	92				330	8410.58	133.2
331	1090.2	99.6667				331	2624.1	91.4286
332	6757.4	135.6				332	13181.3	174
333	4103.67	49.5385				333	17725.5	122.571
334	1354.92	109.2				334	10815.7	94.2222
335	3245.48	109				335	5091.37	159.2
336	4152.12	45.1667				336	6393.93	93.5556
337	1931.66	46.1429				337	8916.14	93.75
338	4127.53	114.8				338	1331.94	101.333
339	2960.24	45.5714				339	6185.83	103.25
340	3081.92	97.3333				340	482.606	39.7143
341	4514.4	117.6				341	10403.8	98
342	2256.61	93				342	15004.4	91.1429
343	8580.52	89.7143				343	3196.06	99.3333
344	5629.22	125.2				344	1330.09	107.2
345	4597.09	56.3636				345	2660.2	198
346	15148.9	93				346	10127.2	98
347	2078.08	124				347	1479.97	76.75
348	15333.4	102.667				348	4428.77	93
349	5293.27	101.333				349	5225.2	92
350	3581.24	121.2				350	2537.72	94.3333
351	7645.98	85.4286				351	1140.68	74.5714
352	3320.81	57.1111				352	8776.21	150.4
353	20353.8	118.8				353	7621.63	92.75
354	12175.1	99				354	4683.89	53.8
355	17661.8	84.5714				355	4228.5	93.6667
356	7304.6	45.2308				356	5453.94	97
357	3208.23	116.8				357	847.208	63.0909
358	3112.58	58				358	5450.74	85.6667
359	4638.12	114.8				359	4654.95	88
360	4917.25	52.3636				360	2480.18	76.8571
361	1717.29	83				361	6871.32	125.6
362	4307.65	114.4				362	5405.49	79.7143
363	2695.12	94.3333				363	1475.99	53.2
364	1161.25	109.6				364	12152.4	113.333
365	2850.4	79.4286				365	6687.83	113.333
366	1127.39	69.25				366	4270.74	102.4
367	5037.7	110.4				367	8304.19	92
368	6310.92	49.2727				368	6039.82	90.2857
369	4256.79	89.3333				369	8112.91	89.7143
370	1877.32	89.3333				370	1277.17	125.2
371	1268.42	106.8				371	5325.17	90
372	2554.72	87.3333				372	8643.24	124
373	3775.67	103.2				373	7358.82	122.8
374	3565.74	47.8182				374	1650.39	121.6
375	3677.3	75.1429				375	12625.3	101.333
376	7472.63	86.3333				376	10251.6	101
377	6421.31	51.2				377	1831.66	86.5714
378	4923.49	100.4				378	1651.07	52.6
379	4835.38	166.333				379	3927.28	75.5
380	5345.01	166				380	2763.84	86
381	7110.16	90.7273				381	14369	120
382	3910.24	102.444				382	2521.14	54.1818
383	24021.1	90.7273				383	6866.87	99
384	23818.5	95.3333				384	5876.68	84.5714
385	8073.96	90.7273				385	8507.26	98
386	13941.3	89.2727				386	1655.24	84
387	3212.38	95.8				387	1736.44	82.8571
388	5438.97	101.75				388	4172.21	83.4286
389	3100.51	56.75				389	2601.55	93.3333
390	6952.71	90.6				390	10635	89.6667
391	2237.22	144				391	2746.52	89
392	6350.19	85				392	1588.25	47.1667
393	762.832	56.2				393	10191.5	94
394	1410.69	56.3077				394	6198.89	93
395	9192.9	94.2222				395	1654.13	84.3333
396	3791.54	126.333				396	2150.21	108.4
397	1706.15	135.2				397	3360.06	47.0909
398	2094.83	92.2857				398	5262.11	73.4286
399	4390.53	89.5				399	5394.4	102
400	3550.79	111.6
401	5226.26	88
402	2820.67	131.6
403	15736.8	110
404	3183	101
405	5148.99	105.714
406	15138.4	82.4444
407	3988.03	92.25
408	10493	85.1429
409	9672.62	108.333
410	5679.87	91.5
411	13729.5	144.8
412	1356.9	34.9333
413	6000.08	98.5714
414	4741.18	118
415	4015.65	86
416	2047.72	91
417	7305.53	92
418	1775.94	134
419	3543.81	66.6
420	8759.66	91.7143
421	2375.09	101.667
422	1852.56	79.5
423	2422.23	46.7692
424	3871.46	86.8571
425	4536.64	76.25
426	4712.13	100.667
427	5258.76	119.2
428	3700.5	59.2
429	3604.03	72.8571
430	2008.86	102.8
431	322.085	45.2727
432	7248.9	97
433	2735.83	84.3333
434	1463.38	64
435	4015.85	96.3333
436	7715.83	115.2
437	5949.19	112.4
438	5832.31	79.4286
439	1592.84	91
440	5942.68	89.6667
441	1790.94	76.2857
442	8315.3	106
443	8991.74	87.6667
444	2328.96	103.6
445	10095.8	101.6
446	3567.96	46
447	3276.79	50.6

## Sheet: Rep.source data-ssy1∆
													Time	Cell.1	Time	Cell.2	Time	Cell.3	Time	Cell.4	Time	Cell.5	Time	Cell.6	Time	Cell.7	Time	Cell.8	Time	Cell.9	Time	Cell.10
													0	130	0	111	4	46	17	57	47	44	49	55	0	80	0	67	59	52	61	72
													2	133	2	108	6	47	19	62	49	46	51	61	2	76	2	68	61	56	63	73
													4	134	4	116	8	50	21	64	51	60	53	65	4	84	4	75	63	50	65	74
													6	144	6	115	10	49	23	63	53	62	55	62	6	82	6	78	65	60	67	80
													8	143	8	118	12	56	25	62	55	61	57	60	8	87	8	78	67	63	69	79
													10	144	10	117	14	51	27	58	57	64	59	65	10	89	10	81	69	62	71	84
													12	150	12	112	16	52	29	58	59	63	61	64	12	94	12	81	71	67	73	98
													14	144	14	109	18	52	31	57	61	62	63	63	14	95	14	91	73	73	75	104
													16	143	16	115	20	50	33	58	63	59	65	71	16	95	16	89	75	72	77	93
													18	149	18	114	22	48	35	56	65	62	67	77	18	101	18	89	77	61	79	96
													20	151	20	114	24	46	37	57	67	57	69	77	20	93	20	86	79	62	81	94
													22	151	22	119	26	47	39	58	69	57	71	73	22	99	22	90	81	70	83	88
													24	156	24	114	28	44	41	60	71	60	73	70	24	96	24	92	83	68	85	96
													26	156	26	114	30	42	43	60	73	62	75	72	26	93	26	90	85	68	87	92
													28	157	28	116	32	45	45	60	75	57	77	68	28	92	28	91	87	68	89	89
													30	161	30	115	34	47	47	62	77	59	79	68	30	87	30	94	89	68	91	92
													32	161	32	116	36	47	49	57	79	55	81	66	32	90	32	92	91	66	93	94
													34	163	34	113	38	50	51	53	81	53	83	70	34	89	34	93	93	69	95	91
													36	157	36	110	40	52	53	58	83	56	85	70	36	85	36	98	95	69	97	86
													38	151	38	113	42	50	55	53	85	56	87	71	38	82	38	88	97	68	99	88
													40	153	40	111	44	51	57	51	87	54	89	71	40	82	40	87	99	71	101	89
													42	154	42	119	46	51	59	53	89	60	91	73	42	88	42	91	101	64	103	88
													44	156	44	119	48	54	61	49	91	55	93	71	44	85	44	90	103	66	105	85
													46	160	46	118	50	53	63	52	93	64	95	72	46	85	46	89	105	70	107	78
													48	163	48	119	52	51	65	52	95	65	97	72	48	88	48	90	107	67	109	87
													50	162	50	126	54	50	67	51	97	70	99	76	50	85	50	86	109	73	111	70
													52	162	52	122	56	52	69	52	99	70	101	76	52	89	52	85	111	71	113	76
													54	162	54	125	58	59	71	56	101	68	103	72	54	87	54	88	113	74	115	88
													56	155	56	130	60	54	73	58	103	66	105	81	56	93	56	91	115	82	117	92
													58	157	58	127	62	58	75	55	105	62	107	81	58	92	58	83	117	84	119	84
													60	159	60	125	64	54	77	58	107	70	109	75	60	95	60	79	119	82	121	83
													62	159	62	125	66	52	79	58	109	75	111	77	62	93	62	78	121	74	123	91
													64	161	64	129	68	56	81	61	111	72	113	75	64	93	64	76	123	83	125	89
													66	160	66	132	70	57	83	61	113	72	115	79	66	98	66	83	125	84	127	91
													68	160	68	128	72	58	85	62	115	76	117	78	68	93	68	81	127	81	129	92
													70	162	70	119	74	59	87	64	117	78	119	80	70	96	70	78	129	89	131	97
													72	167	72	121	76	61	89	63	119	77	121	86	72	97	72	77	131	89	133	97
													74	162	74	131	78	64	91	63	121	74	123	83	74	100	74	77	133	90	135	102
													76	165	76	126	80	63	93	69	123	78	125	84	76	100	76	81	135	94	137	102
													78	160	78	127	82	56	95	73	125	74	127	80	78	97	78	86	137	91	139	98
													80	160	80	132	84	61	97	67	127	75	129	87	80	101	80	83	139	92	141	102
													82	160	82	130	86	59	99	70	129	74	131	73	82	105	82	88	141	94	143	111
													84	157	84	135	88	63	101	73	131	74	133	81	84	102	84	87	143	89	145	114
													86	157	86	126	90	58	103	77	133	51	135	79	86	101	86	90	145	91	147	114
													88	159	88	134	92	58	105	76	135	75	137	80	88	101	88	81	147	91	149	116
													90	155	90	134	94	63	107	81	137	68	139	79	90	105	90	83	149	96	151	108
													92	157	92	129	96	67	109	81	139	65	141	76	92	108	92	83	151	93	153	101
													94	159	94	127	98	72	111	82	141	66	143	74	94	108	94	86	153	86	155	108
													96	149	96	128	100	74	113	80	143	68	145	79	96	109	96	89	155	84	157	103
													98	146	98	133	102	70	115	85	145	73	147	82	98	106	98	89	157	82	159	108
													100	151	100	131	104	72	117	83	147	70	149	81	100	100	100	89	159	77	161	104
													102	153	102	126	106	61	119	81	149	74	151	82	102	107	102	89	161	75	163	102
													104	149	104	127	108	63	121	88	151	73	153	79	104	104	104	87	163	69	165	97
													106	150	106	129	110	59	123	84	153	79	155	79	106	104	106	89	165	73	167	90
													108	149	108	121	112	61	125	80	155	80	157	80	108	104	108	89	167	76	169	85
													110	156	110	123	114	58	127	82	157	83	159	83	110	108	110	88	169	79	171	95
													112	161	112	122	116	63	129	84	159	87	161	89	112	106	112	92	171	78	173	107
													114	162	114	121	118	59	131	87	161	88	163	89	114	104	114	99	173	77	175	101
													116	155	116	119	120	59	133	85	163	84	165	92	116	104	116	98	175	76	177	97
													118	159	118	122	122	61	135	87	165	90	167	91	118	103	118	95	177	78	179	102
													120	159	120	124	124	65	137	85	167	92	169	93	120	105	120	96	179	80	181	101
													122	149	122	115	126	72	139	84	169	92	171	93	122	101	122	97	181	78	183	97
													124	144	124	130	128	69	141	84	171	95	173	88	124	103	124	104	183	81	185	103
													126	148	126	118	130	73	143	89	173	96	175	97	126	101	126	101	185	84	187	105
													128	145	128	115	132	70	145	89	175	94	177	94	128	99	128	102	187	88	189	108
													130	147	130	116	134	71	147	85	177	97	179	99	130	96	130	105	189	91	191	105
													132	149	132	119	136	73	149	88	179	96	181	96	132	93	132	103	191	93	193	107
													134	151	134	115	138	75	151	91	181	102	183	104	134	95	134	101	193	96	195	105
													136	152	136	116	140	75	153	88	183	102	185	100	136	95	136	103	195	95	197	105
													138	153	138	113	142	75	155	91	185	98	187	100	138	93	138	101	197	97	199	108
													140	152	140	111	144	74	157	89	187	102	189	103	140	82	140	109	199	96	201	107
													142	156	142	113	146	77	159	96	189	102	191	106	142	86	142	110	201	97	203	108
													144	153	144	108	148	75	161	91	191	102	193	110	144	82	144	103	203	104	205	115
													146	153	146	114	150	81	163	88	193	108	195	105	146	84	146	105	205	105	207	117
													148	159	148	114	152	78	165	89	195	103	197	105	148	89	148	107	207	106	209	111
													150	155	150	118	154	81	167	84	197	110	199	106	150	87	150	106	209	103	211	118
													152	157	152	117	156	78	169	84	199	113	201	110	152	89	152	106	211	109	213	119
													154	164	154	118	158	81	171	86	201	108	203	111	154	90	154	104	213	114	215	116
													156	163	156	119	160	83	173	87	203	107	205	122	156	90	156	106	215	113	217	123
													158	159	158	122	162	86	175	82	205	106	207	118	158	88	158	106	217	115	219	122
													160	162	160	126	164	86	177	90	207	104	209	120	160	89	160	110	219	117	221	120
													162	159	162	124	166	87	179	82	209	110	211	120	162	88	162	107	221	113	223	129
													164	158	164	123	168	79	181	85	211	105	213	124	164	94	164	109	223	111	225	128
													166	157	166	121	170	82	183	89	213	103	215	123	166	93	166	106	225	113	227	125
													168	163	168	124	172	95	185	89	215	102	217	123	168	90	168	101	227	106	229	131
													170	165	170	110	174	91	187	91	217	98	219	118	170	89	170	101	229	117	231	127
													172	163	172	117	176	91	189	87	219	98	221	117	172	90	172	105	231	117	233	132
													174	172	174	134	178	89	191	88	221	99	223	116	174	93	174	110	233	118	235	128
													176	165	176	104	180	95	193	89	223	98	225	113	176	90	176	102	235	111	237	124
													178	159	178	121	182	95	195	93	225	101	227	111	178	90	178	99	237	111	239	121
													180	167	180	110	184	93	197	92	227	100	229	113	180	94	180	94	239	111	241	133
													182	165	182	135	186	84	199	92	229	97	231	114	182	100	182	96	241	109	243	127
													184	169	184	128	188	88	201	95	231	96	233	112	184	93	184	98	243	108	245	136
													186	171	186	126	190	91	203	98	233	93	235	111	186	96	186	97	245	108	247	135
													188	167	188	130	192	92	205	97	235	92	237	112	188	95	188	96	247	104	249	129
													190	170	190	127	194	95	207	98	237	97	239	107	190	96	190	97	249	101	251	133
													192	169	192	129	196	99	209	102	239	95	241	98	192	101	192	101	251	107	253	138
													194	171	194	131	198	93	211	100	241	95	243	95	194	102	194	99	253	97	255	128
													196	177	196	132	200	96	213	101	243	95	245	92	196	106	196	101	255	107	257	128
													198	172	198	131	202	98	215	102	245	96	247	102	198	100	198	106	257	102	259	124
													200	177	200	129	204	96	217	101	247	98	249	98	200	104	200	107	259	95	261	124
													202	178	202	122	206	93	219	98	249	97	251	98	202	107	202	109	261	91	263	121
													204	178	204	135	208	97	221	101	251	103	253	100	204	109	204	105	263	88	265	127
													206	175	206	125	210	97	223	102	253	98	255	110	206	103	206	106	265	91	267	130
													208	171	208	125	212	100	225	102	255	99	257	102	208	107	208	103	267	86	269	126
													210	164	210	127	214	101	227	107	257	103	259	102	210	105	210	111	269	85	271	125
													212	164	212	126	216	95	229	104	259	101	261	98	212	108	212	108	271	89	273	118
													214	169	214	123	218	99	231	104	261	103	263	96	214	104	214	113	273	92	275	121
													216	172	216	126	220	99	233	100	263	114	265	92	216	108	216	109	275	91	277	111
													218	170	218	124	222	96	235	102	265	116	267	98	218	110	218	117	277	90	279	117
													220	175	220	123	224	101	237	107	267	113	269	96	220	114	220	114	279	92	281	116
													222	170	222	124	226	98	239	95	269	113	271	95	222	113	222	120	281	91	283	118
													224	172	224	118	228	99	241	98	271	114	273	96	224	109	224	116	283	92	285	120
													226	175	226	124	230	103	243	102	273	118	275	98	226	108	226	123	285	92	287	115
													228	172	228	134	232	95	245	105	275	119	277	101	228	104	228	122	287	96	289	136
													230	163	230	122	234	98	247	101	277	117	279	104	230	103	230	123	289	99	291	126
													232	174	232	126	236	96	249	87	279	116	281	114	232	107	232	130	291	102	293	115
													234	172	234	123	238	92	251	105	281	116	283	117	234	96	234	125	293	103	295	108
													236	174	236	123	240	78	253	98	283	122	285	126	236	90	236	122	295	96	297	113
													238	179	238	125	242	82	255	88	285	125	287	122	238	93	238	126	297	100	299	117
													240	177	240	115	244	79	257	91	287	124	289	128	240	84	240	119	299	113	301	115
													242	177	242	125	246	81	259	92	289	126	291	126	242	86	242	119	301	97	303	125
													244	174	244	117	248	79	261	92	291	128	293	131	244	84	244	118	303	104	305	128
													246	171	246	113	250	79	263	95	293	124	295	137	246	84	246	121	305	104	307	125
													248	176	248	116	252	83	265	90	295	132	297	133	248	81	248	121	307	110	309	124
													250	180	250	120	254	85	267	85	297	130	299	133	250	86	250	121	309	111	311	127
													252	181	252	117	256	86	269	93	299	134	301	139	252	82	252	126	311	111	313	120
													254	174	254	125	258	92	271	86	301	132	303	149	254	86	254	129	313	105	315	130
													256	167	256	114	260	95	273	89	303	130	305	140	256	82	256	131	315	107	317	131
													258	172	258	123	262	96	275	85	305	129	307	152	258	83	258	134	317	110	319	130
													260	169	260	126	264	90	277	85	307	128	309	138	260	85	260	127	319	106	321	129
													262	167	262	127	266	87	279	79	309	130	311	143	262	86	262	131	321	106	323	130
													264	160	264	126	268	91	281	79	311	129	313	147	264	88	264	119	323	108	325	136
													266	164	266	132	270	90	283	78	313	131	315	146	266	89	266	125	325	119	327	130
													268	160	268	128	272	93	285	80	315	128	317	143	268	92	268	125	327	114	329	131
													270	162	270	130	274	90	287	80	317	127	319	139	270	94	270	118	329	111	331	134
													272	159	272	131	276	86	289	77	319	131	321	141	272	94	272	122	331	117	333	143
													274	165	274	128	278	90	291	82	321	126	323	139	274	98	274	117	333	114	335	133
													276	163	276	128	280	91	293	87	323	134	325	132	276	93	276	116	335	109	337	139
													278	166	278	129	282	95	295	94	325	127	327	138	278	95	278	116	337	110	339	136
													280	166	280	137	284	94	297	88	327	130	329	133	280	94	280	118	339	118	341	138
													282	171	282	135	286	97	299	90	329	126	331	124	282	92	282	120	341	100	343	143
													284	173	284	145	288	93	301	91	331	133	333	125	284	97	284	117	343	101	345	137
													286	170	286	142	290	97	303	93	333	130	335	135	286	99	286	105	345	96	347	144
													288	167	288	141	292	102	305	95	335	127	337	128	288	99	288	108	347	101	349	149
													290	162	290	147	294	106	307	92	337	120	339	123	290	101	290	109	349	101	351	145
													292	159	292	138	296	114	309	96	339	120	341	133	292	97	292	111	351	93	353	139
													294	160	294	148	298	95	311	94	341	127	343	129	294	101	294	114	353	98	355	133
													296	161	296	143	300	105	313	95	343	125	345	129	296	110	296	117	355	94	357	145
													298	162	298	138	302	98	315	97	345	122	347	130	298	104	298	119	357	93	359	148
													300	166	300	137	304	97	317	95	347	112	349	128	300	107	300	127	359	97	361	141
													302	163	302	132	306	101	319	95	349	99	351	137	302	108	302	132	361	81	363	146
													304	167	304	127	308	90	321	98	351	103	353	128	304	109	304	126	363	80	365	139
													306	169	306	131	310	96	323	106	353	115	355	134	306	111	306	128	365	85	367	140
													308	172	308	129	312	88	325	104	355	121	357	118	308	102	308	130	367	78	369	145
													310	169	310	129	314	95	327	106	357	116	359	123	310	107	310	135	369	85	371	131
													312	174	312	131	316	87	329	105	359	109	361	107	312	108	312	136	371	87	373	122
													314	175	314	133	318	91	331	105	361	107	363	107	314	114	314	134	373	89	375	128
													316	176	316	134	320	89	333	103	363	111	365	103	316	114	316	137	375	88	377	136
													318	175	318	138	322	93	335	105	365	114	367	95	318	109	318	134	377	104	379	129
													320	180	320	140	324	91	337	108	367	118	369	96	320	111	320	143	379	101	381	125
													322	182	322	143	326	99	339	109	369	112	371	113	322	108	322	134	381	109	383	129
													324	176	324	134	328	97	341	107	371	112	373	121	324	101	324	143	383	116	385	130
													326	186	326	124	330	97	343	100	373	113	375	126	326	98	326	142	385	112	387	128
													328	184	328	117	332	96	345	102	375	112	377	129	328	104	328	137	387	116	389	117
													330	184	330	123	334	94	347	106	377	114	379	124	330	104	330	139	389	122	391	123
													332	181	332	121	336	91	349	100	379	122	381	129	332	101	332	133	391	124	393	118
													334	180	334	113	338	96	351	96	381	119	383	125	334	106	334	141	393	130	395	124
													336	178	336	116	340	95	353	93	383	122	385	122	336	108	336	143	395	124	397	117
													338	174	338	118	342	99	355	98	385	116	387	123	338	105	338	150	397	126	399	107
													340	181	340	112	344	97	357	96	387	112	389	121	340	108	340	147	399	120	401	105
													342	177	342	112	346	102	359	101	389	119	391	124	342	103	342	146	401	116	403	95
													344	176	344	113	348	108	361	106	391	130	393	124	344	102	344	157	403	125	405	88
													346	172	346	126	350	100	363	95	393	123	395	128	346	100	346	153	405	116	407	99
													348	168	348	134	352	108	365	104	395	126	397	133	348	104	348	151	407	110	409	107
													350	174	350	142	354	105	367	105	397	136	399	127	350	98	350	148	409	115	411	113
													352	174	352	139	356	107	369	98	399	132	401	130	352	99	352	149	411	125	413	115
													354	175	354	148	358	109	371	103	401	133	403	126	354	107	354	157	413	120	415	114
													356	176	356	143	360	113	373	103	403	141	405	133	356	110	356	150	415	117	417	114
													358	170	358	146	362	112	375	100	405	136	407	136	358	108	358	146	417	106	419	122
													360	173	360	143	364	101	377	99	407	135	409	133	360	112	360	145	419	109	421	122
													362	176	362	133	366	107	379	99	409	131	411	138	362	115	362	150	421	121	423	124
													364	181	364	130	368	111	381	99	411	121	413	132	364	112	364	149	423	114	425	117
													366	180	366	130	370	110	383	103	413	116	415	141	366	113	366	142	425	112	427	125
													368	179	368	133	372	116	385	105	415	123	417	136	368	117	368	141	427	113	429	119
													370	180	370	134	374	118	387	107	417	119	419	138	370	115	370	130	429	102	431	117
													372	174	372	130	376	116	389	115	419	134	421	128	372	112	372	133	431	111	433	126
													374	175	374	132	378	121	391	114	421	127	423	127	374	109	374	115	433	102	435	120
													376	171	376	128	380	124	393	108	423	107	425	129	376	115	376	113	435	102	437	123
													378	172	378	129	382	120	395	109	425	115	427	137	378	125	378	115	437	100	439	127
													380	176	380	136	384	122	397	110	427	110	429	142	380	127	380	109	439	93	441	129
													382	178	382	132	386	120	399	114	429	106	431	140	382	126	382	121	441	97	443	125
													384	177	384	141	388	118	401	117	431	111	433	132	384	126	384	96	443	90	445	127
													386	172	386	141	390	119	403	120	433	118	435	124	386	121	386	105	445	93	447	130
													388	179	388	133	392	118	405	116	435	119	437	136	388	121	388	105	447	94	449	131
													390	178	390	128	394	121	407	123	437	112	439	134	390	126	390	99	449	91	451	132
													392	176	392	134	396	119	409	128	439	107	441	133	392	125	392	98	451	94	453	133
													394	179	394	133	398	117	411	126	441	105	443	119	394	119	394	99	453	86	455	142
													396	177	396	135	400	119	413	129	443	108	445	127	396	129	396	111	455	87	457	137
													398	172	398	141	402	114	415	128	445	118	447	111	398	123	398	107	457	94	459	145
													400	171	400	133	404	112	417	124	447	110	449	104	400	123	400	115	459	100	461	134
													402	171	402	130	406	116	419	128	449	110	451	113	402	130	402	119	461	97	463	133
													404	183	404	124	408	141	421	130	451	109	453	102	404	125	404	120	463	109	465	131
													406	174	406	122	410	118	423	123	453	106	455	99	406	127	406	123	465	111	467	132
													408	176	408	120	412	116	425	139	455	112	457	96	408	129	408	126	467	117	469	145
													410	174	410	133	414	109	427	138	457	124	459	83	410	122	410	132	469	122	471	155
													412	173	412	123	416	108	429	133	459	126	461	101	412	118	412	121	471	126	473	146
													414	169	414	124	418	99	431	133	461	124	463	92	414	106	414	119	473	129	475	144
													416	177	416	127	420	105	433	128	463	116	465	85	416	112	416	128	475	137	477	141
													418	180	418	121	422	107	435	128	465	103	467	84	418	114	418	119	477	138	479	131
													420	180	420	114	424	93	437	122	467	107	469	84	420	112	420	123	479	136	481	146
													422	179	422	119	426	98	439	117	469	110	471	78	422	112	422	122	481	147	483	143
													424	161	424	121	428	95	441	117	471	100	473	83	424	102	424	118	483	151	485	145
													426	166	426	119	430	98	443	113	473	109	475	104	426	105	426	116	485	155	487	135
													428	163	428	134	432	102	445	110	475	114	477	108	428	118	428	121	487	148	489	137
													430	163	430	135	434	107	447	107	477	113	479	102	430	115	430	114	489	149	491	130
													432	168	432	139	436	103	449	113	479	112	481	104	432	113	432	116	491	142	493	134
													434	171	434	138	438	100	451	113	481	120	483	103	434	111	434	126	493	144	495	128
													436	170	436	134	440	104	453	111	483	119	485	123	436	111	436	119	495	142	497	132
													438	171	438	132	442	107	455	117	485	118	487	124	438	111	438	106	497	146	499	128
													440	174	440	134	444	109	457	118	487	120	489	128	440	116	440	109	499	145	501	136
													442	176	442	136	446	104	459	118	489	118	491	129	442	117	442	112	501	145	503	146
													444	181	444	140	448	106	461	119	491	123	493	124	444	119	444	118	503	140	505	145
													446	185	446	144	450	107	463	118	493	116	495	125	446	113	446	111	505	143	507	143
													448	185	448	151	452	110	465	128	495	114	497	119	448	113	448	115	507	150	509	144
													450	181	450	156	454	108	467	132	497	120	499	110	450	124	450	117	509	150	511	150
													452	181	452	158	456	116	469	130	499	115	501	117	452	125	452	127	511	150	513	149
													454	170	454	159	458	118	471	126	501	109	503	118	454	130	454	123	513	149	515	152
													456	166	456	160	460	123	473	129	503	129	505	131	456	129	456	120	515	140	517	155
													458	157	458	157	462	127	475	126	505	125	507	128	458	125	458	115	517	137	519	158
													460	162	460	155	464	126	477	129	507	116	509	136	460	122	460	117	519	138	521	157
													462	168	462	151	466	124	479	126	509	116	511	137	462	117	462	122	521	135	523	158
													464	169	464	156	468	125	481	124	511	103	513	132	464	124	464	126	523	134	525	141
													466	172	466	157	470	130	483	120	513	106	515	131	466	123	466	122	525	126	527	155
													468	167	468	154	472	126	485	120	515	106	517	128	468	112	468	127	527	135	529	157
													470	169	470	148	474	129	487	118	517	91	519	127	470	116	470	126	529	133	531	162
													472	178	472	154	476	131	489	123	519	92	521	127	472	130	472	128	531	128	533	162
													474	166	474	151	478	129	491	119	521	101	523	133	474	134	474	128	533	148	535	152
													476	177	476	152	480	129	493	121	523	92	525	131	476	138	476	136	535	140	537	157
													478	178	478	158	482	130	495	127	525	97	527	126	478	136	478	116	537	140	539	158
													480	174	480	155	484	126	497	124	527	96	529	131	480	140	480	116	539	139	541	157
													482	180	482	208	486	132	499	116	529	110	531	130	482	135	482	124	541	146	543	153
													484	178	484	162	488	121	501	121	531	116	533	124	484	130	484	113	543	129	545	149
													486	184	486	149	490	123	503	125	533	113	535	123	486	129	486	113	545	140	547	167
													488	183	488	144	492	124	505	124	535	123	537	123	488	127	488	120	547	137	549	157
													490	186	490	138	494	115	507	123	537	113	539	120	490	118	490	127	549	139	551	153
													492	183	492	142	496	115	509	125	539	116	541	119	492	127	492	128	551	136	553	151
													494	185	494	146	498	110	511	127	541	121	543	118	494	122	494	131	553	109	555	157
													496	189	496	153	500	116	513	120	543	136	545	117	496	122	496	137	555	126	557	155
													498	187	498	153	502	107	515	113	545	129	547	114	498	120	498	139	557	124	559	159
													500	189	500	156	504	107	517	114	547	126	549	114	500	119	500	138	559	130	561	153
													502	187	502	151	506	95	519	123	549	135	551	110	502	114	502	137	561	120	563	157
													504	180	504	148	508	104	521	115	551	136	553	104	504	114	504	139	563	133	565	167
													506	182	506	152	510	81	523	114	553	131	555	102	506	107	506	132	565	136	567	170
													508	176	508	145	512	80	525	111	555	124	557	102	508	106	508	138	567	138	569	162
													510	175	510	151	514	77	527	105	557	116	559	105	510	107	510	135	569	145	571	166
													512	177	512	146	516	94	529	118	559	123	561	99	512	99	512	131	571	147	573	164
													514	178	514	140	518	90	531	105	561	122	563	111	514	103	514	133	573	148	575	169
													516	179	516	133	520	88	533	106	563	123	565	103	516	104	516	132	575	146	577	157
													518	182	518	132	522	87	535	117	565	107	567	110	518	102	518	130	577	147	579	146
													520	184	520	124	524	90	537	124	567	105	569	109	520	96	520	133	579	135	581	131
													522	187	522	124	526	92	539	113	569	115	571	116	522	96	522	145	581	143	583	140
													524	183	524	118	528	103	541	117	571	109	573	127	524	96	524	146	583	132	585	146
													526	186	526	124	530	103	543	119	573	116	575	127	526	97	526	142	585	148	587	141
													528	184	528	122	532	104	545	127	575	126	577	124	528	100	528	134	587	145	589	140
													530	189	530	126	534	105	547	130	577	122	579	139	530	100	530	142	589	152	591	154
													532	187	532	131	536	110	549	134	579	128	581	137	532	109	532	145	591	144	593	152
													534	181	534	128	538	111	551	139	581	130	583	131	534	113	534	143	593	137	595	145
													536	169	536	130	540	110	553	131	583	130	585	131	536	113	536	118	595	128	597	154
													538	163	538	129	542	113	555	136	585	125	587	118	538	114	538	114	597	133	599	145
													540	168	540	133	544	105	557	140	587	127	589	118	540	112	540	118	599	126	601	145
													542	171	542	136	546	115	559	131	589	127	591	115	542	136	542	129	601	147	603	160
													544	166	544	140	548	111	561	144	591	110	593	107	544	113	544	129	603	146	605	164
													546	167	546	138	550	115	563	143	593	114	595	111	546	114	546	116	605	139	607	151
													548	165	548	140	552	115	565	142	595	114	597	118	548	133	548	115	607	142	609	154
													550	167	550	135	554	104	567	145	597	122	599	114	550	106	550	111	609	141	611	164
													552	166	552	131	556	113	569	150	599	98	601	115	552	99	552	110	611	142	613	163
													554	168	554	132	558	114	571	143	601	97	603	121	554	107	554	110	613	150	615	154
													556	173	556	134	560	111	573	134	603	96	605	120	556	110	556	118	615	145	617	157
													558	173	558	135	562	113	575	139	605	101	607	132	558	111	558	114	617	141	619	144
													560	176	560	126	564	123	577	140	607	109	609	125	560	111	560	122	619	139	621	146
													562	176	562	133	566	124	579	141	609	97	611	126	562	116	562	126	621	142	623	146
													564	171	564	133	568	136	581	150	611	102	613	132	564	113	564	124	623	150	625	148
													566	180	566	133	570	128	583	143	613	107	615	126	566	113	566	118	625	147	627	145
													568	174	568	130	572	144	585	131	615	110	617	121	568	113	568	111	627	145	629	137
													570	184	570	132	574	136	587	137	617	111	619	136	570	135	570	118	629	145	631	148
													572	181	572	133	576	130	589	139	619	120	621	128	572	133	572	126	631	144	633	141
													574	177	574	131	578	124	591	135	621	119	623	125	574	124	574	141	633	139	635	152
													576	177	576	140	580	129	593	126	623	129	625	116	576	126	576	141	635	141	637	143
													578	179	578	136	582	131	595	125	625	129	627	117	578	133	578	154	637	147	639	140
													580	179	580	131	584	115	597	116	627	131	629	115	580	118	580	140	639	129	641	143
													582	179	582	130	586	131	599	116	629	137	631	114	582	123	582	143	641	134	643	136
													584	177	584	123	588	121	601	126	631	133	633	113	584	127	584	144	643	151	645	148
													586	175	586	133	590	124	603	117	633	138	635	116	586	122	586	150	645	147	647	151
													588	182	588	134	592	119	605	122	635	141	637	123	588	116	588	146	647	162	649	162
													590	173	590	133	594	111	607	112	637	136	639	114	590	130	590	149	649	164	651	159
													592	175	592	137	596	121	609	103	639	139	641	107	592	124	592	118	651	160	653	153
													594	172	594	135	598	124	611	101	641	134	643	108	594	132	594	128	653	168	655	157
													596	165	596	137	600	110	613	102	643	133	645	106	596	127	596	124	655	173	657	158
													598	164	598	138	602	113	615	100	645	115	647	107	598	127	598	120	657	186	659	155
													600	164	600	139	604	117	617	89	647	108	649	107	600	124	600	126	659	175	661	157
													602	167	602	145	606	118	619	87	649	103	651	112	602	123	602	130	661	162	663	156
													604	172	604	151	608	119	621	96	651	106	653	101	604	116	604	137	663	166	665	161
													606	172	606	140	610	116	623	93	653	114	655	97	606	118	606	139	665	157	667	154
													608	165	608	144	612	121	625	106	655	119	657	99	608	106	608	135	667	139	669	155
													610	154	610	146	614	121	627	100	657	124	659	96	610	106	610	126	669	134	671	161
													612	167	612	133	616	123	629	107	659	130	661	98	612	121	612	140	671	132	673	156
													614	175	614	144	618	124	631	111	661	131	663	108	614	112	614	130	673	138	675	153
													616	174	616	147	620	125	633	113	663	127	665	116	616	109	616	124	675	138	677	151
													618	176	618	143	622	121	635	115	665	128	667	113	618	105	618	132	677	150	679	158
													620	168	620	141	624	127	637	118	667	133	669	116	620	109	620	126	679	151	681	156
													622	161	622	146	626	133	639	124	669	132	671	119	622	105	622	129	681	156	683	164
													624	148	624	138	628	136	641	132	671	131	673	124	624	100	624	124	683	166	685	162
													626	140	626	144	630	130	643	134	673	131	675	120	626	96	626	147	685	155	687	168
													628	142	628	142	632	132	645	127	675	135	677	114	628	93	628	134	687	173	689	176
													630	171	630	146	634	130	647	122	677	134	679	107	630	105	630	132	689	179	691	181
													632	155	632	147	636	137	649	118	679	131	681	106	632	106	632	134	691	179	693	183
													634	146	634	155	638	136	651	116	681	129	683	112	634	107	634	129	693	184	695	187
													636	148	636	152	640	148	653	122	683	132	685	107	636	102	636	126	695	183	697	182
													638	142	638	150	642	140	655	112	685	132	687	111	638	116	638	123	697	190	699	170
													640	140	640	149	644	141	657	110	687	134	689	117	640	107	640	127	699	180	701	184
													642	138	642	142	646	146	659	117	689	139	691	112	642	109	642	125	701	181	703	178
													644	152	644	137	648	132	661	112	691	139	693	115	644	115	644	123	703	180	705	173
													646	154	646	131	650	121	663	107	693	137	695	109	646	119	646	135	705	180	707	175
													648	152	648	130	652	124	665	115	695	141	697	109	648	127	648	139	707	180	709	170
													650	150	650	131	654	136	667	128	697	131	699	104	650	123	650	122	709	182	711	168
													652	152	652	122	656	132	669	126	699	124	701	103	652	117	652	113	711	174	713	157
													654	152	654	128	658	130	671	123	701	124	703	109	654	115	654	125	713	184	715	158
													656	151	656	134	660	122	673	129	703	118	705	102	656	113	656	122	715	161	717	156
													658	152	658	123	662	122	675	119	705	111	707	109	658	102	658	129	717	167	719	155
													660	154	660	134	664	120	677	129	707	116	709	108	660	105	660	130	719	153	721	157
													662	153	662	132	666	122	679	133	709	116	711	113	662	102	662	134	721	155	723	154
													664	150	664	129	668	126	681	131	711	115	713	108	664	105	664	135	723	155	725	172
													666	147	666	118	670	113	683	129	713	114	715	111	666	102	666	149	725	147	727	177
													668	152	668	131	672	119	685	124	715	121	717	105	668	105	668	135	727	143	729	163
													670	149	670	133	674	115	687	127	717	120	719	96	670	112	670	140	729	152	731	168
													672	151	672	128	676	113	689	121	719	121	721	102	672	108	672	148	731	165	733	173
													674	153	674	130	678	114	691	131	721	121	723	89	674	105	674	139	733	158	735	178
													676	150	676	124	680	107	693	139	723	123	725	90	676	104	676	149	735	164	737	180
													678	141	678	195	682	116	695	131	725	123	727	92	678	100	678	155	737	169	739	186
													680	150	680	172	684	118	697	127	727	131	729	89	680	113	680	160	739	170	741	183
													682	152	682	147	686	122	699	134	729	130	731	82	682	109	682	151	741	169	743	177
													684	148	684	145	688	125	701	119	731	137	733	79	684	112	684	148	743	169	745	176
													686	172	686	135	690	123	703	124	733	125	735	74	686	109	686	135	745	192	747	166
													688	143	688	126	692	104	705	127	735	114	737	61	688	107	688	136	747	192	749	166
													690	151	690	129	694	104	707	121	737	110	739	68	690	106	690	131	749	172	751	170
													692	147	692	124	696	110	709	125	739	106	741	68	692	112	692	133	751	170	753	158
													694	154	694	125	698	113	711	117	741	106	743	70	694	108	694	130	753	154	755	153
													696	156	696	139	700	112	713	104	743	111	745	71	696	107	696	137	755	142	757	148
													698	157	698	138	702	111	715	111	745	107	747	72	698	106	698	133	757	148	759	147
													700	158	700	151	704	112	717	108	747	109	749	80	700	107	700	136	759	161	761	148
													702	154	702	147	706	114	719	118	749	106	751	84	702	106	702	128	761	190	763	164
													704	155	704	158	708	108	721	117	751	114	753	103	704	111	704	152	763	165	765	155
													706	157	706	159	710	112	723	121	753	110	755	117	706	105	706	144	765	164	767	152
													708	162	708	159	712	119	725	118	755	115	757	122	708	105	708	148	767	172	769	145
													710	159	710	149	714	122	727	126	757	122	759	124	710	108	710	153	769	174	771	139
													712	167	712	151	716	126	729	119	759	134	761	120	712	113	712	154	771	169	773	145
													714	167	714	151	718	131	731	125	761	116	763	110	714	112	714	167	773	170	775	142
													716	162	716	149	720	130	733	122	763	107	765	102	716	113	716	157	775	171	777	141
													718	153	718	149	722	140	735	121	765	114	767	89	718	120	718	156	777	159	779	142
													720	140	720	151	724	143	737	122	767	116	769	81	720	124	720	141	779	161	781	146
													722	136	722	146	726	149	739	114	769	116	771	72	722	133	722	147	781	156	783	150
													724	128	724	145	728	149	741	108	771	120	773	69	724	130	724	145	783	157	785	153
													726	131	726	150	730	140	743	103	773	113	775	68	726	132	726	142	785	149	787	181
													728	128	728	147	732	134	745	104	775	117	777	68	728	132	728	142	787	141	789	141
													730	132	730	153	734	120	747	106	777	109	779	67	730	120	730	132	789	137	791	160
													732	133	732	163	736	110	749	107	779	101	781	71	732	120	732	137	791	129	793	151
													734	133	734	170	738	113	751	111	781	102	783	64	734	122	734	130	793	128	795	165
													736	128	736	170	740	114	753	109	783	91	785	61	736	122	736	125	795	117	797	153
													738	136	738	176	742	113	755	116	785	95	787	63	738	115	738	132	797	136	799	151
													740	140	740	175	744	119	757	108	787	99	789	70	740	109	740	136	799	121	801	142
													742	142	742	167	746	119	759	108	789	89	791	64	742	91	742	120	801	116	803	133
													744	140	744	162	748	117	761	112	791	96	793	76	744	106	744	127	803	107	805	123
													746	153	746	151	750	124	763	106	793	96	795	74	746	105	746	122	805	115	807	120
													748	149	748	134	752	133	765	117	795	89	797	77	748	107	748	116	807	115	809	124
													750	151	750	136	754	132	767	107	797	89	799	75	750	107	750	116	809	117	811	132
													752	159	752	131	756	135	769	116	799	85	801	72	752	118	752	118	811	110	813	128
													754	153	754	124	758	128	771	107	801	95	803	73	754	119	754	121	813	120	815	137
													756	155	756	125	760	137	773	107	803	93	805	69	756	119	756	109	815	114	817	133
													758	145	758	119	762	133	775	112	805	97	807	68	758	115	758	104	817	113	819	138
													760	148	760	120	764	147	777	109	807	98	809	74	760	119	760	114	819	106	821	134
													762	147	762	131	766	140	779	98	809	96	811	68	762	123	762	120	821	103	823	153
													764	147	764	128	768	145	781	106	811	96	813	66	764	121	764	114	823	112	825	142
													766	154	766	126	770	127	783	103	813	100	815	62	766	122	766	124	825	122	827	153
													768	157	768	125	772	131	785	98	815	101	817	68	768	122	768	128	827	118	829	145
													770	156	770	123	774	129	787	98	817	101	819	60	770	124	770	128	829	126	831	150
													772	155	772	125	776	126	789	91	819	100	821	67	772	108	772	114	831	121	833	151
													774	156	774	125	778	113	791	98	821	100	823	64	774	109	774	135	833	127	835	144
													776	155	776	125	780	123	793	98	823	106	825	71	776	114	776	141	835	129	837	128
													778	160	778	121	782	109	795	95	825	101	827	71	778	116	778	161	837	129	839	134
													780	155	780	124	784	101	797	99	827	103	829	71	780	111	780	148	839	132	841	136
													782	151	782	132	786	104	799	100	829	102	831	72	782	118	782	140	841	138	843	116
													784	153	784	130	788	111	801	106	831	102	833	74	784	113	784	118	843	140	845	128
													786	145	786	122	790	116	803	98	833	103	835	76	786	124	786	126	845	152	847	103
													788	144	788	121	792	119	805	98	835	106	837	77	788	111	788	123	847	158	849	117
													790	138	790	123	794	117	807	98	837	108	839	73	790	120	790	120	849	173	851	116
													792	135	792	125	796	122	809	103	839	103	841	76	792	115	792	124	851	181	853	132
													794	140	794	126	798	111	811	111	841	101	843	85	794	111	794	128	853	185	855	138
													796	146	796	113	800	113	813	112	843	105	845	80	796	109	796	136	855	185	857	130
													798	154	798	120	802	116	815	114	845	102	847	79	798	101	798	125	857	168	859	122
													800	166	800	123	804	115	817	110	847	102	849	78	800	94	800	130	859	143	861	143
													802	176	802	117	806	117	819	121	849	101	851	79	802	100	802	133	861	127	863	114
													804	181	804	115	808	135	821	139	851	102	853	79	804	99	804	124	863	113	865	125
													806	181	806	116	810	146	823	148	853	109	855	84	806	99	806	126	865	107	867	124
													808	177	808	113	812	131	825	145	855	110	857	80	808	100	808	91	867	112	869	129
													810	165	810	113	814	165	827	149	857	117	859	82	810	100	810	68	869	116	871	120
													812	156	812	109	816	167	829	138	859	122	861	79	812	99			871	100	873	144
													814	129	814	106	818	174	831	104	861	124	863	77	814	109			873	111	875	140
													816	125	816	96	820	165	833	100	863	122	865	76	816	109			875	112	877	153
													818	118	818	101	822	151	835	108	865	121	867	75	818	110			877	114	879	136
													820	124	820	105	824	130	837	110	867	121	869	78	820	115			879	118	881	145
													822	118	822	108	826	115	839	104	869	121	871	81	822	125			881	119	883	143
													824	122	824	116	828	105	841	95	871	114	873	82	824	133			883	112	885	136
													826	123	826	114	830	97	843	96	873	113	875	93	826	137			885	113	887	126
													828	135	828	112	832	101	845	104	875	111	877	96	828	110			887	109	889	136
													830	129	830	111	834	100	847	104	877	107	879	99	830	89			889	107	891	128
													832	123	832	107	836	99	849	106	879	105	881	101	832	88			891	109	893	127
													834	122	834	101	838	100	851	90	881	100	883	98	834	95			893	110	895	141
													836	132	836	96	840	105	853	81	883	95	885	99	836	105			895	107	897	146
													838	134	838	97	842	103	855	89	885	93	887	93	838	107			897	109	899	143
													840	137	840	102	844	103	857	83	887	93	889	89	840	102			899	106	901	132
													842	138	842	108	846	113	859	86	889	93	891	86	842	99			901	111	903	133
													844	130	844	104	848	114	861	94	891	89	893	83	844	95			903	108	905	138
													846	117	846	114	850	121	863	90	893	86	895	74	846	92			905	109	907	134
													848	111	848	111	852	119	865	99	895	83	897	70	848	103			907	107	909	143
													850	118	850	130	854	114	867	99	897	83	899	71	850	101			909	112	911	154
													852	118	852	171	856	117	869	103	899	84	901	65	852	93			911	112	913	161
													854	121	854	122	858	118	871	103	901	79	903	66	854	105			913	116	915	162
													856	122	856	110	860	117	873	94	903	78	905	62	856	102			915	112	917	174
													858	121	858	114	862	121	875	85	905	77			858	103			917	113	919	177
													860	121	860	107	864	119	877	92	907	73			860	102			919	117	921	185
													862	114	862	112	866	117	879	88	909	71			862	107			921	116	923	194
													864	109	864	112	868	116	881	103	911	71			864	108			923	110	925	193
													866	106	866	109	870	121	883	105	913	73			866	116			925	120	927	201
													868	107	868	102	872	124	885	110	915	70			868	116			927	113	929	202
													870	115	870	104	874	123	887	106	917	70			870	110			929	112	931	201
													872	114	872	100	876	119	889	94	919	71			872	122			931	111	933	207
													874	112	874	97	878	115	891	106	921	73			874	106			933	115	935	204
													876	115	876	99	880	119	893	96	923	74			876	107			935	115	937	188
													878	112	878	88	882	118	895	92	925	73			878	105			937	123
													880	103	880	86	884	123	897	95	927	73			880	109			939	124
													882	102	882	84	886	117	899	108	929	73			882	99
													884	100	884	83	888	118	901	101	931	71			884	105
													886	101	886	88	890	119	903	99	933	72			886	102
													888	99	888	92	892	117	905	108	935	70			888	97
													890	102	890	89	894	113	907	104	937	71			890	103
													892	98	892	93	896	113	909	107	939	72			892	96
													894	99	894	94	898	109	911	105	941	73			894	98
													896	98	896	92	900	112	913	113	943	74			896	100
													898	100	898	92	902	111	915	112	945	73			898	86
													900	100	900	95	904	114	917	111	947	72			900	88
													902	98	902	93	906	112	919	118	949	71			902	81
													904	95	904	94	908	105	921	115	951	74			904	75
													906	96	906	90	910	110	923	111					906	71
													908	93	908	83	912	105	925	115					908	65
													910	93	910	100	914	102	927	111					910	70
													912	93	912	115	916	101	929	115					912	75
													914	91	914	99	918	97	931	111					914	80
													916	90	916	94	920	98	933	112					916	81
													918	89	918	95	922	103	935	111					918	96
													920	86	920	94	924	97	937	114					920	97
															922	91	926	102	939	109					922	103
															924	93	928	107	941	110					924	96
															926	91	930	105	943	107					926	95
															928	90	932	104	945	109					928	97
															930	93	934	103	947	103					930	96
															932	89	936	100	949	102					932	100
															934	95	938	97	951	106					934	106
															936	93	940	98	953	103					936	119
															938	94	942	96	955	103					938	136
															940	91	944	99	957	100					940	140
															942	93	946	96	959	99					942	142
															944	95	948	95	961	99					944	141
															946	94	950	98	963	100					946	133
															948	93	952	94	965	101					948	125
															950	92	954	96	967	98					950	89
															952	92	956	96	969	98					952	89
															954	93	958	99	971	97					954	74
															956	95	960	94	973	97					956	77
															958	93	962	93	975	100					958	87
															960	95	964	93	977	98					960	87
															962	93	966	92							962	99
															964	92	968	93							964	88
															966	91	970	95							966	96
															968	96	972	95							968	90
															970	95	974	98							970	96
															972	93	976	97							972	86
															974	94	978	93							974	91
															976	95	980	95							976	94
															978	95	982	92							978	98
															980	93	984	86							980	101
															982	94	986	87							982	102
															984	94	988	88							984	109
															986	94	990	87							986	108
															988	91	992	81							988	100
															990	93	994	80							990	91
															992	90									992	98
															994	91									994	104
															996	96									996	99

## Sheet: Rep.source data-ptr3∆
													Time	Cell.1	Time	Cell.2	Time	Cell.3	Time	Cell.4	Time	Cell.5	Time	Cell.6	Time	Cell.7	Time	Cell.8	Time	Cell.9	Time	Cell.10
													0	61	0	85	3	51	10	86	0	94	0	113	0	61	0	110	0	77	0	58
													2	61	2	92	5	55	12	79	2	99	2	122	2	67	2	117	2	87	2	56
													4	64	4	94	7	48	14	79	4	108	4	127	4	68	4	122	4	85	4	64
													6	67	6	94	9	50	16	79	6	105	6	130	6	74	6	123	6	87	6	64
													8	70	8	96	11	50	18	70	8	106	8	124	8	77	8	126	8	91	8	66
													10	73	10	95	13	49	20	74	10	111	10	133	10	76	10	121	10	93	10	68
													12	72	12	91	15	51	22	69	12	111	12	125	12	80	12	129	12	94	12	70
													14	74	14	90	17	52	24	68	14	112	14	127	14	86	14	126	14	96	14	69
													16	80	16	85	19	50	26	65	16	112	16	123	16	81	16	126	16	94	16	70
													18	81	18	85	21	53	28	64	18	109	18	130	18	85	18	120	18	91	18	69
													20	81	20	88	23	54	30	61	20	112	20	126	20	78	20	117	20	88	20	70
													22	87	22	89	25	49	32	55	22	112	22	127	22	85	22	116	22	92	22	75
													24	83	24	90	27	55	34	60	24	115	24	129	24	91	24	122	24	89	24	74
													26	83	26	85	29	52	36	66	26	116	26	132	26	86	26	125	26	83	26	75
													28	84	28	82	31	49	38	61	28	115	28	119	28	89	28	122	28	85	28	75
													30	88	30	80	33	56	40	56	30	114	30	129	30	86	30	123	30	85	30	77
													32	93	32	86	35	57	42	55	32	111	32	129	32	85	32	128	32	86	32	79
													34	82	34	86	37	60	44	60	34	114	34	131	34	81	34	124	34	84	34	75
													36	84	36	78	39	56	46	61	36	117	36	125	36	81	36	133	36	85	36	77
													38	93	38	76	41	55	48	60	38	112	38	122	38	84	38	131	38	92	38	74
													40	83	40	77	43	52	50	66	40	116	40	128	40	82	40	127	40	88	40	75
													42	89	42	75	45	53	52	60	42	115	42	125	42	82	42	128	42	92	42	74
													44	90	44	80	47	59	54	67	44	112	44	139	44	84	44	130	44	102	44	72
													46	101	46	79	49	56	56	71	46	115	46	136	46	83	46	130	46	100	46	75
													48	93	48	82	51	58	58	70	48	119	48	140	48	85	48	131	48	98	48	78
													50	94	50	84	53	60	60	61	50	113	50	140	50	88	50	128	50	96	50	75
													52	94	52	76	55	58	62	62	52	118	52	135	52	91	52	131	52	95	52	76
													54	96	54	101	57	58	64	71	54	120	54	134	54	86	54	131	54	104	54	79
													56	99	56	83	59	63	66	72	56	114	56	139	56	91	56	128	56	99	56	79
													58	97	58	78	61	63	68	70	58	112	58	146	58	90	58	142	58	105	58	79
													60	98	60	77	63	60	70	74	60	110	60	147	60	88	60	141	60	96	60	79
													62	94	62	74	65	62	72	71	62	115	62	161	62	104	62	140	62	101	62	82
													64	92	64	69	67	63	74	77	64	118	64	160	64	93	64	134	64	98	64	79
													66	95	66	71	69	63	76	82	66	118	66	162	66	96	66	140	66	98	66	81
													68	92	68	71	71	59	78	77	68	106	68	151	68	99	68	143	68	106	68	81
													70	95	70	76	73	59	80	72	70	121	70	159	70	101	70	142	70	91	70	80
													72	95	72	77	75	59	82	73	72	120	72	152	72	98	72	142	72	93	72	80
													74	91	74	73	77	64	84	72	74	115	74	153	74	101	74	152	74	99	74	81
													76	91	76	78	79	61	86	81	76	116	76	156	76	106	76	157	76	102	76	84
													78	91	78	77	81	73	88	85	78	119	78	163	78	106	78	150	78	102	78	82
													80	90	80	76	83	76	90	84	80	123	80	154	80	109	80	150	80	98	80	82
													82	92	82	76	85	67	92	82	82	120	82	156	82	110	82	145	82	104	82	82
													84	97	84	80	87	71	94	83	84	122	84	156	84	109	84	138	84	106	84	88
													86	103	86	87	89	73	96	82	86	122	86	149	86	110	86	137	86	101	86	86
													88	98	88	81	91	73	98	79	88	123	88	146	88	114	88	165	88	110	88	85
													90	100	90	87	93	68	100	80	90	116	90	147	90	110	90	156	90	105	90	84
													92	101	92	89	95	66	102	87	92	124	92	141	92	108	92	146	92	112	92	93
													94	108	94	79	97	73	104	77	94	124	94	158	94	111	94	151	94	103	94	91
													96	107	96	90	99	74	106	86	96	130	96	160	96	115	96	159	96	102	96	92
													98	103	98	84	101	65	108	84	98	129	98	146	98	113	98	136	98	100	98	92
													100	108	100	93	103	60	110	81	100	136	100	150	100	111	100	142	100	98	100	95
													102	107	102	94	105	66	112	83	102	126	102	154	102	105	102	150	102	104	102	93
													104	105	104	94	107	61	114	78	104	131	104	148	104	111	104	142	104	85	104	88
													106	99	106	95	109	58	116	80	106	124	106	152	106	118	106	129	106	94	106	91
													108	99	108	95	111	54	118	72	108	126	108	143	108	125	108	139	108	83	108	94
													110	102	110	95	113	57	120	74	110	131	110	138	110	117	110	133	110	72	110	97
													112	104	112	92	115	69	122	73	112	131	112	136	112	109	112	134	112	68	112	99
													114	104	114	95	117	68	124	74	114	122	114	139	114	124	114	137	114	83	114	99
													116	108	116	93	119	69	126	74	116	122	116	126	116	124	116	135	116	78	116	100
													118	103	118	91	121	77	128	75	118	121	118	128	118	123	118	127	118	74	118	100
													120	100	120	94	123	73	130	82	120	121	120	123	120	121	120	123	120	78	120	98
													122	104	122	86	125	82	132	85	122	127	122	127	122	128	122	134	122	94	122	102
													124	106	124	89	127	83	134	83	124	114	124	128	124	128	124	113	124	89	124	101
													126	109	126	87	129	84	136	90	126	130	126	128	126	122	126	125	126	81	126	103
													128	112	128	83	131	85	138	90	128	126	128	124	128	121	128	125	128	87	128	105
													130	114	130	78	133	91	140	87	130	120	130	130	130	128	130	128	130	89	130	107
													132	115	132	75	135	89	142	93	132	129	132	132	132	134	132	122	132	90	132	105
													134	117	134	81	137	94	144	99	134	126	134	133	134	129	134	126	134	100	134	101
													136	121	136	73	139	94	146	96	136	124	136	130	136	122	136	138	136	85	136	104
													138	118	138	71	141	97	148	93	138	127	138	131	138	117	138	134	138	97	138	105
													140	128	140	77	143	96	150	93	140	130	140	138	140	120	140	135	140	88	140	101
													142	129	142	67	145	97	152	103	142	122	142	137	142	110	142	131	142	95	142	106
													144	132	144	66	147	103	154	101	144	118	144	137	144	109	144	135	144	100	144	108
													146	129	146	72	149	102	156	104	146	123	146	134	146	100	146	145	146	97	146	106
													148	126	148	70	151	104	158	107	148	120	148	143	148	96	148	144	148	97	148	108
													150	127	150	72	153	107	160	102	150	124	150	147	150	97	150	144	150	102	150	108
													152	127	152	72	155	108	162	99	152	125	152	159	152	91	152	141	152	98	152	103
													154	130	154	80	157	108	164	109	154	122	154	154	154	95	154	141	154	103	154	105
													156	120	156	75	159	110	166	99	156	120	156	156	156	84	156	147	156	106	156	113
													158	122	158	79	161	109	168	107	158	119	158	168	158	89	158	148	158	106	158	108
													160	119	160	81	163	103	170	111	160	117	160	174	160	89	160	145	160	98	160	109
													162	122	162	85	165	115	172	108	162	112	162	163	162	98	162	143	162	89	162	106
													164	130	164	81	167	109	174	128	164	123	164	169	164	93	164	145	164	91	164	105
													166	132	166	81	169	106	176	112	166	120	166	182	166	89	166	168	166	93	166	106
													168	143	168	84	171	103	178	120	168	124	168	184	168	87	168	154	168	95	168	107
													170	146	170	79	173	113	180	123	170	120	170	187	170	83	170	161	170	93	170	102
													172	146	172	76	175	108	182	123	172	120	172	180	172	101	172	160	172	94	172	107
													174	154	174	81	177	107	184	125	174	136	174	189	174	102	174	171	174	100	174	114
													176	135	176	83	179	106	186	127	176	134	176	169	176	99	176	160	176	101	176	104
													178	140	178	78	181	111	188	132	178	130	178	188	178	102	178	161	178	95	178	105
													180	133	180	72	183	107	190	133	180	134	180	173	180	100	180	153	180	100	180	103
													182	145	182	77	185	106	192	131	182	128	182	172	182	96	182	165	182	112	182	104
													184	140	184	82	187	110	194	129	184	136	184	171	184	101	184	168	184	111	184	105
													186	144	186	76	189	107	196	129	186	158	186	175	186	104	186	173	186	103	186	110
													188	145	188	78	191	107	198	128	188	150	188	169	188	101	188	176	188	107	188	99
													190	151	190	76	193	111	200	125	190	146	190	169	190	96	190	180	190	110	190	104
													192	144	192	78	195	112	202	129	192	152	192	162	192	98	192	184	192	117	192	101
													194	148	194	77	197	115	204	135	194	149	194	181	194	103	194	179	194	108	194	99
													196	145	196	82	199	114	206	124	196	150	196	191	196	109	196	182	196	119	196	99
													198	140	198	84	201	104	208	110	198	153	198	181	198	115	198	175	198	126	198	96
													200	141	200	87	203	109	210	114	200	156	200	182	200	114	200	155	200	115	200	95
													202	141	202	86	205	108	212	111	202	149	202	185	202	134	202	167	202	119	202	96
													204	132	204	92	207	102	214	110	204	150	204	165	204	127	204	165	204	117	204	91
													206	136	206	88	209	104	216	105	206	145	206	182	206	118	206	162	206	115	206	87
													208	127	208	88	211	108	218	107	208	142	208	170	208	119	208	156	208	114	208	83
													210	127	210	83	213	108	220	108	210	133	210	177	210	123	210	151	210	106	210	84
													212	127	212	85	215	111	222	101	212	130	212	165	212	126	212	140	212	101	212	76
													214	128	214	85	217	109	224	105	214	128	214	155	214	121	214	148	214	96	214	79
													216	124	216	84	219	115	226	95	216	136	216	144	216	119	216	134	216	92	216	75
													218	122	218	84	221	116	228	91	218	130	218	124	218	124	218	136	218	85	218	77
													220	115	220	83	223	118	230	99	220	136	220	143	220	114	220	127	220	80	220	81
													222	107	222	83	225	117	232	91	222	135	222	145	222	116	222	132	222	79	222	88
													224	107	224	82	227	117	234	88	224	139	224	128	224	115	224	126	224	83	224	86
													226	114	226	86	229	121	236	83	226	138	226	138	226	118	226	124	226	90	226	90
													228	116	228	105	231	128	238	75	228	144	228	136	228	125	228	102	228	92	228	89
													230	119	230	77	233	126	240	84	230	144	230	139	230	110	230	107	230	96	230	95
													232	120	232	84	235	126	242	86	232	145	232	134	232	117	232	112	232	90	232	95
													234	117	234	77	237	128	244	84	234	142	234	138	234	116	234	107	234	94	234	98
													236	123	236	78	239	127	246	94	236	147	236	120	236	119	236	111	236	100	236	93
													238	124	238	78	241	127	248	92	238	148	238	133	238	117	238	118	238	100	238	92
													240	129	240	78	243	128	250	92	240	147	240	132	240	115	240	110	240	99	240	97
													242	126	242	76	245	134	252	102	242	152	242	100	242	103	242	119	242	100	242	98
													244	118	244	111	247	131	254	104	244	152	244	103	244	120	244	136	244	103	244	98
													246	118	246	95	249	137	256	109	246	141	246	108	246	115	246	127	246	103	246	95
													248	124	248	91	251	136	258	108	248	150	248	108	248	114	248	139	248	101	248	92
													250	123	250	84	253	142	260	110	250	148	250	110	250	108	250	137	250	99	250	94
													252	127	252	90	255	139	262	104	252	150	252	110	252	102	252	130	252	103	252	101
													254	130	254	92	257	137	264	108	254	144	254	110	254	104	254	135	254	105	254	107
													256	130	256	89	259	137	266	115	256	146	256	115	256	97	256	130	256	103	256	109
													258	132	258	93	261	136	268	106	258	146	258	125	258	100	258	118	258	110	258	92
													260	133	260	92	263	133	270	117	260	145	260	128	260	103	260	118	260	111	260	103
													262	138	262	91	265	144	272	111	262	146	262	132	262	99	262	115	262	106	262	106
													264	136	264	93	267	143	274	111	264	133	264	128	264	101	264	131	264	117	264	105
													266	134	266	88	269	139	276	105	266	133	266	135	266	108	266	124	266	112	266	103
													268	132	268	90	271	140	278	99	268	134	268	137	268	116	268	124	268	113	268	105
													270	136	270	91	273	145	280	109	270	134	270	137	270	112	270	131	270	113	270	104
													272	136	272	95	275	149	282	109	272	136	272	140	272	107	272	127	272	115	272	105
													274	145	274	93	277	147	284	109	274	133	274	138	274	110	274	182	274	133	274	103
													276	139	276	96	279	144	286	117	276	139	276	136	276	106	276	169	276	126	276	103
													278	144	278	89	281	142	288	126	278	143	278	138	278	111	278	161	278	128	278	105
													280	144	280	93	283	140	290	128	280	141	280	133	280	109	280	170	280	133	280	105
													282	145	282	86	285	137	292	127	282	137	282	143	282	110	282	165	282	127	282	104
													284	155	284	88	287	138	294	131	284	145	284	141	284	108	284	159	284	125	284	104
													286	150	286	92	289	142	296	120	286	149	286	139	286	108	286	152	286	125	286	104
													288	152	288	71	291	140	298	119	288	151	288	132	288	121	288	152	288	131	288	101
													290	147	290	69	293	145	300	106	290	147	290	134	290	103	290	154	290	121	290	104
													292	149	292	73	295	139	302	110	292	147	292	129	292	103	292	129	292	124	292	111
													294	149	294	76	297	142	304	102	294	150	294	119	294	113	294	126	294	124	294	106
													296	154	296	84	299	138	306	123	296	146	296	106	296	103	296	128	296	128	296	106
													298	150	298	90	301	140	308	122	298	136	298	100	298	103	298	138	298	126	298	99
													300	153	300	82	303	141	310	116	300	138	300	117	300	106	300	120	300	123	300	99
													302	156	302	85	305	143	312	106	302	136	302	114	302	110	302	110	302	120	302	101
													304	151	304	88	307	135	314	105	304	135	304	117	304	109	304	113	304	119	304	102
													306	161	306	93	309	134	316	89	306	140	306	114	306	115	306	120	306	113	306	93
													308	156	308	86	311	135	318	112	308	141	308	117	308	117	308	108	308	115	308	95
													310	160	310	88	313	139	320	124	310	138	310	108	310	114	310	110	310	110	310	88
													312	152	312	88	315	127	322	114	312	138	312	111	312	116	312	111	312	115	312	90
													314	159	314	87	317	123	324	128	314	141	314	106	314	123	314	107	314	109	314	91
													316	162	316	88	319	126	326	128	316	143	316	106	316	128	316	110	316	117	316	88
													318	159	318	84	321	125	328	135	318	142	318	94	318	132	318	99	318	109	318	85
													320	155	320	82	323	133	330	135	320	141	320	102	320	122	320	114	320	113	320	91
													322	151	322	84	325	133	332	109	322	143	322	92	322	133	322	99	322	112	322	85
													324	152	324	75	327	143	334	99	324	141	324	90	324	146	324	107	324	102	324	87
													326	147	326	79	329	136	336	101	326	163	326	99	326	119	326	101	326	106	326	85
													328	149	328	80	331	146	338	101	328	135	328	106	328	121	328	101	328	109	328	90
													330	142	330	82	333	148	340	110	330	133	330	103	330	136	330	107	330	106	330	86
													332	147	332	74	335	150	342	113	332	145	332	105	332	131	332	101	332	113	332	89
													334	149	334	84	337	150	344	107	334	143	334	105	334	132	334	120	334	106	334	87
													336	151	336	86	339	156	346	102	336	142	336	111	336	135	336	109	336	115	336	93
													338	150	338	81	341	155	348	108	338	144	338	115	338	131	338	98	338	114	338	93
													340	150	340	88	343	157	350	110	340	142	340	118	340	145	340	110	340	112	340	96
													342	148	342	83	345	150	352	115	342	166	342	122	342	154	342	101	342	118	342	101
													344	146	344	78	347	151	354	115	344	143	344	119	344	153	344	100	344	121	344	97
													346	149	346	73	349	150	356	118	346	137	346	103	346	157	346	95	346	117	346	104
													348	143	348	75	351	150	358	127	348	145	348	108	348	147	348	102	348	117	348	102
													350	143	350	78	353	150	360	120	350	143	350	96	350	162	350	102	350	120	350	106
													352	145	352	87	355	152	362	123	352	135	352	98	352	148	352	113	352	120	352	106
													354	145	354	84	357	146	364	121	354	132	354	112	354	167	354	124	354	130	354	105
													356	145	356	83	359	154	366	119	356	140	356	126	356	155	356	128	356	112	356	110
													358	142	358	89	361	153	368	131	358	147	358	133	358	160	358	121	358	109	358	113
													360	149	360	93	363	156	370	134	360	131	360	131	360	148	360	114	360	121	360	107
													362	147	362	98	365	156	372	127	362	134	362	134	362	150	362	110	362	116	362	111
													364	148	364	99	367	153	374	135	364	136	364	130	364	153	364	115	364	119	364	114
													366	147	366	101	369	150	376	126	366	137	366	129	366	149	366	112	366	104	366	113
													368	152	368	105	371	148	378	133	368	143	368	128	368	145	368	127	368	117	368	116
													370	153	370	94	373	158	380	134	370	139	370	138	370	132	370	133	370	105	370	109
													372	157	372	88	375	169	382	135	372	138	372	138	372	147	372	131	372	107	372	103
													374	151	374	81	377	162	384	148	374	141	374	142	374	126	374	141	374	107	374	109
													376	156	376	86	379	162	386	133	376	138	376	120	376	125	376	142	376	104	376	106
													378	151	378	87	381	161	388	137	378	147	378	133	378	139	378	152	378	110	378	113
													380	154	380	86	383	167	390	149	380	147	380	129	380	131	380	148	380	113	380	109
													382	157	382	83	385	160	392	133	382	147	382	124	382	125	382	144	382	112	382	102
													384	162	384	84	387	153	394	134	384	150	384	127	384	120	384	154	384	110	384	99
													386	166	386	75	389	160	396	149	386	153	386	124	386	118	386	159	386	112	386	97
													388	167	388	87	391	164	398	143	388	157	388	124	388	108	388	164	388	108	388	107
													390	167	390	81	393	160	400	141	390	165	390	138	390	116	390	157	390	114	390	109
													392	172	392	101	395	156	402	143	392	163	392	132	392	126	392	159	392	113	392	109
													394	168	394	95	397	146	404	133	394	167	394	139	394	131	394	133	394	108	394	109
													396	165	396	88	399	144	406	145	396	163	396	134	396	115	396	141	396	113	396	101
													398	171	398	89	401	143	408	137	398	168	398	145	398	125	398	141	398	118	398	94
													400	175	400	91	403	128	410	128	400	158	400	131	400	142	400	157	400	120	400	93
													402	173	402	88	405	139	412	122	402	168	402	135	402	131	402	156	402	116	402	98
													404	174	404	92	407	119	414	119	404	168	404	114	404	126	404	142	404	117	404	90
													406	174	406	94	409	121	416	127	406	166	406	123	406	118	406	138	406	121	406	97
													408	174	408	99	411	123	418	116	408	167	408	125	408	130	408	130	408	122	408	94
													410	176	410	97	413	121	420	118	410	169	410	113	410	139	410	119	410	117	410	100
													412	172	412	107	415	119	422	117	412	173	412	124	412	139	412	119	412	110	412	97
													414	169	414	77	417	125	424	127	414	174	414	117	414	138	414	125	414	108	414	101
													416	169	416	92	419	131	426	108	416	176	416	115	416	154	416	108	416	113	416	104
													418	173	418	86	421	130	428	110	418	179	418	98	418	164	418	111	418	106	418	108
													420	178	420	81	423	126	430	110	420	179	420	90	420	154	420	119	420	94	420	116
													422	177	422	75	425	129	432	113	422	184	422	97	422	139	422	118	422	96	422	113
													424	177	424	78	427	119	434	114	424	182	424	99	424	150	424	118	424	87	424	117
													426	168	426	78	429	130	436	124	426	178	426	102	426	156	426	112	426	87	426	118
													428	165	428	78	431	119	438	131	428	183	428	99	428	154	428	125	428	83	428	120
													430	162	430	83	433	126	440	132	430	193	430	95	430	157	430	118	430	89	430	116
													432	150	432	94	435	132	442	131	432	191	432	97	432	146	432	111	432	88	432	110
													434	147	434	89	437	131	444	136	434	185	434	94	434	155	434	117	434	94	434	110
													436	146	436	86	439	141	446	137	436	192	436	121	436	155	436	145	436	98	436	103
													438	148	438	87	441	143	448	131	438	187	438	124	438	143	438	137	438	96	438	111
													440	142	440	86	443	150	450	134	440	183	440	118	440	147	440	130	440	97	440	113
													442	141	442	87	445	150	452	125	442	181	442	128	442	153	442	121	442	103	442	107
													444	152	444	93	447	155	454	132	444	179	444	115	444	153	444	129	444	95	444	117
													446	158	446	100	449	160	456	135	446	190	446	120	446	156	446	155	446	111	446	118
													448	150	448	104	451	166	458	135	448	183	448	123	448	160	448	150	448	127	448	124
													450	154	450	107	453	163	460	127	450	180	450	137	450	164	450	167	450	115	450	121
													452	159	452	110	455	177	462	143	452	171	452	134	452	155	452	166	452	108	452	121
													454	154	454	110	457	170	464	148	454	171	454	151	454	143	454	154	454	97	454	120
													456	153	456	127	459	165	466	146	456	172	456	149	456	147	456	142	456	97	456	119
													458	163	458	124	461	163	468	147	458	173	458	135	458	128	458	130	458	99	458	126
													460	164	460	117	463	166	470	148	460	173	460	146	460	128	460	138	460	104	460	128
													462	165	462	106	465	156	472	144	462	177	462	163	462	131	462	143	462	110	462	124
													464	167	464	110	467	162	474	136	464	169	464	143	464	104	464	131	464	112	464	123
													466	170	466	107	469	159	476	140	466	178	466	144	466	126	466	135	466	111	466	120
													468	168	468	106	471	163	478	145	468	172	468	146	468	121	468	129	468	113	468	112
													470	164	470	102	473	164	480	140	470	178	470	147	470	119	470	130	470	107	470	120
													472	161	472	110	475	162	482	142	472	179	472	147	472	112	472	138	472	110	472	117
													474	153	474	106	477	155	484	137	474	187	474	150	474	121	474	142	474	114	474	115
													476	157	476	119	479	152	486	146	476	184	476	143	476	117	476	145	476	124	476	106
													478	156	478	114	481	152	488	135	478	187	478	142	478	119	478	149	478	118	478	105
													480	155	480	119	483	164	490	128	480	184	480	133	480	122	480	169	480	121	480	113
													482	156	482	108	485	160	492	128	482	177	482	133	482	119	482	163	482	122	482	104
													484	161	484	118	487	168	494	116	484	164	484	117	484	114	484	166	484	111	484	109
													486	151	486	118	489	156	496	118	486	167	486	126	486	119	486	176	486	113	486	91
													488	146	488	118	491	165	498	113	488	162	488	122	488	119	488	177	488	105	488	85
													490	164	490	115	493	161	500	114	490	185	490	121	490	113	490	157	490	109	490	85
													492	168	492	110	495	149	502	112	492	170	492	127	492	116	492	149	492	111	492	86
													494	167	494	121	497	152	504	121	494	156	494	130	494	129	494	149	494	119	494	93
													496	168	496	124	499	152	506	119	496	156	496	130	496	112	496	146	496	111	496	95
													498	170	498	120	501	149	508	115	498	164	498	145	498	115	498	151	498	108	498	97
													500	175	500	121	503	142	510	126	500	161	500	137	500	118	500	163	500	105	500	106
													502	175	502	119	505	126	512	135	502	161	502	132	502	123	502	151	502	99	502	100
													504	169	504	109	507	128	514	139	504	173	504	113	504	115	504	145	504	94	504	105
													506	175	506	107	509	125	516	126	506	157	506	136	506	116	506	155	506	100	506	104
													508	171	508	107	511	121	518	129	508	148	508	126	508	117	508	139	508	98	508	103
													510	169	510	117	513	136	520	130	510	172	510	121	510	137	510	143	510	103	510	104
													512	165	512	115	515	119	522	127	512	173	512	112	512	145	512	155	512	92	512	103
													514	160	514	106	517	125	524	133	514	171	514	121	514	149	514	157	514	104	514	106
													516	163	516	105	519	130	526	135	516	170	516	122	516	130	516	154	516	101	516	109
													518	158	518	107	521	138	528	152	518	165	518	117	518	126	518	149	518	99	518	100
													520	158	520	111	523	146	530	142	520	173	520	128	520	138	520	116	520	99	520	92
													522	150	522	114	525	148	532	148	522	165	522	129	522	127	522	114	522	96	522	95
													524	148	524	114	527	154	534	153	524	162	524	121	524	125	524	122	524	99	524	96
													526	141	526	117	529	154	536	163	526	168	526	145	526	136	526	125	526	99	526	99
													528	141	528	110	531	164	538	165	528	162	528	116	528	135	528	130	528	100	528	105
													530	143	530	107	533	162	540	174	530	161	530	133	530	138	530	142	530	103	530	110
													532	142	532	109	535	157	542	168	532	162	532	168	532	148	532	152	532	102	532	106
													534	146	534	107	537	156	544	172	534	154	534	160	534	142	534	144	534	104	534	109
													536	157	536	111	539	155	546	175	536	159	536	175	536	167	536	163	536	101	536	106
													538	159	538	103	541	154	548	170	538	159	538	187	538	170	538	159	538	107	538	110
													540	159	540	103	543	154	550	175	540	165	540	187	540	179	540	167	540	110	540	105
													542	165	542	108	545	156	552	180	542	147	542	186	542	174	542	171	542	111	542	112
													544	167	544	106	547	164	554	177	544	152	544	159	544	167	544	169	544	107	544	102
													546	173	546	102	549	165	556	174	546	180	546	141	546	157	546	185	546	109	546	112
													548	182	548	105	551	150	558	170	548	142	548	133	548	138	548	185	548	107	548	114
													550	179	550	107	553	149	560	169	550	141	550	143	550	133	550	193	550	110	550	109
													552	189	552	104	555	138	562	179	552	158	552	173	552	150	552	203	552	111	552	116
													554	192	554	104	557	140	564	177	554	156	554	156	554	133	554	198	554	100	554	105
													556	194	556	100	559	143	566	173	556	164	556	182	556	148	556	203	556	113	556	106
													558	192	558	102	561	144	568	152	558	162	558	173	558	144	558	183	558	121	558	110
													560	187	560	107	563	149	570	147	560	158	560	153	560	141	560	155	560	118	560	107
													562	168	562	101	565	141	572	162	562	175	562	142	562	139	562	138	562	114	562	98
													564	160	564	104	567	148	574	157	564	153	564	157	564	156	564	137	564	113	564	96
													566	145	566	85	569	148	576	159	566	159	566	139	566	141	566	136	566	113	566	97
													568	157	568	96	571	154	578	158	568	163	568	139	568	138	568	141	568	111	568	106
													570	156	570	102	573	155	580	164	570	171	570	152	570	128	570	158	570	110	570	101
													572	156	572	101	575	142	582	156	572	173	572	147	572	133	572	155	572	105	572	97
													574	158	574	100	577	141	584	162	574	173	574	156	574	154	574	172	574	104	574	101
													576	161	576	101	579	135	586	151	576	180	576	154	576	152	576	170	576	105	576	90
													578	158	578	103	581	143	588	157	578	168	578	160	578	153	578	168	578	107	578	94
													580	160	580	110	583	144	590	152	580	163	580	176	580	146	580	171	580	107	580	91
													582	175	582	104	585	142	592	153	582	155	582	167	582	153	582	158	582	106	582	89
													584	171	584	105	587	145	594	145	584	149	584	148	584	160	584	169	584	99	584	83
													586	169	586	108	589	144	596	138	586	150	586	158	586	164	586	154	586	98	586	87
													588	158	588	105	591	150	598	137	588	152	588	163	588	166	588	173	588	109	588	109
													590	169	590	99	593	134	600	138	590	155	590	199	590	193	590	162	590	108	590	95
													592	159	592	103	595	140	602	133	592	148	592	168	592	163	592	155	592	105	592	88
													594	161	594	116	597	137	604	123	594	157	594	169	594	164	594	158	594	106	594	102
													596	170	596	109	599	129	606	119	596	153	596	155	596	163	596	160	596	114	596	97
													598	167	598	101	601	146	608	118	598	159	598	175	598	168	598	158	598	110	598	99
													600	169	600	100	603	147	610	115	600	153	600	142	600	150	600	153	600	116	600	83
													602	162	602	102	605	140	612	111	602	156	602	148	602	159	602	155	602	104	602	91
													604	163	604	99	607	134	614	108	604	161	604	166	604	158	604	152	604	102	604	99
													606	171	606	104	609	139	616	106	606	158	606	152	606	147	606	145	606	104	606	101
													608	163	608	97	611	119	618	103	608	163	608	149	608	155	608	182	608	98	608	101
													610	155	610	95	613	118	620	107	610	155	610	148	610	147	610	141	610	112	610	91
													612	151	612	94	615	101	622	104	612	163	612	149	612	156	612	131	612	115	612	90
													614	139	614	92	617	120	624	107	614	173	614	132	614	171	614	141	614	100	614	92
													616	139	616	88	619	122	626	110	616	175	616	154	616	175	616	150	616	109	616	97
													618	142	618	90	621	128	628	109	618	167	618	147	618	162	618	137	618	114	618	97
													620	140	620	89	623	136	630	108	620	162	620	145	620	150	620	147	620	109	620	98
													622	132	622	93	625	139	632	112	622	159	622	127	622	155	622	101	622	113	622	102
													624	137	624	94	627	151	634	113	624	160	624	139	624	170	624	124	624	110	624	105
													626	128	626	98	629	163	636	125	626	153	626	111	626	143	626	111	626	111	626	108
													628	125	628	93	631	170	638	134	628	170	628	136	628	161	628	115	628	115	628	108
													630	127	630	82	633	167	640	152	630	149	630	129	630	144	630	113	630	118	630	106
													632	126	632	79	635	178	642	141	632	154	632	134	632	137	632	112	632	116	632	111
													634	138	634	78	637	176	644	158	634	150	634	137	634	140	634	105	634	116	634	101
													636	143	636	74	639	180	646	149	636	159	636	133	636	128	636	109	636	111	636	107
													638	143	638	74	641	176	648	141	638	152	638	150	638	127	638	100	638	106	638	108
													640	146	640	76	643	154	650	119	640	154	640	170	640	133	640	108	640	96	640	104
													642	160	642	75	645	141	652	118	642	149	642	185	642	121	642	107	642	113	642	118
													644	160	644	70	647	128	654	124	644	149	644	187	644	130	644	111	644	115	644	110
													646	170	646	74	649	113	656	117	646	149	646	206	646	137	646	127	646	110	646	109
													648	171	648	76	651	105	658	114	648	144	648	182	648	119	648	127	648	115	648	105
													650	170	650	83	653	103	660	113	650	151	650	164	650	116	650	143	650	118	650	116
													652	150	652	78	655	106	662	106	652	151	652	142	652	102	652	141	652	97	652	115
													654	132	654	83	657	102	664	107	654	137	654	129	654	101	654	152	654	101	654	117
													656	117	656	87	659	103	666	114	656	142	656	129	656	101	656	161	656	112	656	110
													658	114	658	92	661	105	668	113	658	145	658	122	658	103	658	172	658	111	658	110
													660	106	660	100	663	108	670	110	660	146	660	136	660	104	660	156	660	112	660	122
													662	112	662	103	665	107	672	106	662	158	662	143	662	117	662	145	662	110	662	102
													664	152	664	114	667	111	674	109	664	137	664	136	664	112	664	130	664	115	664	102
													666	130	666	114	669	102	676	114	666	147	666	140	666	111	666	114	666	110	666	105
													668	117	668	117	671	112	678	111	668	151	668	150	668	132	668	128	668	112	668	103
													670	115	670	106	673	111	680	110	670	159	670	164	670	140	670	116	670	105	670	107
													672	114	672	96	675	121	682	112	672	171	672	136	672	135	672	114	672	102	672	89
													674	98	674	85	677	117	684	104	674	175	674	131	674	147	674	112	674	98	674	96
													676	102	676	80	679	111	686	110	676	176	676	127	676	158	676	124	676	104	676	97
													678	102	678	81	681	109	688	110	678	171	678	126	678	167	678	130	678	102	678	113
													680	107	680	60	683	109	690	111	680	159	680	143	680	182	680	142	680	101	680	105
													682	111	682	67	685	105	692	108	682	140	682	141	682	185	682	147	682	100	682	98
													684	125	684	67	687	101	694	101	684	135	684	134	684	192	684	151	684	112	684	94
													686	121	686	67	689	99	696	103	686	126	686	136	686	172	686	140	686	99	686	96
													688	121	688	69	691	98	698	103	688	129	688	127	688	187	688	145	688	101	688	99
													690	113	690	67	693	101	700	105	690	125	690	138	690	167	690	147	690	97	690	107
													692	112	692	69	695	93	702	103	692	130	692	144	692	132	692	146	692	92	692	114
													694	109	694	69	697	98	704	102	694	128	694	114	694	122	694	134	694	86	694	114
													696	109	696	69	699	102	706	99	696	130	696	135	696	116	696	140	696	83	696	122
													698	105	698	70	701	103	708	99	698	138	698	127	698	120	698	129	698	90	698	128
													700	105	700	67	703	102	710	100	700	140	700	130	700	119	700	132	700	92	700	127
													702	108	702	67	705	99	712	96	702	138	702	118	702	103	702	119	702	92	702	122
													704	102	704	68	707	97	714	102	704	138	704	114	704	104	704	120	704	98	704	128
													706	108	706	67	709	96	716	98	706	144	706	104	706	103	706	124	706	102	706	114
													708	100	708	68	711	97	718	92	708	137	708	115	708	110	708	123	708	88	708	103
													710	103	710	66	713	95	720	92	710	139	710	122	710	111	710	116	710	86	710	94
													712	99	712	64	715	87	722	92	712	140	712	131	712	114	712	123	712	93	712	87
													714	104	714	63	717	91	724	92	714	144	714	137	714	175	714	127	714	94	714	85
													716	101	716	64	719	89	726	90	716	142	716	119	716	140	716	125	716	93	716	82
													718	98	718	64	721	89	728	88	718	137	718	115	718	130	718	124	718	92	718	82
													720	113	720	69	723	89	730	84	720	139	720	128	720	150	720	119	720	87	720	89
													722	118	722	65	725	89	732	91	722	137	722	105	722	157	722	122	722	89	722	87
													724	107	724	70	727	93	734	94	724	132	724	114	724	152	724	120	724	85	724	91
													726	103	726	67	729	94	736	91	726	141	726	116	726	168	726	104	726	87	726	93
													728	100	728	63	731	92	738	89	728	133	728	126	728	149	728	110	728	78	728	89
													730	96	730	65	733	94	740	86	730	129	730	131	730	140	730	106	730	84	730	95
													732	94	732	67	735	98	742	88	732	133	732	131	732	145	732	117	732	86	732	92
													734	100	734	65	737	100	744	91	734	128	734	132	734	138	734	113	734	78	734	94
													736	96	736	67	739	98	746	92	736	134	736	129	736	132	736	104	736	79	736	99
													738	97	738	64	741	93	748	93	738	133	738	119	738	129	738	112	738	82	738	93
													740	94	740	65	743	94	750	92	740	133	740	124	740	127	740	104	740	85	740	99
													742	94	742	66	745	94	752	87	742	130	742	122	742	122	742	106	742	87	742	110
													744	96	744	64	747	93	754	81	744	136	744	125	744	122	744	111	744	89	744	102
													746	94	746	64	749	90	756	87	746	144	746	136	746	130	746	108	746	98	746	103
													748	94	748	65	751	97	758	87	748	136	748	132	748	118	748	99	748	105	748	90
													750	94	750	65	753	95	760	83	750	133	750	130	750	121	750	94	750	108	750	87
													752	95	752	64	755	94	762	87	752	128	752	140	752	116	752	101	752	113	752	98
													754	93	754	62	757	98	764	80	754	126	754	148	754	117	754	98	754	118	754	88
													756	92	756	61	759	102	766	86	756	122	756	153	756	115	756	100	756	121	756	89
													758	95	758	64	761	99	768	89	758	116	758	148	758	112	758	96	758	116	758	90
													760	93	760	63	763	91	770	89	760	117	760	163	760	116	760	104	760	112	760	98
													762	91	762	63	765	94	772	86	762	120	762	148	762	112	762	100	762	109	762	101
													764	94	764	65	767	99	774	90	764	121	764	158	764	113	764	113	764	104	764	93
													766	93	766	66	769	98	776	97	766	121	766	152	766	103	766	100	766	97	766	90
													768	93	768	63	771	98	778	85	768	126	768	161	768	113	768	101	768	92	768	96
													770	92	770	61	773	91	780	84	770	124	770	161	770	111	770	95	770	80	770	101
													772	96	772	63	775	94	782	92	772	122	772	163	772	107	772	87	772	82	772	88
													774	90	774	61	777	93	784	86	774	123	774	164	774	113	774	94	774	78	774	95
													776	94	776	62	779	92	786	85	776	125	776	161	776	111	776	96	776	75	776	81
													778	96	778	61	781	90	788	91	778	119	778	154	778	107	778	98	778	73	778	87
													780	96	780	63	783	89	790	89	780	119	780	152	780	102	780	84	780	74	780	95
													782	92	782	62	785	88	792	82	782	123	782	149	782	110	782	100	782	74	782	84
													784	94	784	60	787	92	794	92	784	120	784	150	784	106	784	94	784	71	784	84
													786	91	786	61	789	98	796	91	786	120	786	145	786	103	786	98	786	74	786	94
													788	92	788	61	791	93	798	83	788	123	788	139	788	100	788	93	788	70	788	98
													790	95	790	59	793	98	800	86	790	122	790	133	790	101	790	89	790	71	790	90
													792	96	792	62	795	94	802	88	792	121	792	139	792	99	792	91	792	70	792	89
													794	94	794	62	797	103	804	89	794	125	794	142	794	109	794	100	794	67	794	87
													796	92	796	64	799	101			796	121	796	138	796	97	796	93	796	67	796	89
													798	93	798	64	801	94			798	123	798	141	798	105	798	100	798	66	798	87
													800	95	800	62	803	91			800	126	800	142	800	106	800	97	800	65	800	97
													802	93	802	61	805	91			802	123	802	138	802	96	802	94	802	68	802	91
													804	90	804	63	807	93			804	123	804	141	804	93	804	89	804	63	804	88
													806	91	806	67	809	95			806	127	806	136	806	93	806	91	806	62	806	94
													808	87	808	62	811	90			808	127	808	143	808	99	808	84	808	62	808	90
													810	88	810	60	813	93			810	127	810	136	810	97	810	84	810	59	810	85
													812	87							812	125	812	140	812	92	812	88	812	59	812	90
													814	89							814	123	814	130	814	93	814	85	814	55

## Sheet: Rep.source data-ssy5∆
													Time	Cell.1	Time	Cell.2	Time	Cell.3	Time	Cell.4	Time	Cell.5	Time	Cell.6	Time	Cell.7	Time	Cell.8	Time	Cell.9	Time	Cell.10
													0	114	0	97	6	48	21	65	45	35	49	70	0	96	0	111	0	83	0	57
													2	125	2	94	8	49	23	70	47	38	51	73	2	94	2	124	2	86	2	66
													4	133	4	110	10	50	25	73	49	46	53	74	4	103	4	126	4	83	4	69
													6	128	6	111	12	54	27	71	51	46	55	74	6	103	6	132	6	87	6	72
													8	136	8	118	14	49	29	75	53	48	57	76	8	106	8	134	8	83	8	69
													10	131	10	115	16	61	31	71	55	47	59	81	10	103	10	134	10	90	10	70
													12	137	12	113	18	64	33	69	57	48	61	78	12	105	12	130	12	88	12	71
													14	134	14	108	20	63	35	71	59	52	63	83	14	104	14	136	14	89	14	72
													16	136	16	106	22	59	37	72	61	57	65	79	16	104	16	136	16	87	16	70
													18	131	18	112	24	59	39	73	63	58	67	79	18	103	18	136	18	94	18	74
													20	138	20	115	26	58	41	75	65	56	69	82	20	102	20	140	20	91	20	67
													22	133	22	112	28	65	43	78	67	51	71	77	22	106	22	139	22	96	22	75
													24	137	24	114	30	63	45	82	69	58	73	78	24	106	24	131	24	93	24	70
													26	136	26	112	32	61	47	78	71	60	75	71	26	107	26	135	26	96	26	69
													28	138	28	116	34	60	49	80	73	65	77	72	28	106	28	136	28	96	28	70
													30	135	30	115	36	63	51	77	75	63	79	80	30	105	30	136	30	100	30	74
													32	133	32	112	38	62	53	80	77	63	81	78	32	101	32	131	32	101	32	70
													34	134	34	110	40	62	55	82	79	67	83	76	34	104	34	131	34	103	34	70
													36	136	36	114	42	58	57	84	81	76	85	80	36	102	36	138	36	100	36	72
													38	135	38	113	44	59	59	86	83	69	87	83	38	97	38	131	38	104	38	72
													40	136	40	108	46	57	61	87	85	69	89	82	40	98	40	133	40	103	40	71
													42	138	42	107	48	58	63	82	87	70	91	86	42	96	42	134	42	104	42	67
													44	140	44	105	50	63	65	86	89	71	93	84	44	97	44	137	44	107	44	70
													46	138	46	107	52	63	67	81	91	72	95	83	46	101	46	136	46	105	46	71
													48	140	48	117	54	63	69	80	93	75	97	86	48	103	48	135	48	107	48	73
													50	139	50	117	56	69	71	78	95	74	99	78	50	102	50	137	50	107	50	71
													52	139	52	115	58	75	73	82	97	76	101	86	52	100	52	131	52	108	52	76
													54	140	54	115	60	73	75	83	99	74	103	81	54	104	54	130	54	105	54	70
													56	138	56	118	62	73	77	80	101	77	105	83	56	103	56	130	56	101	56	73
													58	132	58	118	64	67	79	81	103	77	107	85	58	102	58	132	58	98	58	74
													60	130	60	121	66	67	81	79	105	78	109	85	60	103	60	129	60	103	60	72
													62	129	62	124	68	73	83	79	107	80	111	87	62	103	62	124	62	97	62	73
													64	129	64	123	70	76	85	77	109	80	113	85	64	103	64	123	64	98	64	76
													66	132	66	122	72	66	87	81	111	83	115	91	66	106	66	126	66	98	66	76
													68	129	68	129	74	82	89	80	113	83	117	88	68	102	68	125	68	96	68	74
													70	131	70	125	76	76	91	79	115	83	119	90	70	102	70	127	70	102	70	77
													72	136	72	135	78	75	93	76	117	81	121	94	72	108	72	127	72	112	72	78
													74	135	74	130	80	76	95	81	119	82	123	95	74	105	74	127	74	107	74	75
													76	141	76	132	82	80	97	79	121	86	125	97	76	101	76	130	76	110	76	79
													78	148	78	130	84	78	99	74	123	84	127	101	78	105	78	122	78	109	78	83
													80	145	80	135	86	74	101	72	125	89	129	109	80	108	80	121	80	113	80	81
													82	146	82	131	88	73	103	74	127	88	131	93	82	103	82	126	82	109	82	82
													84	148	84	135	90	69	105	67	129	88	133	107	84	105	84	126	84	103	84	81
													86	147	86	136	92	68	107	73	131	93	135	106	86	107	86	131	86	103	86	81
													88	144	88	134	94	71	109	74	133	97	137	105	88	107	88	128	88	104	88	79
													90	139	90	138	96	75	111	72	135	95	139	111	90	109	90	135	90	110	90	85
													92	147	92	139	98	79	113	67	137	104	141	111	92	107	92	132	92	110	92	82
													94	147	94	139	100	79	115	65	139	103	143	110	94	114	94	134	94	105	94	86
													96	143	96	138	102	77	117	67	141	103	145	113	96	120	96	129	96	103	96	80
													98	144	98	132	104	80	119	70	143	99	147	107	98	124	98	131	98	106	98	86
													100	144	100	139	106	85	121	66	145	100	149	112	100	118	100	136	100	109	100	87
													102	142	102	138	108	85	123	77	147	101	151	123	102	114	102	134	102	106	102	86
													104	146	104	132	110	82	125	72	149	107	153	113	104	112	104	132	104	105	104	88
													106	146	106	138	112	86	127	77	151	104	155	116	106	107	106	125	106	114	106	87
													108	150	108	138	114	81	129	78	153	101	157	111	108	103	108	135	108	114	108	81
													110	141	110	136	116	86	131	75	155	104	159	116	110	113	110	133	110	107	110	86
													112	145	112	134	118	84	133	82	157	104	161	116	112	115	112	132	112	105	112	86
													114	139	114	132	120	85	135	85	159	105	163	115	114	109	114	131	114	107	114	84
													116	141	116	134	122	94	137	88	161	107	165	110	116	103	116	134	116	110	116	91
													118	143	118	132	124	92	139	82	163	109	167	107	118	115	118	139	118	107	118	89
													120	146	120	131	126	93	141	89	165	104	169	108	120	106	120	138	120	111	120	87
													122	150	122	133	128	92	143	91	167	111	171	116	122	109	122	142	122	108	122	90
													124	150	124	133	130	91	145	95	169	111	173	116	124	109	124	142	124	109	124	89
													126	149	126	128	132	93	147	98	171	114	175	111	126	117	126	144	126	114	126	87
													128	154	128	137	134	98	149	99	173	109	177	107	128	114	128	140	128	109	128	90
													130	157	130	137	136	102	151	108	175	107	179	120	130	115	130	141	130	109	130	89
													132	153	132	138	138	102	153	102	177	110	181	123	132	116	132	143	132	113	132	87
													134	151	134	132	140	105	155	109	179	110	183	123	134	110	134	141	134	117	134	87
													136	156	136	139	142	103	157	106	181	111	185	119	136	113	136	141	136	124	136	90
													138	153	138	129	144	104	159	106	183	107	187	123	138	114	138	136	138	114	138	84
													140	148	140	134	146	100	161	107	185	109	189	122	140	108	140	145	140	118	140	91
													142	150	142	135	148	108	163	112	187	115	191	121	142	108	142	145	142	112	142	88
													144	148	144	129	150	104	165	115	189	120	193	122	144	108	144	138	144	108	144	83
													146	151	146	133	152	107	167	109	191	117	195	130	146	110	146	140	146	114	146	90
													148	146	148	134	154	107	169	116	193	115	197	126	148	111	148	141	148	119	148	84
													150	153	150	124	156	111	171	119	195	120	199	123	150	108	150	148	150	117	150	83
													152	152	152	131	158	117	173	119	197	118	201	125	152	104	152	145	152	121	152	85
													154	157	154	133	160	114	175	122	199	120	203	122	154	104	154	147	154	127	154	82
													156	156	156	131	162	112	177	109	201	124	205	118	156	106	156	144	156	135	156	79
													158	155	158	132	164	115	179	116	203	124	207	119	158	104	158	139	158	127	158	81
													160	153	160	131	166	116	181	125	205	125	209	133	160	106	160	144	160	133	160	83
													162	152	162	127	168	121	183	108	207	127	211	128	162	111	162	141	162	139	162	80
													164	151	164	131	170	118	185	111	209	129	213	131	164	115	164	131	164	127	164	82
													166	149	166	131	172	116	187	107	211	130	215	136	166	102	166	137	166	124	166	81
													168	150	168	129	174	115	189	107	213	133	217	140	168	101	168	132	168	120	168	81
													170	155	170	133	176	119	191	108	215	130	219	136	170	103	170	130	170	122	170	86
													172	155	172	141	178	109	193	107	217	119	221	137	172	99	172	135	172	113	172	88
													174	158	174	153	180	114	195	103	219	120	223	136	174	98	174	146	174	124	174	96
													176	147	176	134	182	108	197	104	221	119	225	131	176	94	176	131	176	123	176	90
													178	162	178	147	184	109	199	103	223	117	227	134	178	93	178	123	178	117	178	91
													180	150	180	145	186	108	201	103	225	117	229	134	180	90	180	134	180	128	180	89
													182	159	182	154	188	114	203	103	227	115	231	149	182	104	182	135	182	123	182	99
													184	154	184	157	190	110	205	104	229	122	233	137	184	94	184	132	184	133	184	87
													186	161	186	143	192	109	207	96	231	114	235	140	186	95	186	129	186	132	186	85
													188	155	188	137	194	110	209	110	233	116	237	140	188	111	188	135	188	135	188	82
													190	154	190	129	196	107	211	109	235	118	239	139	190	103	190	135	190	134	190	83
													192	155	192	127	198	104	213	101	237	134	241	140	192	107	192	139	192	139	192	85
													194	159	194	122	200	101	215	106	239	135	243	134	194	108	194	135	194	143	194	86
													196	157	196	123	202	101	217	113	241	134	245	133	196	110	196	134	196	132	196	82
													198	158	198	127	204	100	219	114	243	125	247	142	198	113	198	139	198	133	198	84
													200	162	200	126	206	99	221	130	245	132	249	139	200	113	200	135	200	140	200	81
													202	162	202	134	208	101	223	117	247	121	251	142	202	116	202	135	202	139	202	81
													204	163	204	134	210	106	225	120	249	122	253	126	204	122	204	137	204	135	204	79
													206	167	206	136	212	102	227	118	251	121	255	136	206	113	206	132	206	143	206	74
													208	164	208	130	214	103	229	121	253	123	257	139	208	120	208	132	208	139	208	75
													210	165	210	136	216	109	231	127	255	122	259	144	210	113	210	132	210	137	210	74
													212	169	212	136	218	108	233	127	257	117	261	135	212	110	212	132	212	139	212	72
													214	172	214	132	220	111	235	130	259	119	263	130	214	115	214	131	214	131	214	73
													216	172	216	135	222	120	237	124	261	121	265	142	216	112	216	132	216	131	216	70
													218	163	218	129	224	118	239	141	263	124	267	137	218	126	218	128	218	133	218	73
													220	168	220	134	226	120	241	141	265	119	269	146	220	120	220	130	220	134	220	72
													222	170	222	140	228	120	243	136	267	119	271	133	222	128	222	126	222	140	222	74
													224	163	224	133	230	124	245	131	269	124	273	134	224	134	224	132	224	133	224	72
													226	161	226	134	232	132	247	129	271	117	275	130	226	136	226	126	226	129	226	70
													228	164	228	137	234	128	249	134	273	119	277	135	228	129	228	126	228	132	228	69
													230	162	230	139	236	122	251	132	275	124	279	130	230	116	230	124	230	126	230	69
													232	150	232	144	238	132	253	132	277	115	281	130	232	120	232	127	232	132	232	66
													234	149	234	136	240	133	255	139	279	117	283	132	234	112	234	125	234	128	234	70
													236	144	236	144	242	132	257	137	281	111	285	134	236	113	236	127	236	133	236	69
													238	147	238	146	244	133	259	136	283	109	287	141	238	125	238	117	238	139	238	70
													240	145	240	138	246	126	261	129	285	106	289	140	240	135	240	128	240	133	240	71
													242	143	242	139	248	130	263	134	287	107	291	135	242	133	242	123	242	142	242	70
													244	143	244	135	250	134	265	132	289	106	293	143	244	139	244	132	244	144	244	70
													246	146	246	143	252	137	267	130	291	101	295	141	246	119	246	131	246	139	246	72
													248	149	248	142	254	133	269	137	293	107	297	140	248	130	248	130	248	143	248	68
													250	150	250	136	256	125	271	128	295	107	299	140	250	124	250	135	250	132	250	67
													252	155	252	141	258	133	273	139	297	103	301	138	252	137	252	133	252	130	252	65
													254	150	254	137	260	130	275	138	299	110	303	148	254	121	254	136	254	132	254	68
													256	149	256	140	262	139	277	140	301	103	305	152	256	128	256	138	256	124	256	66
													258	151	258	139	264	138	279	143	303	105	307	151	258	125	258	135	258	127	258	67
													260	159	260	137	266	136	281	172	305	106	309	155	260	119	260	135	260	130	260	70
													262	156	262	141	268	133	283	132	307	110	311	158	262	118	262	137	262	131	262	76
													264	156	264	139	270	141	285	140	309	107	313	153	264	106	264	135	264	136	264	73
													266	156	266	144	272	131	287	155	311	112	315	153	266	103	266	135	266	134	266	75
													268	157	268	150	274	127	289	148	313	100	317	158	268	109	268	139	268	134	268	76
													270	154	270	147	276	127	291	149	315	108	319	155	270	107	270	127	270	133	270	81
													272	157	272	148	278	120	293	146	317	111	321	159	272	110	272	137	272	130	272	80
													274	157	274	155	280	128	295	144	319	110	323	168	274	109	274	129	274	130	274	81
													276	159	276	150	282	122	297	155	321	107	325	162	276	100	276	129	276	134	276	85
													278	159	278	153	284	129	299	148	323	102	327	162	278	103	278	132	278	127	278	82
													280	166	280	151	286	126	301	138	325	103	329	164	280	93	280	134	280	126	280	81
													282	167	282	142	288	133	303	138	327	106	331	173	282	89	282	144	282	118	282	81
													284	163	284	147	290	133	305	144	329	110	333	176	284	87	284	164	284	120	284	78
													286	157	286	145	292	129	307	136	331	113	335	174	286	90	286	150	286	127	286	80
													288	161	288	146	294	128	309	137	333	113	337	156	288	83	288	144	288	124	288	77
													290	152	290	140	296	130	311	139	335	116	339	157	290	90	290	156	290	124	290	75
													292	150	292	138	298	133	313	124	337	118	341	162	292	98	292	142	292	133	292	78
													294	153	294	146	300	124	315	132	339	107	343	157	294	95	294	139	294	135	294	80
													296	157	296	150	302	126	317	131	341	109	345	164	296	100	296	140	296	134	296	81
													298	162	298	141	304	128	319	132	343	111	347	166	298	101	298	136	298	141	298	81
													300	163	300	151	306	124	321	130	345	116	349	171	300	111	300	130	300	134	300	81
													302	167	302	141	308	133	323	140	347	122	351	169	302	108	302	131	302	136	302	81
													304	165	304	142	310	120	325	136	349	124	353	159	304	106	304	132	304	136	304	83
													306	164	306	149	312	130	327	143	351	132	355	163	306	109	306	134	306	138	306	85
													308	163	308	141	314	130	329	146	353	127	357	157	308	114	308	131	308	135	308	81
													310	158	310	139	316	136	331	151	355	129	359	151	310	113	310	134	310	133	310	79
													312	167	312	146	318	131	333	148	357	132	361	155	312	114	312	132	312	130	312	80
													314	171	314	141	320	134	335	149	359	130	363	149	314	122	314	133	314	132	314	81
													316	170	316	139	322	141	337	144	361	135	365	154	316	113	316	126	316	132	316	90
													318	176	318	146	324	136	339	145	363	132	367	151	318	117	318	129	318	131	318	83
													320	165	320	149	326	144	341	147	365	132	369	143	320	117	320	135	320	126	320	82
													322	163	322	152	328	146	343	152	367	129	371	142	322	110	322	130	322	127	322	83
													324	162	324	147	330	149	345	155	369	127	373	143	324	110	324	141	324	125	324	79
													326	153	326	144	332	149	347	150	371	127	375	144	326	111	326	130	326	124	326	80
													328	142	328	142	334	146	349	145	373	128	377	132	328	108	328	127	328	120	328	82
													330	151	330	138	336	144	351	152	375	129	379	136	330	105	330	132	330	127	330	82
													332	143	332	136	338	141	353	155	377	126	381	137	332	110	332	130	332	125	332	83
													334	142	334	145	340	143	355	157	379	116	383	136	334	108	334	132	334	126	334	86
													336	139	336	148	342	146	357	154	381	120	385	122	336	108	336	131	336	132	336	86
													338	140	338	156	344	147	359	160	383	124	387	124	338	104	338	130	338	138	338	86
													340	135	340	150	346	147	361	158	385	115	389	132	340	99	340	129	340	137	340	86
													342	129	342	149	348	150	363	157	387	114	391	135	342	100	342	133	342	132	342	88
													344	136	344	146	350	153	365	157	389	114	393	130	344	92	344	131	344	124	344	84
													346	133	346	151	352	155	367	162	391	111	395	137	346	84	346	129	346	123	346	85
													348	137	348	150	354	144	369	145	393	113	397	143	348	84	348	131	348	127	348	81
													350	137	350	157	356	150	371	150	395	115	399	126	350	93	350	135	350	121	350	88
													352	139	352	153	358	142	373	151	397	110	401	124	352	94	352	127	352	124	352	85
													354	146	354	171	360	145	375	145	399	110	403	122	354	97	354	136	354	139	354	93
													356	147	356	164	362	142	377	150	401	112	405	131	356	99	356	131	356	129	356	83
													358	142	358	145	364	142	379	149	403	117	407	130	358	90	358	122	358	127	358	78
													360	146	360	154	366	141	381	150	405	111	409	122	360	85	360	128	360	118	360	76
													362	148	362	156	368	144	383	139	407	112	411	123	362	87	362	128	362	125	362	80
													364	148	364	157	370	141	385	147	409	108	413	133	364	96	364	120	364	122	364	75
													366	151	366	153	372	140	387	147	411	106	415	140	366	94	366	124	366	127	366	74
													368	147	368	140	374	145	389	158	413	112	417	146	368	79	368	118	368	122	368	82
													370	148	370	147	376	133	391	149	415	107	419	149	370	81	370	122	370	120	370	84
													372	149	372	146	378	131	393	149	417	101	421	145	372	87	372	121	372	117	372	81
													374	151	374	140	380	138	395	149	419	103	423	143	374	98	374	121	374	121	374	82
													376	153	376	145	382	137	397	150	421	108	425	146	376	94	376	127	376	116	376	81
													378	159	378	144	384	140	399	140	423	107	427	152	378	95	378	127	378	118	378	80
													380	150	380	142	386	130	401	139	425	102	429	162	380	107	380	131	380	116	380	79
													382	153	382	136	388	124	403	147	427	103	431	161	382	104	382	131	382	120	382	79
													384	149	384	136	390	121	405	136	429	102	433	163	384	116	384	130	384	113	384	81
													386	152	386	130	392	115	407	140	431	102	435	163	386	104	386	133	386	117	386	87
													388	151	388	131	394	120	409	149	433	102	437	160	388	101	388	125	388	118	388	80
													390	148	390	136	396	117	411	147	435	101	439	166	390	97	390	127	390	115	390	79
													392	155	392	138	398	122	413	157	437	103	441	167	392	92	392	141	392	126	392	79
													394	152	394	131	400	127	415	148	439	105	443	169	394	103	394	140	394	125	394	78
													396	153	396	129	402	130	417	141	441	105	445	156	396	95	396	137	396	127	396	79
													398	157	398	135	404	129	419	137	443	103	447	158	398	109	398	136	398	126	398	77
													400	153	400	141	406	126	421	147	445	103	449	157	400	115	400	138	400	121	400	78
													402	160	402	139	408	125	423	125	447	105	451	159	402	103	402	129	402	122	402	77
													404	160	404	138	410	126	425	138	449	109	453	161	404	107	404	136	404	125	404	82
													406	152	406	135	412	123	427	151	451	109	455	155	406	117	406	136	406	129	406	79
													408	159	408	139	414	119	429	152	453	116	457	169	408	121	408	134	408	124	408	81
													410	148	410	131	416	112	431	149	455	109	459	164	410	120	410	132	410	123	410	76
													412	148	412	129	418	113	433	159	457	113	461	169	412	114	412	131	412	122	412	79
													414	157	414	129	420	121	435	157	459	117	463	171	414	124	414	131	414	121	414	81
													416	151	416	133	422	124	437	160	461	114	465	171	416	118	416	128	416	126	416	84
													418	142	418	132	424	117	439	162	463	112	467	179	418	110	418	131	418	123	418	82
													420	143	420	137	426	117	441	163	465	109	469	165	420	99	420	137	420	124	420	83
													422	140	422	149	428	130	443	158	467	105	471	163	422	99	422	136	422	123	422	82
													424	139	424	146	430	140	445	158	469	106	473	159	424	114	424	138	424	121	424	84
													426	124	426	139	432	136	447	159	471	113	475	144	426	114	426	135	426	125	426	117
													428	130	428	141	434	130	449	166	473	111	477	151	428	113	428	135	428	128	428	88
													430	123	430	143	436	124	451	169	475	117	479	147	430	119	430	134	430	123	430	81
													432	125	432	142	438	125	453	171	477	116	481	147	432	110	432	145	432	121	432	80
													434	120	434	142	440	126	455	171	479	114	483	147	434	114	434	121	434	117	434	78
													436	124	436	146	442	126	457	173	481	107	485	142	436	101	436	115	436	121	436	80
													438	125	438	148	444	127	459	173	483	107	487	138	438	106	438	119	438	122	438	79
													440	125	440	150	446	139	461	172	485	104	489	125	440	103	440	121	440	118	440	79
													442	125	442	151	448	138	463	168	487	108	491	143	442	99	442	126	442	118	442	81
													444	128	444	149	450	135	465	166	489	114	493	128	444	109	444	126	444	115	444	81
													446	130	446	151	452	141	467	171	491	107	495	128	446	108	446	129	446	116	446	79
													448	129	448	149	454	129	469	169	493	107	497	133	448	112	448	125	448	120	448	76
													450	133	450	147	456	127	471	173	495	110	499	138	450	108	450	129	450	122	450	80
													452	130	452	147	458	121	473	172	497	111	501	136	452	108	452	131	452	119	452	80
													454	129	454	152	460	122	475	171	499	113	503	137	454	108	454	122	454	123	454	81
													456	134	456	157	462	122	477	171	501	109	505	142	456	109	456	126	456	120	456	83
													458	131	458	151	464	123	479	166	503	110	507	143	458	109	458	122	458	125	458	88
													460	129	460	154	466	113	481	172	505	112	509	145	460	105	460	116	460	124	460	88
													462	134	462	151	468	124	483	155	507	108	511	143	462	82	462	124	462	125	462	90
													464	138	464	160	470	117	485	161	509	106	513	143	464	95	464	113	464	125	464	81
													466	132	466	155	472	122	487	161	511	108	515	140	466	98	466	120	466	133	466	81
													468	133	468	158	474	127	489	149	513	104	517	142	468	108	468	122	468	127	468	87
													470	138	470	149	476	114	491	148	515	109	519	143	470	108	470	125	470	128	470	87
													472	144	472	148	478	116	493	148	517	105	521	148	472	107	472	126	472	140	472	92
													474	137	474	143	480	120	495	148	519	111	523	145	474	110	474	124	474	140	474	92
													476	126	476	144	482	111	497	143	521	109	525	147	476	112	476	133	476	137	476	91
													478	136	478	141	484	106	499	149	523	111	527	144	478	103	478	136	478	137	478	88
													480	136	480	145	486	116	501	136	525	111	529	147	480	106	480	132	480	136	480	87
													482	134	482	146	488	116	503	140	527	112	531	154	482	114	482	133	482	135	482	79
													484	137	484	144	490	116	505	138	529	117	533	158	484	115	484	129	484	134	484	85
													486	136	486	145	492	119	507	139	531	118	535	140	486	116	486	130	486	136	486	88
													488	138	488	142	494	121	509	143	533	106	537	152	488	116	488	138	488	145	488	93
													490	138	490	148	496	124	511	134	535	112	539	157	490	119	490	132	490	142	490	88
													492	129	492	144	498	129	513	138	537	119	541	163	492	123	492	133	492	136	492	90
													494	130	494	140	500	134	515	140	539	119	543	164	494	123	494	137	494	142	494	92
													496	123	496	141	502	136	517	145	541	126	545	159	496	121	496	135	496	146	496	93
													498	125	498	139	504	136	519	142	543	126	547	159	498	133	498	131	498	139	498	90
													500	131	500	141	506	134	521	141	545	122	549	166	500	135	500	133	500	139	500	92
													502	122	502	138	508	137	523	138	547	127	551	154	502	127	502	137	502	133	502	91
													504	126	504	132	510	139	525	137	549	123	553	158	504	122	504	130	504	132	504	91
													506	122	506	134	512	152	527	136	551	127	555	157	506	117	506	127	506	130	506	90
													508	116	508	134	514	151	529	137	553	117	557	154	508	112	508	123	508	121	508	93
													510	102	510	141	516	147	531	140	555	107	559	158	510	111	510	124	510	122	510	89
													512	112	512	133	518	157	533	148	557	111	561	161	512	115	512	129	512	121	512	86
													514	109	514	133	520	141	535	132	559	114	563	163	514	125	514	124	514	116	514	86
													516	97	516	139	522	142	537	136	561	111	565	163	516	128	516	137	516	115	516	85
													518	102	518	143	524	152	539	139	563	107	567	152	518	128	518	134	518	121	518	88
													520	99	520	152	526	147	541	150	565	107	569	163	520	125	520	143	520	119	520	84
													522	99	522	146	528	141	543	156	567	112	571	150	522	130	522	153	522	122	522	86
													524	89	524	150	530	136	545	155	569	113	573	147	524	127	524	153	524	122	524	89
													526	95	526	149	532	137	547	152	571	106	575	158	526	117	526	161	526	123	526	92
													528	98	528	137	534	128	549	152	573	104	577	158	528	117	528	159	528	127	528	91
													530	104	530	156	536	136	551	157	575	102	579	155	530	121	530	165	530	135	530	88
													532	95	532	152	538	130	553	151	577	112	581	160	532	108	532	165	532	132	532	91
													534	97	534	147	540	150	555	156	579	113	583	159	534	100	534	162	534	134	534	93
													536	102	536	149	542	130	557	160	581	114	585	158	536	102	536	156	536	129	536	92
													538	96	538	150	544	129	559	165	583	118	587	155	538	105	538	148	538	128	538	91
													540	102	540	156	546	134	561	158	585	122	589	160	540	109	540	140	540	129	540	94
													542	102	542	160	548	134	563	159	587	129	591	162	542	111	542	143	542	135	542	98
													544	104	544	165	550	132	565	163	589	131	593	163	544	117	544	141	544	131	544	92
													546	104	546	166	552	133	567	173	591	131	595	171	546	120	546	145	546	135	546	92
													548	99	548	168	554	136	569	155	593	130	597	173	548	118	548	144	548	136	548	98
													550	94	550	171	556	136	571	169	595	129	599	171	550	120	550	145	550	136	550	96
													552	99	552	171	558	129	573	160	597	129	601	177	552	123	552	137	552	131	552	99
													554	110	554	174	560	146	575	162	599	121	603	176	554	115	554	136	554	124	554	96
													556	105	556	174	562	137	577	153	601	125	605	179	556	121	556	142	556	123	556	99
													558	109	558	173	564	137	579	170	603	123	607	172	558	117	558	131	558	117	558	96
													560	113	560	169	566	116	581	155	605	122	609	168	560	128	560	130	560	122	560	97
													562	113	562	166	568	108	583	160	607	120	611	165	562	124	562	137	562	124	562	92
													564	117	564	155	570	116	585	176	609	113	613	168	564	125	564	137	564	116	564	94
													566	122	566	154	572	114	587	172	611	111	615	170	566	116	566	136	566	120	566	94
													568	122	568	152	574	116	589	174	613	113	617	170	568	136	568	140	568	118	568	95
													570	120	570	152	576	119	591	162	615	121	619	166	570	137	570	127	570	120	570	95
													572	122	572	159	578	126	593	175	617	120	621	167	572	127	572	127	572	124	572	99
													574	123	574	156	580	118	595	173	619	124	623	162	574	129	574	130	574	121	574	137
													576	122	576	158	582	125	597	150	621	121	625	163	576	121	576	135	576	120	576	92
													578	127	578	157	584	137	599	151	623	115	627	172	578	130	578	129	578	120	578	83
													580	126	580	152	586	130	601	197	625	124	629	171	580	121	580	127	580	120	580	80
													582	121	582	155	588	135	603	174	627	123	631	170	582	129	582	116	582	119	582	93
													584	123	584	152	590	139	605	182	629	118	633	178	584	122	584	123	584	118	584	84
													586	124	586	153	592	142	607	168	631	113	635	178	586	120	586	126	586	117	586	81
													588	125	588	144	594	155	609	170	633	121	637	179	588	124	588	135	588	112	588	86
													590	127	590	151	596	134	611	155	635	118	639	172	590	118	590	130	590	122	590	78
													592	119	592	142	598	142	613	174	637	112	641	172	592	126	592	122	592	123	592	85
													594	120	594	139	600	141	615	189	639	118	643	173	594	123	594	132	594	124	594	82
													596	121	596	157	602	146	617	191	641	116	645	166	596	136	596	129	596	113	596	85
													598	130	598	148	604	147	619	191	643	113	647	166	598	131	598	129	598	116	598	90
													600	126	600	152	606	143	621	202	645	110	649	162	600	138	600	132	600	117	600	94
													602	129	602	155	608	137	623	188	647	107	651	165	602	145	602	134	602	159	602	88
													604	125	604	166	610	129	625	196	649	106	653	157	604	130	604	131	604	147	604	95
													606	126	606	166	612	134	627	197	651	107	655	158	606	152	606	127	606	119	606	96
													608	120	608	155	614	131	629	196	653	105	657	159	608	148	608	138	608	124	608	96
													610	125	610	147	616	134	631	192	655	103	659	159	610	139	610	129	610	118	610	90
													612	117	612	147	618	142	633	162	657	110	661	152	612	136	612	138	612	117	612	91
													614	118	614	146	620	148	635	152	659	106	663	152	614	130	614	149	614	127	614	88
													616	120	616	146	622	148	637	141	661	110	665	153	616	121	616	140	616	133	616	97
													618	115	618	141	624	151	639	142	663	107	667	146	618	126	618	143	618	144	618	94
													620	125	620	146	626	151	641	136	665	117	669	150	620	110	620	146	620	148	620	100
													622	118	622	145	628	158	643	130	667	111	671	150	622	136	622	139	622	150	622	97
													624	122	624	141	630	156	645	135	669	114	673	147	624	128	624	141	624	145	624	101
													626	122	626	146	632	155	647	131	671	107	675	144	626	118	626	142	626	146	626	103
													628	115	628	144	634	148	649	151	673	105	677	128	628	127	628	142	628	146	628	105
													630	119	630	147	636	147	651	131	675	102	679	124	630	128	630	137	630	138	630	103
													632	124	632	148	638	152	653	136	677	108	681	125	632	119	632	138	632	132	632	102
													634	128	634	142	640	150	655	135	679	107	683	114	634	119	634	139	634	134	634	103
													636	118	636	149	642	157	657	147	681	103	685	124	636	120	636	133	636	127	636	98
													638	127	638	151	644	155	659	139	683	108	687	125	638	115	638	135	638	128	638	100
													640	122	640	157	646	148	661	144	685	114	689	132	640	107	640	136	640	127	640	96
													642	126	642	160	648	157	663	161	687	107	691	125	642	110	642	133	642	125	642	98
													644	130	644	162	650	144	665	151	689	107	693	130	644	109	644	124	644	133	644	97
													646	129	646	170	652	154	667	153	691	114	695	132	646	116	646	118	646	133	646	98
													648	137	648	169	654	150	669	148	693	111	697	143	648	122	648	117	648	132	648	105
													650	136	650	183	656	152	671	154	695	108	699	141	650	126	650	120	650	132	650	105
													652	136	652	173	658	148	673	143	697	106	701	152	652	129	652	123	652	129	652	106
													654	141	654	174	660	150	675	148	699	107	703	149	654	127	654	115	654	130	654	106
													656	140	656	155	662	156	677	163	701	103	705	139	656	129	656	116	656	124	656	107
													658	139	658	157	664	150	679	154	703	106	707	145	658	131	658	129	658	125	658	105
													660	135	660	150	666	160	681	158	705	99	709	141	660	124	660	133	660	127	660	103
													662	142	662	141	668	154	683	172	707	99	711	131	662	122	662	129	662	134	662	105
													664	141	664	136	670	154	685	174	709	97	713	146	664	109	664	130	664	139	664	112
													666	142	666	131	672	155	687	183	711	95	715	143	666	114	666	133	666	134	666	111
													668	140	668	133	674	160	689	168	713	96	717	141	668	117	668	138	668	133	668	109
													670	140	670	131	676	158	691	152	715	94	719	136	670	114	670	134	670	133	670	109
													672	149	672	141	678	159	693	162	717	97	721	136	672	131	672	139	672	130	672	113
													674	145	674	131	680	156	695	157	719	93	723	151	674	129	674	138	674	138	674	114
													676	140	676	139	682	162	697	158	721	101	725	151	676	133	676	148	676	128	676	114
													678	141	678	136	684	159	699	139	723	112	727	152	678	132	678	145	678	124	678	111
													680	146	680	144	686	165	701	140	725	121	729	144	680	131	680	146	680	125	680	101
													682	147	682	150	688	149	703	144	727	119	731	151	682	141	682	144	682	128	682	102
													684	144	684	146	690	156	705	136	729	126	733	141	684	141	684	144	684	134	684	95
													686	146	686	151	692	146	707	146	731	127	735	136	686	141	686	145	686	131	686	91
													688	141	688	151	694	145	709	159	733	125	737	131	688	145	688	148	688	131	688	86
													690	146	690	148	696	137	711	157	735	120	739	131	690	149	690	143	690	126	690	85
													692	143	692	146	698	135	713	157	737	117	741	133	692	138	692	142	692	127	692	141
													694	150	694	144	700	140	715	152	739	113	743	131	694	151	694	138	694	127	694	126
													696	136	696	155	702	144	717	147	741	111	745	135	696	152	696	135	696	128	696	115
													698	142	698	153	704	149	719	151	743	107	747	131	698	153	698	135	698	127	698	106
													700	155	700	149	706	151	721	157	745	104	749	147	700	145	700	139	700	132	700	103
													702	159	702	142	708	154	723	165	747	111	751	143	702	140	702	137	702	136	702	95
													704	157	704	141	710	151	725	154	749	116	753	152	704	142	704	142	704	138	704	96
													706	157	706	150	712	151	727	151	751	113	755	146	706	130	706	145	706	141	706	89
													708	153	708	156	714	153	729	135	753	117	757	170	708	133	708	151	708	148	708	87
													710	129	710	152	716	161	731	122	755	119	759	185	710	122	710	153	710	159	710	87
													712	132	712	148	718	153	733	127	757	121	761	177	712	115	712	150	712	180	712	82
													714	140	714	149	720	158	735	123	759	127	763	180	714	105	714	153	714	187	714	85
													716	163	716	149	722	162	737	125	761	124	765	177	716	109	716	149	716	186	716	83
													718	157	718	149	724	172	739	120	763	125	767	160	718	101	718	146	718	167	718	89
													720	157	720	145	726	166	741	113	765	122	769	181	720	106	720	151	720	160	720	88
													722	172	722	143	728	169	743	131	767	123	771	184	722	102	722	145	722	150	722	93
													724	153	724	145	730	165	745	117	769	125	773	188	724	109	724	144	724	144	724	92
													726	146	726	147	732	162	747	115	771	128	775	179	726	129	726	147	726	137	726	94
													728	157	728	144	734	154	749	114	773	124	777	176	728	108	728	135	728	132	728	93
													730	152	730	147	736	152	751	114	775	121	779	169	730	120	730	150	730	142	730	98
													732	148	732	143	738	145	753	121	777	117	781	171	732	114	732	140	732	130	732	96
													734	144	734	147	740	155	755	119	779	123	783	167	734	127	734	138	734	133	734	95
													736	136	736	148	742	144	757	123	781	116	785	153	736	131	736	139	736	125	736	94
													738	138	738	147	744	131	759	118	783	116	787	157	738	142	738	141	738	114	738	91
													740	130	740	148	746	130	761	113	785	115	789	155	740	139	740	136	740	195	740	94
													742	133	742	153	748	109	763	113	787	121	791	155	742	147	742	136	742	165	742	89
													744	119	744	156	750	125	765	106	789	113	793	159	744	143	744	136	744	142	744	89
													746	124	746	157	752	117	767	102	791	122	795	150	746	151	746	131	746	143	746	90
													748	124	748	179	754	113	769	110	793	124	797	145	748	154	748	139	748	139	748	90
													750	114	750	164	756	125	771	120	795	136	799	144	750	160	750	148	750	127	750	83
													752	121	752	163	758	116	773	121	797	133	801	145	752	161	752	145	752	119	752	86
													754	124	754	158	760	122	775	126	799	134	803	147	754	157	754	136	754	108	754	90
													756	123	756	162	762	121	777	116	801	131	805	150	756	150	756	133	756	108	756	87
													758	118	758	167	764	110	779	125	803	143	807	153	758	136	758	134	758	111	758	87
													760	126	760	203	766	122	781	117	805	141	809	153	760	119	760	119	760	111	760	87
													762	126	762	169	768	134	783	117	807	132	811	156	762	126	762	128	762	116	762	89
													764	131	764	159	770	130	785	119	809	123	813	157	764	126	764	140	764	116	764	90
													766	132	766	155	772	131	787	120	811	121	815	155	766	129	766	138	766	109	766	89
													768	130	768	147	774	139	789	131	813	113	817	173	768	118	768	141	768	111	768	91
													770	129	770	149	776	137	791	128	815	107	819	180	770	136	770	137	770	108	770	85
													772	134	772	141	778	139	793	124	817	96	821	178	772	134	772	133	772	108	772	90
													774	139	774	130	780	139	795	126	819	97	823	167	774	141	774	132	774	123	774	84
													776	134	776	127	782	140	797	123	821	104	825	162	776	144	776	128	776	104	776	91
													778	143	778	121	784	150	799	129	823	105	827	149	778	145	778	127	778	103	778	91
													780	139	780	135	786	148	801	124	825	98	829	132	780	133	780	131	780	107	780	93
													782	139	782	139	788	153	803	138	827	85	831	128	782	145	782	127	782	105	782	86
													784	143	784	136	790	148	805	131	829	84	833	121	784	147	784	134	784	107	784	84
													786	137	786	137	792	149	807	135	831	90	835	131	786	154	786	129	786	113	786	84
													788	143	788	130	794	140	809	149	833	93	837	133	788	156	788	131	788	112	788	87
													790	144	790	136	796	151	811	161	835	95	839	128	790	156	790	141	790	115	790	92
													792	137	792	140	798	150	813	166	837	95	841	126	792	141	792	141	792	115	792	89
													794	154	794	145	800	155	815	162	839	98	843	132	794	132	794	137	794	117	794	90
													796	150	796	191	802	159	817	155	841	109	845	134	796	132	796	135	796	114	796	93
													798	157	798	154	804	162	819	143	843	108	847	138	798	136	798	135	798	123	798	103
													800	146	800	136	806	143	821	119	845	107	849	145	800	133	800	125	800	94	800	105
													802	152	802	137	808	160	823	109	847	106	851	144	802	141	802	123	802	96	802	104
													804	160	804	128	810	160	825	103	849	100	853	149	804	136	804	115	804	103	804	100
													806	149	806	118	812	168	827	100	851	104	855	147	806	136	806	118	806	100	806	92
													808	152	808	119	814	161	829	96	853	104	857	146	808	127	808	121	808	104	808	83
													810	156	810	130	816	163	831	103	855	109	859	147	810	136	810	118	810	100	810	77
													812	173	812	134	818	166	833	100	857	111	861	142	812	133	812	124	812	103	812	75
													814	174	814	132	820	153	835	105	859	96	863	137	814	134	814	130	814	110	814	76
													816	173	816	143	822	163	837	110	861	102	865	132	816	138	816	119	816	110	816	76
															818	147	824	149	839	109	863	99	867	134	818	122	818	127	818	113
															820	151	826	146	841	111	865	93	869	141	820	104	820	128	820	118
															822	154	828	146	843	111	867	87	871	128	822	107	822	125	822	126
															824	157	830	139	845	106	869	89	873	134	824	102	824	118	824	143
															826	149	832	135	847	106	871	91	875	136	826	105	826	131	826	153
															828	150	834	131	849	107	873	92	877	128	828	114	828	108	828	144
															830	148	836	133	851	113	875	91	879	138	830	114	830	106	830	129
															832	144	838	124	853	101	877	89	881	128	832	111	832	107	832	118
															834	144	840	116	855	112	879	90	883	126	834	119	834	109	834	109
															836	142	842	107	857	107	881	83	885	120	836	133	836	107	836	93
															838	142	844	101	859	100	883	85	887	131	838	139	838	106	838	94
															840	142	846	104	861	101	885	86	889	127	840	153	840	91	840	89
															842	142	848	104	863	101	887	81	891	132	842	159	842	87	842	85
															844	142	850	97	865	88	889	84	893	124	844	157	844	89	844	89
															846	139	852	111	867	93	891	88	895	131	846	155	846	95	846	91
															848	144	854	95	869	93	893	83	897	127	848	153	848	94	848	91
															850	142	856	94	871	96	895	84	899	124	850	142	850	89	850	78
															852	148	858	94	873	89	897	86	901	124	852	137	852	97	852	84
															854	152	860	94	875	83	899	84	903	130	854	119	854	98	854	85
															856	159	862	104	877	85	901	86	905	126	856	109	856	103	856	90
															858	153	864	104	879	84	903	98	907	126	858	93	858	101	858	154
															860	134	866	110	881	78	905	97	909	125	860	89	860	105	860	132
															862	126	868	110	883	76	907	102	911	133	862	94	862	102	862	134
															864	134	870	115	885	75	909	111	913	140	864	87	864	101	864	116
															866	113	872	123	887	86	911	95	915	152	866	90	866	103	866	119
															868	105	874	124	889	87	913	79	917	161	868	94	868	92	868	102
															870	105	876	119	891	85	915	75	919	160	870	100	870	87	870	92
															872	111	878	127	893	85			921	164	872	98	872	89	872	86
															874	113	880	128	895	85			923	165	874	95	874	91	874	81
															876	111	882	131	897	85			925	154	876	95	876	83	876	73
															878	107	884	138	899	86			927	146	878	88	878	92
															880	104	886	117	901	92			929	140	880	91	880	92
															882	115	888	108	903	97			931	128	882	91	882	95
															884	121	890	107	905	109			933	117	884	102	884	92
															886	124	892	99	907	116			935	121	886	110	886	84
															888	117	894	94	909	134			937	116	888	110	888	72
															890	118	896	94	911	147			939	115	890	111	890	73
															892	116	898	95	913	159			941	118	892	115	892	76
															894	122	900	91	915	162			943	115	894	110	894	79
															896	129	902	89	917	152			945	116	896	101	896	87
															898	123	904	79	919	134			947	110	898	97	898	90
															900	128	906	82	921	123					900	94	900	92
															902	130	908	83	923	108					902	110	902	85
															904	134	910	82	925	90					904	106	904	81
															906	140	912	83	927	85					906	102	906	76
															908	138	914	84	929	79					908	113	908	79
															910	136	916	77	931	74					910	110	910	72
															912	137	918	86							912	98	912	81
															914	139	920	89							914	103	914	91
															916	135	922	86							916	108	916	85
															918	132	924	83							918	111	918	86
															920	129	926	82							920	115	920	90
															922	129	928	78							922	113	922	85
															924	134	930	81							924	119	924	85
															926	136	932	84							926	111	926	87
															928	136	934	90							928	111	928	90
															930	130	936	92							930	107	930	98
															932	127	938	91							932	109	932	99
															934	118	940	91							934	108	934	104
															936	116	942	88							936	100	936	112
															938	122	944	92							938	114	938	130
															940	122	946	94							940	109	940	138
															942	126	948	85							942	110	942	156
																	950	85							944	116	944	161
																	952	86							946	106	946	144
																	954	84							948	109	948	123
																	956	90							950	100	950	109
																	958	92							952	106	952	104
																	960	90							954	103	954	97
																	962	89							956	99	956	91
																	964	91							958	105	958	85
																	966	90							960	105	960	84
																	968	86							962	107	962	82
																	970	86							964	106	964	79
																	972	83							966	106	966	78
																	974	83							968	106	968	80
																	976	84							970	108	970	78
																	978	84							972	102	972	79
																	980	84							974	101	974	81
																	982	80							976	103	976	83
																	984	86							978	102	978	84
																	986	82							980	96	980	81
																	988	83							982	99	982	85
																	990	80							984	99	984	86
																									986	96	986	90
																									988	93	988	91
																									990	95	990	96
																									992	94	992	90
																									994	95	994	90

## Sheet: Source data Fig. 3b
Time	Cell.1	Time	Cell.2
0	167	75	51
2	169	77	48
4	177	79	48
6	192	81	51
8	202	83	54
10	198	85	61
12	193	87	62
14	190	89	67
16	188	91	65
18	191	93	65
20	197	95	66
22	206	97	63
24	202	99	69
26	202	101	70
28	196	103	70
30	203	105	70
32	209	107	69
34	227	109	70
36	238	111	67
38	233	113	70
40	235	115	75
42	249	117	78
44	262	119	76
46	270	121	78
48	262	123	76
50	226	125	77
52	220	127	79
54	213	129	84
56	206	131	80
58	204	133	83
60	216	135	78
62	208	137	78
64	217	139	80
66	218	141	81
68	199	143	83
70	203	145	83
72	203	147	86
74	198	149	84
76	196	151	82
78	195	153	90
80	196	155	97
82	192	157	84
84	194	159	82
86	197	161	84
88	193	163	81
90	196	165	80
92	189	167	80
94	179	169	77
96	175	171	81
98	163	173	77
100	167	175	79
102	163	177	83
104	150	179	91
106	146	181	84
108	149	183	85
110	157	185	87
112	160	187	84
114	176	189	87
116	191	191	84
118	222	193	87
120	235	195	88
122	255	197	87
124	271	199	86
126	278	201	89
128	293	203	89
130	283	205	88
132	239	207	90
134	214	209	92
136	203	211	89
138	206	213	93
140	209	215	93
142	200	217	97
144	187	219	94
146	181	221	94
148	182	223	95
150	177	225	97
152	169	227	99
154	161	229	92
156	155	231	98
158	166	233	102
160	153	235	111
162	153	237	123
164	161	239	130
166	162	241	134
168	166	243	139
170	155	245	148
172	157	247	151
174	157	249	161
176	163	251	155
178	165	253	123
180	171	255	124
182	160	257	121
184	156	259	118
186	168	261	120
188	155	263	129
190	144	265	116
192	146	267	115
194	133	269	114
196	133	271	110
198	132	273	111
200	151	275	118
202	166	277	115
204	177	279	107
206	185	281	105
208	216	283	101
210	221	285	106
212	227	287	105
214	242	289	102
216	251	291	97
218	252	293	89
220	228	295	93
222	202	297	106
224	186	299	107
226	188	301	108
228	182	303	115
230	175	305	123
232	182	307	124
234	179	309	130
236	172	311	132
238	172	313	134
240	175	315	153
242	169	317	153
244	176	319	159
246	173	321	158
248	158	323	157
250	144	325	152
252	154	327	157
254	157	329	166
256	155	331	170
258	158	333	182
260	152	335	183
262	154	337	167
264	154	339	138
266	160	341	130
268	171	343	134
270	178	345	128
272	178	347	127
274	175	349	133
276	174	351	122
278	173	353	128
280	164	355	125
282	169	357	114
284	168	359	125
286	174	361	112
288	181	363	118
290	176	365	122
292	183	367	122
294	194	369	123
296	198	371	121
298	206	373	131
300	217	375	125
302	229	377	118
304	247	379	121
306	265	381	122
308	280	383	112
310	283	385	118
312	260	387	124
314	221	389	124
316	214	391	126
318	210	393	132
320	198	395	135
322	187	397	134
324	197	399	137
326	190	401	147
328	186	403	144
330	178	405	150
332	178	407	159
334	173	409	160
336	157	411	166
338	158	413	166
340	161	415	173
342	152	417	184
344	159	419	192
346	154	421	190
348	149	423	178
350	153	425	157
352	147	427	151
354	152	429	146
356	128	431	146
358	111	433	140
360	107	435	145
362	107	437	140
364	118	439	145
366	133	441	149
368	135	443	145
370	139	445	140
372	137	447	121
374	140	449	114
376	137	451	126
378	151	453	127
380	155	455	134
382	161	457	113
384	166	459	95
386	178	461	105
388	188	463	110
390	210	465	117
392	215	467	115
394	242	469	107
396	249	471	117
398	246	473	115
400	222	475	114
402	196	477	118
404	172	479	115
406	173	481	99
408	174	483	124
410	178	485	115
412	178	487	111
414	171	489	114
416	171	491	110
418	159	493	107
420	152	495	124
422	151	497	139
424	153	499	139
426	262	501	149
428	185	503	170
430	169	505	175
432	162	507	179
434	159	509	189
436	153	511	153
438	149	513	138
440	138	515	134
442	148	517	128
444	144	519	138
446	141	521	130
448	148	523	132
450	146	525	142
452	152	527	136
454	151	529	137
456	150	531	129
458	154	533	122
460	158	535	118
462	158	537	127
464	163	539	121
466	170	541	127
468	164	543	118
470	167	545	123
472	174	547	124
474	171	549	132
476	177	551	138
478	174	553	143
480	171	555	166
482	176	557	171
484	185	559	166
486	190	561	175
488	207	563	177
490	214	565	177
492	224	567	193
494	233	569	192
496	237	571	204
498	218	573	205
500	197	575	216
502	174	577	227
504	171	579	232
506	176	581	247
508	174	583	242
510	182	585	257
512	187	587	254
514	181	589	262
516	186	591	255
518	180	593	258
520	182	595	249
522	181	597	245
524	183	599	235
526	186	601	229
528	186	603	225
530	189	605	219
532	192	607	227
534	182	609	221
536	180	611	222
538	180	613	220
540	181	615	216
542	177	617	210
544	184	619	207
546	179	621	205
548	174	623	196
550	177	625	188
552	168	627	185
554	177	629	182
556	191	631	181
558	189	633	184
560	192	635	176
562	187	637	180
564	191	639	185
566	195	641	189
568	209	643	190
570	215	645	190
572	221	647	195
574	217	649	199
576	228	651	205
578	235	653	213
580	239	655	217
582	260	657	252
584	264	659	213
586	282	661	219
588	292	663	223
590	297	665	226
592	302	667	220
594	321	669	220
596	323	671	220
598	316	673	225
600	301	675	227
602	298	677	228
604	285	679	221
606	286	681	220
608	282	683	212
610	287	685	211
612	294	687	212
614	298	689	216
616	290	691	208
618	295	693	231
620	293	695	232
622	282	697	219
624	278	699	210
626	275	701	203
628	276	703	189
630	278	705	195
632	275	707	184
634	287	709	206
636	291	711	221
638	300	713	196
640	300	715	195
642	301	717	193
644	300	719	189
646	297	721	191
648	298	723	193
650	306	725	201
652	300	727	199
654	308	729	199
656	310	731	198
658	313	733	198
660	314	735	197
662	322	737	199
664	326	739	197
666	324	741	201
668	328	743	198
670	325	745	195
672	331	747	191
674	330	749	191
676	325	751	184
678	324	753	191
680	321	755	191
682	324	757	198
684	324	759	201
686	312	761	199
688	310	763	200
690	316	765	202
692	319	767	193
694	321	769	194
696	320	771	195
698	321	773	193
700	321	775	190
702	321	777	191
704	317	779	189
706	317	781	193
708	313	783	197
710	314	785	197
712	310	787	195
714	302	789	194
716	298	791	195
718	294	793	193
720	296	795	193
722	293	797	212
724	340	799	185
726	307	801	180
728	286	803	182
730	262	805	186
732	242	807	187
734	254	809	189
736	262	811	183
738	262	813	172
740	270	815	175
742	266	817	174
744	271	819	179
746	274	821	176
748	277	823	176
750	272	825	176
752	270	827	171
754	275	829	169
756	275	831	173
758	277	833	169
760	277	835	171
762	276	837	172
764	277	839	169
766	280	841	172
768	269	843	174
770	277	845	169
772	279	847	172
774	283	849	172
776	278	851	173
778	274	853	176
780	270	855	173
782	274	857	167
784	276	859	161
786	273	861	160
788	270	863	180
790	270	865	174
792	271	867	167
794	265	869	165
796	262	871	166
798	266	873	162
800	264	875	162
802	272	877	172
804	270	879	186
806	273	881	177
808	272	883	174
810	265	885	164
812	263	887	163
814	264	889	161
816	263	891	155
818	261	893	169
820	263	895	159
822	262	897	156
824	264	899	190
826	259	901	186
828	254	903	185
830	256	905	180
832	252	907	176
834	251	909	173
836	248	911	174
838	249	913	173
840	246	915	173
842	245	917	172
844	242	919	181
846	237	921	184
848	241	923	179
850	241	925	191
852	237	927	201
854	237	929	203
856	240	931	204
858	235	933	208
860	243	935	211
862	239	937	209
864	238	939	214
866	236	941	215
868	238	943	218
870	242	945	214
872	239	947	215
874	244	949	218
876	235	951	221
878	238	953	222
880	241	955	221
882	240	957	220
884	242	959	225
886	237	961	224
888	240	963	226
890	233	965	224
892	232	967	222
894	231	969	229
896	234	971	233
898	233	973	244
900	234	975	239
902	237	977	243
904	234	979	247
906	242	981	247
908	238	983	239
910	240	985	247
912	245	987	234
914	243	989	246
916	245	991	237
918	245	993	240
920	246	995	237
922	246	997	236
924	246	999	237
926	243
928	245
930	244
932	249
934	252
936	249
938	251
940	257
942	257
944	265
946	261
948	265
950	263
952	262
954	264
956	261
958	260
960	250
962	257
964	258
966	253
968	264
970	267
972	270
974	275
976	268
978	267
980	265
982	254
984	252
986	243
988	253
990	253
992	258
994	257
996	256
998	259

## Sheet: Source data Fig. 3c
Time	Cell.1	Time	Cell.2
0	0.262172	0	0.373219
2	0.282772	2	0.390313
6	0.299625	6	0.361823
8	0.318352	8	0.410256
10	0.322097	10	0.387464
12	0.329588	12	0.407407
14	0.477528	14	0.384615
16	0.344569	16	0.415954
18	0.35206	18	0.407407
20	0.337079	20	0.421652
22	0.357678	22	0.447293
24	0.350187	24	0.435897
26	0.385768	26	0.424501
28	0.404494	28	0.42735
30	0.485019	30	0.415954
32	0.507491	32	0.421652
34	0.537453	34	0.415954
36	0.5	36	0.438746
38	0.496255	38	0.418803
40	0.477528	40	0.42735
42	0.430712	42	0.444444
44	0.406367	44	0.435897
46	0.38015	46	0.435897
48	0.397004	48	0.410256
50	0.391386	50	0.458689
52	0.421348	52	0.452991
54	0.421348	54	0.458689
56	0.40824	56	0.467236
58	0.41573	58	0.467236
60	0.40824	60	0.478632
62	0.40824	62	0.549858
64	0.423221	64	0.549858
66	0.406367	66	0.618234
68	0.400749	68	0.672365
70	0.41573	70	0.7151
72	0.410112	72	0.706553
74	0.421348	74	0.65812
76	0.40824	76	0.521368
78	0.389513	78	0.478632
80	0.40824	80	0.450142
82	0.413858	82	0.467236
84	0.400749	84	0.461538
86	0.400749	86	0.450142
88	0.410112	88	0.447293
90	0.411985	90	0.450142
92	0.447566	92	0.45584
94	0.430712	94	0.45584
96	0.402622	96	0.433048
98	0.413858	98	0.452991
100	0.410112	100	0.467236
102	0.460674	102	0.433048
104	0.440075	104	0.467236
106	0.425094	106	0.450142
108	0.447566	108	0.467236
110	0.440075	110	0.475783
112	0.41573	112	0.467236
114	0.425094	114	0.461538
116	0.456929	116	0.438746
118	0.498127	118	0.492877
120	0.561798	120	0.424501
122	0.61985	122	0.421652
124	0.625468	124	0.413105
126	0.655431	126	0.421652
128	0.653558	128	0.418803
130	0.672285	130	0.410256
132	0.662921	132	0.410256
134	0.631086	134	0.461538
136	0.518727	136	0.424501
138	0.5	138	0.470085
140	0.481273	140	0.464387
142	0.481273	142	0.410256
144	0.462547	144	0.430199
146	0.514981	146	0.39886
148	0.481273	148	0.447293
150	0.507491	150	0.464387
152	0.5	152	0.478632
154	0.479401	154	0.492877
156	0.513109	156	0.558405
158	0.488764	158	0.57265
160	0.501873	160	0.552707
162	0.473783	162	0.584046
164	0.494382	164	0.589744
166	0.470037	166	0.54416
168	0.470037	168	0.621083
170	0.485019	170	0.649573
172	0.460674	172	0.672365
174	0.441948	174	0.7151
176	0.447566	176	0.57265
178	0.503745	178	0.552707
180	0.460674	180	0.495726
182	0.445693	182	0.401709
184	0.395131	184	0.433048
186	0.411985	186	0.444444
188	0.395131	188	0.447293
190	0.406367	190	0.435897
192	0.372659	192	0.470085
194	0.404494	194	0.450142
196	0.43633	196	0.441595
198	0.432584	198	0.452991
200	0.398876	200	0.433048
202	0.425094	202	0.438746
204	0.38015	204	0.450142
206	0.404494	206	0.433048
208	0.411985	208	0.407407
210	0.430712	210	0.441595
212	0.481273	212	0.450142
214	0.485019	214	0.467236
216	0.561798	216	0.475783
218	0.646067	218	0.478632
220	0.672285	220	0.430199
222	0.698502	222	0.404558
224	0.702247	224	0.435897
226	0.670412	226	0.413105
228	0.631086	228	0.444444
230	0.52809	230	0.472934
232	0.477528	232	0.424501
234	0.453184	234	0.413105
236	0.445693	236	0.42735
238	0.464419	238	0.401709
240	0.473783	240	0.34188
242	0.511236	242	0.421652
244	0.488764	244	0.376068
246	0.503745	246	0.353276
248	0.445693	248	0.37037
250	0.483146	250	0.344729
252	0.462547	252	0.356125
254	0.453184	254	0.350427
256	0.428839	256	0.410256
258	0.44382	258	0.396011
260	0.447566	260	0.444444
262	0.413858	262	0.470085
264	0.410112	264	0.478632
266	0.413858	266	0.532764
268	0.421348	268	0.57265
270	0.383895	270	0.538462
272	0.40824	272	0.57265
274	0.400749	274	0.569801
276	0.43633	276	0.623932
278	0.393258	278	0.612536
280	0.400749	280	0.652422
282	0.374532	282	0.649573
284	0.398876	284	0.643875
286	0.372659	286	0.547009
288	0.428839	288	0.609687
290	0.397004	290	0.609687
292	0.40824	292	0.62963
294	0.462547	294	0.558405
296	0.423221	296	0.48433
298	0.32397	298	0.418803
300	0.35206	300	0.42735
302	0.348315	302	0.407407
304	0.385768	304	0.401709
306	0.391386	306	0.390313
308	0.400749	308	0.404558
310	0.385768	310	0.404558
312	0.38015	312	0.418803
314	0.453184	314	0.418803
316	0.447566	316	0.413105
318	0.529963	318	0.413105
320	0.664794	320	0.418803
322	0.661049	322	0.401709
324	0.709738	324	0.418803
326	0.668539	326	0.390313
328	0.687266	328	0.45584
330	0.537453	330	0.424501
332	0.513109	332	0.433048
334	0.485019	334	0.438746
336	0.447566	336	0.452991
338	0.460674	338	0.430199
340	0.475655	340	0.415954
342	0.479401	342	0.407407
344	0.514981	344	0.37037
346	0.501873	346	0.367521
348	0.488764	348	0.387464
350	0.434457	350	0.410256
352	0.440075	352	0.418803
354	0.428839	354	0.387464
356	0.434457	356	0.396011
358	0.43633	358	0.42735
360	0.413858	360	0.430199
362	0.417603	362	0.373219
364	0.423221	364	0.390313
366	0.426966	366	0.381766
368	0.449438	368	0.430199
370	0.447566	370	0.373219
372	0.466292	372	0.358974
374	0.432584	374	0.361823
376	0.445693	376	0.367521
378	0.481273	378	0.364672
380	0.402622	380	0.358974
382	0.44382	382	0.356125
384	0.462547	384	0.367521
386	0.460674	386	0.373219
388	0.501873	388	0.373219
390	0.511236	390	0.498575
392	0.438202	392	0.547009
394	0.477528	394	0.558405
396	0.505618	396	0.609687
398	0.5	398	0.660969
400	0.544944	400	0.606838
402	0.518727	402	0.618234
404	0.589888	404	0.615385
406	0.595506	406	0.48433
408	0.64794	408	0.458689
410	0.702247	410	0.404558
412	0.749064	412	0.464387
414	0.743446	414	0.452991
416	0.720974	416	0.441595
418	0.58427	418	0.418803
420	0.561798	420	0.438746
422	0.533708	422	0.458689
424	0.509363	424	0.447293
426	0.505618	426	0.438746
428	0.533708	428	0.452991
430	0.529963	430	0.45584
432	0.503745	432	0.492877
434	0.514981	434	0.438746
436	0.494382	436	0.495726
438	0.477528	438	0.413105
440	0.481273	440	0.418803
442	0.5	442	0.373219
444	0.516854	444	0.39886
446	0.503745	446	0.361823
448	0.468165	448	0.358974
450	0.531835	450	0.378917
452	0.485019	452	0.356125
454	0.486891	454	0.376068
456	0.533708	456	0.367521
458	0.513109	458	0.381766
460	0.496255	460	0.415954
462	0.501873	462	0.435897
464	0.511236	464	0.435897
466	0.434457	466	0.424501
468	0.483146	468	0.481481
470	0.498127	470	0.481481
472	0.544944	472	0.481481
474	0.520599	474	0.529915
476	0.479401	476	0.552707
478	0.514981	478	0.62963
480	0.535581	480	0.635328
482	0.554307	482	0.65812
484	0.588015	484	0.638177
486	0.625468	486	0.663818
488	0.646067	488	0.678063
490	0.705993	490	0.689459
492	0.747191	492	0.521368
494	0.786517	494	0.438746
496	0.808989	496	0.492877
498	0.812734	498	0.521368
500	0.758427	500	0.441595
502	0.672285	502	0.549858
504	0.548689	504	0.501425
506	0.531835	506	0.518519
508	0.513109	508	0.45584
510	0.548689	510	0.48433
512	0.509363	512	0.452991
514	0.513109	514	0.441595
516	0.683521	516	0.42735
518	0.694757	518	0.450142
520	0.56367	520	0.450142
522	0.516854	522	0.441595
524	0.447566	524	0.464387
526	0.565543	526	0.452991
528	0.638577	528	0.472934
530	0.616105	530	0.444444
532	0.59176	532	0.413105
534	0.479401	534	0.42735
536	0.449438	536	0.404558
538	0.458801	538	0.470085
540	0.434457	540	0.450142
542	0.539326	542	0.487179
544	0.498127	544	0.42735
546	0.43633	546	0.478632
548	0.479401	548	0.37037
550	0.501873	550	0.401709
552	0.43633	552	0.39886
554	0.43633	554	0.430199
556	0.434457	556	0.424501
558	0.441948	558	0.433048
560	0.406367	560	0.487179
562	0.38015	562	0.509972
564	0.404494	564	0.538462
566	0.455056	566	0.561254
568	0.47191	568	0.586895
570	0.468165	570	0.641026
572	0.445693	572	0.700855
574	0.492509	574	0.717949
576	0.43633	576	0.752137
578	0.447566	578	0.774929
580	0.417603	580	0.777778
582	0.473783	582	0.80057
584	0.522472	584	0.717949
586	0.670412	586	0.643875
588	0.664794	588	0.538462
590	0.782772	590	0.592593
592	0.794007	592	0.578348
594	0.827715	594	0.641026
596	0.784644	596	0.623932
598	0.799625	598	0.652422
600	0.794007	600	0.643875
602	0.794007	602	0.660969
604	0.790262	604	0.689459
606	0.797753	606	0.68661
608	0.750936	608	0.666667
610	0.743446	610	0.706553
612	0.758427	612	0.723647
614	0.771536	614	0.766382
616	0.790262	616	0.74359
618	0.838951	618	0.806268
620	0.838951	620	0.757835
622	0.78839	622	0.817664
624	0.743446	624	0.792023
626	0.822097	626	0.80057
628	0.837079	628	0.792023
630	0.88764	630	0.809117
632	0.801498	632	0.811966
634	0.844569	634	0.82906
636	0.846442	636	0.840456
638	0.883895	638	0.809117
640	0.808989	640	0.823362
642	0.883895	642	0.834758
644	0.837079	644	0.843305
646	0.842697	646	0.908832
648	0.822097	648	0.883191
650	0.885768	650	0.866097
652	0.861423	652	0.874644
654	0.88764	654	0.877493
656	0.855805	656	0.897436
658	0.827715	658	0.911681
660	0.846442	660	0.894587
662	0.878277	662	0.908832
664	0.857678	664	0.925926
666	0.878277	666	0.920228
668	0.861423	668	0.917379
670	0.853933	670	0.937322
672	0.88764	672	0.934473
674	0.848315	674	0.923077
676	0.870787	676	0.894587
678	0.868914	678	0.945869
680	0.893258	680	0.908832
682	0.883895	682	0.928775
684	0.857678	684	0.937322
686	0.868914	686	0.94302
688	0.88764	688	0.940171
690	0.917603	690	0.948718
692	0.893258	692	0.928775
694	0.904494	694	0.94302
696	0.878277	696	0.945869
698	0.895131	698	0.957265
700	0.885768	700	0.954416
702	0.906367	702	0.957265
704	0.891386	704	0.954416
706	0.921348	706	0.968661
708	0.904494	708	0.957265
710	0.897004	710	0.957265
712	0.902622	712	0.951567
714	0.898876	714	0.94302
716	0.910112	716	0.960114
718	0.91573	718	0.940171
720	0.891386	720	0.934473
722	0.90824	722	0.954416
724	0.90824	724	0.934473
726	0.913858	726	1
728	0.926966	728	0.960114
730	0.91573	730	0.962963
732	0.897004	732	0.840456
734	0.926966	734	0.888889
736	0.917603	736	0.911681
738	0.94382	738	0.91453
740	0.925094	740	0.888889
742	0.956929	742	0.925926
744	0.928839	744	0.894587
746	0.947566	746	0.911681
748	0.94382	748	0.91453
750	0.934457	750	0.900285
752	0.930712	752	0.905983
754	0.94382	754	0.897436
756	0.906367	756	0.908832
758	0.93633	758	0.91453
760	0.949438	760	0.908832
762	0.945693	762	0.894587
764	0.938202	764	0.897436
766	0.955056	766	0.908832
768	0.947566	768	0.900285
770	0.960674	770	0.897436
772	0.964419	772	0.911681
774	0.947566	774	0.897436
776	0.926966	776	0.883191
778	0.951311	778	0.868946
780	0.962547	780	0.874644
782	0.979401	782	0.88604
784	0.966292	784	0.843305
786	0.983146	786	0.903134
788	0.977528	788	0.868946
790	0.926966	790	0.85755
792	0.932584	792	0.88604
794	0.990637	794	0.851852
796	0.973783	796	0.851852
798	1	798	0.874644
800	0.940075	800	0.840456

## Sheet: Source data Fig. 3d
vac7∆ in SDC			vac14∆ in SDC			atg18∆ in SDC			fab1∆ in SDC			fig4∆ in SDC
	AU	periodicity		AU	periodicity		AU	periodicity		AU	periodicity		AU	periodicity		strain	periodicity.wilcox.median	periodicity.wilcox.95.confidence.low	periodicity.wilcox.95.confidence.high	median	AU.95.confidence.low	AU.95.confidence.high	comparisons	p.val.adjusted
1	9890.55	199.6	1	993.778	104	1	4639.03	116.571	1	404.73	142.571	1	44874.1	163.2		vac7∆	93.6572	90	97.2667	1723.62	1559.53	2254.1	WT vs. vac7∆	5.32626e-54
2	2254.1	60.5	2	6140.13	198.8	2	5118.68	51	2	4610.2	166.333	2	24718.9	90.5714		vac14∆	94.7858	91.8572	97.7619	2094.62	1810.71	2438.78	WT vs. vac14∆	6.72618e-60
3	1264.93	67.5	3	665.894	73.25	3	1861.71	148	3	2271.06	102.4	3	30984.2	97.3333		atg18∆	97.4697	93.5	101.473	2132.63	1839.66	2665.97	WT vs. atg18∆	4.00199e-48
4	2150.21	102.4	4	8401.58	183.6	4	2005.01	68	4	5659.84	141.333	4	58396.7	90.6667		fab1∆	111	96.7619	126	2538.31	1599.4	4807	WT vs. fab1∆	1.77334e-05
5	1435.05	69.75	5	8339.52	116.667	5	966.65	104.8	5	4807	146.4	5	20610.8	90.6667		fig4∆	94.9999	93.3334	96.635	13559.7	11376	16391.2	WT vs. fig4∆	0.0447073
6	993.611	59.2	6	1284.86	44	6	753.476	103.6	6	4894.48	110.667	6	40578.2	81.6
7	7543.65	131	7	703.281	71.1429	7	344.296	33.8667	7	2690.72	97	7	22425.8	90.6667		above values are calculated from the wilcox.test(data, conf.int = TRUE) function in R (version 4.1.2 (2021-11-01))				above AU values are calculated from the datawizard::describe_distribution(data, centrality = "median", ci = TRUE)) function in R (version 4.1.2 (2021-11-01))			above comparisons calculated from dunn.test::dunn.test(x, g, method ="holm" ) function R (version 4.1.2 (2021-11-01))
8	1279.27	67	8	4701.35	96.6667	8	1546.44	99.6	8	7547.16	93.6667	8	10172.7	100.333
9	1099.83	134.8	9	2816.87	114.333	9	3919.63	74.8571	9	3386.09	91	9	6263.64	101
10	958.436	56.2	10	1781.26	87.25	10	3610.08	100.8	10	2373.31	73.1429	10	16823	93
11	1112.28	86.6667	11	3590.21	141.6	11	3086.02	116.571	11	1599.4	72.5714	11	17474.1	87.1111
12	3811.67	210	12	4446.58	118	12	478.238	114.4	12	1403.39	128.4	12	10725.3	95.3333
13	4085.57	78.2857	13	2438.78	138.8	13	1989.06	64.25	13	2198.69	90	13	47242.5	88.6667
14	14942.6	195.5	14	2076.67	136	14	1337.82	73.7143	14	6665.58	156	14	6525.64	83.7143
15	568.566	101.6	15	732.208	75.4286	15	2607.91	96.75	15	2368.71	142	15	17871.9	103.714
16	1230.53	47.6364	16	2652.47	90.3333	16	918.865	38.5	16	9450.99	111.333	16	25438.3	90.25
17	1507.17	114.8	17	1108.23	119.6	17	9477.97	151.6	17	4651.89	106.667	17	50636	119.333
18	5044.41	147.2	18	2127.09	104.667	18	6015.35	141.2	18	2530.27	86.6667	18	33240	87.5
19	8994.04	143.6	19	845.032	63.25	19	1667.7	115.333	19	1519.04	82.8571	19	6498.5	139.2
20	1568.67	135.2	20	1716.73	101	20	1648.68	56.6667	20	1006.82	111.333	20	5386.58	98.2857
21	1672.73	65.8	21	2510.23	120	21	2104.9	84.25	21	2538.31	99.6	21	14177.8	136.8
22	2526.91	105.6	22	1386.33	73.75	22	1834.01	81.25				22	11290.7	97.4286
23	2844.01	99.4286	23	563.588	64.4444	23	1468.29	80.25				23	9379.36	92.8571
24	1250.5	100.4	24	1172.04	94.6667	24	2128.96	63.4				24	46013.3	92
25	1470.36	103.2	25	1313.31	54.8	25	808.862	99				25	33416.5	91.4286
26	3579.91	133.2	26	1015.6	62.2222	26	4300.34	97				26	23271.6	106.333
27	12667.3	129.6	27	1272.64	101.2	27	3650.64	96.6667				27	6939.72	105.333
28	2866.29	128.4	28	4602.46	109.2	28	4554.06	111.6				28	3741.67	89.4286
29	1026.32	57.0909	29	1155.91	77.4286	29	1382.12	69.25				29	11531.6	89.4286
30	7585.8	121.2	30	2447.03	108.4	30	1518.58	110				30	7197.33	103.667
31	2566.26	97.6667	31	1946.67	108.4	31	6754.72	76.8571				31	11147.4	120
32	1656.43	81.7143	32	1012.72	105.6	32	3203.22	90.3333				32	12484.7	99.6667
33	1880.65	83.3333	33	4133.98	87.3333	33	1943.28	105.2				33	8001.65	98.3333
34	1489.44	103.6	34	2398.91	65.5	34	2311.14	106.4				34	15339.1	84.2857
35	4177.9	79.1429	35	1453.48	104.4	35	3207.99	102.4				35	19494.4	98.3333
36	953.813	55.6	36	1265.25	86	36	517.727	84				36	17765.7	97.6667
37	2560.99	79.1429	37	281.729	32.125	37	573.137	93				37	6097.87	116
38	1551.61	104	38	934.112	100.4	38	2138.77	101.5				38	1842.02	95.3333
39	3297.51	108	39	1243.79	97.3333	39	13778.5	136				39	4354.82	114
40	2234.06	73.4286	40	2897.2	110.4	40	939.67	114				40	11160.5	81.1429
41	1068.42	88.3333	41	3880	124.333	41	3178.19	45.3333				41	4682.15	94.3333
42	1361.63	105.6	42	3734.93	107.6	42	15946.9	102				42	8602.24	93
43	2189.94	87.6667	43	3667.32	65.7778	43	1325.22	73.75				43	8007.13	93.3333
44	2971.8	103.2	44	1523.45	107.6	44	4604.66	116.4				44	8058.63	93
45	383.063	84.6667	45	842.11	114	45	2586.98	42.9474				45	10700.7	91.6667
46	1022.58	84.5714	46	365.413	50.3636	46	3615.24	102				46	9576.38	109.6
47	1575.48	60.8	47	2577.14	94	47	2424.73	136				47	23167	89.6667
48	991.778	83.1429	48	936.839	55.5	48	5305.54	160				48	10320.9	89.3333
49	654.579	59.5556	49	1507.49	111	49	647.243	125				49	12502.1	89
50	1593.49	77.4286	50	9304.59	133.2	50	7423.03	106.571				50	4889.56	104.4
51	1119.75	79.75	51	2689.18	133.2	51	687.748	48.8				51	5335.87	104
52	3292.14	111.2	52	880.597	100.4	52	2024.65	101.143				52	13221	103.6
53	899.988	112.4	53	1829.54	111	53	2616.42	115.667				53	7753.66	86
54	1791.49	115.6	54	4112.63	110.333	54	797.671	75.3333				54	2828.99	102.8
55	2074.61	80	55	2200.02	111	55	3656.85	132.4				55	3983.18	85.3333
56	2797.85	102.8	56	1673.48	82.75	56	6863.74	92.8571				56	5616.5	84
57	1275.44	123.2	57	1841.36	77	57	1565.56	102				57	9593.84	87.5556
58	361.475	112.4	58	6890.58	109.667	58	2521.43	104.667				58	22591	85.6667
59	1611.05	78.5714	59	2021.36	119.6	59	1566.3	88.8571				59	16023.3	90.4444
60	1204.04	73.25	60	1228.89	120.4	60	1783.09	92.3333				60	7699.12	90.6667
61	2374.98	72	61	3351.68	106.333	61	3478.84	117.2				61	64365.1	77.4286
62	2857.42	102.333	62	1665.27	104.333	62	2676.66	73.75				62	30807.4	90.6667
63	3076.76	76.2857	63	2497.24	83.25	63	2011.07	82.2857				63	14980.7	81.5
64	1763.11	99	64	7087.34	83.25	64	5055.17	95.6667				64	17904.3	88
65	3102.33	107.2	65	3569.5	103.333	65	3035.7	94.3333				65	20886.1	92.5
66	2456.27	86	66	1922.32	118.4	66	933.642	67.5				66	10691.7	102
67	3773.14	100.4	67	2363.12	110	67	1845.3	67.25				67	2377.02	79.1111
68	1596.35	57.6	68	1401.46	121.6	68	1357.2	67				68	7138.59	100.571
69	1444.24	108.8	69	2943.12	81.5	69	6085.9	106.8				69	43349.3	88
70	1940.5	112.8	70	1342.37	108.667	70	10229.1	102				70	18915.9	93.1429
71	1662.86	93	71	1208.51	110.333	71	2130.65	124.8				71	29636.6	88.2857
72	669.715	108.8	72	1901.09	78	72	556.626	74.5714				72	8041.19	86
73	4033.62	54.4	73	606.95	78.5714	73	2489.27	163.2				73	10755.4	100.333
74	1622.7	88.3333	74	2381.41	103.333	74	4210.42	130.667				74	6736.29	117.6
75	1037.51	104.8	75	2144.09	110	75	4580.05	96.25				75	24797.6	83.7143
76	951.21	86	76	1282.66	61.6	76	2176.44	61.5556				76	21355	114.4
77	665.957	102	77	2013.71	41	77	2949.79	99.6				77	5329.06	109.2
78	1715.71	138.8	78	2481.38	92.5714	78	3017.51	86.25				78	12850.2	108
79	3964.33	88.5	79	9121.89	129.6	79	2679.96	134.4				79	5850.6	106
80	2047.02	90.6667	80	865.38	104	80	1653.6	133.2				80	27342.9	104.8
81	584.672	73.5	81	2126.03	124.8	81	2275.62	130.8				81	10304.8	104
82	1021.27	93.6667	82	2692.78	57.8182	82	2775.7	92.5714				82	15251.8	74.5714
83	1197.84	91.6667	83	3725.04	102.8	83	2662.03	101				83	17493.5	103.2
84	2138.38	93.6667	84	2263.88	76.2857	84	1715.47	73.5				84	91673.4	107
85	792.724	103.2	85	22647.7	87.4286	85	3213.94	112.8				85	76834.1	90.6667
86	994.965	70.5455	86	711.784	46	86	2697.16	93.6667				86	18134.1	89
87	13826.9	114	87	910.467	76.5714	87	4027.88	111.6				87	26433.4	81.6
88	3225.9	102	88	3316.86	121.6	88	1529.81	105.2				88	18217	90.6667
89	1434.51	76.8571	89	4011.12	76.2857	89	1041.15	104				89	25364.8	90.2222
90	2688.75	90	90	1174.47	110.4	90	12972.6	72.2857				90	23818	91.4286
91	830.667	102.8	91	1293.48	66	91	2749.61	163.2				91	55108	89.1429
92	4467.14	140	92	820.625	108.4	92	3698.12	122.667				92	19688.4	95
93	3187.78	108	93	3660.92	117.2	93	7684.43	163.2				93	17592.1	82.4444
94	2904.7	80.8571	94	823.989	64.6667	94	19005.4	163.2				94	15820.6	105.143
95	2974.11	108	95	2433.25	116	95	8407.64	102				95	14026.1	91
96	1929.75	110.667	96	1249.62	73.7143	96	2546.99	116.571				96	17801	98
97	3471.48	132	97	13460.6	82.5714	97	32342.4	102				97	13585.9	80.5
98	1298.07	71.3333	98	1593.72	72	98	4940.14	48				98	23290.7	80.5
99	532.062	82.5	99	2031.54	114.8	99	838.757	92.3333				99	8359.51	98.3333
100	1304.01	72.6667	100	758.655	76.2857	100	821.869	61				100	25004.8	97
101	1920.21	79.5	101	576.675	57.4	101	1853.47	51				101	23068.3	81.7143
102	1790.28	126.4	102	3009.73	81.1429	102	3344.53	52.8				102	16638.2	114
103	9411.04	105	103	2738.53	112.8	103	1001.05	85				103	11239	112.8
104	821.11	64.4444	104	982.408	80.2857	104	747.125	122				104	20942.2	93.3333
105	3892.93	101.6	105	4113.21	111.2	105	4564.54	136				105	10790.7	112
106	1559.53	73.1429	106	3659.4	79.7143	106	748.194	78.5714				106	1851.51	93
107	2914.84	80	107	865.428	92.6667	107	6284.21	111.143				107	8646.97	92
108	1205.6	115.6	108	1107.32	91.6667	108	1200.23	152				108	14154	91.6667
109	2508	100	109	2523.94	91.3333	109	3185.72	150.8				109	1702.63	100.8
110	1324.6	115.2	110	1394.18	77.7143	110	3174.35	103.429				110	77368.2	90.6667
111	613.07	108.8	111	822.266	85.6667	111	17961.2	102.857				111	16490.6	81.6
112	2024.6	84.5714	112	616.64	60.2222	112	2134.61	62.9091				112	16291.7	90.6667
113	1497.57	71.1429	113	1000.71	60.2222	113	5004.47	136				113	11995	90.6667
114	5113.08	98.3333	114	560.94	45.1667	114	1752.48	72				114	7287.23	99.6667
115	3229.28	85.3333	115	2466.53	84	115	2226.13	79.75				115	23425.2	136
116	1594.45	93.6667	116	2471.66	107.2	116	1023.82	91.1429				116	15511.2	116.571
117	742.724	68.75	117	815.041	105.6	117	2078.27	104.333				117	38902.1	90.6667
118	845.796	36.5714	118	1342.91	89	118	3501.81	76.25				118	16950.4	90.4444
119	1421.54	88.6667	119	3984.26	66.75	119	325.423	66				119	5545.93	71.7143
120	4117.98	106.4	120	1593.61	105.6	120	730.622	73.25				120	6663.51	85.1429
121	1720.75	100.8	121	1943.08	88.3333	121	3743.81	97.3333				121	42719.4	87.3333
122	1488.22	124	122	3501.95	66	122	1006.22	95.3333				122	12900.7	94.5
123	13515.3	188.8	123	2519.32	105.2	123	1062.96	114				123	19103.1	86.5714
124	2961.37	118.4	124	1079.19	104.8	124	759.524	80.8571				124	22025.2	82.8889
125	1297.25	72.5714	125	536.945	74.8571	125	1777.51	88.6667				125	7137.32	106
126	833.173	134.8	126	1356.72	86.3333	126	3071.19	74				126	52156.5	91.25
127	2777.63	124.4	127	3132.64	103.2	127	854.936	102.4				127	5885.73	89.5
128	3592.68	96.3333	128	3047.29	86	128	1323.31	63.75				128	17675	101.714
129	1740.82	87.4286	129	2075.77	73.7143	129	2655.27	72.8571				129	36521.2	88
130	846.665	63.3333	130	1530.22	85.6667	130	2879.74	81.6				130	3338.06	87.25
131	808.45	63.75	131	478.057	46.3636	131	1544.98	88				131	17267.6	98.2857
132	3792.54	100.333	132	1533.73	72.2857	132	3090.68	116.571				132	6066.95	85.5
133	1314.11	75.1429	133	1154.81	63.25	133	1570.08	58.2857				133	5682.93	84.25
134	686.584	65.25	134	2452.34	100.8	134	2270.45	81.6				134	15774.9	95.1429
135	3266.51	85	135	1080.31	83.6667	135	9835.58	90.6667				135	10089.8	131.2
136	16555.8	136.4	136	2850.61	123.333	136	2468.67	163.2				136	32061.9	92.5714
137	1912.96	53	137	677.674	63.25	137	835.783	163.2				137	11753.2	91.7143
138	2749.58	110.8	138	2400.96	104.4	138	941.874	116.571				138	20822.9	92
139	548.094	104.4	139	14658.5	135.6	139	620.833	112.8				139	7168.12	91.1429
140	963.16	65.5	140	18189.8	113.6	140	8317.59	102				140	12547.2	126.8
141	1957.85	94.6667	141	6470.54	123.333	141	365.763	47.8182				141	23035.9	88
142	978.161	72.2857	142	1320.96	138.8	142	7124.58	95				142	29710.7	101.667
143	1553.2	56.2	143	2573.99	98.3333	143	564.567	113.2				143	39924.4	87.1429
144	629.405	72.2857	144	5358.13	87.7143	144	2456.89	155.2				144	10586.2	100.333
145	5058.27	76.8571	145	6809.05	145	145	1660.02	70.5455				145	15020.8	98.3333
146	5178.64	104.8	146	2371.3	102.571	146	22524.6	152				146	11513.1	97
147	483.04	72	147	1397.78	61.2	147	3218.33	126				147	4222.4	96.6667
148	2541.34	94	148	1599.26	52.4	148	3631.47	124.333				148	17095.2	92.6667
149	2094.61	77.4286	149	2757.03	163.2	149	2815.76	73.8				149	24947	92.3333
150	971.489	48	150	3741.3	157.2	150	2728	92				150	7428.59	107.2
151	3163.52	89.6667	151	1744.42	121.2	151	1486.32	121.667				151	6422.51	104.8
152	3838.05	93.3333	152	1161.92	107.143	152	3937.61	64.5455				152	7040.83	87
153	70.3335	102	153	5835.36	161.2	153	2028.18	88.25				153	6833.3	84.6667
154	2952.67	93.3333	154	1477.22	61.8333	154	5092.79	116				154	8111.09	100.4
155	2006.11	72.2857	155	2680.32	103.6	155	2107.65	139.2				155	19997.5	90.6667
156	2526.87	115.6	156	5159.8	94.5	156	3030.1	138.4				156	8583.68	98.8571
157	917.844	36.4286	157	8973.33	112.4	157	3702.44	114.667				157	31440.7	136
158	528.355	90.6667	158	8674.78	125	158	3344.16	114.667				158	60729.9	90.6667
159	1723.62	86.3333	159	2221.07	80.2857	159	1620.28	75.5556				159	41448.6	102
160	5958.49	152.4	160	4060.5	136	160	1833.6	84.5				160	49141.9	90.6667
161	1320.41	115.6	161	1512.88	112.4	161	1089.51	95.7143				161	67527.6	92.5
162	4443.39	108	162	5583.46	93	162	2774.57	83.25				162	27993.9	81.6
163	1128.53	83.6667	163	827.116	111.6	163	3107.15	93.4286				163	15987.5	89.5556
164	1098.06	110	164	1247.26	133.2	164	2121.12	129.6				164	7571.38	110
165	962.312	108.4	165	710.042	86.6667	165	5755.09	129.2				165	27807.5	84.2222
166	3415.74	92	166	2277.76	118.4	166	533.015	92.2857				166	22295.8	91.75
167	1227.98	106.4	167	1426.05	103.2	167	308.322	105				167	25504.1	104
168	2924.7	81	168	1862.19	90	168	1707.24	78				168	10937	81.1429
169	3745.09	92.8571	169	419.889	44.4286	169	861.311	124.8				169	11573.6	89.6667
170	2886.18	105.6	170	7155.49	131.2	170	1325.4	77				170	9035.1	97.3333
171	1655.9	93.3333	171	2127.42	97.3333	171	5068.01	102.333				171	11187.8	114
172	3164.78	111.2	172	1177.02	81.7143	172	1348.88	75				172	12815.6	83.25
173	2243.16	88	173	2218.81	87.3333	173	1856.21	120				173	14874.4	94.5714
174	1279.09	87.6667	174	8059.72	124.4	174	1242.33	85.4286				174	28350.8	94
175	1235.26	52.4	175	2537.96	78.5714	175	3734.53	85.1429				175	19690.5	96.3333
176	1793.77	103.2	176	9080.5	109.2	176	4750.39	99.3333				176	10219.3	93.1429
177	2659.95	101.2	177	2314.26	101	177	1073.14	118.4				177	37021.2	90.8571
			178	2675.72	106.4	178	2877.88	116.8				178	17433	90.2857
			179	1275.95	106	179	1922.24	115.6				179	26248.1	103.667
			180	5046.77	118	180	2316.63	82.2857				180	18636.4	102
			181	4085.23	65.1111	181	842.558	72				181	15021.9	98
			182	2275.59	103.6	182	1897.91	94.6667				182	13533.5	95.3333
			183	2486.07	104	183	1532.9	114				183	33507.6	94
			184	1544.98	115.6	184	2682.92	110.4				184	6554.83	80.5714
			185	1494.54	102.4	185	2854.77	110				185	8529.99	112
			186	1036.94	71.7143	186	3895.87	109.6				186	24976.1	91.6667
			187	1688.92	83.6667	187	518.544	107.6				187	12902.2	91.6667
			188	4463.31	103.2	188	1140	108				188	6920.33	91.6667
			189	1627.1	49.8182	189	843.355	74.5714				189	12873.8	109.6
			190	1349.5	59.1111	190	461.377	47.6364				190	9359.48	90.3333
			191	5409.24	88	191	293.112	104				191	9447.35	108.8
			192	2631.57	105.2	192	415.868	73.7143				192	19400.3	90.3333
			193	3848.49	85.6667	193	2312.34	102.8				193	10055.8	102.8
			194	2576.12	85.6667	194	707.861	64				194	3081.03	102
			195	1321.79	84.2857	195	265.931	64				195	11582	83.3333
			196	6051.96	89	196	627.395	102.4				196	715.242	89
			197	2050.68	83.3333	197	1175.98	100.8				197	3576.49	107.6
			198	12242.2	100.857	198	1422.17	72.2857				198	1453.76	131.6
			199	1924.69	51.2727	199	674.394	56				199	20470.8	102.8
			200	2593.95	116	200	742.759	84				200	5723.77	103.6
			201	16835.5	114.4							201	2150.63	93.6667
			202	2716.03	52.7273							202	1851.93	121.2
			203	1341.05	92							203	2037.59	120.8
			204	3276.89	107.667							204	3183.08	112.8
			205	2322.38	100.667							205	750.982	78.2857
			206	982.914	61.8							206	1730.36	73.1429
			207	2055.69	106.4
			208	3251.63	105.667
			209	2094.62	104.333
			210	5828.22	110
			211	849.863	55.4667
			212	4207.57	100
			213	1361.4	92.6667
			214	1425.09	54.5455
			215	4207.76	100
			216	1672.26	65.25
			217	1165.52	85
			218	3204.76	150.4
			219	8239.96	154
			220	3338.68	98.3333
			221	4596.19	83.6667
			222	1417.22	93
			223	1758.67	65.7778
			224	4192.03	144
			225	2985.57	101.2
			226	1868.14	64.75
			227	1521.75	78.5714
			228	5171.64	128.4
			229	683.974	102
			230	2611.6	101.2
			231	2037.54	101.6
			232	3071.47	126.8
			233	2480.2	81.75
			234	736.086	35.5294
			235	3312.29	123.2
			236	4935.81	97.3333
			237	1827.91	121.2
			238	2683.4	69.25
			239	2364.64	121.2
			240	1810.71	41.8333
			241	9223.84	96.3333
			242	5161.99	99.3333
			243	1499.24	108.4
			244	1081.08	59.6
			245	2458.14	84.8571
			246	1312.97	84.5714
			247	2609.46	62
			248	3592.25	95
			249	1640.71	94
			250	1326.93	112.8
			251	1487.25	68.5
			252	4703.2	91
			253	7311.49	107.6
			254	1606.7	106
			255	1724.39	52.6
			256	480.048	72
			257	291.336	60.8889
			258	3073.69	69.8333
			259	6597.69	97
			260	1285.47	104.333
			261	3043.82	109.667
			262	4575.51	103.5
			263	3301.21	88.3333
			264	3060.29	130
			265	5086.22	98.2857
			266	3115.85	108.333
			267	3982.69	146.4
			268	1665.59	101.714
			269	2708.86	116.8
			270	1860	102.333
			271	2168.79	95.7143
			272	1172.23	94.3333
			273	1633.87	74.2857
			274	4750.65	77.25
			275	1568.71	96.6667
			276	1882.32	84.5714
			277	2350.98	91
			278	4221.18	114.4
			279	2835.8	68.5
			280	8037.73	76.8571
			281	1306.8	87
			282	1818.49	104
			283	2049.23	85.6667
			284	972.042	102.8
			285	2041.14	85
			286	1239.11	38.9231
			287	2000.78	62.25

## Sheet: Rep.source data-vac7∆
													Time	Cell.1	Time	Cell.2	Time	Cell.3	Time	Cell.4	Time	Cell.5	Time	Cell.6	Time	Cell.7	Time	Cell.8	Time	Cell.9	Time	Cell.10
													0	111	6	67	107	66	138	49	39	62	52	75	100	56	149	57	169	76	20	50
													2	118	8	73	109	59	140	50	41	63	54	82	102	67	151	42	171	86	22	54
													4	122	10	74	111	59	142	55	43	65	56	86	104	77	153	43	173	77	24	57
													6	121	12	76	113	66	144	51	45	66	58	83	106	76	155	38	175	82	26	62
													8	121	14	76	115	71	146	56	47	67	60	84	108	78	157	27	177	88	28	64
													10	119	16	78	117	67	148	54	49	65	62	92	110	84	159	33	179	93	30	63
													12	114	18	81	119	69	150	55	51	68	64	89	112	86	161	34	181	96	32	65
													14	106	20	82	121	68	152	58	53	66	66	93	114	86	163	46	183	106	34	71
													16	120	22	84	123	64	154	59	55	63	68	94	116	87	165	49	185	114	36	80
													18	124	24	81	125	71	156	60	57	61	70	92	118	102	167	53	187	122	38	79
													20	127	26	83	127	70	158	62	59	60	72	99	120	100	169	62	189	123	40	78
													22	125	28	84	129	67	160	61	61	73	74	102	122	99	171	68	191	129	42	80
													24	133	30	86	131	73	162	68	63	74	76	103	124	97	173	49	193	127	44	78
													26	132	32	89	133	75	164	71	65	73	78	104	126	92	175	44	195	132	46	79
													28	140	34	90	135	77	166	69	67	75	80	115	128	90	177	58	197	132	48	80
													30	144	36	91	137	81	168	73	69	80	82	113	130	95	179	71	199	137	50	73
													32	149	38	93	139	84	170	75	71	78	84	108	132	97	181	107	201	141	52	73
													34	151	40	92	141	85	172	77	73	81	86	112	134	96	183	92	203	142	54	75
													36	149	42	97	143	86	174	80	75	87	88	99	136	100	185	103	205	150	56	74
													38	158	44	98	145	95	176	80	77	83	90	110	138	102	187	118	207	149	58	69
													40	166	46	100	147	98	178	85	79	92	92	113	140	105	189	104	209	158	60	68
													42	167	48	97	149	103	180	91	81	93	94	107	142	101	191	105	211	165	62	74
													44	170	50	103	151	108	182	93	83	91	96	104	144	103	193	129	213	162	64	69
													46	170	52	98	153	103	184	93	85	90	98	98	146	105	195	128	215	166	66	77
													48	177	54	106	155	104	186	105	87	97	100	103	148	110	197	139	217	165	68	74
													50	178	56	108	157	112	188	88	89	98	102	102	150	110	199	136	219	158	70	78
													52	183	58	110	159	113	190	92	91	101	104	106	152	108	201	136	221	162	72	76
													54	187	60	114	161	115	192	112	93	106	106	102	154	111	203	138	223	162	74	74
													56	194	62	118	163	116	194	121	95	108	108	97	156	114	205	146	225	164	76	84
													58	196	64	120	165	118	196	114	97	109	110	100	158	117	207	156	227	174	78	84
													60	181	66	124	167	109	198	118	99	103	112	97	160	116	209	155	229	172	80	82
													62	191	68	125	169	113	200	123	101	103	114	108	162	122	211	159	231	175	82	89
													64	183	70	131	171	116	202	128	103	114	116	111	164	119	213	159	233	177	84	88
													66	182	72	131	173	118	204	125	105	119	118	110	166	121	215	159	235	175	86	89
													68	192	74	134	175	123	206	122	107	120	120	116	168	122	217	153	237	174	88	85
													70	196	76	135	177	128	208	126	109	117	122	122	170	124	219	165	239	175	90	86
													72	186	78	152	179	123	210	127	111	119	124	128	172	121	221	160	241	177	92	89
													74	184	80	145	181	122	212	121	113	124	126	137	174	123	223	151	243	179	94	91
													76	210	82	149	183	129	214	122	115	131	128	132	176	129	225	152	245	175	96	93
													78	212	84	149	185	123	216	124	117	133	130	137	178	128	227	160	247	184	98	94
													80	220	86	156	187	129	218	127	119	133	132	141	180	130	229	169	249	175	100	92
													82	226	88	155	189	123	220	125	121	132	134	141	182	129	231	182	251	184	102	93
													84	225	90	166	191	131	222	123	123	137	136	142	184	136	233	190	253	183	104	102
													86	218	92	169	193	136	224	126	125	128	138	148	186	136	235	192	255	183	106	92
													88	215	94	163	195	135	226	124	127	131	140	151	188	138	237	193	257	188	108	99
													90	220	96	162	197	142	228	122	129	146	142	155	190	132	239	188	259	184	110	103
													92	219	98	171	199	137	230	125	131	148	144	157	192	138	241	197	261	179	112	100
													94	227	100	172	201	132	232	120	133	144	146	157	194	137	243	194	263	175	114	100
													96	227	102	172	203	137	234	118	135	159	148	166	196	136	245	202	265	180	116	98
													98	228	104	185	205	136	236	115	137	156	150	172	198	140	247	218	267	176	118	104
													100	222	106	182	207	135	238	120	139	157	152	177	200	139	249	219	269	179	120	100
													102	224	108	178	209	144	240	119	141	150	154	176	202	135	251	216	271	193	122	105
													104	236	110	188	211	138	242	121	143	142	156	176	204	136	253	208	273	188	124	106
													106	239	112	192	213	139	244	126	145	157	158	175	206	136	255	204	275	187	126	108
													108	241	114	189	215	139	246	125	147	166	160	182	208	144	257	198	277	192	128	111
													110	245	116	189	217	146	248	125	149	172	162	181	210	142	259	207	279	181	130	112
													112	238	118	191	219	148	250	127	151	175	164	181	212	146	261	202	281	180	132	115
													114	237	120	195	221	144	252	126	153	183	166	183	214	143	263	201	283	173	134	112
													116	241	122	193	223	146	254	127	155	178	168	185	216	142	265	203	285	178	136	116
													118	253	124	196	225	150	256	128	157	181	170	179	218	144	267	207	287	171	138	112
													120	254	126	197	227	155	258	129	159	177	172	178	220	146	269	207	289	172	140	115
													122	256	128	202	229	155	260	121	161	178	174	181	222	140	271	196	291	171	142	117
													124	254	130	195	231	157	262	117	163	184	176	180	224	134	273	200	293	164	144	116
													126	251	132	202	233	157	264	121	165	186	178	180	226	143	275	192	295	156	146	113
													128	249	134	200	235	153	266	116	167	183	180	187	228	141	277	195	297	168	148	110
													130	245	136	207	237	154	268	118	169	191	182	185	230	140	279	192	299	167	150	117
													132	250	138	206	239	149	270	121	171	189	184	184	232	143	281	201	301	155	152	118
													134	254	140	204	241	157	272	118	173	197	186	177	234	143	283	202	303	160	154	127
													136	246	142	203	243	156	274	122	175	201	188	181	236	138	285	197	305	158	156	121
													138	253	144	204	245	148	276	124	177	204	190	188	238	138	287	201	307	165	158	121
													140	248	146	204	247	150	278	123	179	204	192	187	240	140	289	202	309	172	160	121
													142	246	148	205	249	160	280	121	181	209	194	182	242	147	291	214	311	176	162	125
													144	250	150	207	251	157	282	123	183	202	196	188	244	149	293	214	313	178	164	126
													146	250	152	207	253	154	284	127	185	210	198	184	246	153	295	210	315	186	166	128
													148	234	154	193	255	154	286	124	187	213	200	181	248	152	297	215	317	193	168	124
													150	245	156	196	257	161	288	127	189	211	202	181	250	152	299	215	319	185	170	120
													152	242	158	207	259	160	290	129	191	201	204	187	252	156	301	219	321	190	172	124
													154	237	160	211	261	165	292	129	193	197	206	190	254	157	303	216	323	186	174	129
													156	246	162	218	263	170	294	129	195	199	208	190	256	156	305	220	325	183	176	131
													158	244	164	223	265	167	296	122	197	204	210	195	258	155	307	222	327	184	178	130
													160	243	166	219	267	160	298	125	199	206	212	194	260	154	309	220	329	187	180	136
													162	247	168	226	269	163	300	123	201	214	214	188	262	153	311	216	331	187	182	133
													164	246	170	244	271	157	302	123	203	211	216	184	264	153	313	207	333	183	184	132
													166	197	172	229	273	159	304	122	205	208	218	179	266	152	315	205	335	182	186	136
													168	194	174	227	275	151	306	127	207	210	220	180	268	153	317	209	337	187	188	134
													170	181	176	225	277	152	308	131	209	213	222	175	270	149	319	222	339	184	190	132
													172	208	178	228	279	151	310	126	211	205	224	169	272	153	321	220	341	185	192	129
													174	236	180	228	281	155	312	124	213	205	226	170	274	153	323	221	343	188	194	133
													176	208	182	231	283	158	314	123	215	204	228	166	276	154	325	224	345	187	196	131
													178	223	184	233	285	155	316	121	217	194	230	171	278	152	327	221	347	186	198	131
													180	261	186	231	287	152	318	122	219	196	232	179	280	147	329	226	349	187	200	131
													182	273	188	226	289	154	320	115	221	188	234	176	282	150	331	217	351	190	202	130
													184	273	190	228	291	154	322	112	223	178	236	182	284	156	333	215	353	190	204	125
													186	271	192	231	293	149	324	111	225	195	238	182	286	152	335	218	355	182	206	128
													188	283	194	231	295	151	326	109	227	203	240	186	288	152	337	221	357	182	208	121
													190	279	196	232	297	150	328	111	229	199	242	181	290	148	339	213	359	188	210	120
													192	281	198	237	299	156	330	111	231	201	244	183	292	154	341	229	361	192	212	118
													194	285	200	240	301	146	332	113	233	206	246	189	294	151	343	232	363	198	214	119
													196	280	202	236	303	149	334	117	235	207	248	190	296	154	345	238	365	196	216	121
													198	279	204	240	305	146	336	114	237	205	250	194	298	151	347	246	367	206	218	116
													200	278	206	238	307	147	338	115	239	201	252	190	300	149	349	245	369	207	220	113
													202	266	208	242	309	148	340	112	241	207	254	180	302	152	351	247	371	211	222	114
													204	270	210	246	311	146	342	107	243	211	256	185	304	153	353	242	373	217	224	117
													206	274	212	238	313	148	344	112	245	206	258	181	306	148	355	235	375	215	226	116
													208	276	214	230	315	150	346	111	247	205	260	184	308	150	357	240	377	221	228	116
													210	271	216	240	317	148	348	104	249	212	262	180	310	153	359	238	379	210	230	115
													212	273	218	242	319	148	350	105	251	215	264	175	312	152	361	234	381	210	232	110
													214	271	220	239	321	156	352	99	253	214	266	167	314	154	363	238	383	212	234	115
													216	263	222	241	323	157	354	97	255	219	268	161	316	155	365	236	385	211	236	113
													218	267	224	229	325	147	356	100	257	215	270	164	318	153	367	230	387	213	238	114
													220	268	226	230	327	152	358	102	259	218	272	163	320	151	369	232	389	203	240	117
													222	268	228	220	329	152	360	106	261	210	274	158	322	153	371	231	391	207	242	127
													224	259	230	219	331	156	362	105	263	204	276	153	324	153	373	228	393	213	244	132
													226	262	232	222	333	152	364	106	265	212	278	162	326	155	375	227	395	214	246	128
													228	255	234	204	335	154	366	104	267	203	280	162	328	151	377	223	397	223	248	135
													230	255	236	213	337	151	368	108	269	201	282	170	330	154	379	225	399	223	250	134
													232	256	238	207	339	153	370	102	271	204	284	175	332	149	381	216	401	217	252	133
													234	264	240	205	341	151	372	107	273	209	286	170	334	146	383	218	403	225	254	134
													236	264	242	200	343	144	374	107	275	206	288	185	336	158	385	224	405	223	256	132
													238	256	244	202	345	138	376	102	277	211	290	189	338	150	387	208	407	221	258	131
													240	258	246	193	347	138	378	106	279	215	292	184	340	154	389	211	409	220	260	137
													242	256	248	201	349	151	380	105	281	207	294	165	342	153	391	211	411	217	262	138
													244	209	250	195	351	152	382	105	283	209	296	165	344	152	393	211	413	218	264	137
													246	228	252	207	353	152	384	103	285	216	298	165	346	153	395	210	415	222	266	135
													248	243	254	216	355	151	386	107	287	220	300	178	348	151	397	218	417	225	268	134
													250	249	256	226	357	155	388	115	289	219	302	180	350	151	399	218	419	220	270	131
													252	249	258	227	359	159	390	117	291	227	304	181	352	149	401	223	421	214	272	135
													254	248	260	219	361	160	392	115	293	222	306	171	354	147	403	221	423	214	274	130
													256	254	262	224	363	154	394	114	295	220	308	167	356	148	405	218	425	215	276	127
													258	248	264	216	365	156	396	122	297	221	310	162	358	149	407	215	427	216	278	127
													260	254	266	218	367	156	398	119	299	220	312	162	360	147	409	216	429	218	280	132
													262	248	268	219	369	153	400	123	301	214	314	165	362	150	411	213	431	224	282	126
													264	247	270	222	371	144	402	121	303	213	316	164	364	142	413	219	433	224	284	123
													266	253	272	220	373	150	404	125	305	216	318	171	366	146	415	219	435	228	286	128
													268	253	274	222	375	148	406	117	307	213	320	168	368	142	417	215	437	224	288	124
													270	261	276	231	377	149	408	120	309	213	322	162	370	135	419	216	439	223	290	125
													272	260	278	231	379	147	410	119	311	212	324	159	372	134	421	220	441	223	292	127
													274	255	280	241	381	150	412	114	313	212	326	167	374	141	423	222	443	222	294	127
													276	252	282	233	383	132	414	120	315	211	328	158	376	140	425	221	445	224	296	129
													278	257	284	240	385	135	416	117	317	212	330	159	378	148	427	218	447	224	298	133
													280	264	286	241	387	126	418	114	319	204	332	164	380	150	429	220	449	218	300	135
													282	254	288	246	389	123	420	117	321	210	334	164	382	148	431	211	451	216	302	130
													284	261	290	248	391	135	422	117	323	214	336	164	384	148	433	206	453	219	304	125
													286	260	292	240	393	129	424	113	325	211	338	170	386	149	435	197	455	221	306	127
													288	270	294	244	395	137	426	105	327	212	340	174	388	155	437	203	457	222	308	127
													290	268	296	247	397	143	428	105	329	210	342	179	390	152	439	193	459	223	310	129
													292	269	298	242	399	147	430	107	331	207	344	177	392	154	441	199	461	223	312	129
													294	261	300	247	401	138	432	100	333	215	346	181	394	148	443	204	463	232	314	129
													296	252	302	243	403	145	434	105	335	213	348	176	396	143	445	201	465	231	316	122
													298	256	304	240	405	139	436	117	337	214	350	183	398	148	447	205	467	240	318	124
													300	260	306	247	407	138	438	117	339	219	352	177	400	141	449	198	469	234	320	125
													302	265	308	257	409	141	440	121	341	224	354	172	402	149	451	206	471	237	322	121
													304	270	310	256	411	131	442	129	343	230	356	171	404	141	453	202	473	230	324	114
													306	256	312	247	413	137	444	131	345	235	358	173	406	143	455	206	475	231	326	119
													308	258	314	248	415	133	446	140	347	233	360	172	408	141	457	193	477	235	328	124
													310	255	316	251	417	135	448	144	349	227	362	179	410	143	459	204	479	238	330	124
													312	263	318	253	419	143	450	139	351	229	364	176	412	143	461	202	481	229	332	129
													314	262	320	250	421	139	452	137	353	220	366	170	414	137	463	201	483	233	334	129
													316	262	322	247	423	135	454	138	355	221	368	173	416	139	465	206	485	230	336	129
													318	251	324	256	425	142	456	138	357	217	370	171	418	138	467	213	487	230	338	127
													320	252	326	252	427	139	458	143	359	224	372	172	420	133	469	212	489	227	340	128
													322	244	328	250	429	136	460	140	361	224	374	173	422	132	471	211	491	235	342	129
													324	250	330	250	431	138	462	139	363	226	376	167	424	130	473	200	493	238	344	129
													326	253	332	252	433	141	464	137	365	233	378	173	426	126	475	211	495	240	346	128
													328	259	334	240	435	137	466	139	367	228	380	161	428	126	477	206	497	238	348	123
													330	256	336	238	437	135	468	137	369	228	382	170	430	128	479	203	499	236	350	123
													332	259	338	233	439	140	470	124	371	230	384	165	432	123	481	198	501	231	352	116
													334	264	340	229	441	142	472	127	373	221	386	168	434	128	483	206	503	232	354	123
													336	264	342	231	443	137	474	126	375	223	388	164	436	123	485	208	505	233	356	127
													338	266	344	233	445	135	476	124	377	209	390	166	438	122	487	210	507	230	358	126
													340	259	346	232	447	138	478	109	379	212	392	170	440	113	489	213	509	230	360	125
													342	260	348	238	449	128	480	112	381	216	394	168	442	108	491	218	511	231	362	132
													344	253	350	237	451	138	482	105	383	214	396	165	444	119	493	215	513	231	364	127
													346	251	352	238	453	134	484	121	385	210	398	166	446	114	495	212	515	228	366	129
													348	256	354	231	455	134	486	127	387	211	400	158	448	122	497	206	517	220	368	123
													350	256	356	223	457	137	488	126	389	202	402	156	450	125	499	210	519	222	370	124
													352	253	358	218	459	136	490	131	391	204	404	159	452	128	501	206	521	227	372	118
													354	250	360	224	461	128	492	128	393	203	406	150	454	130	503	200	523	221	374	119
													356	250	362	241	463	123	494	133	395	205	408	151	456	128	505	198	525	226	376	127
													358	238	364	254	465	129	496	128	397	204	410	147	458	129	507	202	527	233	378	129
													360	231	366	254	467	129	498	124	399	210	412	146	460	127	509	203	529	225	380	133
													362	250	368	254	469	123	500	121	401	211	414	165	462	127	511	201	531	223	382	133
													364	257	370	247	471	122	502	121	403	221	416	163	464	124	513	205	533	216	384	137
													366	246	372	248	473	123	504	114	405	222	418	159	466	122	515	205	535	217	386	137
													368	255	374	237	475	118	506	123	407	226	420	155	468	123	517	203	537	218	388	136
													370	249	376	235	477	128	508	109	409	228	422	165	470	126	519	202	539	216	390	138
													372	251	378	249	479	116	510	122	411	229	424	172	472	124	521	198	541	217	392	139
													374	244	380	257	481	120	512	124	413	230	426	170	474	120	523	202	543	218	394	133
													376	248	382	249	483	117	514	126	415	240	428	173	476	119	525	196	545	208	396	132
													378	251	384	259	485	111	516	126	417	247	430	171	478	121	527	202	547	203	398	134
													380	252	386	267	487	112	518	137	419	246	432	168	480	119	529	195	549	199	400	132
													382	245	388	258	489	111	520	130	421	241	434	177	482	115	531	192	551	208	402	133
													384	240	390	255	491	116	522	134	423	240	436	182	484	120	533	192	553	203	404	126
													386	241	392	263	493	122	524	131	425	241	438	187	486	117	535	194	555	202	406	130
													388	241	394	278	495	127	526	139	427	244	440	188	488	111	537	187	557	199	408	124
													390	241	396	284	497	120	528	138	429	241	442	190	490	114	539	188	559	206	410	128
													392	249	398	283	499	127	530	145	431	241	444	193	492	104	541	189	561	213	412	130
													394	244	400	276	501	134	532	150	433	240	446	189	494	113	543	176	563	213	414	136
													396	247	402	277	503	138	534	147	435	245	448	188	496	115	545	199	565	212	416	135
													398	248	404	281	505	137	536	149	437	243	450	189	498	110	547	189	567	213	418	134
													400	247	406	285	507	140	538	150	439	247	452	191	500	119	549	195	569	215	420	132
													402	250	408	275	509	137	540	150	441	245	454	186	502	119	551	190	571	213	422	132
													404	245	410	280	511	137	542	154	443	245	456	186	504	115	553	195	573	216	424	129
													406	238	412	277	513	141	544	162	445	250	458	188	506	121	555	182	575	219	426	126
													408	242	414	285	515	135	546	164	447	245	460	190	508	113	557	178	577	219	428	130
													410	237	416	282	517	139	548	169	449	239	462	190	510	117	559	170	579	214	430	133
													412	243	418	287	519	129	550	175	451	242	464	189	512	114	561	179	581	224	432	134
													414	234	420	294	521	120	552	178	453	239	466	189	514	107	563	186	583	222	434	129
													416	234	422	288	523	133	554	177	455	245	468	187	516	113	565	182	585	219	436	126
													418	233	424	285	525	145	556	185	457	240	470	192	518	105	567	192	587	219	438	128
													420	240	426	299	527	147	558	189	459	229	472	190	520	108	569	189	589	215	440	128
													422	243	428	298	529	150	560	195	461	230	474	193	522	106	571	189	591	216	442	130
													424	240	430	299	531	140	562	197	463	231	476	194	524	105	573	189	593	221	444	131
													426	239	432	302	533	147	564	188	465	232	478	190	526	113	575	188	595	215	446	134
													428	237	434	300	535	134	566	199	467	218	480	188	528	111	577	188	597	213	448	137
													430	232	436	298	537	141	568	200	469	223	482	182	530	116	579	195	599	208	450	138
													432	236	438	289	539	134	570	208	471	233	484	190	532	115	581	198	601	211	452	139
													434	238	440	288	541	141	572	204	473	221	486	183	534	116	583	192	603	212	454	140
													436	236	442	295	543	132	574	211	475	232	488	183	536	123	585	201	605	204	456	134
													438	238	444	293	545	139	576	205	477	231	490	178	538	121	587	193	607	204	458	136
													440	236	446	282	547	137	578	204	479	209	492	177	540	120	589	198	609	202	460	133
													442	230	448	291	549	136	580	192	481	203	494	178	542	125	591	202	611	194	462	129
													444	230	450	294	551	123	582	202	483	218	496	172	544	123	593	208	613	199	464	130
													446	237	452	300	553	128	584	201	485	220	498	168	546	117	595	201	615	198	466	131
													448	241	454	300	555	127	586	189	487	221	500	165	548	134	597	201	617	197	468	133
													450	236	456	298	557	129	588	199	489	227	502	154	550	133	599	201	619	193	470	131
													452	234	458	299	559	121	590	202	491	224	504	152	552	129	601	198	621	199	472	127
													454	237	460	300	561	128	592	199	493	233	506	152	554	128	603	206	623	198	474	136
													456	234	462	299	563	124	594	197	495	233	508	150	556	131	605	208	625	195	476	138
													458	232	464	298	565	127	596	194	497	223	510	151	558	128	607	206	627	192	478	139
													460	231	466	302	567	120	598	204	499	225	512	151	560	132	609	204	629	191	480	141
													462	229	468	305	569	126	600	203	501	217	514	147	562	129	611	210	631	193	482	142
													464	232	470	308	571	131	602	200	503	220	516	146	564	126	613	204	633	195	484	135
													466	227	472	295	573	127	604	207	505	220	518	151	566	127	615	200	635	192	486	141
													468	222	474	289	575	128	606	204	507	219	520	151	568	131	617	204	637	188	488	135
													470	220	476	288	577	121	608	197	509	221	522	146	570	125	619	210	639	191	490	141
													472	224	478	289	579	134	610	211	511	230	524	144	572	118	621	203	641	190	492	136
													474	225	480	293	581	135	612	206	513	227	526	149	574	119	623	204	643	187	494	140
													476	226	482	295	583	135	614	211	515	233	528	146	576	110	625	197	645	188	496	141
													478	236	484	294	585	130	616	221	517	235	530	147	578	119	627	194	647	185	498	136
													480	230	486	291	587	137	618	227	519	229	532	146	580	121	629	192	649	185	500	138
													482	225	488	290	589	120	620	236	521	232	534	150	582	123	631	192	651	180	502	138
													484	219	490	292	591	120	622	241	523	233	536	143	584	121	633	196	653	178	504	141
													486	218	492	295	593	126	624	230	525	226	538	147	586	117	635	188	655	181	506	132
													488	223	494	300	595	123	626	227	527	228	540	146	588	106	637	185	657	179	508	136
													490	229	496	300	597	129	628	228	529	232	542	135	590	114	639	183	659	180	510	134
													492	238	498	306	599	130	630	228	531	241	544	142	592	114	641	183	661	180	512	138
													494	228	500	302	601	127	632	221	533	235	546	140	594	118	643	183	663	174	514	136
													496	225	502	307	603	113	634	221	535	223	548	151	596	127	645	176	665	181	516	133
													498	221	504	299	605	117	636	217	537	221	550	153	598	127	647	179	667	178	518	130
													500	215	506	297	607	118	638	220	539	214	552	142	600	134	649	181	669	171	520	129
													502	213	508	291	609	128	640	216	541	221	554	137	602	128	651	180	671	180	522	130
													504	214	510	298	611	115	642	223	543	225	556	142	604	129	653	177	673	177	524	133
													506	217	512	296	613	114	644	229	545	226	558	136	606	135	655	177	675	178	526	132
													508	212	514	283	615	130	646	230	547	230	560	132	608	135	657	177	677	173	528	131
													510	212	516	257	617	129	648	240	549	231	562	139	610	135	659	178	679	174	530	138
													512	209	518	251	619	128	650	229	551	230	564	145	612	146	661	184	681	175	532	134
													514	218	520	259	621	124	652	237	553	239	566	155	614	145	663	183	683	173	534	129
													516	215	522	262	623	126	654	231	555	238	568	156	616	139	665	181	685	179	536	134
													518	217	524	267	625	123	656	239	557	240	570	147	618	137	667	171	687	175	538	141
													520	209	526	276	627	121	658	237	559	240	572	147	620	127	669	184	689	176	540	141
													522	208	528	284	629	120	660	241	561	243	574	148	622	119	671	181	691	169	542	145
													524	205	530	285	631	119	662	245	563	247	576	148	624	110	673	178	693	172	544	138
													526	206	532	283	633	120	664	232	565	246	578	142	626	112	675	172	695	168	546	141
													528	209	534	293	635	119	666	240	567	238	580	142	628	109	677	172	697	161	548	137
													530	207	536	296	637	116	668	237	569	243	582	145	630	111	679	176	699	170	550	137
													532	208	538	298	639	118	670	230	571	239	584	150	632	107	681	170	701	169	552	134
													534	201	540	289	641	117	672	238	573	231	586	145	634	111	683	163	703	172	554	136
													536	201	542	287	643	122	674	253	575	240	588	153	636	121	685	167	705	166	556	140
													538	196	544	299	645	116	676	244	577	253	590	150	638	116	687	168	707	168	558	142
													540	202	546	303	647	129	678	242	579	253	592	153	640	114	689	163	709	165	560	139
													542	206	548	296	649	128	680	245	581	263	594	158	642	114	691	171	711	169	562	141
													544	211	550	298	651	130	682	228	583	252	596	165	644	122	693	170	713	168	564	145
													546	214	552	296	653	139	684	237	585	261	598	167	646	119	695	168	715	160	566	141
													548	223	554	303	655	145	686	247	587	258	600	164	648	123	697	168	717	162	568	141
													550	223	556	303	657	145	688	255	589	257	602	160	650	114	699	161	719	162	570	140
													552	211	558	306	659	147	690	247	591	263	604	165	652	125	701	175	721	159	572	147
													554	218	560	315	661	158	692	249	593	261	606	167	654	122	703	165	723	157	574	141
													556	227	562	312	663	161	694	240	595	254	608	169	656	123	705	164	725	155	576	148
													558	218	564	307	665	163	696	238	597	265	610	168	658	124	707	161	727	154	578	146
													560	220	566	301	667	153	698	239	599	273	612	156	660	122	709	161	729	153	580	146
													562	223	568	309	669	159	700	242	601	270	614	158	662	114	711	157	731	155	582	142
													564	218	570	300	671	129	702	238	603	261	616	156	664	116	713	163	733	152	584	140
													566	219	572	299	673	130	704	234	605	262	618	156	666	121	715	153	735	152	586	141
													568	216	574	300	675	131	706	243	607	260	620	163	668	121	717	152	737	154	588	139
													570	226	576	295	677	130	708	235	609	255	622	182	670	123	719	156	739	160	590	145
													572	221	578	294	679	130	710	232	611	252	624	179	672	118	721	157	741	159	592	140
													574	225	580	297	681	135	712	236	613	250	626	165	674	121	723	148	743	151	594	129
													576	215	582	287	683	128	714	243	615	243	628	172	676	121	725	155	745	154	596	130
													578	224	584	298	685	129	716	241	617	261	630	176	678	119	727	152	747	154	598	143
													580	208	586	299	687	122	718	236	619	257	632	174	680	115	729	149	749	153	600	145
													582	212	588	301	689	128	720	221	621	263	634	169	682	119	731	147	751	153	602	143
													584	203	590	293	691	131	722	217	623	259	636	160	684	125	733	148	753	154	604	148
													586	200	592	291	693	133	724	219	625	251	638	171	686	115	735	150	755	156	606	144
													588	208	594	296	695	128	726	210	627	251	640	168	688	112	737	149	757	161	608	139
													590	210	596	297	697	135	728	212	629	252	642	171	690	118	739	144	759	162	610	135
													592	205	598	299	699	130	730	213	631	245	644	169	692	115	741	146	761	160	612	139
													594	205	600	286	701	132	732	213	633	244	646	165	694	123	743	145	763	161	614	141
													596	200	602	280	703	129	734	208	635	245	648	169	696	111	745	133	765	165	616	126
													598	209	604	281	705	132	736	208	637	251	650	171	698	112	747	132	767	163	618	132
													600	209	606	295	707	133	738	212	639	246	652	175	700	107	749	131	769	164	620	131
													602	206	608	297	709	132	740	201	641	242	654	167	702	110	751	140	771	158	622	131
													604	215	610	306	711	132	742	198	643	245	656	161	704	117	753	132	773	163	624	133
													606	208	612	308	713	127	744	198	645	250	658	158	706	110	755	131	775	155	626	134
													608	210	614	298	715	127	746	197	647	247	660	153	708	108	757	130	777	156	628	123
													610	209	616	293	717	129	748	204	649	251	662	155	710	110	759	135	779	157	630	129
													612	216	618	295	719	127	750	203	651	258	664	162	712	115	761	137	781	154	632	127
													614	217	620	300	721	129	752	197	653	241	666	161	714	112	763	129	783	155	634	119
													616	220	622	304			754	197	655	250	668	164	716	114	765	129	785	155	636	125
													618	216	624	291			756	194	657	250	670	164	718	118	767	134	787	157	638	115
													620	217	626	303			758	192	659	241	672	166	720	118	769	134	789	155	640	118
													622	214	628	295			760	200	661	241	674	166	722	119	771	138	791	159	642	121
													624	216	630	300			762	194	663	248	676	169	724	119	773	133	793	159	644	123
													626	216	632	291			764	193	665	246	678	161	726	123	775	127	795	161	646	123
													628	209	634	284			766	190	667	244	680	164	728	120	777	132	797	164	648	122
													630	204	636	277			768	188	669	247	682	159	730	121	779	132	799	165	650	124
													632	207	638	278			770	187	671	260	684	153	732	121	781	128	801	163	652	127
													634	203	640	282			772	185	673	259	686	146	734	118	783	133	803	167	654	120
													636	202	642	277			774	174	675	254	688	160	736	120	785	135	805	165	656	139
													638	206	644	281			776	163	677	262	690	152	738	122	787	130	807	161	658	141
													640	209	646	265			778	166	679	255	692	149	740	117	789	132	809	158	660	142
													642	210	648	271			780	173	681	246	694	152	742	122	791	139	811	156	662	153
													644	200	650	271			782	158	683	254	696	154	744	118	793	135	813	159	664	152
													646	203	652	273			784	156	685	262	698	148	746	120	795	134	815	156	666	148
													648	209	654	278			786	159	687	263	700	142	748	119	797	134	817	159	668	151
													650	205	656	281			788	152	689	269	702	138	750	116	799	131	819	155	670	145
													652	206	658	281			790	144	691	263	704	133	752	117	801	134	821	156	672	150
													654	202	660	314			792	152	693	269	706	139	754	118	803	129	823	160	674	151
													656	200	662	278			794	175	695	259	708	138	756	121	805	137	825	160	676	150
													658	192	664	243			796	160	697	263	710	140	758	125	807	136	827	159	678	142
													660	195	666	227			798	141	699	263	712	136	760	119	809	132			680	147
													662	195	668	274			800	139	701	263	714	127	762	122	811	137			682	144
													664	195	670	248			802	117	703	264	716	121	764	122	813	138			684	138
													666	193	672	237			804	69	705	262	718	131	766	124	815	130			686	137
													668	199	674	223					707	262	720	131	768	124	817	135			688	127
													670	203	676	218					709	260	722	123	770	126	819	136			690	125
													672	204	678	227					711	260	724	133	772	129	821	140			692	118
													674	199	680	229					713	254	726	121	774	125	823	139
													676	202	682	226					715	250	728	126	776	127	825	141
													678	201	684	229					717	249			778	125	827	144
													680	197	686	239					719	250			780	127	829	143
													682	196	688	251					721	256			782	128	831	145
													684	190	690	249					723	251			784	119	833	147
													686	192	692	253					725	251			786	122	835	150
													688	193	694	260					727	250			788	123	837	145
													690	197	696	267					729	247			790	126	839	145
													692	199	698	261					731	244			792	121	841	153
													694	195	700	265					733	244			794	120	843	148
													696	191	702	269					735	242			796	122	845	148
													698	191	704	263					737	240			798	120	847	146
													700	195	706	269					739	234			800	123
													702	186	708	273					741	239			802	123
													704	198	710	280					743	236			804	116
													706	193	712	279					745	236			806	118
													708	193	714	276					747	236			808	120
													710	181	716	282					749	228			810	117
													712	182	718	290					751	232			812	121
													714	191	720	301					753	234			814	120
													716	173	722	305					755	225			816	117
													718	183	724	287					757	228			818	116
													720	166	726	280					759	234			820	116
													722	167	728	271					761	231			822	120
													724	164	730	282					763	226			824	116
													726	166	732	287					765	225			826	117
													728	171	734	283					767	219			828	113
													730	174	736	294					769	217			830	111
													732	162	738	289					771	220			832	114
													734	169	740	283					773	215			834	117
													736	169	742	282					775	217			836	117
													738	174	744	269					777	201			838	115
													740	165	746	264					779	198			840	116
													742	167	748	259					781	198			842	116
													744	169	750	254					783	194			844	115
													746	168	752	250					785	198			846	117
													748	168	754	253					787	193			848	116
													750	172	756	254					789	196			850	113
													752	176	758	245					791	198			852	113
													754	170	760	246					793	197			854	110
													756	171	762	255					795	211			856	110
													758	180	764	253					797	211			858	113
													760	183	766	253					799	206			860	107
													762	184	768	258					801	200			862	108
													764	175	770	251					803	201			864	108
													766	170	772	259					805	200			866	106
													768	175	774	248					807	199			868	105
													770	181	776	251					809	199			870	106
													772	184	778	248					811	199			872	113
													774	175	780	244					813	200			874	107
													776	182	782	237					815	202
													778	179	784	238					817	201
													780	168	786	229					819	201
													782	179	788	231					821	204
													784	183	790	226					823	198
													786	173							825	202
													788	167							827	195
													790	174							829	196
													792	174							831	195
													794	177							833	192
													796	172							835	200
													798	176							837	188
													800	171							839	188
													802	177							841	190
													804	180							843	190
													806	172							845	192
													808	169							847	186
													810	178							849	186
													812	180							851	175
													814	173							853	173
													816	169							855	179
													818	164							857	171
													820	165							859	168
													822	171							861	173
													824	164							863	166
													826	162							865	176
													828	167							867	172
													830	160							869	176
													832	156							871	171
													834	168							873	177
													836	162							875	177
													838	156							877	181
													840	156							879	177
													842	162							881	184
													844	151							883	182
													846	149							885	178
													848	149							887	182
													850	151							889	185
													852	145							891	185
													854	158							893	185
													856	160							895	187
													858	158							897	188
													860	149							899	192
													862	152							901	188
													864	151							903	181
													866	154							905	188
													868	157							907	184
													870	155							909	179
													872	161							911	184
													874	158							913	180
													876	158							915	177
													878	153							917	184
													880	158							919	179
													882	149							921	179
													884	151							923	175
													886	159							925	183
													888	161							927	179
													890	153							929	180
													892	151							931	182
													894	147							933	183
													896	143							935	180
													898	147
													900	145
													902	145
													904	144
													906	139
													908	134

## Sheet: Rep.source data-vac14∆
													Time	Cell.1	Time	Cell.2	Time	Cell.3	Time	Cell.4	Time	Cell.5	Time	Cell.6	Time	Cell.7	Time	Cell.8	Time	Cell.9	Time	Cell.10
													3	58	22	63	25	51	72	46	84	42	125	42	0	83	32	82	42	71	51	87
													5	56	24	63	27	51	74	49	86	44	127	45	2	92	34	75	44	70	53	84
													7	59	26	61	29	52	76	51	88	43	129	49	4	93	36	77	46	77	55	75
													9	59	28	62	31	58	78	56	90	43	131	46	6	94	38	83	48	74	57	77
													11	61	30	60	33	58	80	57	92	44	133	45	8	98	40	80	50	78	59	77
													13	59	32	69	35	61	82	62	94	41	135	48	10	96	42	85	52	77	61	85
													15	60	34	66	37	58	84	56	96	43	137	57	12	99	44	85	54	75	63	80
													17	60	36	68	39	66	86	55	98	44	139	60	14	99	46	88	56	71	65	84
													19	61	38	68	41	65	88	58	100	45	141	59	16	100	48	90	58	77	67	81
													21	60	40	72	43	69	90	60	102	46	143	68	18	101	50	89	60	75	69	85
													23	62	42	73	45	70	92	57	104	48	145	69	20	107	52	92	62	81	71	86
													25	61	44	72	47	78	94	60	106	50	147	72	22	100	54	91	64	72	73	88
													27	61	46	74	49	80	96	57	108	48	149	73	24	106	56	90	66	79	75	91
													29	61	48	72	51	82	98	54	110	48	151	77	26	111	58	92	68	76	77	97
													31	64	50	77	53	82	100	49	112	52	153	73	28	112	60	89	70	73	79	99
													33	63	52	80	55	87	102	54	114	48	155	76	30	113	62	89	72	75	81	96
													35	64	54	80	57	84	104	49	116	51	157	80	32	114	64	93	74	77	83	100
													37	66	56	80	59	79	106	51	118	57	159	82	34	112	66	96	76	80	85	101
													39	69	58	76	61	95	108	50	120	52	161	81	36	118	68	102	78	77	87	118
													41	69	60	79	63	92	110	53	122	54	163	87	38	121	70	106	80	78	89	114
													43	71	62	78	65	96	112	48	124	56	165	88	40	120	72	106	82	83	91	121
													45	70	64	81	67	98	114	49	126	56	167	90	42	122	74	106	84	90	93	129
													47	69	66	84	69	98	116	52	128	58	169	89	44	122	76	103	86	90	95	134
													49	74	68	85	71	97	118	49	130	65	171	91	46	128	78	105	88	91	97	133
													51	74	70	86	73	100	120	53	132	64	173	93	48	123	80	105	90	92	99	135
													53	77	72	85	75	99	122	51	134	68	175	94	50	129	82	108	92	91	101	132
													55	78	74	90	77	101	124	51	136	73	177	97	52	130	84	112	94	93	103	145
													57	78	76	90	79	100	126	54	138	78	179	99	54	131	86	116	96	94	105	152
													59	80	78	84	81	106	128	63	140	75	181	93	56	134	88	116	98	90	107	153
													61	76	80	88	83	108	130	56	142	77	183	95	58	132	90	122	100	90	109	155
													63	82	82	93	85	106	132	60	144	66	185	96	60	135	92	122	102	96	111	160
													65	80	84	89	87	110	134	65	146	72	187	95	62	134	94	126	104	92	113	160
													67	86	86	92	89	112	136	67	148	80	189	93	64	133	96	128	106	94	115	163
													69	87	88	88	91	114	138	72	150	85	191	92	66	136	98	110	108	97	117	174
													71	89	90	91	93	115	140	72	152	87	193	87	68	136	100	116	110	97	119	170
													73	91	92	91	95	113	142	71	154	88	195	87	70	131	102	128	112	99	121	172
													75	93	94	92	97	116	144	78	156	88	197	91	72	135	104	133	114	101	123	183
													77	94	96	94	99	107	146	77	158	82	199	87	74	137	106	132	116	103	125	194
													79	95	98	94	101	113	148	86	160	92	201	89	76	135	108	139	118	102	127	197
													81	98	100	95	103	112	150	87	162	86	203	90	78	135	110	140	120	98	129	184
													83	100	102	98	105	116	152	93	164	90	205	95	80	132	112	148	122	102	131	180
													85	98	104	93	107	117	154	91	166	94	207	91	82	126	114	150	124	100	133	188
													87	99	106	98	109	116	156	93	168	94	209	95	84	121	116	146	126	100	135	182
													89	103	108	98	111	118	158	100	170	99	211	91	86	131	118	151	128	102	137	191
													91	104	110	106	113	119	160	98	172	104	213	102	88	133	120	149	130	106	139	190
													93	106	112	109	115	118	162	104	174	101	215	104	90	130	122	155	132	112	141	195
													95	107	114	112	117	120	164	106	176	107	217	103	92	131	124	150	134	126	143	196
													97	113	116	116	119	120	166	104	178	108	219	107	94	134	126	153	136	122	145	203
													99	114	118	120	121	125	168	105	180	112	221	104	96	131	128	153	138	127	147	212
													101	114	120	115	123	123	170	102	182	116	223	104	98	129	130	151	140	134	149	216
													103	119	122	106	125	124	172	104	184	119	225	99	100	135	132	153	142	139	151	216
													105	114	124	111	127	119	174	99	186	118	227	105	102	134	134	155	144	139	153	210
													107	115	126	110	129	121	176	103	188	124	229	95	104	133	136	154	146	134	155	208
													109	119	128	115	131	125	178	105	190	124	231	106	106	134	138	156	148	141	157	215
													111	118	130	116	133	127	180	108	192	122	233	104	108	138	140	151	150	146	159	220
													113	114	132	118	135	130	182	114	194	129	235	110	110	135	142	151	152	149	161	232
													115	121	134	118	137	126	184	120	196	130	237	101	112	127	144	163	154	152	163	238
													117	120	136	120	139	130	186	118	198	135	239	101	114	122	146	151	156	145	165	238
													119	123	138	123	141	128	188	122	200	135	241	100	116	127	148	152	158	152	167	229
													121	124	140	122	143	134	190	120	202	137	243	102	118	128	150	145	160	147	169	233
													123	122	142	118	145	136	192	125	204	136	245	106	120	121	152	129	162	148	171	235
													125	124	144	121	147	136	194	127	206	136	247	114	122	118	154	142	164	155	173	239
													127	120	146	120	149	132	196	130	208	133	249	106	124	123	156	152	166	161	175	243
													129	123	148	120	151	139	198	126	210	131	251	113	126	122	158	153	168	157	177	244
													131	127	150	122	153	133	200	138	212	131	253	120	128	126	160	151	170	166	179	251
													133	128	152	122	155	132	202	138	214	135	255	119	130	119	162	151	172	164	181	242
													135	130	154	128	157	138	204	143	216	138	257	122	132	117	164	147	174	164	183	245
													137	130	156	116	159	134	206	145	218	139	259	118	134	135	166	150	176	167	185	250
													139	134	158	116	161	132	208	132	220	145	261	121	136	141	168	151	178	162	187	254
													141	128	160	123	163	131	210	125	222	142	263	122	138	146	170	151	180	163	189	260
													143	126	162	118	165	135	212	134	224	140	265	127	140	150	172	150	182	166	191	241
													145	122	164	118	167	132	214	140	226	144	267	122	142	153	174	147	184	163	193	222
													147	114	166	111	169	132	216	137	228	145	269	121	144	155	176	144	186	163	195	248
													149	104	168	114	171	136	218	140	230	149	271	123	146	155	178	133	188	168	197	252
													151	113	170	113	173	134	220	140	232	150	273	125	148	159	180	134	190	167	199	247
													153	125	172	114	175	131	222	138	234	157	275	120	150	157	182	135	192	165	201	249
													155	123	174	112	177	136	224	148	236	151	277	127	152	163	184	141	194	164	203	248
													157	127	176	115	179	132	226	126	238	149	279	128	154	160	186	142	196	162	205	253
													159	131	178	119	181	132	228	137	240	154	281	124	156	165	188	148	198	156	207	251
													161	135	180	122	183	136	230	132	242	153	283	124	158	163	190	151	200	167	209	249
													163	134	182	118	185	137	232	137	244	114	285	132	160	160	192	157	202	168	211	246
													165	135	184	120	187	138	234	139	246	128	287	126	162	164	194	157	204	169	213	244
													167	132	186	119	189	137	236	141	248	146	289	119	164	164	196	170	206	171	215	247
													169	127	188	121	191	138	238	138	250	154	291	126	166	170	198	175	208	169	217	247
													171	129	190	122	193	140	240	143	252	158	293	123	168	168	200	172	210	166	219	255
													173	140	192	122	195	137	242	140	254	160	295	136	170	167	202	173	212	163	221	247
													175	129	194	119	197	140	244	138	256	159	297	134	172	169	204	171	214	163	223	245
													177	125	196	127	199	138	246	139	258	159	299	134	174	179	206	164	216	164	225	242
													179	125	198	125	201	142	248	142	260	149	301	136	176	171	208	168	218	165	227	244
													181	129	200	126	203	140	250	147	262	149	303	135	178	177	210	172	220	173	229	246
													183	131	202	128	205	140	252	148	264	148	305	134	180	178	212	175	222	179	231	246
													185	132	204	130	207	135	254	156	266	143	307	133	182	176	214	176	224	188	233	244
													187	132	206	131	209	138	256	156	268	148	309	129	184	177	216	170	226	182	235	255
													189	132	208	126	211	136	258	155	270	138	311	132	186	166	218	177	228	182	237	244
													191	133	210	127	213	137	260	161	272	149	313	131	188	166	220	173	230	182	239	216
													193	134	212	127	215	139	262	153	274	152	315	131	190	165	222	173	232	184	241	196
													195	136	214	129	217	138	264	162	276	155	317	134	192	166	224	176	234	179	243	224
													197	133	216	129	219	137	266	153	278	151	319	131	194	161	226	176	236	182	245	241
													199	132	218	129	221	136	268	147	280	150	321	133	196	166	228	171	238	181	247	244
													201	129	220	124	223	135	270	155	282	147	323	133	198	164	230	182	240	175	249	251
													203	134	222	124	225	139	272	151	284	152	325	133	200	162	232	184	242	175	251	255
													205	138	224	122	227	142	274	167	286	153	327	130	202	164	234	189	244	182	253	261
													207	140	226	124	229	144	276	168	288	155	329	130	204	161	236	183	246	176	255	257
													209	138	228	126	231	145	278	161	290	153	331	131	206	160	238	179	248	177	257	253
													211	136	230	126	233	140	280	155	292	150	333	136	208	160	240	176	250	184	259	261
													213	137	232	125	235	139	282	163	294	154	335	132	210	155	242	177	252	183	261	269
													215	139	234	128	237	135	284	158	296	155	337	132	212	158	244	173	254	190	263	263
													217	138	236	124	239	141	286	163	298	147	339	130	214	162	246	175	256	194	265	266
													219	140	238	123	241	140	288	151	300	149	341	131	216	156	248	175	258	196	267	272
													221	144	240	120	243	141	290	153	302	147	343	133	218	156	250	175	260	194	269	263
													223	145	242	120	245	142	292	157	304	147	345	140	220	157	252	177	262	196	271	252
													225	143	244	122	247	143	294	155	306	152	347	130	222	159	254	178	264	205	273	244
													227	134	246	118	249	141	296	163	308	145	349	132	224	157	256	184	266	202	275	239
													229	129	248	118	251	140	298	172	310	146	351	133	226	158	258	182	268	204	277	252
													231	134	250	113	253	140	300	159	312	145	353	135	228	157	260	169	270	194	279	259
													233	132	252	106	255	142	302	155	314	149	355	140	230	154	262	176	272	198	281	266
													235	136	254	102	257	143	304	160	316	149	357	136	232	157	264	172	274	200	283	268
													237	149	256	108	259	145	306	156	318	148	359	132	234	162	266	173	276	202	285	265
													239	149	258	108	261	143	308	156	320	145	361	136	236	161	268	175	278	203	287	256
													241	144	260	105	263	144	310	143	322	142	363	131	238	164	270	180	280	209	289	250
													243	145	262	105	265	141	312	155	324	141	365	131	240	162	272	180	282	199	291	254
													245	152	264	112	267	143	314	151	326	148	367	126	242	165	274	183	284	176	293	258
													247	151	266	104	269	140	316	151	328	148	369	124	244	161	276	175	286	189	295	257
													249	151	268	108	271	142	318	150	330	146	371	125	246	165	278	180	288	198	297	257
													251	148	270	107	273	141	320	141	332	153	373	124	248	164	280	185	290	205	299	254
													253	151	272	100	275	145	322	141	334	149	375	127	250	168	282	184	292	204	301	260
													255	147	274	101	277	142	324	144	336	162	377	128	252	167	284	199	294	203	303	248
													257	146	276	103	279	145	326	147	338	158	379	128	254	160	286	193	296	200	305	247
													259	146	278	99	281	145	328	147	340	146	381	129	256	167	288	193	298	198	307	251
													261	140	280	102	283	146	330	150	342	148	383	133	258	169	290	188	300	196	309	247
													263	150	282	101	285	142	332	145	344	147	385	144	260	175	292	194	302	187	311	248
													265	152	284	105	287	146	334	146	346	145	387	142	262	171	294	187	304	184	313	252
													267	153	286	104	289	146	336	145	348	144	389	142	264	171	296	189	306	185	315	250
													269	153	288	102	291	148	338	141	350	147	391	140	266	176	298	190	308	187	317	250
													271	155	290	104	293	148	340	161	352	147	393	138	268	175	300	194	310	185	319	253
													273	152	292	110	295	148	342	159	354	148	395	140	270	178	302	196	312	188	321	254
													275	156	294	111	297	151	344	153	356	146	397	136	272	178	304	188	314	192	323	260
													277	161	296	113	299	151	346	154	358	144	399	132	274	166	306	194	316	188	325	259
													279	163	298	112	301	147	348	153	360	140	401	135	276	162	308	199	318	192	327	258
													281	161	300	111	303	146	350	156	362	136	403	136	278	170	310	193	320	200	329	259
													283	158	302	117	305	146	352	159	364	135	405	130	280	181	312	196	322	197	331	255
													285	160	304	118	307	147	354	156	366	136	407	134	282	184	314	192	324	196	333	251
													287	157	306	120	309	148	356	158	368	140	409	130	284	186	316	194	326	193	335	253
													289	156	308	120	311	150	358	159	370	138	411	134	286	189	318	182	328	196	337	255
													291	157	310	121	313	155	360	160	372	140	413	136	288	192	320	179	330	192	339	256
													293	154	312	123	315	156	362	161	374	146	415	131	290	189	322	185	332	193	341	258
													295	153	314	120	317	156	364	157	376	141	417	126	292	184	324	195	334	195	343	259
													297	149	316	125	319	157	366	158	378	144	419	129	294	182	326	200	336	198	345	261
													299	152	318	124	321	153	368	146	380	143	421	120	296	185	328	201	338	195	347	256
													301	154	320	125	323	153	370	137	382	146	423	123	298	186	330	201	340	195	349	254
													303	150	322	126	325	150	372	142	384	150	425	128	300	187	332	202	342	195	351	257
													305	153	324	127	327	153	374	141	386	146	427	127	302	189	334	198	344	192	353	257
													307	149	326	131	329	153	376	152	388	144	429	133	304	187	336	191	346	193	355	259
													309	150	328	128	331	151	378	150	390	145	431	136	306	185	338	184	348	191	357	249
													311	149	330	129	333	153	380	161	392	147	433	125	308	186	340	189	350	189	359	251
													313	146	332	124	335	149	382	155	394	149	435	127	310	185	342	179	352	191	361	253
													315	144	334	126	337	146	384	153	396	154	437	125	312	185	344	178	354	184	363	248
													317	151	336	129	339	144	386	155	398	150	439	127	314	186	346	180	356	188	365	240
													319	149	338	127	341	145	388	152	400	152	441	130	316	182	348	183	358	173	367	233
													321	149	340	124	343	146	390	154	402	151	443	130	318	185	350	175	360	165	369	236
													323	148	342	127	345	150	392	156	404	150	445	132	320	180	352	182	362	156	371	229
													325	146	344	124	347	147	394	162	406	147	447	128	322	183	354	201	364	166	373	220
													327	148	346	127	349	145	396	162	408	147	449	127	324	181	356	186	366	177	375	224
													329	150	348	127	351	146	398	153	410	145	451	126	326	183	358	193	368	184	377	236
													331	149	350	122	353	147	400	150	412	143	453	123	328	179	360	187	370	185	379	244
													333	149	352	122	355	143	402	157	414	141	455	128	330	182	362	184	372	179	381	242
													335	149	354	122	357	144	404	159	416	140	457	127	332	183	364	187	374	184	383	240
													337	149	356	119	359	142	406	161	418	143	459	132	334	182	366	187	376	188	385	238
													339	150	358	120	361	139	408	162	420	146	461	129	336	182	368	196	378	183	387	246
													341	155	360	122	363	137	410	157	422	145	463	133	338	184	370	195	380	178	389	255
													343	156	362	122	365	136	412	153	424	145	465	128	340	185	372	198	382	178	391	252
													345	160	364	118	367	136	414	146	426	147	467	126	342	182	374	193	384	183	393	251
													347	159	366	119	369	134	416	152	428	146	469	128	344	182	376	195	386	182	395	252
													349	169	368	117	371	136	418	158	430	144	471	129	346	187	378	202	388	185	397	253
													351	157	370	118	373	137	420	154	432	139	473	124	348	188	380	202	390	183	399	255
													353	156	372	120	375	119	422	150	434	143	475	122	350	192	382	199	392	181	401	243
													355	159	374	121	377	120	424	150	436	143	477	121	352	190	384	197	394	180	403	245
													357	152	376	124	379	127	426	151	438	143	479	123	354	195	386	200	396	178	405	252
													359	148	378	117	381	133	428	148	440	140	481	123	356	193	388	197	398	168	407	239
													361	160	380	116	383	136	430	150	442	143	483	131	358	188	390	197	400	171	409	242
													363	155	382	114	385	141	432	148	444	143	485	123	360	192	392	201	402	172	411	229
													365	146	384	114	387	140	434	147	446	143	487	124	362	187	394	199	404	171	413	218
													367	134	386	115	389	137	436	151	448	150	489	129	364	187	396	202	406	171	415	220
													369	120	388	121	391	141	438	151	450	145	491	126	366	185	398	202	408	173	417	216
													371	115	390	121	393	141	440	153	452	140	493	124	368	185	400	208	410	169	419	226
													373	116	392	120	395	148	442	136	454	140	495	126	370	188	402	205	412	165	421	229
													375	122	394	122	397	145	444	135	456	144	497	128	372	189	404	204	414	167	423	236
													377	122	396	121	399	140	446	134	458	152	499	135	374	193	406	205	416	163	425	238
													379	126	398	121	401	141	448	132	460	154	501	129	376	194	408	205	418	160	427	231
													381	127	400	121	403	138	450	133	462	152	503	129	378	189	410	199	420	157	429	237
													383	123	402	124	405	140	452	138	464	155	505	121	380	185	412	204	422	154	431	238
													385	127	404	123	407	144	454	133	466	142	507	108	382	188	414	209	424	148	433	237
													387	133	406	119	409	142	456	137	468	125	509	110	384	192	416	206	426	155	435	238
													389	138	408	121	411	140	458	147	470	135	511	105	386	191	418	206	428	146	437	239
													391	133	410	119	413	125	460	152	472	143	513	106	388	194	420	204	430	149	439	242
													393	138	412	122	415	128	462	149	474	137	515	110	390	189	422	208	432	141	441	241
													395	141	414	124	417	134	464	153	476	137	517	112	392	192	424	208	434	143	443	238
													397	147	416	122	419	139	466	157	478	138	519	115	394	189	426	212	436	141	445	232
													399	145	418	123	421	141	468	156	480	134	521	116	396	192	428	212	438	143	447	226
													401	146	420	123	423	145	470	158	482	131	523	119	398	188	430	212	440	143	449	225
													403	144	422	124	425	150	472	147	484	133	525	125	400	188	432	217	442	139	451	230
													405	146	424	122	427	143	474	147	486	130	527	127	402	188	434	211	444	143	453	221
													407	150	426	121	429	144	476	143	488	126	529	128	404	187	436	212	446	141	455	224
													409	149	428	119	431	144	478	137	490	131	531	131	406	186	438	216	448	146	457	223
													411	145	430	118	433	147	480	140	492	128	533	127	408	185	440	214	450	141	459	223
													413	140	432	119	435	147	482	134	494	122	535	128	410	181	442	210	452	140	461	212
													415	139	434	111	437	149	484	137	496	122	537	128	412	183	444	212	454	140	463	209
													417	138	436	116	439	148	486	138	498	124	539	130	414	185	446	209	456	143	465	209
													419	132	438	109	441	153	488	132	500	122	541	135	416	187	448	211	458	146	467	207
													421	141	440	111	443	155	490	135	502	124	543	131	418	186	450	207	460	144	469	211
													423	142	442	109	445	157	492	127	504	126	545	132	420	188	452	210	462	150	471	204
													425	142	444	108	447	149	494	127	506	127	547	137	422	190	454	209	464	151	473	205
													427	151	446	112	449	151	496	128	508	130	549	131	424	189	456	212	466	157	475	199
													429	146	448	115	451	151	498	129	510	124	551	134	426	191	458	203	468	162	477	186
													431	151	450	114	453	150	500	124	512	119	553	134	428	189	460	203	470	163	479	179
													433	155	452	109	455	151	502	126	514	126	555	129	430	191	462	200	472	163	481	184
													435	158	454	109	457	144	504	130	516	132	557	125	432	187	464	200	474	168	483	192
													437	152	456	111	459	144	506	123	518	130	559	130	434	187	466	206	476	166	485	204
													439	155	458	114	461	145	508	117	520	126	561	125	436	185	468	207	478	162	487	194
													441	151	460	110	463	145	510	132	522	124	563	126	438	183	470	205	480	161	489	189
													443	148	462	111	465	144	512	134	524	129	565	128	440	182	472	206	482	158	491	185
													445	151	464	115	467	142	514	133	526	127	567	130	442	185	474	201	484	158	493	193
													447	158	466	111	469	144	516	129	528	120	569	125	444	184	476	203	486	145	495	197
													449	148	468	113	471	140	518	132	530	123	571	124	446	183	478	203	488	139	497	208
													451	150	470	117	473	141	520	140	532	121	573	130	448	189	480	208	490	128	499	210
													453	149	472	117	475	141	522	143	534	127	575	128	450	187	482	204	492	134	501	205
													455	158	474	117	477	141	524	144	536	130	577	127	452	190	484	205	494	131	503	206
													457	154	476	116	479	144	526	143	538	127	579	123	454	180	486	194	496	131	505	200
													459	156	478	114	481	141	528	142	540	130	581	128	456	172	488	197	498	130	507	192
													461	160	480	113	483	143	530	142	542	127	583	124	458	176	490	198	500	131	509	200
													463	158	482	112	485	148	532	137	544	129	585	122	460	180	492	197	502	128	511	199
													465	156	484	110	487	146	534	141	546	120	587	122	462	181	494	192	504	123	513	197
													467	156	486	108	489	147	536	135	548	126	589	119	464	183	496	188	506	127	515	201
													469	150	488	109	491	144	538	139	550	129	591	118	466	183	498	186	508	131	517	199
													471	146	490	108	493	142	540	139	552	129	593	120	468	184	500	177	510	135	519	191
													473	148	492	110	495	141	542	136	554	128	595	121	470	182	502	176	512	144	521	192
													475	155	494	114	497	141	544	138	556	129	597	126	472	187	504	178	514	152	523	192
													477	160	496	111	499	139	546	139	558	136	599	123	474	185	506	173	516	145	525	192
													479	160	498	114	501	140	548	144	560	140	601	126	476	186	508	175	518	147	527	183
													481	160	500	111	503	140	550	146	562	145	603	124	478	187	510	175	520	145	529	188
													483	161	502	112	505	138	552	146	564	149	605	122	480	186	512	175	522	146	531	187
													485	159	504	114	507	140	554	149	566	149	607	122	482	185	514	177	524	147	533	187
													487	152	506	118	509	137	556	146	568	146	609	119	484	185	516	186	526	140	535	190
													489	143	508	116	511	136	558	148	570	149	611	118	486	182	518	190	528	137	537	190
													491	144	510	119	513	132	560	145	572	149	613	120	488	186	520	188	530	142	539	189
													493	151	512	118	515	133	562	147	574	146	615	124	490	187	522	187	532	149	541	193
													495	150	514	115	517	135	564	144	576	142	617	116	492	182	524	189	534	148	543	192
													497	159	516	110	519	133	566	138	578	144	619	121	494	182	526	179	536	143	545	196
													499	159	518	115	521	127	568	138	580	141	621	116	496	181	528	184	538	142	547	202
													501	173	520	120	523	128	570	141	582	147	623	117	498	177	530	185	540	132	549	199
													503	170	522	117	525	128	572	145	584	135	625	118	500	182	532	174	542	132	551	192
													505	174	524	118	527	127	574	145	586	138	627	119	502	184	534	176	544	132	553	194
													507	173	526	118	529	132	576	147	588	143	629	117	504	182	536	174	546	133	555	206
													509	169	528	119	531	130	578	145	590	139	631	117	506	185	538	173	548	135	557	198
													511	174	530	120	533	127	580	144	592	143	633	118	508	186	540	176	550	135	559	199
													513	169	532	118	535	128	582	151	594	141	635	124	510	180	542	184	552	141	561	203
													515	175	534	121	537	128	584	151	596	141	637	122	512	179	544	184	554	135	563	201
													517	172	536	121	539	131	586	151	598	144	639	126	514	181	546	185	556	134	565	194
													519	170	538	121	541	132	588	151	600	145	641	125	516	178	548	181	558	139	567	195
													521	168	540	123	543	132	590	153	602	145	643	126	518	179	550	175	560	132	569	198
													523	174	542	122	545	134	592	153	604	144	645	128	520	181	552	179	562	129	571	198
													525	178	544	123	547	135	594	155	606	143	647	126	522	173	554	177	564	146	573	202
													527	170	546	120	549	133	596	155	608	148	649	133	524	173	556	179	566	144	575	197
													529	168	548	116	551	135	598	153	610	151	651	133	526	169	558	170	568	136	577	199
													531	164	550	114	553	136	600	153	612	153	653	134	528	173	560	170	570	143	579	195
													533	157	552	120	555	134	602	139	614	146	655	128	530	178	562	172	572	136	581	192
													535	156	554	115	557	132	604	139	616	151	657	134	532	181	564	166	574	134	583	191
													537	153	556	125	559	134	606	144	618	151	659	138	534	183	566	163	576	132	585	194
													539	153	558	121	561	136	608	143	620	155	661	143	536	176	568	164	578	133	587	184
													541	148	560	120	563	136	610	143	622	146	663	142	538	178	570	161	580	124	589	184
													543	151	562	122	565	127	612	142	624	144	665	144	540	180	572	160	582	135	591	181
													545	147	564	115	567	128	614	141	626	140	667	141	542	181	574	163	584	123	593	187
													547	149	566	113	569	129	616	142	628	142	669	140	544	174	576	176	586	137	595	183
													549	152	568	111	571	133	618	144	630	143	671	134	546	178	578	175	588	138	597	178
													551	158	570	112	573	130	620	145	632	139	673	131	548	176	580	184	590	133	599	182
													553	150	572	113	575	128	622	144	634	136	675	128	550	173	582	177	592	135	601	187
													555	156	574	106	577	129	624	142	636	139	677	132	552	177	584	179	594	139	603	183
													557	155	576	110	579	129	626	143	638	140	679	132	554	178	586	172	596	138	605	189
													559	161	578	110	581	126	628	136	640	138	681	136	556	177	588	177	598	138	607	195
													561	155	580	110	583	130	630	136	642	135	683	134	558	179	590	168	600	133	609	189
													563	164	582	109	585	123	632	138	644	132	685	134	560	174	592	178	602	135	611	198
													565	163	584	107	587	124	634	135	646	131	687	134	562	174	594	168	604	130	613	181
													567	157	586	114	589	125	636	136	648	130	689	120	564	179	596	182	606	123	615	177
													569	159	588	115	591	124	638	136	650	125	691	116	566	178	598	182	608	123	617	176
													571	147	590	112	593	116	640	141	652	126	693	110	568	171	600	178	610	126	619	178
													573	146	592	109	595	112	642	144	654	125	695	99	570	169	602	178	612	119	621	174
													575	148	594	107	597	116	644	149	656	124	697	96	572	171	604	179	614	126	623	182
													577	151	596	112	599	120	646	147	658	120	699	96	574	161	606	185	616	122	625	174
													579	151	598	110	601	122	648	143	660	120	701	101	576	162	608	177	618	119	627	181
													581	156	600	113	603	126	650	147	662	115	703	104	578	161	610	175	620	119	629	178
													583	157	602	115	605	124	652	143	664	116	705	109	580	161	612	176	622	121	631	180
													585	156	604	117	607	127	654	142	666	111	707	111	582	161	614	170	624	120	633	175
													587	157	606	120	609	135	656	145	668	113	709	125	584	166	616	157	626	120	635	182
													589	156	608	115	611	132	658	140	670	109	711	135	586	161	618	156	628	122	637	178
													591	160	610	114	613	134	660	143	672	101	713	138	588	161	620	157	630	116	639	179
													593	153	612	113	615	135	662	137	674	104	715	141	590	164	622	176	632	120	641	178
													595	151	614	112	617	134	664	143	676	110	717	140	592	166	624	173	634	127	643	168
													597	155	616	115	619	133	666	139	678	105	719	139	594	171	626	184	636	116	645	170
													599	150	618	117	621	133	668	141	680	108	721	139	596	167	628	167	638	120	647	171
													601	148	620	121	623	134	670	144	682	102	723	142	598	165	630	166	640	118	649	170
													603	147	622	120	625	140	672	138	684	105	725	146	600	157	632	147	642	117	651	171
													605	152	624	123	627	139	674	137	686	97	727	144	602	160	634	118	644	125	653	163
													607	146	626	126	629	135	676	138	688	101	729	145	604	160	636	101	646	123	655	184
													609	143	628	129	631	139	678	137	690	104	731	138	606	162	638	99	648	128	657	182
													611	148	630	128	633	135	680	141	692	105	733	136	608	162	640	93	650	126	659	184
													613	144	632	130	635	135	682	137	694	107	735	140	610	157	642	97	652	126	661	185
													615	144	634	132	637	133	684	135	696	102	737	137	612	160	644	103	654	130	663	178
													617	148	636	133	639	133	686	141	698	109	739	133	614	150	646	104	656	131	665	175
													619	150	638	136	641	136	688	134	700	118	741	135	616	151	648	114	658	141	667	176
													621	144	640	135	643	132	690	140	702	122	743	135	618	151	650	120	660	135	669	168
													623	151	642	129	645	130	692	137	704	119	745	143	620	150	652	119	662	141	671	165
													625	158	644	133	647	131	694	138	706	119	747	143	622	150	654	126	664	135	673	169
													627	163	646	134	649	130	696	131	708	123	749	147	624	155	656	134	666	139	675	172
													629	159	648	125	651	130	698	129	710	117	751	142	626	138	658	163	668	142	677	175
													631	160	650	129	653	132	700	130	712	117	753	150	628	131	660	167	670	138	679	175
													633	165	652	127	655	126	702	129	714	117	755	151	630	136	662	147	672	136	681	172
													635	169	654	126	657	127	704	127	716	123	757	148	632	136	664	148	674	138	683	167
													637	170	656	129	659	133	706	129	718	114	759	157	634	138	666	150	676	135	685	175
													639	181	658	128	661	130	708	128	720	121	761	157	636	134	668	156	678	135	687	187
													641	174	660	139	663	130	710	132	722	126	763	165	638	141	670	149	680	134	689	180
													643	171	662	143	665	129	712	127	724	133	765	165	640	136	672	149	682	130	691	180
													645	171	664	142	667	134	714	132	726	135	767	165	642	144	674	159	684	133	693	188
													647	171	666	142	669	129	716	131	728	142	769	165	644	135	676	163	686	135	695	189
													649	175	668	139	671	131	718	139	730	143	771	165	646	137	678	179	688	144	697	200
													651	176	670	143	673	134	720	139	732	141	773	168	648	131	680	182	690	137	699	198
													653	173	672	140	675	130	722	138	734	142	775	164	650	155	682	200	692	133	701	204
													655	179	674	132	677	128	724	140	736	140	777	159	652	156	684	194	694	142	703	191
													657	179	676	136	679	129	726	144	738	141	779	162	654	158	686	190	696	144	705	193
													659	168	678	133	681	135	728	136	740	140	781	161	656	165	688	193	698	144	707	195
													661	166	680	136	683	132	730	130	742	145	783	162	658	155	690	203	700	140	709	187
													663	167	682	134	685	130	732	134	744	140	785	160	660	148	692	199	702	144	711	188
													665	165	684	132	687	125	734	135	746	139	787	147	662	151	694	193	704	142	713	188
													667	166	686	134	689	127	736	138	748	138	789	152	664	151	696	195	706	146	715	186
													669	172	688	134	691	123	738	139	750	137	791	149	666	149	698	195	708	146	717	183
													671	155	690	132	693	131	740	136	752	139	793	146	668	143	700	191	710	140	719	181
													673	159	692	125	695	126	742	131	754	137	795	149	670	140	702	199	712	142	721	184
													675	159	694	131	697	129	744	130	756	140	797	150	672	151	704	196	714	148	723	187
													677	154	696	131	699	125	746	134	758	133	799	147	674	147	706	199	716	145	725	187
													679	157	698	132	701	125	748	136	760	133	801	151	676	145	708	190	718	145	727	192
													681	155	700	135	703	124	750	140	762	132	803	148	678	143	710	200	720	142	729	187
													683	155	702	130	705	119	752	136	764	128	805	149	680	141	712	193	722	144	731	190
													685	154	704	134	707	122	754	135	766	132	807	145	682	141	714	194	724	136	733	190
													687	155	706	133	709	124	756	135	768	126	809	140	684	147	716	201	726	138	735	188
													689	154	708	128	711	121	758	138	770	131	811	140	686	146	718	199	728	134	737	186
													691	158	710	132	713	122	760	135	772	133	813	135	688	141	720	206	730	134	739	184
													693	162	712	132	715	128	762	133	774	135	815	141	690	151	722	200	732	130	741	178
													695	160	714	133	717	126	764	136	776	133	817	138	692	142	724	194	734	139	743	183
													697	159	716	137	719	124	766	130	778	136	819	136	694	143	726	198	736	138	745	193
													699	166	718	141	721	126	768	130	780	135	821	136	696	148	728	203	738	138	747	187
													701	156	720	133	723	127	770	130	782	136	823	131	698	142	730	207	740	140	749	187
													703	158	722	139	725	120	772	128	784	137	825	129	700	144	732	203	742	142	751	182
													705	159	724	134	727	125	774	130	786	135	827	128	702	143	734	211	744	142	753	190
													707	161	726	138	729	116	776	135	788	138	829	129	704	153	736	203	746	146	755	195
													709	159	728	135	731	111	778	131	790	139	831	127	706	145	738	192	748	139	757	194
													711	162	730	141	733	112	780	135	792	140	833	125	708	149	740	194	750	146	759	202
													713	159	732	131	735	114	782	137	794	138	835	122	710	150	742	198	752	149	761	197
													715	162	734	137	737	108	784	134	796	136	837	121	712	151	744	197	754	142	763	193
													717	172	736	132	739	103	786	137	798	140	839	123	714	141	746	208	756	139	765	181
													719	178	738	141	741	100	788	132	800	139	841	119	716	146	748	192	758	149	767	173
													721	174	740	140	743	99	790	137	802	137	843	119	718	142	750	192			769	173
													723	174	742	139	745	96	792	134	804	138	845	121	720	144	752	193			771	171
													725	171	744	131	747	97	794	136	806	140	847	119	722	140	754	202			773	166
													727	166	746	127	749	95	796	139	808	134	849	119	724	139	756	200			775	168
													729	168	748	130	751	97	798	146	810	142	851	115	726	142	758	203			777	174
													731	168	750	129	753	97	800	147	812	144	853	118	728	143	760	199			779	167
													733	165	752	136	755	95	802	147	814	144	855	113	730	141	762	204			781	157
													735	162	754	132	757	95	804	145	816	144	857	112	732	145	764	209			783	171
													737	172	756	133	759	100	806	143	818	143	859	112	734	149	766	198			785	172
													739	168	758	133	761	102	808	141	820	142	861	110	736	137	768	197			787	164
													741	164	760	134	763	101	810	140	822	148	863	109	738	145	770	193			789	168
													743	163	762	135	765	107	812	138	824	142	865	109			772	203			791	158
													745	162	764	135	767	102	814	140	826	149	867	106			774	206			793	163
													747	162	766	133	769	108	816	137	828	151	869	104			776	204			795	164
													749	169	768	134	771	109	818	135	830	158	871	105			778	201			797	163
													751	160	770	131	773	114	820	133	832	158	873	102			780	206			799	167
													753	165	772	130	775	115	822	139	834	158					782	200			801	165
													755	161	774	133	777	114	824	136	836	160					784	197			803	166
													757	166	776	131	779	123	826	131	838	159					786	193			805	158
													759	166	778	134	781	121	828	129	840	157					788	196			807	160
													761	167	780	130	783	123	830	130	842	164					790	200			809	154
													763	158	782	128	785	124	832	129	844	162					792	202			811	159
													765	167	784	130	787	124	834	126	846	158					794	199			813	157
													767	163	786	128	789	124	836	128	848	156					796	200			815	152
													769	163	788	130	791	127	838	127	850	151					798	200			817	151
													771	166	790	131	793	130	840	126	852	147					800	200			819	156
													773	161	792	130	795	129	842	124	854	147					802	206			821	153
													775	162	794	129	797	133	844	126	856	141					804	203			823	145
													777	155	796	126	799	138	846	124	858	134					806	197			825	146
													779	157	798	129	801	138	848	122	860	131					808	199			827	143
													781	151	800	129	803	138	850	130	862	134					810	195			829	148
													783	154			805	137	852	129	864	128					812	196			831	145
													785	154			807	131	854	127	866	127					814	188			833	136
													787	154			809	133	856	126	868	128					816	196			835	137
													789	152			811	136	858	125	870	129					818	187			837	142
													791	152			813	133	860	120	872	128					820	190			839	139
													793	157			815	133	862	121	874	128					822	190			841	138
													795	155			817	136	864	122	876	126					824	189			843	145
													797	161			819	133	866	123	878	124					826	191			845	150
													799	157			821	133	868	122	880	127					828	181			847	160
													801	153			823	138	870	117	882	122					830	190			849	157
													803	153			825	143	872	119	884	123					832	196			851	163
													805	158			827	137			886	127					834	194			853	153
													807	156			829	138			888	127					836	186			855	159
													809	157			831	138			890	122					838	189			857	156
													811	161			833	134			892	118					840	187			859	150
													813	159			835	139			894	122					842	198			861	154
													815	167			837	142			896	121					844	190			863	156
													817	162			839	130			898	119					846	187			865	152
													819	157			841	135			900	118					848	184			867	151
													821	154			843	135			902	115					850	194			869	144
													823	156			845	136			904	115					852	193			871	142
													825	156			847	138			906	118					854	191			873	140
													827	151			849	137			908	118					856	197			875	132
													829	153			851	124			910	112					858	190			877	135
													831	154			853	135			912	114					860	194
													833	152			855	132			914	114					862	198
													835	154			857	133									864	191
													837	156			859	143									866	194
													839	152			861	138									868	188
													841	154			863	136									870	196
													843	151			865	130									872	198
													845	156			867	127									874	192
													847	161			869	130									876	197
													849	153			871	131									878	196
													851	151			873	138									880	194
													853	152			875	132									882	202
													855	156			877	134									884	201
													857	156			879	133									886	201
													859	152			881	137									888	204
													861	150			883	141									890	206
													863	149			885	141									892	206
													865	151			887	138									894	201
													867	150			889	146									896	198
													869	153			891	141									898	200
													871	155			893	140									900	201
													873	156			895	144
													875	153			897	144
													877	156			899	151
													879	155			901	149
													881	159			903	146
													883	150			905	144
													885	153			907	145
													887	154			909	142
													889	161			911	138
													891	161			913	142
													893	158			915	138
													895	155			917	129
													897	158			919	127
													899	153			921	125
													901	152			923	125
													903	147			925	123
													905	153			927	120
													907	151			929	117
													909	150			931	115
													911	150			933	117
													913	152			935	120
													915	151			937	117
													917	145			939	113
													919	145			941	110
													921	149
													923	144
													925	142
													927	143
													929	149
													931	142
													933	141
													935	137
													937	137
													939	142
													941	134
													943	140
													945	137
													947	134
													949	139
													951	134
													953	130
													955	133
													957	130
													959	142
													961	143
													963	146
													965	134
													967	140
													969	135
													971	135
													973	135
													975	133
													977	133
													979	132
													981	134
													983	132
													985	132
													987	132
													989	129
													991	124
													993	123
													995	129

## Sheet: Rep.source data-atg18∆
													Time	Cell.1	Time	Cell.2	Time	Cell.3	Time	Cell.4	Time	Cell.5	Time	Cell.6	Time	Cell.7	Time	Cell.8	Time	Cell.9	Time	Cell.10
													0	113	0	98	0	123	0	104	0	79	0	64	17	38	0	63	0	84	0	59
													2	123	2	101	2	122	2	113	2	84	2	76	19	44	2	68	2	89	2	64
													4	134	4	108	4	137	4	124	4	84	4	87	21	47	4	76	4	97	4	64
													6	137	6	114	6	138	6	121	6	89	6	85	23	51	6	80	6	96	6	64
													8	139	8	114	8	149	8	123	8	90	8	88	25	54	8	83	8	102	8	65
													10	140	10	110	10	145	10	121	10	93	10	80	27	52	10	85	10	102	10	70
													12	142	12	114	12	142	12	127	12	89	12	83	29	54	12	85	12	97	12	68
													14	143	14	115	14	150	14	130	14	90	14	85	31	58	14	87	14	102	14	66
													16	145	16	116	16	146	16	132	16	85	16	89	33	56	16	94	16	99	16	68
													18	147	18	114	18	148	18	128	18	86	18	89	35	58	18	89	18	110	18	64
													20	154	20	112	20	151	20	130	20	91	20	96	37	63	20	92	20	109	20	67
													22	154	22	114	22	150	22	129	22	90	22	96	39	64	22	93	22	111	22	66
													24	154	24	113	24	152	24	130	24	91	24	100	41	67	24	93	24	119	24	66
													26	153	26	113	26	155	26	127	26	90	26	98	43	67	26	89	26	121	26	66
													28	151	28	111	28	154	28	131	28	92	28	97	45	69	28	97	28	119	28	67
													30	148	30	110	30	159	30	133	30	97	30	95	47	72	30	94	30	121	30	67
													32	152	32	112	32	156	32	137	32	97	32	99	49	71	32	95	32	123	32	63
													34	148	34	111	34	155	34	135	34	96	34	98	51	69	34	93	34	126	34	66
													36	146	36	115	36	154	36	138	36	98	36	95	53	68	36	95	36	125	36	65
													38	149	38	115	38	154	38	137	38	93	38	99	55	71	38	95	38	124	38	71
													40	146	40	113	40	157	40	138	40	97	40	88	57	73	40	101	40	127	40	70
													42	145	42	115	42	158	42	133	42	101	42	90	59	72	42	104	42	127	42	72
													44	144	44	114	44	157	44	131	44	97	44	91	61	70	44	105	44	126	44	74
													46	144	46	110	46	158	46	134	46	95	46	102	63	69	46	102	46	134	46	70
													48	146	48	112	48	159	48	132	48	96	48	90	65	69	48	100	48	126	48	74
													50	144	50	114	50	156	50	136	50	99	50	87	67	72	50	102	50	131	50	72
													52	145	52	109	52	160	52	136	52	100	52	89	69	71	52	103	52	130	52	74
													54	150	54	111	54	157	54	134	54	101	54	89	71	71	54	103	54	126	54	75
													56	147	56	112	56	158	56	136	56	103	56	88	73	76	56	104	56	129	56	74
													58	145	58	116	58	159	58	139	58	109	58	92	75	73	58	107	58	132	58	72
													60	147	60	112	60	157	60	139	60	109	60	90	77	71	60	106	60	132	60	74
													62	143	62	111	62	156	62	141	62	111	62	86	79	71	62	109	62	131	62	74
													64	145	64	119	64	160	64	144	64	110	64	84	81	73	64	100	64	131	64	77
													66	141	66	119	66	158	66	145	66	108	66	80	83	77	66	104	66	130	66	81
													68	146	68	119	68	155	68	140	68	110	68	78	85	76	68	105	68	133	68	76
													70	141	70	120	70	159	70	145	70	109	70	76	87	77	70	108	70	133	70	78
													72	145	72	120	72	159	72	142	72	111	72	80	89	80	72	112	72	134	72	79
													74	206	74	123	74	157	74	138	74	114	74	78	91	81	74	109	74	135	74	82
													76	173	76	123	76	155	76	140	76	117	76	80	93	83	76	106	76	140	76	81
													78	162	78	119	78	159	78	141	78	109	78	84	95	82	78	111	78	137	78	84
													80	157	80	121	80	156	80	144	80	113	80	81	97	74	80	110	80	137	80	84
													82	160	82	124	82	156	82	145	82	117	82	83	99	81	82	114	82	132	82	84
													84	153	84	123	84	156	84	143	84	113	84	84	101	81	84	124	84	134	84	82
													86	151	86	121	86	155	86	137	86	118	86	91	103	80	86	115	86	131	86	93
													88	151	88	125	88	154	88	142	88	122	88	88	105	78	88	117	88	131	88	93
													90	152	90	126	90	156	90	144	90	123	90	90	107	81	90	120	90	131	90	89
													92	154	92	130	92	164	92	149	92	113	92	91	109	82	92	123	92	131	92	90
													94	152	94	129	94	159	94	135	94	117	94	93	111	79	94	129	94	130	94	90
													96	149	96	127	96	161	96	139	96	115	96	98	113	81	96	130	96	133	96	91
													98	148	98	128	98	159	98	147	98	119	98	97	115	79	98	134	98	133	98	96
													100	148	100	134	100	156	100	141	100	114	100	90	117	81	100	130	100	144	100	96
													102	148	102	127	102	155	102	143	102	106	102	85	119	82	102	127	102	140	102	94
													104	149	104	130	104	147	104	147	104	110	104	109	121	81	104	115	104	145	104	101
													106	149	106	130	106	156	106	152	106	112	106	95	123	78	106	121	106	140	106	100
													108	152	108	130	108	154	108	150	108	109	108	109	125	80	108	128	108	140	108	104
													110	148	110	134	110	157	110	158	110	115	110	96	127	80	110	117	110	145	110	97
													112	152	112	135	112	159	112	153	112	113	112	101	129	84	112	123	112	141	112	98
													114	150	114	138	114	154	114	157	114	105	114	96	131	84	114	124	114	142	114	104
													116	150	116	135	116	154	116	161	116	112	116	100	133	88	116	136	116	145	116	103
													118	146	118	136	118	151	118	158	118	107	118	94	135	87	118	125	118	144	118	102
													120	145	120	143	120	152	120	156	120	97	120	90	137	91	120	126	120	150	120	98
													122	146	122	139	122	158	122	153	122	94	122	109	139	92	122	128	122	144	122	100
													124	143	124	139	124	155	124	155	124	95	124	91	141	94	124	127	124	141	124	104
													126	149	126	142	126	156	126	154	126	98	126	91	143	95	126	136	126	141	126	111
													128	144	128	142	128	149	128	159	128	101	128	106	145	99	128	137	128	136	128	106
													130	146	130	146	130	150	130	154	130	102	130	96	147	104	130	122	130	135	130	106
													132	150	132	146	132	151	132	146	132	103	132	92	149	103	132	124	132	138	132	108
													134	153	134	144	134	147	134	145	134	105	134	106	151	109	134	119	134	132	134	106
													136	155	136	143	136	152	136	147	136	108	136	97	153	113	136	122	136	137	136	102
													138	154	138	149	138	152	138	150	138	109	138	110	155	111	138	125	138	134	138	101
													140	151	140	147	140	151	140	160	140	107	140	109	157	117	140	125	140	130	140	106
													142	155	142	146	142	160	142	154	142	101	142	98	159	129	142	119	142	135	142	105
													144	157	144	148	144	160	144	159	144	108	144	105	161	120	144	119	144	127	144	104
													146	159	146	146	146	158	146	155	146	111	146	103	163	117	146	120	146	124	146	107
													148	158	148	148	148	165	148	161	148	110	148	101	165	120	148	114	148	122	148	102
													150	155	150	148	150	161	150	155	150	111	150	108	167	119	150	121	150	128	150	107
													152	156	152	149	152	166	152	158	152	115	152	114	169	122	152	120	152	134	152	111
													154	158	154	145	154	170	154	160	154	117	154	99	171	130	154	119	154	142	154	107
													156	159	156	148	156	170	156	162	156	122	156	99	173	130	156	124	156	144	156	117
													158	158	158	148	158	176	158	165	158	122	158	96	175	127	158	122	158	142	158	106
													160	154	160	152	160	175	160	159	160	114	160	100	177	134	160	117	160	141	160	110
													162	154	162	148	162	175	162	159	162	117	162	112	179	130	162	124	162	140	162	112
													164	157	164	148	164	177	164	159	164	107	164	113	181	127	164	117	164	145	164	109
													166	157	166	145	166	175	166	151	166	119	166	104	183	130	166	123	166	138	166	113
													168	157	168	146	168	177	168	159	168	116	168	108	185	135	168	125	168	144	168	112
													170	158	170	144	170	176	170	154	170	119	170	100	187	134	170	120	170	145	170	116
													172	153	172	147	172	176	172	154	172	118	172	104	189	128	172	122	172	145	172	119
													174	167	174	154	174	187	174	166	174	117	174	111	191	130	174	124	174	163	174	122
													176	147	176	135	176	165	176	153	176	114	176	105	193	133	176	117	176	148	176	112
													178	146	178	145	178	168	178	152	178	116	178	107	195	136	178	120	178	151	178	110
													180	146	180	147	180	164	180	152	180	115	180	108	197	134	180	121	180	147	180	117
													182	152	182	139	182	181	182	155	182	114	182	112	199	136	182	128	182	155	182	119
													184	150	184	144	184	182	184	159	184	114	184	110	201	144	184	127	184	154	184	120
													186	149	186	151	186	183	186	158	186	115	186	106	203	143	186	131	186	158	186	125
													188	148	188	150	188	191	188	156	188	114	188	109	205	139	188	132	188	159	188	119
													190	154	190	153	190	189	190	156	190	116	190	109	207	145	190	139	190	154	190	128
													192	154	192	158	192	182	192	155	192	112	192	114	209	144	192	142	192	161	192	126
													194	150	194	155	194	175	194	156	194	114	194	113	211	144	194	143	194	169	194	124
													196	150	196	153	196	176	196	158	196	110	196	119	213	151	196	145	196	168	196	123
													198	149	198	154	198	175	198	159	198	108	198	119	215	154	198	146	198	161	198	123
													200	149	200	154	200	175	200	156	200	110	200	113	217	155	200	146	200	169	200	128
													202	152	202	153	202	173	202	160	202	106	202	116	219	158	202	149	202	167	202	123
													204	148	204	152	204	174	204	166	204	107	204	127	221	156	204	148	204	171	204	127
													206	150	206	224	206	166	206	159	206	109	206	128	223	154	206	146	206	167	206	132
													208	150	208	191	208	168	208	165	208	107	208	131	225	155	208	152	208	169	208	135
													210	150	210	179	210	163	210	161	210	108	210	147	227	156	210	149	210	171	210	135
													212	148	212	161	212	165	212	161	212	107	212	117	229	150	212	146	212	173	212	131
													214	149	214	159	214	161	214	163	214	111	214	137	231	146	214	150	214	178	214	131
													216	242	216	153	216	149	216	159	216	111	216	145	233	142	216	150	216	178	216	123
													218	195	218	151	218	153	218	160	218	110	218	114	235	151	218	147	218	174	218	126
													220	189	220	150	220	151	220	163	220	110	220	119	237	147	220	152	220	171	220	125
													222	191	222	146	222	145	222	159	222	109	222	117	239	150	222	156	222	172	222	126
													224	179	224	146	224	143	224	166	224	116	224	130	241	148	224	158	224	172	224	123
													226	194	226	142	226	144	226	157	226	118	226	127	243	149	226	157	226	169	226	129
													228	192	228	144	228	143	228	157	228	123	228	122	245	153	228	157	228	170	228	130
													230	184	230	142	230	141	230	148	230	122	230	131	247	156	230	161	230	169	230	126
													232	182	232	143	232	137	232	147	232	115	232	128	249	147	232	162	232	173	232	131
													234	253	234	142	234	149	234	153	234	115	234	130	251	136	234	163	234	171	234	125
													236	224	236	138	236	140	236	156	236	118	236	128	253	132	236	167	236	172	236	131
													238	192	238	139	238	143	238	155	238	119	238	132	255	136	238	160	238	168	238	127
													240	194	240	147	240	140	240	157	240	121	240	134	257	145	240	161	240	163	240	127
													242	178	242	141	242	144	242	151	242	120	242	135	259	138	242	161	242	167	242	122
													244	174	244	142	244	144	244	151	244	115	244	139	261	141	244	156	244	166	244	127
													246	161	246	139	246	145	246	159	246	113	246	140	263	149	246	157	246	164	246	129
													248	153	248	139	248	145	248	162	248	118	248	141	265	146	248	153	248	162	248	130
													250	146	250	136	250	152	250	166	250	119	250	146	267	141	250	149	250	163	250	128
													252	141	252	130	252	148	252	156	252	119	252	134	269	128	252	153	252	166	252	120
													254	137	254	130	254	157	254	157	254	121	254	150	271	133	254	155	254	160	254	116
													256	136	256	126	256	154	256	155	256	124	256	151	273	125	256	156	256	153	256	121
													258	129	258	123	258	147	258	152	258	118	258	146	275	133	258	153	258	155	258	120
													260	126	260	121	260	142	260	156	260	119	260	154	277	128	260	149	260	145	260	125
													262	125	262	125	262	143	262	161	262	130	262	150	279	129	262	149	262	146	262	119
													264	124	264	122	264	152	264	165	264	127	264	143	281	125	264	149	264	153	264	121
													266	122	266	130	266	156	266	163	266	127	266	149	283	133	266	149	266	152	266	118
													268	121	268	124	268	149	268	159	268	128	268	144	285	133	268	153	268	164	268	120
													270	122	270	120	270	145	270	164	270	126	270	144	287	141	270	147	270	159	270	122
													272	123	272	125	272	154	272	168	272	126	272	146	289	141	272	148	272	161	272	118
													274	126	274	121	274	165	274	157	274	127	274	146	291	141	274	158	274	157	274	123
													276	122	276	126	276	165	276	155	276	130	276	148	293	140	276	162	276	154	276	117
													278	128	278	132	278	166	278	155	278	130	278	152	295	141	278	154	278	149	278	120
													280	127	280	141	280	166	280	154	280	121	280	155	297	137	280	156	280	148	280	117
													282	133	282	143	282	175	282	158	282	126	282	149	299	139	282	154	282	142	282	121
													284	130	284	136	284	157	284	150	284	127	284	153	301	138	284	157	284	148	284	127
													286	135	286	136	286	167	286	151	286	132	286	158	303	142	286	154	286	130	286	119
													288	139	288	136	288	159	288	154	288	130	288	150	305	138	288	162	288	146	288	123
													290	136	290	128	290	160	290	160	290	126	290	161	307	139	290	152	290	145	290	126
													292	141	292	132	292	161	292	156	292	123	292	145	309	139	292	153	292	138	292	126
													294	144	294	134	294	165	294	158	294	116	294	145	311	139	294	158	294	137	294	129
													296	149	296	139	296	172	296	154	296	114	296	154	313	138	296	159	296	141	296	126
													298	153	298	138	298	172	298	163	298	113	298	157	315	141	298	158	298	150	298	116
													300	144	300	141	300	173	300	156	300	112	300	159	317	142	300	161	300	148	300	135
													302	141	302	143	302	175	302	160	302	113	302	165	319	140	302	154	302	149	302	130
													304	143	304	142	304	173	304	154	304	114	304	153	321	146	304	158	304	155	304	112
													306	148	306	138	306	173	306	153	306	115	306	162	323	142	306	160	306	162	306	112
													308	148	308	143	308	171	308	157	308	110	308	158	325	136	308	154	308	158	308	103
													310	148	310	143	310	174	310	156	310	115	310	163	327	127	310	162	310	155	310	106
													312	154	312	146	312	176	312	159	312	119	312	167	329	135	312	158	312	151	312	106
													314	150	314	138	314	173	314	149	314	115	314	165	331	133	314	160	314	150	314	102
													316	149	316	142	316	177	316	161	316	128	316	166	333	139	316	167	316	159	316	111
													318	150	318	143	318	174	318	151	318	113	318	163	335	130	318	177	318	149	318	105
													320	153	320	141	320	182	320	156	320	117	320	173	337	146	320	167	320	158	320	104
													322	152	322	141	322	172	322	156	322	104	322	168	339	149	322	168	322	162	322	100
													324	151	324	136	324	173	324	153	324	114	324	167	341	154	324	166	324	163	324	108
													326	152	326	127	326	166	326	150	326	113	326	169	343	145	326	168	326	158	326	113
													328	156	328	118	328	163	328	150	328	105	328	169	345	144	328	163	328	160	328	104
													330	152	330	121	330	161	330	152	330	108	330	170	347	137	330	169	330	162	330	108
													332	152	332	128	332	159	332	150	332	103	332	166	349	134	332	163	332	164	332	107
													334	153	334	132	334	163	334	156	334	109	334	169	351	133	334	169	334	162	334	108
													336	156	336	143	336	164	336	154	336	108	336	165	353	134	336	169	336	160	336	105
													338	157	338	137	338	160	338	159	338	127	338	157	355	138	338	161	338	160	338	107
													340	152	340	136	340	158	340	166	340	105	340	161	357	137	340	165	340	155	340	116
													342	149	342	143	342	159	342	162	342	113	342	158	359	133	342	163	342	165	342	121
													344	153	344	144	344	158	344	159	344	115	344	167	361	134	344	163	344	159	344	120
													346	152	346	137	346	153	346	157	346	116	346	171	363	130	346	163	346	166	346	117
													348	150	348	135	348	150	348	154	348	120	348	167	365	130	348	164	348	156	348	119
													350	150	350	131	350	138	350	150	350	115	350	168	367	132	350	168	350	156	350	125
													352	144	352	124	352	137	352	155	352	119	352	165	369	142	352	170	352	151	352	128
													354	147	354	123	354	133	354	158	354	111	354	165	371	127	354	177	354	172	354	123
													356	147	356	119	356	134	356	155	356	112	356	167	373	129	356	169	356	162	356	123
													358	143	358	116	358	132	358	146	358	115	358	171	375	149	358	162	358	161	358	127
													360	146	360	118	360	132	360	148	360	110	360	168	377	156	360	170	360	177	360	125
													362	144	362	112	362	139	362	140	362	108	362	168	379	155	362	167	362	173	362	128
													364	140	364	118	364	143	364	128	364	107	364	161	381	142	364	162	364	166	364	127
													366	139	366	114	366	144	366	127	366	109	366	162	383	139	366	166	366	170	366	124
													368	139	368	116	368	147	368	120	368	104	368	162	385	133	368	168	368	165	368	130
													370	142	370	119	370	152	370	124	370	101	370	173	387	136	370	166	370	163	370	137
													372	144	372	125	372	146	372	120	372	104	372	172	389	137	372	169	372	153	372	131
													374	143	374	128	374	151	374	129	374	98	374	181	391	141	374	170	374	150	374	139
													376	149	376	144	376	143	376	132	376	103	376	195	393	141	376	172	376	151	376	131
													378	150	378	136	378	143	378	135	378	100	378	195	395	137	378	171	378	153	378	137
													380	147	380	124	380	142	380	139	380	130	380	205	397	138	380	169	380	150	380	138
													382	146	382	129	382	146	382	149	382	106	382	163	399	147	382	159	382	148	382	141
													384	137	384	127	384	149	384	146	384	106	384	146	401	140	384	166	384	150	384	138
													386	134	386	126	386	147	386	155	386	113	386	148	403	128	386	171	386	143	386	128
													388	133	388	128	388	149	388	157	388	141	388	170	405	124	388	164	388	142	388	130
													390	143	390	128	390	150	390	161	390	112	390	152	407	122	390	174	390	148	390	126
													392	146	392	133	392	155	392	162	392	118	392	150	409	124	392	172	392	143	392	120
													394	143	394	140	394	164	394	156	394	155	394	172	411	135	394	177	394	149	394	120
													396	146	396	136	396	167	396	164	396	129	396	159	413	134	396	178	396	147	396	119
													398	147	398	142	398	174	398	159	398	131	398	163	415	134	398	177	398	145	398	122
													400	144	400	143	400	182	400	161	400	134	400	156	417	139	400	184	400	147	400	122
													402	145	402	137	402	180	402	153	402	149	402	182	419	143	402	180	402	146	402	119
													404	150	404	144	404	178	404	159	404	107	404	172	421	146	404	181	404	142	404	117
													406	212	406	142	406	174	406	155	406	99	406	167	423	150	406	190	406	144	406	120
													408	162	408	142	408	182	408	151	408	101	408	174	425	156	408	188	408	146	408	112
													410	150	410	143	410	184	410	146	410	102	410	170	427	153	410	182	410	146	410	110
													412	143	412	140	412	178	412	149	412	101	412	176	429	156	412	205	412	162	412	115
													414	140	414	134	414	172	414	149	414	121	414	199	431	152	414	193	414	157	414	117
													416	137	416	136	416	168	416	147	416	105	416	189	433	158	416	198	416	160	416	126
													418	135	418	133	418	166	418	154	418	96	418	174	435	151	418	194	418	161	418	123
													420	139	420	140	420	162	420	155	420	133	420	202	437	163	420	178	420	157	420	129
													422	144	422	129	422	161	422	157	422	103	422	184	439	160	422	182	422	157	422	130
													424	148	424	132	424	155	424	161	424	105	424	177	441	170	424	175	424	156	424	129
													426	158	426	140	426	153	426	160	426	104	426	173	443	159	426	177	426	148	426	129
													428	160	428	135	428	146	428	163	428	99	428	171	445	158	428	184	428	149	428	124
													430	157	430	137	430	151	430	161	430	102	430	169	447	153	430	179	430	142	430	126
													432	156	432	138	432	144	432	165	432	97	432	168	449	148	432	177	432	142	432	120
													434	160	434	125	434	148	434	163	434	102	434	171	451	147	434	182	434	147	434	125
													436	164	436	117	436	160	436	161	436	109	436	175	453	139	436	181	436	139	436	128
													438	164	438	119	438	160	438	156	438	106	438	172	455	136	438	180	438	149	438	134
													440	166	440	122	440	163	440	152	440	107	440	175	457	147	440	187	440	152	440	136
													442	162	442	114	442	238	442	147	442	113	442	176	459	135	442	182	442	144	442	130
													444	158	444	117	444	241	444	148	444	111	444	172	461	121	444	182	444	153	444	133
													446	141	446	116	446	212	446	152	446	115	446	170	463	122	446	187	446	155	446	128
													448	144	448	123	448	202	448	151	448	112	448	163	465	128	448	186	448	157	448	132
													450	142	450	128	450	204	450	146	450	109	450	163	467	131	450	192	450	163	450	138
													452	139	452	139	452	205	452	145	452	116	452	161	469	127	452	190	452	151	452	132
													454	145	454	128	454	199	454	155	454	109	454	161	471	133	454	187	454	156	454	145
													456	137	456	108	456	186	456	156	456	117	456	154	473	133	456	186	456	150	456	147
													458	143	458	107	458	181	458	151	458	109	458	152	475	135	458	197	458	158	458	144
													460	141	460	105	460	170	460	153	460	112	460	157	477	139	460	193	460	149	460	145
													462	138	462	98	462	156	462	155	462	111	462	155	479	142	462	191	462	143	462	152
													464	133	464	95	464	176	464	157	464	109	464	155	481	141	464	185	464	138	464	151
													466	125	466	107	466	183	466	151	466	107	466	157	483	144	466	186	466	143	466	154
													468	129	468	105	468	173	468	147	468	113	468	160	485	159	468	181	468	135	468	158
													470	133	470	107	470	173	470	148	470	109	470	167	487	172	470	187	470	127	470	158
													472	128	472	117	472	167	472	153	472	108	472	174	489	178	472	185	472	128	472	161
													474	130	474	115	474	154	474	151	474	110	474	179	491	163	474	180	474	131	474	164
													476	123	476	118	476	153	476	149	476	105	476	172	493	146	476	182	476	132	476	161
													478	119	478	110	478	153	478	146	478	106	478	155	495	134	478	183	478	129	478	162
													480	122	480	108	480	149	480	147	480	120	480	147	497	135	480	175	480	129	480	155
													482	120	482	107	482	146	482	142	482	122	482	143	499	136	482	181	482	129	482	150
													484	119	484	107	484	142	484	136	484	126	484	142	501	137	484	168	484	125	484	146
													486	117	486	105	486	145	486	133	486	114	486	144	503	134	486	174	486	123	486	140
													488	121	488	103	488	142	488	135	488	103	488	144	505	135	488	175	488	123	488	144
													490	121	490	97	490	145	490	128	490	97	490	143	507	132	490	171	490	123	490	139
													492	125	492	96	492	146	492	134	492	90	492	145	509	134	492	171	492	113	492	127
													494	116	494	96	494	143	494	127	494	89	494	141	511	137	494	180	494	123	494	132
													496	113	496	92	496	146	496	122	496	86	496	135	513	134	496	166	496	113	496	124
													498	112	498	98	498	146	498	128	498	91	498	138	515	136	498	164	498	112	498	115
													500	115	500	95	500	146	500	116	500	93	500	143	517	137	500	160	500	165	500	121
													502	114	502	96	502	138	502	113	502	88	502	141	519	147	502	157	502	118	502	119
													504	109	504	95	504	137	504	114	504	90	504	134	521	149	504	166	504	118	504	126
													506	109	506	96	506	134	506	109	506	88	506	136	523	145	506	157	506	113	506	129
													508	101	508	99	508	133	508	148	508	89	508	133	525	141	508	157	508	113	508	123
													510	106	510	100	510	130	510	191	510	88	510	130	527	144	510	155	510	109	510	133
													512	104	512	98	512	139	512	150	512	90	512	124	529	140	512	156	512	104	512	131
													514	102	514	98	514	141	514	143	514	94	514	129	531	136	514	158	514	105	514	138
													516	104	516	97	516	134	516	133	516	92	516	126	533	137	516	148	516	99	516	153
													518	101	518	97	518	132	518	124	518	93	518	127	535	133	518	152	518	112	518	153
													520	104	520	102	520	140	520	115	520	87	520	128	537	137	520	140	520	111	520	153
													522	104	522	101	522	143	522	106	522	87	522	119	539	141	522	139	522	112	522	147
													524	105	524	105	524	139	524	105	524	91	524	127	541	138	524	147	524	114	524	129
													526	109	526	105	526	140	526	104	526	86	526	127	543	140	526	136	526	114	526	120
													528	113	528	106	528	136	528	99	528	81	528	125	545	142	528	138	528	105	528	118
													530	107	530	96	530	136	530	102	530	87	530	126	547	142	530	130	530	104	530	115
													532	105	532	98	532	134	532	102	532	90	532	126	549	138	532	124	532	106	532	112
													534	107	534	90	534	132	534	107	534	93	534	115	551	129	534	141	534	112	534	112
													536	107	536	89	536	131	536	107	536	93	536	129	553	136	536	135	536	109	536	108
													538	103	538	92	538	129	538	109	538	94	538	126	555	140	538	137	538	109	538	85
													540	103	540	93	540	125	540	110	540	94	540	119	557	135	540	132	540	114	540	81
													542	104	542	84	542	128	542	119	542	99	542	132	559	132	542	128	542	112	542	93
													544	104	544	84	544	125	544	122	544	97	544	127	561	128	544	122	544	113	544	91
													546	101	546	89	546	127	546	116	546	96	546	129	563	126	546	127	546	111	546	89
													548	98	548	89	548	121	548	116	548	98	548	132	565	134	548	127	548	106	548	87
													550	105	550	89	550	125	550	114	550	102	550	121	567	147	550	119	550	108	550	95
													552	102	552	91	552	124	552	117	552	101	552	133	569	143	552	122	552	111	552	96
													554	99	554	90	554	122	554	127	554	99	554	129	571	149	554	120	554	101	554	95
													556	100	556	89	556	121	556	131	556	100	556	130	573	156	556	119	556	95	556	96
													558	99	558	105	558	116	558	121	558	96	558	123	575	169	558	114	558	101	558	94
													560	98	560	113	560	118	560	102	560	101	560	128	577	185	560	116	560	106	560	94
													562	96	562	110	562	119	562	101	562	98	562	125	579	201	562	116	562	105	562	93
													564	99	564	110	564	119	564	104	564	100	564	129	581	215	564	120	564	104	564	95
													566	98	566	104	566	121	566	108	566	108	566	146	583	217	566	117	566	102	566	90
													568	94	568	97	568	124	568	95	568	104	568	161	585	220	568	120	568	98	568	91
													570	96	570	92	570	123	570	89	570	109	570	178	587	208	570	120	570	105	570	89
													572	96	572	90	572	137	572	88	572	126	572	181	589	187	572	129	572	106	572	88
													574	94	574	81	574	156	574	85	574	129	574	188	591	166	574	127	574	100	574	87
													576	95	576	80	576	180	576	85	576	139	576	180	593	155	576	143	576	99	576	85
													578	94	578	77	578	179	578	84	578	141	578	162	595	152	578	159	578	101	578	86
													580	94	580	76	580	186	580	85	580	146	580	150	597	138	580	168	580	102	580	83
													582	95	582	78	582	175	582	87	582	132	582	138	599	138	582	173	582	102	582	83
													584	102	584	78	584	170	584	86	584	116	584	128	601	131	584	160	584	104	584	85
													586	108	586	77	586	166	586	90	586	111	586	123	603	126	586	143	586	107	586	81
													588	110	588	78	588	163	588	90	588	104	588	113	605	129	588	128	588	105	588	84
													590	114	590	74	590	162	590	91	590	100	590	114	607	123	590	117	590	110	590	82
													592	114	592	77	592	155	592	103	592	95	592	110	609	128	592	109	592	104	592	81
													594	110	594	79	594	149	594	92	594	95	594	109	611	127	594	106	594	100	594	80
													596	107	596	80	596	138	596	89	596	89	596	104	613	127	596	98	596	91	596	80
													598	105	598	84	598	133	598	93	598	92	598	105	615	126	598	101	598	95	598	81
													600	102	600	84	600	121	600	87	600	93	600	106	617	128	600	87	600	96	600	85
													602	101	602	86	602	114	602	85	602	92	602	113	619	123	602	89	602	100	602	81
													604	95	604	85	604	110	604	87	604	88	604	111	621	125	604	89	604	113	604	83
													606	95	606	82	606	102	606	90	606	87	606	108	623	122	606	91	606	126	606	84
													608	95	608	82	608	105	608	89	608	91	608	112	625	123	608	89	608	125	608	82
													610	94	610	86	610	103	610	88	610	91	610	113	627	118	610	89	610	126	610	82
													612	93	612	83	612	102	612	89	612	90	612	109	629	119	612	87	612	112	612	78
													614	95	614	84	614	101	614	92	614	87	614	110	631	120	614	89	614	101	614	80
													616	96	616	85	616	101	616	92	616	85	616	105	633	119	616	84	616	96	616	80
													618	94	618	84	618	103	618	90	618	86	618	110	635	116	618	84	618	94	618	79
													620	96	620	85	620	100	620	89	620	84	620	108	637	118	620	84	620	94	620	81
													622	93	622	83	622	106	622	88	622	84	622	108	639	119	622	83	622	92	622	81
													624	92	624	84	624	106	624	91	624	85	624	108	641	120	624	85	624	92	624	83
													626	95	626	85	626	105	626	94	626	83	626	106	643	116	626	84	626	97	626	79
													628	95	628	86	628	106	628	122	628	80	628	105	645	119	628	84	628	97	628	82
													630	97	630	86	630	103	630	109	630	84	630	110	647	118	630	85	630	99	630	76
													632	94	632	84	632	105	632	99	632	84	632	109	649	120	632	84	632	96	632	83
													634	94	634	86	634	104	634	101	634	87	634	130	651	117	634	86	634	98	634	80
													636	94	636	85	636	102	636	103	636	84	636	125	653	118	636	82	636	97	636	77
													638	92	638	82	638	101	638	102	638	83	638	127	655	118	638	88	638	100	638	82
													640	92	640	82	640	100	640	102	640	83	640	121	657	116	640	90	640	102	640	82
													642	97	642	84	642	101	642	99	642	83	642	114	659	118	642	79	642	97	642	85
													644	99	644	84	644	100	644	96	644	84	644	116	661	115	644	86	644	106	644	83
													646	99	646	82	646	101	646	97	646	83	646	117	663	113	646	84	646	104	646	83
													648	102	648	84	648	102	648	97	648	87	648	120	665	113	648	83	648	101	648	83
													650	103	650	86	650	107	650	90	650	85	650	118	667	117	650	85	650	106	650	83
													652	101	652	85	652	103	652	93	652	85	652	113	669	118	652	81	652	99	652	81
													654	104	654	83	654	106	654	94	654	84	654	114	671	114	654	82	654	99	654	85
													656	105	656	84	656	110	656	95	656	85	656	125	673	114	656	82	656	104	656	83
													658	106	658	83	658	106	658	95	658	87	658	123	675	116	658	85	658	105	658	85
													660	106	660	84	660	108	660	97	660	87	660	120	677	113	660	83	660	103	660	85
													662	105	662	84	662	107	662	95	662	84	662	119	679	113	662	86	662	105	662	81
													664	105	664	87	664	108	664	96	664	83	664	118	681	113	664	86	664	106	664	82
													666	104	666	87	666	110	666	95	666	84	666	120	683	114	666	84	666	104	666	74
													668	102	668	86	668	113	668	91	668	84	668	124	685	116	668	83	668	106	668	76
													670	104	670	85	670	112	670	93	670	84	670	126	687	114	670	82	670	105	670	84
													672	106	672	86	672	110	672	92	672	85	672	119	689	117	672	84	672	103	672	85
													674	107	674	88	674	110	674	90	674	87	674	125	691	116	674	87	674	109	674	87
													676	107	676	84	676	110	676	102	676	83	676	124	693	120	676	83	676	105	676	78
													678	106	678	87	678	108	678	96	678	83	678	123	695	121	678	84	678	105	678	73
													680	109	680	86	680	109	680	94	680	84	680	125	697	120	680	85	680	100	680	76
													682	106	682	87	682	113	682	91	682	85	682	127	699	120	682	86	682	105	682	79
													684	106	684	89	684	111	684	88	684	87	684	126	701	119	684	88	684	104	684	78
													686	107	686	88	686	111	686	87	686	89	686	126	703	122	686	85	686	102	686	78
													688	108	688	91	688	110	688	86	688	85	688	119	705	120	688	90	688	102	688	81
													690	110	690	89	690	113	690	87	690	86	690	125	707	119	690	89	690	105	690	77
													692	109	692	88	692	109	692	82	692	84	692	121	709	117	692	85	692	102	692	82
													694	113	694	89	694	110	694	84	694	84	694	122	711	118	694	106	694	102	694	82
													696	113	696	90	696	111	696	81	696	86	696	126	713	115	696	108	696	102	696	84
													698	112	698	90	698	109	698	85	698	86	698	129	715	119	698	112	698	105	698	79
													700	113	700	89	700	113	700	90	700	87	700	127	717	123	700	104	700	105	700	88
													702	110	702	91	702	112	702	91	702	84	702	130	719	126	702	96	702	105	702	77
													704	109	704	91	704	112	704	100	704	87	704	130	721	127	704	91	704	106	704	90
													706	111	706	94	706	115	706	95	706	88	706	134	723	126	706	89	706	106	706	86
													708	113	708	91	708	113	708	88	708	86	708	124	725	130	708	91	708	106	708	90
													710	113	710	91	710	112	710	91	710	90	710	122	727	141	710	91	710	109	710	90
													712	111	712	93	712	111	712	87	712	88	712	118	729	141	712	88	712	108	712	87
													714	112	714	93	714	108	714	90	714	92	714	125	731	142	714	87	714	109	714	82
													716	112	716	93	716	105	716	85	716	93	716	123	733	150	716	89	716	111	716	83
													718	111	718	94	718	104	718	81	718	92	718	123	735	158	718	88	718	112	718	89
													720	112	720	94	720	104	720	80	720	90	720	118	737	159	720	88	720	111	720	86
													722	110	722	94	722	102	722	75	722	91	722	119	739	152	722	88	722	113	722	81
													724	109	724	96	724	99	724	75	724	89	724	122	741	138	724	88	724	112	724	91
													726	109	726	92	726	99	726	76	726	90	726	134	743	134	726	88	726	111	726	94
													728	111	728	95	728	97	728	78	728	91	728	168	745	124	728	94	728	113	728	93
													730	108	730	94	730	93	730	77	730	89	730	141	747	118	730	85	730	110	730	92
													732	106	732	96	732	95	732	74	732	89	732	128	749	115	732	85	732	107	732	92
													734	105	734	95	734	96	734	71	734	86	734	120	751	115	734	82	734	110	734	92
													736	104	736	96	736	97	736	72	736	86	736	116	753	119	736	82	736	111	736	93
													738	104	738	95	738	102	738	68	738	87	738	119	755	127	738	88	738	112	738	97
													740	101	740	95	740	100	740	67	740	83	740	110	757	134	740	82	740	112	740	96
													742	100	742	95	742	102	742	69	742	85	742	108	759	154	742	86	742	109	742	87
													744	99	744	94	744	100	744	67	744	81	744	107	761	162	744	85	744	109	744	96
													746	96	746	97	746	97	746	70	746	83	746	108	763	160	746	88	746	111	746	100
													748	96	748	95	748	103	748	73	748	85	748	110	765	162	748	88	748	111	748	95
													750	96	750	95	750	104	750	77	750	81	750	109	767	157	750	87	750	107	750	97
													752	96	752	92	752	109	752	78	752	84	752	107	769	157	752	85	752	106	752	94
													754	94	754	94	754	110	754	79	754	83	754	106	771	152	754	88	754	108	754	93
													756	95	756	94	756	109	756	80	756	82	756	106	773	154	756	87	756	109	756	97
													758	91	758	93	758	109	758	80	758	82	758	107	775	154	758	93	758	110	758	97
													760	90	760	96	760	104	760	76	760	85	760	114	777	156	760	87	760	108	760	98
													762	92	762	94	762	101	762	77	762	86	762	112	779	154	762	87	762	108	762	95
													764	89	764	94	764	102	764	77	764	85	764	116	781	156	764	89	764	110	764	100
													766	90	766	94	766	102	766	78	766	88	766	122	783	159	766	92	766	108	766	95
													768	87	768	93	768	103	768	75	768	90	768	125	785	162	768	88	768	104	768	99
													770	86	770	102	770	108	770	77	770	96	770	130	787	160	770	86	770	105	770	98
													772	87	772	98	772	107	772	79	772	96	772	137	789	162	772	90	772	103	772	101
													774	86	774	93	774	107	774	77	774	95	774	137	791	166	774	85	774	103	774	103
													776	85	776	93	776	109	776	79	776	101	776	133	793	166	776	88	776	98	776	103
													778	85	778	93	778	109	778	78	778	99	778	130	795	171	778	84	778	96	778	106
													780	88	780	92	780	112	780	79	780	99	780	137	797	172	780	84	780	96	780	106
													782	88	782	91	782	113	782	79	782	96	782	142	799	175	782	83	782	95	782	101
													784	87	784	92	784	115	784	78	784	98	784	143			784	87	784	94	784	108
													786	88	786	92	786	112	786	73	786	99	786	145			786	84	786	94	786	103
													788	88	788	92	788	110	788	72	788	99	788	147			788	86	788	92	788	105
													790	85	790	93	790	116	790	72	790	102	790	143			790	85	790	90	790	105
													792	86	792	93	792	118	792	69	792	104	792	137			792	82	792	88	792	105
													794	87	794	91	794	123	794	68	794	104	794	137			794	86	794	87	794	105
													796	86	796	92	796	126	796	68	796	102	796	132			796	80	796	84	796	106
													798	86	798	92	798	126	798	70	798	100	798	132			798	85	798	84	798	105
													800	84	800	93	800	130	800	70	800	99	800	136			800	83	800	83	800	98
													802	84	802	92	802	126	802	72	802	93	802	132			802	85	802	84	802	103
													804	87	804	94	804	125	804	70	804	98	804	132			804	82	804	78	804	125
													806	88	806	93	806	121	806	68	806	90	806	130			806	84	806	80	806	101
													808	88	808	94	808	117	808	69	808	89	808	131			808	86	808	79	808	91
													810	89	810	93	810	109	810	70	810	85	810	135			810	89	810	77	810	91
													812	90			812	105	812	68	812	87	812	134			812	89	812	80	812	86
													814	88			814	102	814	70	814	91	814	136			814	91	814	77	814	84

[truncated: 12 more sheets: Rep.source data-fab1∆, Rep.source data-fig4∆, Source data Fig.3e, Rep.source data-pho85∆, Rep.source data-pho80∆, Rep.source data-pcl6∆, Rep.source data-pcl7∆, Rep.source data-pcl6∆pcl7∆, Source data Fig. 3f, Rep.source data-vac7-7A, Rep.source data-fab1-21A, Rep.source data-vac7-7Afab1-21A]
