# Supplementary material for: Cell cycle-linked vacuolar pH dynamics regulate amino acid homeostasis and cell growth
Source: Nat Metab. 2023 Aug 28;5(10):1803–19. doi: 10.1038/s42255-023-00872-1 (PMC10590757; doi:10.1038/s42255-023-00872-1)
Supplement: Supplementary file 10 — Source and additional data items supporting Fig. 4. [file 42255_2023_872_MOESM10_ESM.xlsx]

## Sheet: Source data Fig. 4a
Time	mCherry.Atg18	vSEP
0	68	91
2	67	90
4	67	101
6	65	103
8	64	104
10	62	107
12	69	109
14	65	109
16	65	109
18	63	105
20	55	104
22	57	112
24	58	111
26	59	115
28	55	121
30	55	124
32	55	142
34	54	144
36	53	139
38	55	126
40	57	113
42	57	109
44	59	108
46	58	106
48	61	105
50	60	106
52	60	104
54	62	107
56	62	104
58	65	111
60	64	105
62	67	105
64	66	108
66	65	112
68	66	113
70	70	107
72	68	107
74	68	105
76	72	106
78	73	106
80	74	110
82	70	110
84	72	107
86	71	108
88	70	108
90	73	106
92	71	105
94	71	111
96	66	108
98	66	105
100	69	108
102	66	107
104	66	109
106	65	116
108	66	121
110	65	122
112	62	129
114	61	139
116	58	145
118	57	145
120	59	151
122	58	152
124	59	161
126	58	161
128	60	148
130	62	133
132	60	130
134	62	129
136	64	126
138	65	127
140	66	124
142	63	122
144	69	115
146	71	111
148	71	112
150	69	120
152	73	115
154	71	114
156	72	116
158	72	109
160	74	111
162	75	113
164	73	119
166	73	113
168	73	119
170	76	119
172	74	113
174	71	114
176	70	117
178	75	112
180	70	108
182	73	111
184	70	110
186	73	114
188	73	113
190	70	114
192	67	118
194	64	120
196	58	120
198	58	126
200	58	137
202	58	141
204	59	161
206	62	176
208	63	182
210	62	171
212	67	150
214	68	136
216	70	136
218	71	134
220	69	133
222	73	133
224	73	129
226	75	126
228	76	128
230	81	118
232	82	125
234	85	118
236	86	119
238	86	126
240	88	129
242	87	125
244	86	124
246	86	124
248	85	128
250	85	133
252	82	126
254	86	124
256	86	133
258	84	133
260	83	136
262	79	137
264	81	140
266	82	140
268	81	134
270	80	137
272	79	141
274	74	141
276	73	138
278	70	151
280	69	156
282	66	166
284	68	181
286	65	190
288	61	189
290	67	186
292	66	185
294	66	162
296	67	154
298	69	153
300	71	145
302	71	153
304	74	154
306	71	152
308	73	148
310	77	153
312	75	157
314	79	152
316	81	151
318	80	149
320	82	144
322	82	149
324	80	151
326	85	147
328	81	144
330	84	147
332	83	147
334	81	151
336	81	147
338	82	143
340	81	144
342	81	141
344	82	138
346	82	138
348	82	135
350	84	153
352	81	150
354	83	148
356	77	150
358	74	158
360	77	162
362	69	160
364	67	166
366	64	171
368	66	175
370	67	195
372	68	197
374	68	192
376	69	185
378	71	164
380	71	158
382	73	150
384	72	145
386	75	146
388	75	148
390	76	146
392	80	143
394	80	148
396	80	151
398	82	147
400	81	137
402	83	142
404	83	143
406	83	143
408	82	146
410	79	138
412	83	139
414	81	141
416	80	142
418	79	139
420	85	138
422	86	144
424	84	141
426	85	139
428	88	138
430	86	130
432	86	138
434	85	132
436	85	132
438	80	126
440	77	140
442	74	156
444	67	163
446	69	175
448	66	193
450	64	203
452	64	213
454	65	228
456	66	206
458	64	173
460	62	161
462	67	156
464	66	155
466	63	148
468	65	143
470	69	139
472	69	149
474	71	144
476	70	139
478	71	138
480	72	142
482	70	140
484	70	137
486	70	142
488	71	135
490	71	135
492	72	138
494	72	137
496	73	138
498	74	137
500	75	137
502	70	143
504	76	136
506	75	138
508	74	136
510	76	135
512	73	140
514	74	141
516	73	145
518	68	148
520	65	157
522	63	163
524	60	174
526	60	188
528	59	206
530	56	207
532	56	225
534	59	228
536	58	218
538	56	189
540	57	182
542	58	173
544	58	166
546	59	155
548	61	141
550	63	140
552	66	155
554	65	157
556	66	155
558	63	153
560	67	154
562	66	143
564	69	137
566	69	137
568	68	137
570	69	153
572	70	146
574	68	148
576	69	146
578	71	145
580	68	149
582	69	153
584	68	158
586	68	156
588	71	156
590	68	151
592	70	147
594	68	154
596	69	151
598	67	150
600	62	146
602	62	151
604	58	156
606	59	165
608	56	172
610	54	179
612	54	176
614	55	184
616	52	201
618	57	215
620	56	206
622	54	184
624	56	166
626	59	168
628	61	165
630	61	163
632	64	168
634	65	170
636	62	173
638	64	171
640	61	168
642	63	169
644	64	171
646	64	168
648	65	167
650	69	165
652	69	167
654	66	163
656	69	160
658	70	159
660	68	152
662	67	152
664	66	148
666	67	153
668	70	150
670	69	148
672	70	146
674	68	138
676	71	145
678	65	148
680	68	147
682	65	147
684	65	149
686	59	154
688	58	159
690	59	168
692	59	173
694	56	182
696	58	194
698	59	208
700	62	211
702	59	208
704	54	181
706	55	170
708	57	149
710	58	161
712	64	155
714	65	165
716	68	163
718	68	158
720	71	164
722	75	168
724	72	155
726	73	153
728	73	150
730	68	146
732	71	147
734	71	155
736	71	153
738	73	152
740	73	154
742	71	157
744	76	156
746	77	157
748	75	163
750	76	165
752	75	168
754	80	168
756	74	164
758	75	165
760	78	168
762	76	160
764	73	161
766	72	163
768	71	164
770	68	173
772	68	182
774	66	187
776	70	201
778	67	209
780	69	216
782	66	208
784	61	193
786	60	183
788	60	181
790	63	181
792	61	169
794	60	169
796	56	160
798	55	162
800	61	163

## Sheet: Rep.source data Fig.4a
															Cell.1			Cell.2			Cell.3			Cell.4			Cell.5
														Time	mCherry.Atg18	v.SEP	Time	mCherry.Atg18	v.SEP	Time	mCherry.Atg18	v.SEP	Time	mCherry.Atg18	v.SEP	Time	mCherry.Atg18	v.SEP
														0	87.5	48.5	0	99.5	72.5	0	80	66.5	0	24.5	29	0	42.5	63.5
														2	88	49.5	2	99.5	77	2	77	65	2	27.5	30	2	44	64
														4	88	47.5	4	99.5	81.5	4	75.5	66.5	4	30	33	4	46.5	65
														6	90.5	47.5	6	99.5	83.5	6	77.5	68.5	6	33	35	6	49	69
														8	90	49.5	8	97	85	8	79	67.5	8	36	38	8	55.5	73.5
														10	88.5	50	10	94.5	88	10	78	69	10	40	41.5	10	62	74.5
														12	90.5	50	12	94.5	90.5	12	77.5	71	12	44.5	44.5	12	63	75.5
														14	89.5	49	14	93.5	90.5	14	78	68	14	46.5	47.5	14	63.5	76.5
														16	89.5	51	16	91.5	91	16	78.5	67.5	16	47	50	16	65.5	77.5
														18	93	52.5	18	90.5	93	18	79	70	18	48	53.5	18	66.5	79
														20	94	49.5	20	90	94	20	79	67.5	20	49	54.5	20	65	79.5
														22	93.5	48.5	22	88.5	96	22	79.5	66	22	50.5	56	22	63.5	79.5
														24	92	48.5	24	84.5	100.5	24	80	67.5	24	52	58.5	24	65	80.5
														26	91	47.5	26	83	102	26	80.5	67	26	52.5	60	26	66	83.5
														28	90.5	47	28	82.5	99.5	28	81.5	68.5	28	52	60	28	66	85.5
														30	91.5	47	30	83.5	99.5	30	81.5	70.5	30	52.5	60	30	66	86.5
														32	92	46	32	84	98.5	32	81	74.5	32	54.5	62	32	67	87
														34	90.5	45.5	34	79.5	102	34	80.5	77.5	34	55	64	34	67.5	88
														36	89.5	45	36	79	108.5	36	83	73.5	36	54	66.5	36	68.5	89
														38	89	43.5	38	80.5	108.5	38	85.5	75	38	54.5	65.5	38	70	89.5
														40	88	43.5	40	81.5	103	40	84.5	77.5	40	56.5	66	40	69	91.5
														42	87.5	44	42	81.5	96.5	42	83.5	74.5	42	57.5	72	42	70	91
														44	86.5	43.5	44	80.5	90.5	44	83.5	75.5	44	58	75.5	44	74.5	89.5
														46	86	44	46	82.5	90	46	83.5	74.5	46	58.5	74.5	46	76	90
														48	88	46	48	83.5	93	48	83	70.5	48	59.5	72	48	75	93.5
														50	89	49.5	50	84.5	94	50	82	70	50	59.5	73	50	77	96
														52	90	51	52	87.5	95.5	52	81	73	52	59	73	52	78	96
														54	91	51	54	88.5	95.5	54	79.5	74.5	54	59	72.5	54	78	97
														56	92	52	56	87.5	94.5	56	77.5	74	56	59	74.5	56	78.5	99
														58	90.5	52.5	58	89	94	58	76.5	70	58	59.5	73.5	58	78.5	101
														60	87.5	53	60	91	93	60	75.5	66.5	60	60	73	60	78.5	100
														62	87.5	53	62	91	91.5	62	73	67	62	59	73	62	77	98.5
														64	86.5	51	64	94	91.5	64	71	68	64	58.5	74.5	64	76	97.5
														66	84	48	66	92	93	66	68.5	72	66	60.5	76.5	66	72.5	97
														68	83	50.5	68	88	94.5	68	65.5	80	68	59.5	73	68	69.5	95.5
														70	82	55.5	70	86	94.5	70	64.5	83.5	70	59.5	70.5	70	67.5	94
														72	81	59	72	86	94	72	64	83.5	72	60.5	73	72	65	93
														74	80.5	60.5	74	87	93	74	61.5	87	74	60.5	74.5	74	64	91.5
														76	79.5	62	76	86.5	94	76	60	92.5	76	61.5	81	76	64	88.5
														78	79.5	65.5	78	87	95	78	59.5	96.5	78	62	82.5	78	64	88
														80	78.5	67	80	84	93	80	58.5	99.5	80	61.5	75	80	63	95
														82	75	69.5	82	82	93	82	57	107.5	82	62	73	82	62.5	99
														84	73	70.5	84	83.5	95	84	54.5	117.5	84	62.5	74	84	63	98.5
														86	74.5	74	86	83.5	96.5	86	55	124	86	63	78	86	64.5	97.5
														88	79.5	77.5	88	86	100	88	55.5	128.5	88	62.5	81.5	88	65.5	95.5
														90	81	81	90	87.5	102.5	90	54.5	123.5	90	60.5	81.5	90	64	99.5
														92	77	82	92	84.5	99	92	55	113.5	92	59.5	81.5	92	63	103.5
														94	75.5	78.5	94	82	100	94	55.5	111	94	60	81	94	62.5	102
														96	74	79.5	96	78.5	101.5	96	57	110	96	61	84	96	60.5	103.5
														98	75.5	81.5	98	77	101.5	98	57.5	109.5	98	59.5	85.5	98	58.5	106.5
														100	78.5	82	100	74	104.5	100	56	107	100	58.5	84	100	57	111.5
														102	77.5	82.5	102	70	106	102	57	105	102	59	85	102	56	117
														104	75	82.5	104	69	111	104	58.5	103.5	104	59.5	87.5	104	55.5	116
														106	75.5	82	106	67.5	117	106	61	98.5	106	59	90	106	56.5	116
														108	79	85	108	66.5	124.5	108	62.5	97.5	108	58	87.5	108	56	121.5
														110	77	87	110	66.5	135.5	110	61.5	98.5	110	55	83	110	55.5	125
														112	75	87.5	112	63	137.5	112	62.5	100	112	51.5	81.5	112	56.5	121
														114	78.5	88	114	62	137.5	114	63.5	100.5	114	51.5	81.5	114	57.5	116.5
														116	81.5	88.5	116	66.5	148	116	63.5	98.5	116	51.5	81	116	58	113
														118	80.5	91	118	69	160	118	65.5	98.5	118	49	80.5	118	57	110.5
														120	79.5	91.5	120	70.5	153.5	120	66	97	120	47.5	83.5	120	57	110
														122	82.5	93.5	122	71	134	122	64.5	96	122	48	87	122	59	108
														124	83	96	124	69.5	123.5	124	65	98	124	46.5	87.5	124	60.5	105.5
														126	80	94	126	69	119.5	126	66	99	126	44.5	88.5	126	59.5	106.5
														128	77.5	94.5	128	71.5	116	128	66	99.5	128	43.5	91	128	59	105.5
														130	76	97.5	130	71.5	114.5	130	66	100.5	130	44	93	130	61.5	102.5
														132	76	103.5	132	73.5	118	132	67	100.5	132	43.5	95	132	63.5	101
														134	76.5	107	134	80	120.5	134	66	99.5	134	41	100.5	134	65	100.5
														136	77	109	136	80	119.5	136	62	98	136	41	106.5	136	65	99.5
														138	75.5	113	138	79.5	118	138	60	101.5	138	42.5	111.5	138	64.5	98.5
														140	72.5	112	140	81	114.5	140	60	104	140	44	118.5	140	66	96.5
														142	72	113	142	82.5	112.5	142	59.5	102	142	45	117.5	142	67	93
														144	70.5	119.5	144	84.5	114.5	144	59	102	144	44.5	106.5	144	68.5	92
														146	69	122	146	80.5	115.5	146	57.5	105.5	146	46	98.5	146	66.5	90
														148	67.5	123	148	80	113.5	148	56.5	113.5	148	48	96	148	63.5	90
														150	67	128	150	83.5	114	150	56	117.5	150	47.5	94	150	64	89.5
														152	68.5	131	152	84	115	152	55	117	152	47	93.5	152	61.5	89
														154	69	137.5	154	85.5	114	154	55	117.5	154	47.5	93	154	59	87.5
														156	70	144	156	85.5	115	156	53	121.5	156	46.5	93	156	58.5	85.5
														158	67	146	158	85	114.5	158	51	123.5	158	45.5	96	158	55.5	88
														160	66.5	146.5	160	84	113.5	160	51	122	160	48	96	160	52	90
														162	71	138	162	83	113	162	51	124.5	162	50	93	162	54	92
														164	73	131.5	164	82	116	164	51.5	131.5	164	48.5	92.5	164	56.5	96.5
														166	73	127.5	166	83	116.5	166	51.5	136.5	166	49.5	94.5	166	56.5	99.5
														168	72.5	124	168	85	112	168	50.5	142	168	51.5	94	168	58	99
														170	73.5	128.5	170	84	113.5	170	51.5	143	170	51	90	170	59.5	101
														172	76	129.5	172	81.5	115	172	53.5	128.5	172	50	88	172	58	99.5
														174	77.5	128	174	77.5	117	174	54.5	116.5	174	49	89.5	174	56	99.5
														176	80.5	128	176	75	118.5	176	55.5	115	176	49.5	92.5	176	56	102.5
														178	83.5	123	178	73.5	119.5	178	56	115.5	178	49	95.5	178	54.5	104
														180	83	127	180	70.5	118.5	180	56	116.5	180	47	93.5	180	52.5	109
														182	84	132	182	71.5	117	182	57	114.5	182	46	90.5	182	52	112
														184	86.5	128	184	71.5	119.5	184	59	112	184	47.5	90	184	50.5	112.5
														186	88	125.5	186	68	124.5	186	59	110	186	49	94	186	47.5	114
														188	89	122	188	65.5	131	188	59	107	188	48	96	188	47.5	114.5
														190	88	120	190	62.5	140	190	61.5	102.5	190	47	93.5	190	47	114.5
														192	88	122	192	62.5	147	192	63.5	101	192	46	93	192	46.5	121.5
														194	88	121.5	194	63.5	150	194	63	105.5	194	43.5	93.5	194	47.5	131
														196	89	120	196	62	152	196	62	106.5	196	43.5	95.5	196	47	130.5
														198	91.5	120.5	198	62	154.5	198	62.5	104.5	198	43.5	98.5	198	47	122.5
														200	89.5	122	200	64	160.5	200	63.5	104	200	42	99.5	200	47.5	113.5
														202	87	121.5	202	66.5	160	202	65	105	202	41.5	98.5	202	49	108.5
														204	87.5	122	204	67	149.5	204	66.5	107	204	42	98	204	50	107
														206	86.5	124	206	64	139.5	206	66	105.5	206	41	96.5	206	50	104.5
														208	85	124	208	63	136.5	208	65.5	103.5	208	40.5	94.5	208	50	103.5
														210	86.5	120.5	210	63.5	136.5	210	66	105	210	39.5	98	210	50.5	104.5
														212	86	120	212	63.5	137.5	212	66.5	103	212	37.5	102.5	212	51.5	109.5
														214	84	122	214	65.5	138	214	67	100.5	214	38	106.5	214	52.5	112
														216	84.5	118.5	216	64.5	136	216	64	101	216	37	112	216	54	111
														218	84	116.5	218	61	134	218	62	104.5	218	36	117.5	218	53.5	109.5
														220	84	118.5	220	62.5	136	220	63	106.5	220	35.5	123.5	220	51.5	107.5
														222	82	116	222	64.5	134	222	64	102	222	36	126	222	53	103
														224	78.5	113	224	65	133.5	224	62	99	224	37	127	224	53.5	100
														226	79	113	226	67.5	137	226	59	103.5	226	36	128	226	52.5	98.5
														228	79.5	111	228	70	140	228	59.5	114.5	228	36.5	132	228	58	110.5
														230	81	117.5	230	72	138.5	230	59	124.5	230	39	131.5	230	62	125.5
														232	81.5	126.5	232	73.5	135	232	55	129.5	232	40.5	123	232	60	124
														234	79.5	134.5	234	73.5	138.5	234	52	132	234	39.5	117	234	60	121.5
														236	78	138.5	236	72.5	138.5	236	52.5	137	236	39	116.5	236	60	119
														238	75	145.5	238	72	136	238	52	144.5	238	41	117.5	238	58	116
														240	75	158	240	71.5	137	240	51	152.5	240	42	117	240	55	108.5
														242	77	169	242	70	136.5	242	51.5	164	242	41.5	116	242	54.5	102
														244	78.5	178	244	70	135.5	244	53	179.5	244	42	116	244	54.5	104.5
														246	79	165.5	246	69	138	246	53.5	186.5	246	43	118.5	246	54	111
														248	77	143	248	66.5	140.5	248	54	188	248	44	119.5	248	56.5	117
														250	78.5	136	250	67	140	250	56	185.5	250	45	121	250	58	118
														252	82	137.5	252	67.5	139	252	55	164	252	45	120.5	252	55.5	120
														254	83	138	254	67.5	140	254	54	146.5	254	45	118.5	254	54	120.5
														256	83.5	137.5	256	68	137.5	256	54.5	144.5	256	45.5	117.5	256	55.5	120
														258	86	135	258	69	135	258	56	144	258	46	113	258	56	119
														260	88.5	136	260	70	135.5	260	58	138.5	260	45.5	115.5	260	54	117.5
														262	86.5	133.5	262	67.5	137.5	262	59	127.5	262	46.5	119.5	262	51.5	121.5
														264	88.5	128.5	264	64.5	141	264	61	124	264	48	116	264	50	125
														266	91.5	130	266	63	144	266	60.5	126	266	48	113.5	266	45.5	127
														268	92	131	268	60.5	147.5	268	58.5	125	268	49.5	110.5	268	44	130
														270	93	127.5	270	58.5	155.5	270	60	121.5	270	51	107	270	45	136
														272	91.5	123	272	57.5	170.5	272	61	117.5	272	51.5	104.5	272	46	142.5
														274	91.5	121	274	55.5	181	274	60.5	117	274	51	104.5	274	49	149
														276	93	122	276	55.5	188	276	62	119	276	49.5	109.5	276	49	156
														278	93.5	124	278	55	199.5	278	63	120	278	51	105.5	278	48	159.5
														280	94.5	123	280	56	207	280	61.5	119	280	50.5	100.5	280	50.5	152
														282	94.5	124	282	60	199.5	282	61.5	119	282	49	102.5	282	51.5	137.5
														284	95.5	124	284	58.5	175.5	284	63	120	284	51	106.5	284	49.5	131.5
														286	97.5	124	286	58	156	286	63	121	286	49.5	114.5	286	47.5	125
														288	96	122	288	60.5	153.5	288	64.5	120	288	47	115	288	46.5	117
														290	96	117.5	290	61.5	155.5	290	64	119.5	290	47	115	290	48	117.5
														292	95	118.5	292	63	154.5	292	62.5	118.5	292	47	120.5	292	51.5	119
														294	95.5	119.5	294	65.5	156	294	65	111.5	294	46.5	126	294	54.5	124.5
														296	96.5	120	296	66	155.5	296	66.5	106	296	45	136.5	296	56.5	131.5
														298	94	119.5	298	65.5	148	298	65.5	106	298	44	141.5	298	61	134
														300	93	124.5	300	65.5	147	300	65	111	300	42.5	142.5	300	65.5	135
														302	90.5	131	302	65	150.5	302	66	113.5	302	43	152	302	65.5	134.5
														304	88.5	134	304	65.5	148.5	304	65.5	116	304	45	163.5	304	66	138
														306	88.5	133	306	66	146.5	306	63	118	306	46.5	173.5	306	70	141.5
														308	88	129	308	68	158	308	62.5	118.5	308	45	184	308	70.5	141
														310	88.5	130	310	69.5	163	310	60	119	310	44	186.5	310	68.5	141.5
														312	87	133.5	312	71	150.5	312	57.5	119	312	47.5	160	312	69.5	142.5
														314	84.5	139.5	314	72.5	146	314	57	123.5	314	50	133.5	314	71.5	138
														316	82	144	316	72	150	316	56.5	128.5	316	51.5	133	316	70	134
														318	79.5	145	318	72	150.5	318	56	137	318	53	136.5	318	68	132.5
														320	76.5	145.5	320	69	149.5	320	56.5	148.5	320	52.5	133	320	68	131
														322	74	150.5	322	68.5	148	322	58.5	156	322	52.5	131	322	66.5	131.5
														324	74.5	157	324	71	145	324	59.5	154	324	53	125.5	324	68	132
														326	75	163.5	326	70	141.5	326	59.5	136.5	326	52	119	326	67.5	132
														328	74	175.5	328	68.5	141.5	328	58.5	123	328	53	122.5	328	62	129
														330	73	186.5	330	67	145.5	330	59.5	122	330	55.5	123	330	57.5	125
														332	74.5	182.5	332	65.5	146.5	332	62.5	120.5	332	54.5	119	332	56.5	123
														334	73.5	164.5	334	67	147.5	334	64.5	121.5	334	55	117	334	55.5	122
														336	72.5	151	336	69	150	336	65	126.5	336	58	113.5	336	54.5	118
														338	74.5	149.5	338	67	152.5	338	64	132	338	57.5	113.5	338	54	115
														340	75.5	149	340	65.5	155	340	64	132	340	56	116	340	50.5	111.5
														342	76	147.5	342	66.5	156.5	342	64	128.5	342	57.5	118.5	342	48	111
														344	77	145.5	344	65	155	344	64	125.5	344	59	121.5	344	48.5	118
														346	77.5	146	346	63	153.5	346	67	120.5	346	57	119.5	346	50	124
														348	78	148.5	348	62.5	156	348	67.5	118.5	348	55	116.5	348	50.5	129.5
														350	80	149	350	60	165.5	350	66	117.5	350	55.5	116	350	51	137
														352	80	149	352	58	177	352	66.5	116.5	352	55.5	112.5	352	49.5	147
														354	79.5	146.5	354	58	187.5	354	67.5	118.5	354	52.5	107.5	354	47	159
														356	80.5	145	356	56.5	199.5	356	68	118	356	52	108.5	356	48	167.5
														358	79.5	143	358	58.5	206.5	358	67.5	117	358	54.5	107	358	49.5	168.5
														360	77.5	143	360	60.5	198.5	360	67.5	113.5	360	56	101.5	360	50.5	164.5
														362	80	145	362	60	178.5	362	67.5	110.5	362	52.5	100.5	362	52	154
														364	81.5	142.5	364	61.5	166.5	364	67.5	109	364	49	103	364	52.5	142
														366	78	141	366	60.5	167	366	66.5	105	366	50.5	103.5	366	53	136
														368	76.5	139.5	368	60.5	167	368	66	108	368	50	100.5	368	52	137
														370	77	136.5	370	62	165.5	370	66	113.5	370	48.5	103	370	51.5	135.5
														372	77	138.5	372	63.5	166.5	372	66	111.5	372	49.5	108.5	372	54.5	132.5
														374	76.5	140.5	374	63.5	165.5	374	65	110.5	374	49.5	111	374	60	132
														376	76.5	142.5	376	63	164	376	64	113.5	376	48	112.5	376	64	130.5
														378	76.5	145	378	64.5	162	378	64	117	378	46.5	113.5	378	65	131.5
														380	76	146.5	380	66	161	380	63	117.5	380	45	117	380	67	133
														382	75.5	149	382	66.5	159.5	382	63.5	121.5	382	43	120	382	68.5	128
														384	74.5	151	384	66	157.5	384	66	129.5	384	42	126	384	68	121
														386	73	151.5	386	67	159	386	67.5	130	386	42	132	386	70	122.5
														388	71.5	150.5	388	66	155.5	388	65	127	388	41.5	139	388	69.5	125
														390	69.5	152.5	390	65.5	149.5	390	61.5	127.5	390	42.5	157	390	64.5	122
														392	67.5	159.5	392	66	151	392	58	133	392	44	165.5	392	61	114.5
														394	65.5	169.5	394	66.5	151	394	56	139	394	43.5	156.5	394	61	105
														396	64.5	173	396	68	146.5	396	57.5	144	396	43.5	141.5	396	63	97.5
														398	63.5	169.5	398	65	143	398	58.5	144.5	398	44	128.5	398	65	102
														400	63.5	170.5	400	61.5	145	400	58.5	144	400	44.5	124.5	400	68.5	108
														402	63.5	174	402	62	148	402	59	134.5	402	45.5	124.5	402	69	104.5
														404	62	185.5	404	64	145	404	61	121	404	48	125	404	67.5	102
														406	62	201.5	406	63.5	139	406	63	117	406	50	125	406	66.5	107
														408	64.5	203	408	60.5	134.5	408	62	117.5	408	51	125.5	408	65	113.5
														410	66	187	410	58	134	410	60.5	114.5	410	53.5	123	410	63.5	112.5
														412	64	170	412	57	134	412	64	111	412	54.5	124	412	64	110.5
														414	64	165	414	57	133.5	414	66.5	109	414	54.5	126	414	67.5	107
														416	65	166	416	57.5	131	416	66.5	105	416	56.5	122.5	416	67.5	103
														418	65	162.5	418	56	131	418	67	107.5	418	58.5	121.5	418	66	103
														420	67.5	162.5	420	53.5	136.5	420	68.5	116	420	56.5	125	420	63	103
														422	70	166.5	422	50.5	140	422	71	121	422	53	126	422	60.5	105
														424	71	165	424	49	142	424	71	120	424	54	125	424	59.5	108
														426	73	163	426	46.5	146	426	70	119.5	426	55	124.5	426	60.5	113
														428	75	163	428	44	148.5	428	72.5	116	428	57	128	428	61.5	118.5
														430	77	163.5	430	44.5	155.5	430	73	107	430	58.5	132.5	430	58	123.5
														432	76.5	164.5	432	43.5	168	432	72.5	100.5	432	58	128	432	56	126.5
														434	75.5	164.5	434	45	173.5	434	76	103	434	59.5	126	434	56	126.5
														436	79	163	436	47	177.5	436	77	105	436	60	127	436	56	139
														438	80.5	162.5	438	47	177	438	76.5	99	438	60	123	438	58.5	158
														440	77	161.5	440	47.5	162	440	75	98	440	59.5	119.5	440	60.5	159.5
														442	77	163.5	442	48.5	152	442	73	104	442	59	117.5	442	58.5	140.5
														444	77.5	165	444	49.5	153	444	72	105	444	59	116.5	444	57.5	122.5
														446	75.5	162	446	51	149.5	446	72.5	105	446	58.5	122	446	58	113
														448	75.5	161	448	52	149.5	448	73	105	448	58	128	448	56.5	107.5
														450	76	164	450	52.5	154.5	450	75	107.5	450	57.5	127	450	60.5	117.5
														452	74.5	168.5	452	52.5	152.5	452	76.5	113	452	55.5	125	452	64.5	124.5
														454	74	169.5	454	53	146	454	74.5	117	454	55	128	454	63.5	119.5
														456	75	167	456	54	139.5	456	72	122	456	55.5	128	456	65.5	114
														458	73.5	167	458	53.5	138	458	70.5	123.5	458	53	130	458	67.5	111
														460	72.5	170	460	53	142	460	68.5	126.5	460	51.5	141	460	68	108
														462	73.5	169.5	462	51.5	143.5	462	68.5	134.5	462	52	156	462	66	103.5
														464	71.5	166	464	51	140	464	68	135	464	51	173	464	63.5	96
														466	66.5	161.5	466	54.5	141	466	66.5	136.5	466	52	181	466	64.5	90
														468	62.5	161.5	468	54	141.5	468	68.5	148.5	468	53	179.5	468	66	90
														470	61	162	470	52	143.5	470	68	154.5	470	53.5	175.5	470	67.5	91
														472	58	159	472	52.5	146.5	472	66.5	152.5	472	55.5	168.5	472	69	98.5
														474	55.5	155	474	52.5	139	474	65.5	155	474	56.5	158.5	474	68.5	104
														476	54	157.5	476	50.5	136	476	65.5	162	476	56	146	476	67	102.5
														478	52.5	168.5	478	47.5	138	478	67	164.5	478	58.5	139	478	68	105
														480	53	175.5	480	49	139	480	67	154	480	60	134	480	68.5	107
														482	51	184.5	482	49.5	139.5	482	67	139	482	59.5	129	482	67.5	104
														484	49.5	197.5	484	49.5	135.5	484	68	132	484	62.5	125	484	67	104.5
														486	52.5	208.5	486	52.5	141	486	69.5	128	486	63.5	122.5	486	68.5	101
														488	57.5	222	488	52.5	149.5	488	70.5	126	488	65	122	488	71	96
														490	59	228.5	490	51	148.5	490	71.5	128	490	67	118.5	490	69.5	96.5
														492	59	214.5	492	50.5	146	492	75	127	492	68	115	492	68.5	96
														494	59	191.5	494	51	144	494	77	127.5	494	68	115	494	69	94
														496	58	173.5	496	52	137.5	496	75	132	496	67	115.5	496	64	87.5
														498	58	165.5	498	51	127.5	498	75.5	134.5	498	65.5	113	498	56.5	81
														500	57.5	164	500	49.5	123	500	75.5	129.5	500	65	113.5	500	54	80.5
														502	59.5	168.5	502	47	128.5	502	74	126.5	502	64.5	112.5	502	53.5	83.5
														504	63	174	504	46	136.5	504	75	126.5	504	64.5	111.5	504	52.5	87
														506	65	174	506	45	144.5	506	77	123	506	67	113.5	506	51	89
														508	67	172.5	508	42	149.5	508	77	123.5	508	66	115	508	50	91.5
														510	68	168	510	41	154	510	77	123	510	63.5	116	510	49.5	95.5
														512	69	165	512	39.5	166	512	79	116	512	62	116	512	49.5	104
														514	70	167.5	514	39.5	182	514	80.5	116	514	59.5	111	514	49	110
														516	69	169	516	42.5	191	516	83	126	516	60.5	106	516	48	114
														518	69	171	518	45	188	518	84	130	518	61.5	103.5	518	47	125.5
														520	69	173	520	45.5	178	520	84	131	520	60	104.5	520	46.5	138.5
														522	67.5	169	522	44.5	161	522	84	132	522	60.5	109.5	522	47.5	139
														524	67	165.5	524	43.5	153	524	84	134	524	59	108	524	49	122.5
														526	68.5	167	526	44.5	157.5	526	87	135.5	526	57	101.5	526	50	106.5
														528	68.5	166.5	528	46.5	158	528	87.5	154	528	58	101	528	50.5	99
														530	68	166.5	530	47.5	158.5	530	85.5	165.5	530	56.5	112	530	51.5	96.5
														532	66	168	532	48	161	532	85	148.5	532	55	123.5	532	52	96.5
														534	64	167	534	47	159.5	534	86.5	137	534	54	130.5	534	53	91
														536	64.5	170.5	536	47	157	536	86.5	135	536	50.5	144.5	536	55.5	85
														538	62.5	175	538	49.5	156	538	84.5	137	538	49.5	164	538	56	83.5
														540	60.5	174.5	540	51.5	154.5	540	82	138.5	540	50	181.5	540	55	83
														542	59.5	173.5	542	51	154	542	79.5	142.5	542	51.5	192	542	55.5	80.5
														544	57	171	544	50.5	148.5	544	77	154	544	55	196.5	544	56.5	82.5
														546	54.5	169	546	52	140.5	546	72	171.5	546	55	187	546	57.5	85.5
														548	55	173	548	51.5	136.5	548	71.5	185.5	548	53.5	158	548	58.5	84
														550	57.5	175	550	52	135	550	73.5	197	550	55.5	141	550	58	81.5
														552	57	175	552	53.5	138.5	552	74.5	205	552	56.5	141	552	57	80.5
														554	58	184	554	54	145	554	76.5	208	554	56	139	554	54.5	80.5
														556	60.5	193.5	556	53.5	151.5	556	79	208	556	56.5	137.5	556	53	77
														558	60	196.5	558	51	149	558	79	186.5	558	58	133.5	558	54	78
														560	59.5	199.5	560	51	145.5	560	75.5	158.5	560	59	128.5	560	54	79
														562	58	202.5	562	52	147	562	76.5	150	562	57.5	125	562	54	82
														564	56	204.5	564	52	144.5	564	78.5	148	564	58	122	564	58	87
														566	55.5	209	566	52.5	143.5	566	78.5	150.5	566	58.5	123	566	62	95
														568	57	213	568	54	147	568	80.5	153	568	57	122.5	568	62	101.5
														570	55.5	207	570	53	152	570	80.5	150	570	59	123	570	61.5	98.5
														572	53.5	191.5	572	53	155.5	572	79.5	145.5	572	61.5	123	572	60	96
														574	55.5	182	574	55	158	574	80.5	143.5	574	64	120.5	574	60.5	93
														576	58	184	576	54	158	576	80	141.5	576	62.5	121.5	576	60	91.5
														578	58	179.5	578	53.5	155.5	578	84	140	578	62	125	578	57.5	95
														580	58	168	580	54	158	580	87.5	139	580	64.5	122.5	580	56.5	99
														582	60	169.5	582	54.5	160	582	86.5	139	582	62.5	119.5	582	54	100
														584	63.5	179	584	54	159.5	584	88.5	141.5	584	59.5	119.5	584	51	103.5
														586	66.5	186	586	52.5	158.5	586	89.5	140	586	60	118.5	586	49.5	106
														588	69.5	190.5	588	52.5	158	588	88.5	138.5	588	60	122	588	46.5	108
														590	72	192.5	590	49	157	590	88.5	138	590	58.5	123.5	590	42.5	117
														592	72	193	592	44.5	153	592	88.5	140.5	592	61	123	592	42	120.5
														594	71	190.5	594	44.5	155.5	594	88.5	141	594	64.5	121.5	594	44.5	126
														596	71.5	188.5	596	44	174	596	90	139	596	67	116.5	596	47	137.5
														598	74.5	188	598	43.5	201.5	598	88	139	598	66	113.5	598	48	141
														600	73.5	187.5	600	45.5	231.5	600	86	141	600	63.5	113.5	600	48.5	134
														602	71.5	185	602	45	239.5	602	84.5	144	602	64.5	117	602	47.5	120.5
														604	71.5	185.5	604	43	223	604	83.5	146	604	64	117.5	604	46.5	112.5
														606	73	187.5	606	43.5	198.5	606	86	147.5	606	62	117.5	606	47	110.5
														608	75.5	182	608	44	180	608	85.5	147	608	62.5	124.5	608	47.5	109
														610	74	180.5	610	44	171.5	610	84	142.5	610	59.5	130.5	610	48	102.5
														612	74.5	186.5	612	46	164	612	83	135	612	56	136	612	49	96
														614	76	186	614	49.5	164	614	81	132	614	57	142.5	614	51	93.5
														616	73.5	180.5	616	50.5	165	616	78	134.5	616	56.5	149.5	616	52	94.5
														618	72.5	185	618	50.5	164.5	618	76.5	141	618	55.5	161.5	618	53.5	98.5
														620	72.5	187	620	51.5	163.5	620	73	147	620	56	172.5	620	54.5	103
														622	72.5	176	622	51.5	157	622	66.5	150.5	622	57	179.5	622	56.5	105.5
														624	73.5	171.5	624	51.5	150.5	624	63.5	162.5	624	58	183.5	624	57.5	100
														626	73.5	175	626	51.5	154.5	626	63	180	626	58.5	184.5	626	55.5	90
														628	72.5	176.5	628	51.5	154	628	64.5	187	628	59.5	175.5	628	55	83.5
														630	70	177.5	630	53	145.5	630	66	191	630	59.5	161.5	630	56.5	87.5
														632	68	174	632	50.5	135.5	632	68	200.5	632	60.5	151.5	632	61	100.5
														634	67	171.5	634	47	127.5	634	69	194	634	61.5	147.5	634	62	106.5
														636	63.5	167	636	46	126	636	68	172	636	60.5	148	636	58.5	103
														638	58.5	170.5	638	45.5	126	638	67	156	638	62.5	146	638	56	99
														640	54	180	640	46.5	128.5	640	65.5	146	640	66.5	142	640	55	92
														642	53.5	185	642	46.5	132.5	642	64.5	141	642	66.5	136.5	642	53	86
														644	53.5	199	644	46.5	134	644	65	141	644	67.5	129.5	644	53	84
														646	52.5	213	646	48.5	136.5	646	67.5	135	646	70.5	125	646	55.5	86
														648	50.5	215.5	648	49.5	140.5	648	68.5	130	648	72.5	121	648	55.5	90
														650	50.5	213	650	50	141	650	68	131	650	74.5	121	650	54.5	92
														652	53.5	214	652	49	142	652	69.5	132.5	652	72	119.5	652	54	89.5
														654	52	203	654	49	142	654	70	130	654	70.5	116.5	654	52.5	85
														656	50	185	656	52.5	139	656	70	128.5	656	72.5	124.5	656	54.5	84
														658	51	170.5	658	54	136.5	658	70	127	658	72	127	658	55.5	84
														660	52	162.5	660	52	143.5	660	68	124	660	69.5	118	660	53.5	91.5
														662	53.5	161.5	662	48.5	155	662	67	124	662	68	113.5	662	52.5	101.5
														664	53.5	159	664	42.5	158.5	664	67.5	123.5	664	67.5	118	664	51.5	107.5
														666	52	167	666	42.5	163.5	666	68.5	123	666	65	121	666	49	114.5
														668	54	167.5	668	45	161.5	668	68.5	122	668	66	119.5	668	47.5	123.5
														670	55.5	161	670	42	152.5	670	66.5	119.5	670	68.5	116	670	47.5	135
														672	56	166	672	37.5	173.5	672	64	122.5	672	67	110	672	45	144
														674	58	170.5	674	35.5	216.5	674	63.5	128.5	674	66.5	111	674	45.5	152.5
														676	60	171.5	676	35.5	235.5	676	65.5	127	676	67.5	117	676	47.5	155.5
														678	63.5	166	678	32.5	239	678	66	127	678	67.5	115	678	47.5	145
														680	63	163	680	33	229.5	680	65	133	680	67	112	680	47.5	129
														682	62	160.5	682	35.5	195.5	682	66	136	682	64	119	682	48	118.5
														684	63.5	156	684	36	169.5	684	66	134	684	63	122.5	684	49	114.5
														686	64.5	160.5	686	37.5	165	686	66	136	686	64	114.5	686	50.5	110
														688	67	166.5	688	37.5	162.5	688	67.5	138.5	688	64.5	112.5	688	51.5	102
														690	67.5	166.5	690	36.5	159	690	66	137.5	690	64.5	115.5	690	52.5	95
														692	64.5	164.5	692	37.5	154.5	692	63.5	139	692	63	117	692	52.5	89
														694	62	163.5	694	39	145	694	63.5	141	694	62.5	115.5	694	51	91
														696	62	162.5	696	41	146.5	696	63.5	145	696	59.5	116	696	49.5	92
														698	61	157	698	41.5	150.5	698	61.5	149	698	55.5	118	698	49.5	85.5
														700	58.5	156.5	700	39	146.5	700	61.5	148	700	55	119	700	48	81
														702	56.5	169	702	37.5	151	702	61	148	702	57.5	120.5	702	45	74.5
														704	58.5	173	704	39.5	146	704	56.5	157.5	704	58.5	120.5	704	45	79
														706	58.5	168.5	706	40	132.5	706	55	173	706	59.5	131	706	45	83.5
														708	57	171.5	708	38.5	132.5	708	57.5	191.5	708	60	149.5	708	46.5	77
														710	56.5	171.5	710	39.5	137	710	59	202.5	710	58	155.5	710	49	75
														712	52.5	164.5	712	40.5	139.5	712	59	200.5	712	56	140	712	48.5	76
														714	49	164	714	38.5	137	714	57.5	186	714	58.5	123.5	714	45.5	75.5
														716	46	167.5	716	36.5	136	716	56.5	166.5	716	61.5	125	716	42	73.5
														718	43.5	172.5	718	36	141.5	718	56.5	157.5	718	63	132.5	718	43	75
														720	42	177	720	38	143	720	59.5	154	720	64.5	133	720	44.5	80.5
														722	40.5	178	722	41	142.5	722	60	150.5	722	66	129	722	43.5	83
														724	41.5	183.5	724	42.5	141.5	724	57	143.5	724	68	124.5	724	42.5	79
														726	42.5	190.5	726	42	137	726	61.5	139.5	726	68	120	726	40	73.5
														728	44.5	200	728	43.5	163	728	65.5	138	728	73	118.5	728	40	69.5
														730	45.5	208	730	42.5	168	730	64	135	730	75.5	117	730	41.5	68.5
														732	45.5	201.5	732	38.5	141.5	732	63.5	127.5	732	73.5	115	732	42	72.5
														734	43	180.5	734	39.5	138.5	734	64	123	734	74	117.5	734	42	74.5
														736	38.5	167.5	736	41	144	736	63	125	736	74	116.5	736	41.5	75.5
														738	38	165	738	39.5	152	738	61	123.5	738	73.5	115	738	42.5	80
														740	37.5	159	740	36	159.5	740	62.5	125	740	73.5	117
														742	39	161.5	742	33	167.5	742	65.5	125	742	74.5	117
														744	39.5	166.5	744	32.5	173.5	744	64.5	120.5	744	74.5	114.5
														746	40.5	165.5	746	33.5	176	746	60.5	119	746	73.5	112
														748	45.5	167.5	748	33.5	192.5	748	58.5	119.5	748	72.5	113.5
														750	47	164	750	34.5	212	750	59	122	750	71.5	115.5
														752	46	151.5	752	35	216.5	752	56.5	118	752	73.5	114
														754	45.5	146.5	754	33.5	209	754	54.5	115	754	73	112.5
														756	47.5	144	756	32.5	182	756	56.5	118	756	71	113.5
														758	49.5	137	758	32.5	157	758	56.5	121	758	70.5	115.5
														760	50.5	138	760	33.5	152.5	760	55	121.5	760	69	117.5
														762	51.5	150.5	762	35	156	762	57	122.5	762	69.5	117
														764	53	156	764	35.5	152	764	58	131	764	72	119
														766	52.5	146.5	766	36	149	766	57	136.5	766	73	122.5
														768	51	144	768	36	150	768	57.5	135.5	768	71	122
														770	52.5	147	770	37.5	150.5	770	58.5	138.5	770	70.5	119.5
														772	54.5	151	772	38.5	153.5	772	59	144	772	69	120
														774	55.5	158.5	774	38.5	155	774	57	144	774	67	122
														776	54.5	163.5	776	41	147	776	52	148.5	776	68.5	121.5
														778	53	165.5	778	43.5	140	778	50.5	157.5	778	67	120
														780	52.5	168.5	780	44.5	144	780	52.5	165	780	62.5	120.5
														782	54.5	172	782	43	148	782	53	170	782	61	120.5
														784	54	169	784	43.5	146.5	784	53	169.5	784	59.5	119
														786	53.5	168	786	46	144.5	786	54	181	786	58.5	122.5
														788	53.5	168	788	45.5	146.5	788	54.5	197.5	788	59	128
														790	49	170.5	790	44	147	790	53	199	790	60.5	133
														792	46.5	169.5	792	43.5	145.5	792	52	187	792	62.5	141
														794	48.5	163	794	44	143	794	53.5	168.5	794	63.5	145.5
														796	48.5	163	796	44.5	140	796	54	156.5	796	61	139.5
														798	45	170	798	43.5	139	798	55.5	150.5	798	59.5	131
														800	40.5	181.5	800	42.5	137.5	800	58	145.5
														802	36.5	192	802	42.5	135	802	58.5	144.5
														804	35.5	197.5	804	43	134.5	804	58	144.5
														806	36.5	201.5	806	43	135.5	806	59	144.5
														808	37.5	210.5	808	43	141	808	61	148
														810	39	228.5	810	43	145.5	810	65.5	151
														812	38.5	246	812	43.5	147.5	812	68	148.5
														814	36.5	241	814	41.5	148	814	68	144.5
														816	35.5	229	816	40.5	136	816	67.5	145.5
														818	35.5	195	818	40	130	818	66.5	145.5
														820	36	160	820	38.5	139	820	67.5	144
														822	36	154.5	822	40	142.5	822	67	140
														824	38	150.5	824	41	141	824	68.5	134.5
														826	40.5	146				826	73	135
														828	40	143				828	72	137.5
														830	39.5	141.5				830	68	134
														832	41	139				832	65.5	131.5
														834	40.5	140.5				834	64	133
														836	42	150				836	64	135
														838	47	157				838	62.5	136.5
														840	48	155.5				840	62.5	135.5
														842	47	154				842	62.5	133.5
														844	48	155				844	60.5	127.5
														846	48	151.5				846	60	125
														848	48.5	146.5				848	61	126
														850	48.5	144				850	61.5	132
														852	45.5	143				852	63.5	141
														854	46	146				854	64	139.5
														856	47	148				856	63	133
														858	48	148				858	62	129.5
														860	49	148.5				860	59.5	131.5
														862	50	151.5
														864	52	157.5
														866	51	163
														868	51.5	164.5
														870	54	159.5
														872	54.5	154.5
														874	52.5	152.5
														876	49	151.5
														878	47	152.5
														880	46.5	152.5
														882	45	155
														884	43	158.5
														886	42.5	168.5
														888	42	186.5
														890	39.5	198
														892	39	208.5
														894	39.5	214.5
														896	40	218.5
														898	40.5	233.5
														900	40	232
														902	39.5	206.5
														904	40	183.5
														906	41	176
														908	41.5	171.5
														910	43	164.5
														912	47.5	166.5
														914	51	166
														916	51	162
														918	49	165
														920	49.5	166.5
														922	50.5	160.5
														924	51	158
														926	52.5	162
														928	52.5	163
														930	53	162.5
														932	54	163
														934	54	161.5
														936	54	160
														938	56.5	166.5
														940	57	167.5
														942	54.5	164
														944	53.5	167
														946	54	163.5
														948	52.5	164
														950	52	173.5
														952	53	177
														954	52.5	171
														956	51.5	170.5
														958	51	170.5
														960	51	163
														962	48	160
														964	46.5	160.5
														966	49	163
														968	48	169.5
														970	45.5	178
														972	41.5	185
														974	39	191.5
														976	39.5	201
														978	38.5	211.5
														980	38.5	203
														982	38	183.5
														984	38	172.5
														986	42	164.5
														988	44	162.5
														990	42.5	160
														992	43.5	157.5
														994	44.5	154.5
														996	44.5	145
														998	45	140
