# Supplementary material for: Cell cycle-linked vacuolar pH dynamics regulate amino acid homeostasis and cell growth
Source: Nat Metab. 2023 Aug 28;5(10):1803–19. doi: 10.1038/s42255-023-00872-1 (PMC10590757; doi:10.1038/s42255-023-00872-1)
Supplement: Supplementary file 11 — Source and additional data items supporting Fig. 5. [file 42255_2023_872_MOESM11_ESM.xlsx]

## Sheet: Source data Fig. 5b
Time	cnTrp	v-SEP
0	84	1966.5
2	86	1853
4	88	1765
6	89	1808.5
8	89.5	1872.5
10	92	1914.5
12	93	1913
14	92	1854.5
16	94.5	1784.5
18	95	1754.5
20	94.5	1808.5
22	93.5	1874
24	94	1915
26	95	1955
28	94.5	2003
30	94	2101
32	91.5	2228.5
34	91.5	2367.5
36	92.5	2589.5
38	89.5	2857.5
40	86	3035
42	84.5	3050
44	85	2842.5
46	86.5	2457.5
48	88.5	2110
50	91	1917
52	94	1845.5
54	97	1832.5
56	99.5	1821
58	101.5	1765
60	103.5	1681.5
62	105	1648.5
64	107.5	1665
66	113	1686.5
68	116	1665.5
70	116	1636
72	116	1644.5
74	116	1659
76	118.5	1643.5
78	119.5	1618
80	118.5	1585
82	122.5	1590
84	125.5	1598
86	125	1574
88	125.5	1569
90	127	1542
92	126.5	1525.5
94	125.5	1533
96	126	1491
98	125.5	1454.5
100	124.5	1471.5
102	125.5	1495.5
104	125.5	1583.5
106	121	1742
108	116.5	1912
110	114.5	2065
112	113.5	2187.5
114	112	2335.5
116	111.5	2488.5
118	107	2634
120	104.5	2671.5
122	108.5	2436
124	110	2130.5
126	112.5	1979
128	116	1980.5
130	120	2001
132	124.5	1962
134	126	1888
136	130	1782.5
138	132.5	1742
140	131.5	1755
142	133	1745.5
144	137.5	1699
146	143	1661.5
148	146	1646.5
150	144	1611
152	144.5	1657
154	150	1676.5
156	151.5	1618.5
158	152	1620.5
160	149	1590
162	150.5	1536
164	156	1509.5
166	156.5	1547
168	154	1584.5
170	151	1624
172	149	1655.5
174	151.5	1602.5
176	148	1551
178	139.5	1650.5
180	140	1931
182	141.5	2183.5
184	140	2406
186	136.5	2536
188	134.5	2476
190	132.5	2434
192	130	2473.5
194	126.5	2559.5
196	124.5	2688
198	124.5	2832
200	123.5	2704
202	127	2334.5
204	133	2157.5
206	136	2107
208	138.5	2019
210	141.5	1962
212	146	1889
214	149	1898.5
216	151	1915
218	155.5	1802
220	158	1726
222	155.5	1700
224	154	1643.5
226	156.5	1556.5
228	161	1557
230	162	1693.5
232	157	1738
234	158	1682.5
236	162.5	1642
238	164	1594
240	163.5	1588
242	167	1626
244	169.5	1679.5
246	168	1664
248	170	1636
250	169.5	1604
252	169.5	1613
254	168	1639
256	164	1668
258	161	1694
260	151	1557
262	146.5	1461
264	147.5	1484.5
266	147.5	1508.5
268	147	1568.5
270	142	1629.5
272	140.5	1699
274	139.5	1738.5
276	136	1792
278	134	1892.5
280	132.5	1929
282	132	1969.5
284	131	2047.5
286	129	2029
288	132.5	1890.5
290	132	1754.5
292	134.5	1732
294	144.5	1794
296	143.5	1761
298	136.5	1649
300	136	1651
302	141.5	1766
304	146	1850
306	145.5	1876
308	144	1891
310	145.5	1878
312	149	1791.5
314	152.5	1718
316	151	1703.5
318	143	1621.5
320	138.5	1554
322	141.5	1560
324	143	1503
326	139.5	1479
328	138	1470.5
330	139	1462.5
332	137	1415
334	143	1433.5
336	146.5	1469
338	149.5	1453.5
340	157.5	1521
342	150	1445
344	146	1370
346	147.5	1415.5
348	148	1477
350	151	1539
352	153	1575.5
354	153	1666.5
356	150.5	1743.5
358	146.5	1767.5
360	144	1781.5
362	144	1765.5
364	142.5	1773.5
366	141.5	1816
368	141.5	1873.5
370	142	1970
372	139.5	2109
374	138	2308.5
376	136.5	2486
378	134.5	2456
380	135.5	2331
382	137.5	2262.5
384	140	2219.5
386	141.5	2224.5
388	140	2236
390	142	2217.5
392	146	2263.5
394	147	2276.5
396	144.5	2156
398	139.5	2146.5
400	140	2251
402	144	2309
404	148.5	2336.5
406	150.5	2367.5
408	148.5	2374
410	148	2336
412	150.5	2334.5
414	153	2441.5
416	153	2574
418	150	2617
420	146.5	2651
422	143	2655.5
424	139	2630.5
426	137.5	2591.5
428	139.5	2654.5
430	137.5	2785
432	135	2883
434	133.5	3002.5
436	129.5	3057
438	128	3101
440	126.5	3170.5
442	124.5	3266.5
444	123	3359
446	122.5	3425.5
448	119.5	3536.5
450	115.5	3643.5
452	111	3720.5
454	108	3748.5
456	106.5	3789.5
458	102.5	3859.5
460	99.5	3943
462	96.5	4020.5
464	92	4100
466	90	4250.5
468	88	4341
470	84	4415
472	81	4567.5
474	78.5	4707
476	77	4821.5
478	73.5	4872.5
480	69	4895
482	66.5	4965.5
484	65.5	5014.5
486	63.5	5019
488	62	5027
490	59.5	5019
492	57	5026.5
494	56.5	5041
496	55	5020.5
498	52.5	5033.5
500	51.5	5051.5
502	50.5	5046.5
504	47.5	5065
506	45.5	5055
508	45.5	5004.5
510	45.5	4999
512	44.5	4974.5
514	42.5	4936
516	41.5	4905
518	41	4842.5
520	38.5	4742.5
522	37	4637
524	36.5	4531
526	36	4515.5
528	35	4608.5
530	33.5	4651
532	34	4667.5
534	34	4686
536	33.5	4751.5
538	34	4804
540	34.5	4798
542	35	4788
544	34.5	4873.5
546	34.5	4900
548	34	4861.5
550	33.5	4930
552	33	4980.5
554	33	5019
556	34.5	5039
558	34	5024.5
560	35.5	5016
562	36	5074
564	33	5078
566	33.5	5061.5
568	35	5096
570	34.5	5043.5
572	34	5072
574	34.5	5109
576	35.5	5099
578	36.5	5086
580	37	5053
582	34	5045
584	31.5	5043.5
586	32	5039
588	32	5008.5
590	33	5015
592	33	5028
594	32	5035
596	32	5007
598	32	5040
600	33	5093

## Sheet: Rep.source data Fig.5b
														Cell.1			Cell.2			Cell.3			Cell.4			Cell.5
													Time	cnTrp	v-SEP	Time	cnTrp	v-SEP	Time	cnTrp	v-SEP	Time	cnTrp	v-SEP	Time	v-SEP	cnTrp
													0		457	0		685	0		578	0		780	0
													2		447	2		728.5	2		580.5	2		780.5	2
													4		467.5	4		712	4		600	4		762.5	4
													6		493.5	6		746	6		619	6		792	6
													8		490.5	8		790.5	8		614	8		819.5	8
													10		493.5	10		786.5	10		612	10		766.5	10
													12		493	12		776	12		627	12		715	12
													14		474.5	14		760.5	14		603.5	14	39	688	14
													16		452.5	16	22	732	16		551	16	44	661.5	16
													18		441.5	18	24	723	18		518.5	18	45.5	670.5	18
													20		430.5	20	25	764.5	20	27.5	506	20	46	724.5	20
													22		430.5	22	26	790.5	22	28	518.5	22	47	757.5	22
													24		431.5	24	29.5	776	24	27.5	527	24	45	752	24
													26		428.5	26	30	760.5	26	28	545.5	26	43.5	776	26
													28		415.5	28	28.5	745	28	28.5	558.5	28	43.5	770	28
													30		403.5	30	29	744	30	28	526.5	30	44.5	696.5	30
													32		423	32	29	721	32	28.5	534.5	32	46	689	32
													34		421	34	30	688.5	34	29.5	533.5	34	47.5	719.5	34	365
													36		409	36	32	693.5	36	31	523.5	36	48	702	36	345.5
													38		412	38	32.5	704.5	38	31.5	584	38	47.5	655	38	318.5
													40		408	40	33.5	697.5	40	30	586	40	47	642.5	40	304.5
													42		394	42	34	677.5	42	29.5	583.5	42	46.5	662.5	42	293
													44		392.5	44	33.5	660.5	44	32	601.5	44	44.5	693	44	295
													46		401.5	46	34	672.5	46	34	580.5	46	44	715	46	308
													48		399	48	34	678	48	35.5	577.5	48	45	709.5	48	305
													50		388	50	35	669.5	50	36	595	50	44.5	721.5	50	298
													52		388.5	52	35	645	52	36	592	52	44	744	52	296
													54		386.5	54	34.5	607	54	36	561	54	44	828.5	54	314.5
													56		367	56	35.5	607.5	56	35	521.5	56	44	877	56	337
													58		369.5	58	37	639	58	35	524	58	44.5	936.5	58	344.5
													60		372.5	60	37.5	661.5	60	35.5	560.5	60	44.5	1062	60	350.5
													62		367	62	36.5	654	62	36	560	62	44.5	1138	62	346
													64		381.5	64	36.5	651	64	36	533	64	46	1180	64	347.5
													66		394	66	38	681.5	66	35	529.5	66	47	1062	66	354.5
													68		393	68	39	693.5	68	35.5	567	68	47	888	68	362.5
													70		400	70	38.5	697	70	36.5	593.5	70	48	811.5	70	366.5
													72		421	72	39.5	707	72	36.5	605	72	48.5	793.5	72	367
													74		418.5	74	39.5	714	74	35.5	615	74	47.5	807	74	357.5
													76		408.5	76	37	708	76	34.5	597	76	48.5	814.5	76	354.5
													78		415	78	37.5	693	78	36.5	601.5	78	49.5	820	78	342.5
													80		432	80	38	734.5	80	38	633.5	80	48.5	815.5	80	325
													82		446.5	82	38.5	774.5	82	38.5	630	82	51	789.5	82	324.5
													84		453	84	40	789	84	38.5	623	84	52.5	761	84	324.5
													86		466	86	40.5	808.5	86	39	627.5	86	52	752.5	86	325
													88		482.5	88	40	798	88	40.5	644	88	54	742	88	332
													90		493.5	90	40	800.5	90	41	670	90	57	767.5	90	334
													92		512	92	41	847.5	92	40.5	703	92	58.5	760.5	92	327.5
													94		544	94	42	866.5	94	39.5	740.5	94	58	726	94	330.5	27
													96		559	96	42.5	861	96	38.5	733.5	96	58.5	735.5	96	336.5	30
													98		569	98	42.5	844	98	39	699	98	58.5	759	98	354	30.5
													100		579.5	100	42	848	100	41.5	693.5	100	59	804.5	100	361	33
													102		592	102	41.5	858.5	102	43	715.5	102	61	843.5	102	356.5	36.5
													104		613.5	104	42	863	104	43	749.5	104	63.5	831	104	358.5	35
													106		637.5	106	43	905.5	106	43	745	106	64	817	106	356.5	36.5
													108		660	108	45.5	929	108	44	707.5	108	63	766	108	351	38
													110		680	110	46.5	930	110	46	685	110	62	717.5	110	353.5	37
													112		691	112	47	939	112	47.5	670.5	112	63	746	112	363	37.5
													114		686.5	114	48	933.5	114	48.5	672.5	114	65.5	750.5	114	361.5	38.5
													116		695	116	49.5	920	116	51	668	116	67.5	733.5	116	347.5	39
													118		729.5	118	51	894.5	118	52	692.5	118	68.5	718	118	333.5	37.5
													120		736.5	120	51.5	854	120	51.5	737	120	68.5	692.5	120	335.5	38.5
													122		715	122	52	799.5	122	50.5	726.5	122	66	639.5	122	336.5	40.5
													124		725.5	124	52	801	124	50	691	124	64	603.5	124	332	39
													126		739.5	126	51.5	834.5	126	52	652	126	64	600	126	328.5	39.5
													128		726.5	128	52	796	128	54	600	128	63.5	597	128	335	40
													130		723.5	130	52	756.5	130	55	581	130	63.5	619.5	130	345	41
													132		726.5	132	52	749	132	54.5	576	132	61	634	132	349.5	43
													134		728.5	134	52	729	134	56	568	134	59	624.5	134	365.5	42
													136		749	136	51	715	136	56	545	136	57	671	136	373	44.5
													138		772.5	138	49	720	138	52.5	529	138	54.5	795.5	138	387.5	48
													140		772.5	140	48.5	699.5	140	51	568.5	140	55	998.5	140	406	47
													142		797.5	142	49.5	687.5	142	51	608.5	142	56.5	1138	142	419.5	46
													144		822.5	144	48	692.5	144	50	581.5	144	55.5	1048.5	144	438	46.5
													146		814	146	46	725	146	48	529	146	54.5	898.5	146	446	47.5
													148		841	148	44	776	148	48	526	148	55	789.5	148	454.5	47
													150		916	150	44	813	150	50.5	564.5	150	55.5	720	150	480.5	46.5
													152		946.5	152	42.5	814	152	50.5	598.5	152	55.5	723.5	152	484.5	47.5
													154		921	154	42.5	816	154	48	583	154	56.5	683.5	154	479.5	47
													156		874.5	156	44	846	156	46.5	548	156	57.5	627.5	156	497.5	45.5
													158		856.5	158	42	873	158	45.5	590.5	158	58	623	158	505.5	46
													160		889.5	160	41	949	160	46	641.5	160	59.5	603	160	500	46
													162		914	162	43	988.5	162	48	671	162	61	595	162	481	45
													164		926.5	164	46	949.5	164	48	681	164	62.5	627	164	423	44.5
													166		927.5	166	48.5	915	166	47.5	708.5	166	64	652	166	400	43
													168		919	168	48	895.5	168	49.5	778	168	63	666	168	407.5	42
													170		905	170	46.5	881.5	170	51.5	807	170	63	645	170	408	41
													172		898.5	172	48	834.5	172	52.5	825	172	64	603	172	394.5	38.5
													174		931.5	174	48.5	844.5	174	52	833.5	174	63	583.5	174	392	40
													176		983.5	176	50	875.5	176	50.5	858	176	65.5	560	176	472.5	36
													178		992	178	53	909.5	178	51	824	178	69	569	178	449	33.5
													180		984.5	180	55	942.5	180	50.5	737	180	69.5	597	180	399	37.5
													182		985	182	54.5	944.5	182	49.5	750	182	69	592.5	182	430.5	38
													184		982	184	53.5	980	184	52	787.5	184	67.5	541.5	184	429.5	39
													186		976.5	186	56	941	186	48	739.5	186	66	491	186	417	39
													188		1004.5	188	55	870	188	45	718	188	68.5	470.5	188	428	39
													190	32.5	1015	190	56.5	853.5	190	48.5	723.5	190	64.5	467.5	190	460.5	39.5
													192	31	1014	192	55.5	866	192	50.5	710.5	192	60.5	504.5	192	509.5	39.5
													194	33	1029.5	194	56.5	877.5	194	52	725.5	194	63.5	507.5	194	557.5	38.5
													196	31.5	1034	196	63.5	833.5	196	50.5	707.5	196	64	461	196	642	37.5
													198	30	1065.5	198	64.5	824	198	52	660.5	198	62	444	198	706.5	38
													200	32	1051.5	200	65	837.5	200	54.5	647	200	58.5	451.5	200	681	39.5
													202	32	1010.5	202	63.5	787.5	202	57	672.5	202	55	461	202	630.5	40
													204	33	1002	204	64	724	204	60	676.5	204	53	489.5	204	558.5	40
													206	34	984	206	65.5	720	206	59	667.5	206	54	547	206	483.5	41.5
													208	34	996	208	67	761.5	208	57.5	643	208	52	620.5	208	474.5	43.5
													210	36	996.5	210	68	727.5	210	58	601	210	48	703	210	500.5	43
													212	37.5	967.5	212	66	691.5	212	58.5	583.5	212	46.5	821	212	489	43
													214	38	974.5	214	65	699.5	214	59	565.5	214	44.5	906.5	214	498.5	43.5
													216	39	1033	216	64	711.5	216	58	549	216	45.5	932	216	474	43.5
													218	39	1049	218	63	738	218	54.5	546.5	218	46	879	218	448.5	44
													220	39	1025.5	220	61	758	220	54	539	220	45.5	751	220	452.5	44.5
													222	39	1022	222	59.5	750	222	55.5	513.5	222	49	680	222	444	46
													224	39.5	1020.5	224	59.5	745.5	224	52.5	497.5	224	51.5	678.5	224	458	46.5
													226	43.5	982.5	226	56.5	785	226	48.5	501.5	226	51	628.5	226	436	46
													228	44.5	911	228	54	865	228	48	509	228	51.5	603.5	228	429.5	47
													230	45	856.5	230	54.5	957	230	47.5	522	230	53.5	643	230	431	46.5
													232	48	793.5	232	54	1040	232	46	567	232	55	624	232	416	43.5
													234	48.5	770.5	234	55	1074.5	234	45	622	234	56.5	640	234	437	42
													236	48	767.5	236	56.5	1011.5	236	47	650.5	236	58	713.5	236	436	44
													238	47.5	700.5	238	56.5	932.5	238	48.5	751.5	238	59	697.5	238	427	47.5
													240	47.5	659	240	57.5	917	240	48	817	240	60	644	240	438.5	51
													242	45.5	693	242	58	893.5	242	49	794	242	61	620.5	242	445	51.5
													244	42.5	722	244	58	867.5	244	50	770	244	63	613	244	443.5	50.5
													246	43	725	246	57	879.5	246	50.5	738	246	65	600.5	246	476.5	50
													248	44.5	723.5	248	57	873.5	248	51	704.5	248	66	568	248	499	49
													250	41.5	722.5	250	59	861	250	51.5	671	250	68.5	549	250	497.5	47.5
													252	38.5	728	252	60.5	854.5	252	54.5	696	252	68	540.5	252	557	46.5
													254	39	777.5	254	61.5	845.5	254	57	738.5	254	67.5	519.5	254	630	47.5
													256	39	825.5	256	64.5	834	256	57	734	256	66	492.5	256	678.5	47.5
													258	37.5	877	258	66.5	820.5	258	58	719	258	63.5	452	258	764.5	46.5
													260	36	980	260	65.5	812.5	260	59.5	710	260	64.5	448	260	888.5	46.5
													262	36.5	1067.5	262	66.5	823	262	63	686	262	63.5	497	262	963.5	46.5
													264	36	1104.5	264	70	820.5	264	67.5	634	264	62	542.5	264	1027.5	46.5
													266	35.5	1199.5	266	71	799	266	67.5	599	266	60	583	266	1001	47.5
													268	37	1283.5	268	72	781	268	67	617.5	268	56	606.5	268	865	49
													270	39	1188.5	270	73	736.5	270	67.5	636	270	55	632	270	772	48.5
													272	40	1063	272	71.5	716.5	272	69	636	272	52.5	675	272	725.5	49
													274	40.5	1005.5	274	71.5	691.5	274	65.5	608.5	274	50	750.5	274	702.5	51
													276	42	994	276	71.5	613	276	61.5	585.5	276	49	783.5	276	705.5	51
													278	42.5	1023	278	73.5	615.5	278	63.5	581	278	48.5	739	278	731	51
													280	43	1005.5	280	75.5	622.5	280	65	582	280	49.5	705.5	280	736	51.5
													282	45.5	976.5	282	73.5	638.5	282	64.5	577	282	49.5	686.5	282	668	51
													284	47.5	986.5	284	72.5	705	284	62	598.5	284	50	662.5	284	608	52.5
													286	48.5	1018.5	286	73	727	286	59.5	638.5	286	51	627.5	286	626.5	55
													288	48.5	1037.5	288	71.5	807.5	288	60	657.5	288	55	583.5	288	617	56
													290	46	1031	290	68.5	916.5	290	59	656.5	290	58.5	574.5	290	592.5	58.5
													292	45	994.5	292	65	968	292	55	654	292	57.5	593	292	641.5	59.5
													294	47	971	294	62	1002	294	55	662	294	57.5	629	294	669.5	60
													296	49.5	960	296	60.5	1083	296	57	659.5	296	59.5	647.5	296	596.5	62.5
													298	51	952	298	60	1237	298	57.5	666.5	298	62.5	635.5	298	545	62.5
													300	52.5	986	300	62.5	1301.5	300	56.5	698.5	300	63.5	629	300	565	61.5
													302	55.5	997	302	63.5	1176.5	302	56	769.5	302	63	622	302	577.5	61
													304	56.5	987.5	304	64.5	1060	304	55.5	850	304	64	607.5	304	603	61
													306	55	975	306	66.5	1035.5	306	55.5	928	306	65.5	591	306	648	62
													308	54	959.5	308	65	1033.5	308	58.5	948	308	67.5	556	308	619.5	62.5
													310	55	938.5	310	64	1021	310	61.5	893.5	310	69.5	545	310	537.5	62.5
													312	56.5	908	312	65	976	312	62	869.5	312	70.5	575.5	312	528	62
													314	58	897	314	66	962.5	314	61	870.5	314	69.5	564	314	578	62.5
													316	58	901	316	66	1015	316	61	826	316	69.5	548.5	316	606	62
													318	55.5	892	318	68	1008	318	63.5	848	318	70.5	546	318	593.5	60
													320	53.5	908	320	71.5	949	320	65.5	899	320	70	536.5	320	599.5	60.5
													322	53	1001.5	322	73	957	322	65	869	322	68	554	322	661.5	61
													324	51.5	1136.5	324	73.5	980.5	324	67.5	823	324	69	546.5	324	687.5	58
													326	50.5	1216	326	75	960	326	68.5	766	326	70.5	547	326	757	56.5
													328	50.5	1264	328	76	941.5	328	70	746.5	328	68.5	553.5	328	874	55
													330	49	1404.5	330	75	926	330	73.5	761	330	67.5	534	330	947.5	53
													332	48.5	1524	332	74.5	907.5	332	74	741.5	332	67.5	557	332	1021.5	52.5
													334	49.5	1391	334	76	911.5	334	73.5	703	334	68.5	557.5	334	1075.5	52.5
													336	50.5	1175.5	336	75	919	336	71	674	336	70	553.5	336	1138.5	52
													338	51	1070.5	338	78	924	338	71	687	338	71	569.5	338	1137	51.5
													340	51.5	1040.5	340	81	921.5	340	72	699	340	73.5	565.5	340	1048	52
													342	53	1029	342	77.5	923	342	72.5	634.5	342	73.5	556.5	342	977	52.5
													344	54.5	1033	344	77	898.5	344	74	588.5	344	70.5	527.5	344	945.5	52
													346	58	1089	346	76	866	346	71.5	585.5	346	75	562.5	346	959	51
													348	60	1116	348	75.5	905.5	348	72	535.5	348	78	633	348	964.5	52.5
													350	59	1088.5	350	78.5	940.5	350	75.5	476.5	350	76	656.5	350	932	53.5
													352	58.5	1043	352	78.5	927	352	71	465.5	352	78.5	644.5	352	940	55
													354	59	1023.5	354	76.5	953.5	354	67	486	354	77	651.5	354	986	56.5
													356	60.5	1037	356	74.5	982	356	66	487.5	356	73.5	662.5	356	1001	55
													358	61	1028.5	358	73.5	980.5	358	61	494.5	358	74	655	358	973	55
													360	62	1005	360	72	996.5	360	54.5	532.5	360	77.5	651.5	360	912	56
													362	63.5	990.5	362	67.5	1031	362	52	568	362	79.5	658	362	898	59
													364	65.5	993	364	67	1045	364	54	631	364	77.5	695	364	883	61.5
													366	65	1001	366	68	1060.5	366	56	733.5	366	73.5	728	366	842	63
													368	65	992	368	67	1130.5	368	54.5	792	368	74.5	829	368	823	65
													370	67.5	951	370	69	1250.5	370	54.5	838.5	370	73	931	370	841.5	64
													372	67	950	372	70	1330.5	372	56	950	372	69	941	372	861.5	64.5
													374	66	959	374	71.5	1322	374	57.5	935	374	71.5	926.5	374	814	64.5
													376	67	919	376	74	1289	376	61	812.5	376	76.5	977.5	376	749.5	64
													378	68	908.5	378	75.5	1234.5	378	61	758.5	378	76.5	1056.5	378	735	66.5
													380	65.5	904	380	75.5	1236	380	61	752	380	73.5	1006	380	755.5	67
													382	63.5	898	382	76	1262.5	382	62.5	768	382	77	946.5	382	740	67.5
													384	63.5	910.5	384	77	1641	384	63	751	384	80	937	384	742	68.5
													386	63.5	916	386	78.5	2030.5	386	65	767	386	78.5	976	386	752.5	67.5
													388	62.5	965.5	388	78.5	1972	388	67.5	839	388	76.5	1032	388	795.5	67.5
													390	60	1055.5	390	77	1861.5	390	69	829	390	78.5	1121	390	962.5	68
													392	59.5	1138	392	80	1764	392	70	754	392	81	1169.5	392	1140.5	67
													394	59.5	1226.5	394	80.5	1660	394	70.5	715	394	77	1175.5	394	1259	66.5
													396	58.5	1354	396	80.5	1691	396	71.5	744.5	396	73.5	1206	396	1399.5	66
													398	57.5	1509.5	398	84	1815	398	74	762	398	73	1141.5	398	1597	64
													400	58.5	1700	400	81	1829.5	400	75	768	400	74	1126	400	1725.5	59
													402	61	1908.5	402	75.5	1867.5	402	73	771	402	76	1107	402	1851.5	54.5
													404	61.5	2012.5	404	78	1991.5	404	71	735.5	404	78	1063	404	1892	53
													406	60	2044	406	82.5	2059	406	72	740.5	406	75.5	1200.5	406	1854	51
													408	59.5	2062.5	408	83	2108	408	73	806.5	408	72	1325	408	1866	46
													410	58	2094	410	81.5	2213.5	410	73.5	844.5	410	74	1249.5	410	1901	41
													412	56	2121.5	412	81	2276.5	412	73	864	412	72	1191	412	1924	39
													414	54	2161.5	414	78.5	2349.5	414	71.5	848.5	414	71	1194	414	1960.5	40.5
													416	50	2215.5	416	75	2425	416	72.5	778	416	70	1229.5	416	2068	39.5
													418	48	2244	418	73	2415	418	73	745	418	67.5	1371.5	418	2138	35
													420	46.5	2336.5	420	71	2412	420	68	801.5	420	70.5	1427.5	420	2209.5	34
													422	45	2444	422	69.5	2428	422	62.5	918.5	422	72	1363	422	2236.5	33
													424	44	2501	424	67	2483.5	424	58.5	984.5	424	69.5	1279.5	424	2251
													426	43	2591	426	65.5	2647	426	54.5	1082	426	69.5	1217	426	2330
													428	43.5	2672.5	428	64.5	2719.5	428	52	1271	428	70.5	1300.5	428	2437.5
													430	43	2709	430	65	2728	430	50	1479	430	69	1384.5	430	2545.5
													432	42	2758.5	432	66	2787	432	47	1799.5	432	68	1418.5	432	2619.5
													434	41	2820	434	62.5	2841.5	434	43.5	2134	434	65.5	1423.5	434	2697.5
													436	41	2863	436	60.5	2958.5	436	40.5	2357	436	63	1424.5	436	2838
													438	41	2863.5	438	59	3035.5	438	38.5	2445	438	62.5	1452.5	438	2928.5
													440	40.5	2872.5	440	56	3038	440	38	2483.5	440	62.5	1521	440	2952
													442	40	2881.5	442	56	2967.5	442	37.5	2549.5	442	63	1713	442	3067
													444	40	2920	444	56.5	2946.5	444		2596.5	444	62.5	1785	444	3195.5
													446	40.5	2986	446	54.5	3077	446		2601	446	61.5	1724	446	3242
													448	40	2980	448	53.5	3149	448		2692	448	61	1772	448	3313.5
													450	40	2954	450	52	3138.5	450		2746.5	450	60	1810.5	450	3426
													452	38.5	2927.5	452	49	3193	452		2745	452	58.5	1837.5	452	3488
													454	37.5	2925.5	454	47.5	3238.5	454		2762	454	57.5	1896.5	454	3525.5
													456	38.5	2951	456	45	3157	456		2739.5	456	58.5	1989.5	456	3521.5
													458	38.5	3008.5	458	42	3030	458		2793	458	59.5	2099.5	458	3527.5
													460		3048	460	40.5	3046.5	460		2845	460	59	2228	460	3593.5
													462		3018.5	462	38	3323.5	462		2845	462	58	2251.5	462	3550.5
													464		3037.5	464	40	3517	464		2834.5	464	55.5	2157.5	464	3492.5
													466		3071.5	466	40	3600	466		2858	466	54	2126.5	466	3494
													468		3044.5	468	38.5	3652	468		2776	468	54	2256.5	468	3466
													470		3045.5	470	37.5	3622	470		2712	470	54	2360.5	470	3483
													472		3065	472	38.5	3600.5	472		2776	472	53	2390.5	472	3474.5
													474		3068.5	474	38.5	3607.5	474		2678.5	474	52	2510.5	474	3427
													476		3099.5	476		3575	476		2610	476	52	2702.5	476	3487
													478		3114.5	478		3479.5	478		2619.5	478	51.5	2690	478	3511.5
													480		3085.5	480		3391	480		2622.5	480	51.5	2533	480	3563
													482		3040.5	482		3349.5	482		2711	482	52	2598.5	482	3636
													484		3005.5	484		3472	484		2727	484	52	2611.5	484	3630.5
													486		2997.5	486		3494.5	486		2700	486	50.5	2468.5	486	3693.5
													488		3021	488		3515.5	488		2737.5	488	51.5	2432	488	3719
													490		3079.5	490		3600.5	490		2765	490	53.5	2533	490	3740.5
													492		3156	492		3559	492		2745	492	52	2607.5	492	3799
													494		3192	494		3423.5	494		2748	494	51.5	2698	494	3780
													496		3229	496		3335.5	496		2717.5	496	51	2774	496	3780
													498		3240	498		3359.5	498		2675	498	50.5	2744	498	3819
													500		3216	500		3346	500		2719.5	500	49	2702.5	500	3837
