# Supplementary material for: Cell cycle-linked vacuolar pH dynamics regulate amino acid homeostasis and cell growth
Source: Nat Metab. 2023 Aug 28;5(10):1803–19. doi: 10.1038/s42255-023-00872-1 (PMC10590757; doi:10.1038/s42255-023-00872-1)
Supplement: Supplementary file 12 — Source and additional data items supporting Fig. 6. [file 42255_2023_872_MOESM12_ESM.xlsx]

## Sheet: Source data Fig. 6c
Arg1-mNeon in wild-type cell growing in SDC	Arg1-mNeon in atg18∆ cell growing in SDC	Arg1-mNeon in wild-type cell growing in YNBD	Arg1-mNeon in atg18∆ cell growing in YNBD
29.7	1252.8	2775.06	6981.66
167.94	417.96	5867.64	1600.02
117.18	550.8	2224.8	2385.18
58.86	382.86	218.7	2637.36
48.6	421.74	2059.02	3265.38
111.24	473.58	2136.78	2998.62
42.12	785.7	2264.22	3409.56
129.6	444.42	2840.94	2461.32
104.76	255.96	3900.42	2835
42.12	468.18	1407.78	1366.74
113.94	572.94	2805.3	2109.24
95.58	854.28	2212.38	1787.94
71.82	166.32	3625.56	2449.98
78.84	850.5	1650.78	3004.02
72.36	165.24	1832.22	10073.2
31.86	411.48	1989.36	3055.86
68.58	351	4073.76	5612.22
92.34	529.74	5431.32	3710.34
88.02	3571.02	2255.04	3122.28
63.18	309.96	1318.68	3024.54
31.86	793.8	2897.1	2035.8
41.58	252.72	3378.78	4945.86
52.92	387.72	3275.64	2794.5
902.88	936.36	5664.6	3338.28
91.8	216.54	2795.58	2729.16
71.28	3450.06	2962.44	1654.56
92.88	887.22	2658.42	2306.88
86.4	542.16	6151.68	1964.52
61.56	208.44	2201.58	3058.56
28.08	311.58	1544.4	2805.3
98.82	159.84	3790.26	3604.5
42.66	552.96	2636.82	1706.4
34.02	455.22	2661.12	2737.26
129.6	949.32	3237.84	4634.28
138.78	1747.44	2331.72	66.96
19.44	624.24	1530.36	2400.84
248.94	668.52	2397.6	5626.8
118.8	454.68	4588.38	2199.96
138.78	341.28	1779.84	2262.6
81	1060.56	2124.9	4034.34
103.14	552.96	69.12	6926.04
166.86	174.96	2245.86	2712.42
291.06	456.3	2996.46	3308.04
140.94	159.3	1578.42	4560.84
439.02	1450.98	2766.96	2212.38
118.26	703.62	2888.46	3586.68
313.74	643.14	7509.24	2148.66
124.74	711.72	1908.36	4336.74
73.44	450.9	2915.46	3528.36
2964.6	208.44	1261.98	5555.52
76.68	246.24	2243.16	2511
64.26	794.34	1711.26	2932.74
446.04	128.52	2729.7	2864.16
79.92	352.08	2736.72	4361.58
204.12	1014.12	1669.68	2736.72
500.04	408.78	3755.16	1778.22
247.32	1666.98	2798.28	1853.28
50.76	1092.42	2228.58	1618.92
76.14	314.28	2447.82	5404.32
228.96	1417.5	4339.44	5156.46
110.7	2182.68	2053.62	3735.72
21.06	1097.82	3449.52	4066.2
123.66	457.38	1205.28	5270.4
277.56	1202.04	1992.6	1409.94
62.1	1125.36	3290.22	2201.58
174.42	393.66	2080.62	2748.6
117.18	394.74	1557.9	3006.72
122.04	1016.28	4370.22	2550.96
66.96	2219.94	2878.2	3516.48
412.56	1101.6	1627.56	3323.16
470.34	625.32	2647.08	3269.16
62.64	179.82	5093.28	3001.32
145.26	922.32	3625.02	2373.84
279.72	207.9	1854.36	2896.56
2242.62	979.02	4573.26	2064.42
123.66	267.3	3647.16	2725.38
189.54	814.86	3497.58	3671.46
240.3	2048.76	1108.62	3417.12
363.96	398.52	1300.86	2002.32
137.16	4475.52	1696.68	5538.78
56.16	321.3	3035.34	2968.38
131.76	340.2	810	2152.44
179.28	420.12	3177.9	2708.64
1428.84	532.98	3108.24	5408.64
77.22	272.7	2412.18	3688.74
63.72	517.32	4177.44	3806.46
133.38	267.3	2496.42	1784.7
141.48	2152.98	1580.04	3275.64
37.8	585.9	59.4	1804.14
228.42	239.22	1907.28	3351.24
431.46	1344.6	3072.6	2875.5
665.82	428.76	2695.14	4874.58
11.88	210.6	628.02	2158.92
485.46	653.4	490.32	4386.96
209.52	776.52	520.56	2710.26
116.64	650.7	3716.82	1817.64
80.46	675	1961.28	3053.7
54	238.14	591.3	2633.04
712.26	864.54	2813.94	3281.58
462.24	265.14	1306.8	3363.12
74.52	427.68	5097.6	6119.82
258.12	414.72	2762.1	2932.74
235.98	696.6	1716.66	3824.82
244.08	252.72	2089.26	2676.78
40.5	440.64	1738.26	3010.5
170.1	586.98	1926.72	3321.54
111.78	790.02	4129.92	2599.02
211.14	415.26	1844.1	3615.3
130.14	369.36	5221.8	1890.54
403.38	115.02	2148.66	2173.5
71.28	1078.92	1491.48	6872.58
375.84	496.8	2904.66	3952.8
83.7	497.88	2913.3	5760.18
34.02	455.22	2029.32	3831.3
48.6	676.62	2839.32	4680.72
1045.44	949.32	2752.38	4435.02
353.16	663.66	2620.08	4540.32
88.02	1024.38	2718.36	2320.38
258.66	866.7	1263.6	3672.54
115.56	397.44	1565.46	2111.94
134.46	1381.86	2079	3687.12
391.5	187.92	1985.58	3282.66
320.76	302.4	1770.12	2637.9
78.3	1425.06	3022.38	3517.56
770.58	523.26	3787.02	7683.12
68.58	452.52	2654.1	2702.16
273.78	1794.96	2362.5	4194.18
132.84	349.92	56.16	3110.94
809.46	612.36	4010.04	3417.66
136.62	6885	2050.92	2108.16
46.44	320.22	2357.1	4842.18
132.3	801.36	1616.76	1783.62
59.4	387.18	1960.74	2968.38
113.4	476.82	1755.54	2088.18
46.98	615.06	2420.82	3812.94
235.44	398.52	3025.62	2393.28
764.64	240.3	2058.48	13510.3
886.68	232.2	1590.3	4344.84
146.88	440.64	2877.66	2371.68
117.72	652.86	1733.4	2325.78
162.54	1348.38	3279.42	2174.58
1535.76	416.88	3152.52	2692.44
246.78	273.78	2197.8	1787.4
194.4	297.54	2237.22	2384.1
63.18	496.26	3760.56	2461.86
214.38	276.48	4379.94	2451.06
97.2	460.62	199.8	4513.32
95.04	210.6	138.24	3963.6
585.36	474.12	2336.58	1879.2
399.06	738.18	1977.48	2314.44
42.12	220.86	3968.46	2360.34
120.96	464.4	3445.74	3202.74
746.28	2854.98	113.4	1697.22
1922.4	1353.24	2074.68	3458.16
91.26	987.66	1487.16	794.34
131.22	708.48	4246.02	2864.7
87.48	532.44	1959.66	2182.68
138.78	550.26	2059.56	3142.8
89.1	433.62	177.12	3618
128.52	563.76	1173.96	1190.7
90.18	594.54	2045.52	1222.02
37.26	590.76	2782.08	1482.3
117.72	266.76	3006.72	2090.88
586.44	840.78	7238.16	2300.94
64.26	220.86	1617.3	4222.8
150.66	594.54	2069.82	3724.92
164.7	540.54	2744.28	2725.92
54	1209.6	4958.82	2474.28
85.86	3204.36	2582.28	4566.24
224.1	809.46	240.3	746.28
908.28	891.54	1664.82	3912.84
935.82	143.64	2068.2	1881.36
32.94	579.42	1644.3	3464.64
100.98	1728.54	2956.5	2048.22
293.76	1006.56	5065.74	2212.92
432	362.88	3258.9	3670.92
63.72	399.6	3794.58	2432.16
93.96	341.82	8839.26	2445.66
396.36	1075.68	2241	3626.64
265.14	804.06	113.4	2066.04
461.7	527.04	2017.44	3608.28
50.76	720.36	2539.08	4351.32
882.9	1301.4	2122.2	4065.12
156.06	1571.94	3479.22	2475.36
91.26	122.04	3589.92	2257.2
62.1	813.78	3176.28	1408.86
664.74	716.04	1878.12	4094.82
210.6	1146.42	3458.16	3540.24
63.18	1104.3	2906.82	3630.96
982.26	2149.2	2096.28	2992.68
772.74	2987.82	7313.22	2226.96
209.52	3242.16	1860.3	2422.98
232.74	654.48	1840.86	1723.14
704.16	792.18	2671.38	2012.58
80.46	421.74	2646.54	2877.66
423.9	1765.26	1615.68	2634.66
104.76	361.26	2167.02	2642.76
73.98	610.2	92.34	2829.6
259.74	1679.4	127.98	3553.74
111.78	945.54	3682.26	2596.32
119.88	316.98	1620	2199.96
141.48	342.9	2673	1565.46
167.94	1521.18	2252.34	2652.48
248.4	99.36	2745.9	2093.58
472.5	408.78	2307.42	1983.96
193.32	694.44	2761.56	2206.98
50.76	430.38	2883.6	2129.76
71.28	1317.6	4097.52	2549.34
119.34	1296	6298.56	1899.18
212.22	590.22	1668.06	2865.78
618.84	281.34	2379.78	1811.16
33.48	324	4541.4	3196.26
64.26	1391.04	4335.66	4099.68
102.06	991.44	4124.52	2322.54
306.18	712.8	2817.72	13993
267.3	265.68	3259.98	2656.26
831.06	700.92	2363.58	2491.02
125.28	712.8	1873.8	1566.54
118.8	351	4353.48	3238.38
71.82	277.56	2387.34	2645.46
352.08	937.44	2317.14	2939.76
1055.16	283.5	3485.7	4790.34
93.96	393.66	3183.3	2296.62
168.48	355.32	1839.24	3747.6
96.12	1395.36	4302.18	3105.54
235.98	837.54	2918.16	3067.2
434.7	748.44	3448.98	2903.04
124.2	558.36	2143.26	2657.88
58.86	508.14	2017.98	6121.44
146.88	471.42	4069.98	4226.58
71.82	833.22	2194.02	2632.5
111.24	582.66	4449.6	5644.08
183.06	2754	4492.8	5276.34
221.94	880.74	1920.24	3146.58
126.36	739.8	2334.42	2194.02
120.42	1949.94	1296	2080.08
96.66	678.78	2536.38	843.48
98.28	525.42	3285.9	3053.7
241.38	1123.2	3456.54	6076.62
75.06	193.86	4148.82	2571.48
118.8	279.18	3339.9	3944.7
261.9	762.48	2589.3	5038.74
343.44	186.3	2738.88	4692.06
335.34	2393.82	2467.8	1926.18
121.5	675.54	72.36	2620.62
309.96	1178.28	1958.58	7097.76
86.4	444.96	2780.46	1504.98
130.14	318.06	1684.8	2193.48
108.54	728.46	121.5	2992.14
148.5	523.26	6045.84	4028.4
67.5	477.36	2365.74	1638.36
139.32	674.46	3039.66	2250.18
137.16	1548.72	2412.18	2164.32
59.4	1949.4	1340.82	1345.68
79.38	156.06	1628.1	1452.06
100.98	364.5	3419.28	4337.28
104.22	1891.08	3221.64	3237.3
550.26	725.22	2840.94	3415.5
292.14	538.38	1530.9	2282.58
511.92	632.34	3345.3	2023.38
75.06	1005.48	2617.92	3073.68
51.84	439.56	1694.52	2419.2
140.94	1067.58	167.4	2383.02
86.4	1576.8	2469.42	3276.72
305.1	387.72	1610.82	2629.26
422.28	595.08	1779.84	1838.7
371.52	675.54	2503.98	1483.38
281.88	356.4	9573.12	2606.04
2115.72	126.36	3568.86	5490.18
130.14	298.62	5374.62	2952.72
321.3	459	2947.86	4814.1
106.38	676.62	3660.12	1156.14
59.4	840.78	4176.9	1956.96
137.16	2619	1966.14	4874.58
508.14	448.74	2447.28	2928.96
165.78	423.9	3411.72	2262.6
732.78	526.5	1704.78	3434.94
300.24	2163.24	2364.66	1643.22
478.98	1515.24	2680.02	3904.2
176.04	537.3	3278.88	2424.6
1229.58	633.96	2018.52	3254.04
123.12	1468.26	4680.18	3371.22
91.26	670.14	1383.48	5591.16
559.98	5473.98	4203.36	1826.82
554.04	440.64	4154.22	4745.52
440.1	226.26	1303.02	2348.46
602.64	1142.64	5206.68	5925.96
220.32	523.26	1543.32	4158
365.58	865.08	4122.36	2404.62
83.16	2155.14	2125.44	3117.96
131.22	621.54	1813.32	4064.58
422.82	450.9	2565.54	3021.3
510.3	1284.12	1494.72	3482.46
581.58	852.12	1189.08	4534.38
408.24	225.72	2531.52	3884.76
278.64	200.88	3275.1	3263.76
399.06	3673.62	2044.98	5247.18
353.7	163.62	2169.18	4189.86
193.86	1072.44	1468.8	3518.1
1446.12	1537.92	1881.9	3035.88
124.2	584.82	1979.1	2901.96
146.88	540.54	860.76	2493.72
348.84	341.28	2251.8	1750.68
187.38	5424.84	1013.04	5208.3
70.74	2946.78	6164.64	6460.56
227.34	338.04	2865.24	1637.82
280.26	668.52	3779.46	1704.78
699.3	930.42	2500.2	158.76
940.68	451.98	4861.08	3198.42
388.8	586.44	212.76	2032.56
220.86	1326.24	1971	2393.28
983.34	336.96	1998.54	2556.9
284.58	315.9	4363.74	2373.3
204.66	678.78	2244.78	3528.36
308.34	456.84	4219.02	3052.62
1068.12	975.78	2447.28	3418.2
160.38	880.74	1968.84	4818.42
1112.4	561.6	1669.68	3028.86
314.28	521.1	5584.14	2188.08
244.08	794.34	3774.06	2646.54
695.52	1143.18	2499.66	3925.8
482.22	1103.76	2063.34	3534.84
35.64	539.46	1577.34	3568.86
159.3	620.46	3387.42	3494.34
244.08	337.5	3568.86	1841.4
122.04	627.48	195.48	1083.78
703.62	244.62	2432.7	5908.68
384.48	359.64	1388.88	1687.5
173.88	118.26	4086.18	2765.88
106.92	427.14	2152.98	3736.26
588.6	1223.64	1804.14	3460.86
380.7	699.3	2920.86	4079.16
254.88	1314.9	2025.54	2819.88
106.92	297	3528.36	3302.1
123.12	195.48	4161.24	2982.42
1163.7	1207.44	1914.3	2719.44
138.78	524.34	1978.56	1247.94
227.34	482.76	2503.44	1084.86
44.28	422.28	2148.12	9383.58
631.26	525.96	5316.84	2507.22
73.98	1925.64	4908.6	2815.02
18.36	467.64	3813.48	2627.64
98.82	2566.08	607.5	8545.5
275.94	908.82	5134.86	2747.52
403.38	298.62	2707.56	2761.56
190.08	258.66	530.82	2491.56
133.38	651.24	1393.2	1510.92
198.18	1225.8	2631.42	2612.52
141.48	505.98	827.28	3453.3
614.52	341.28	5279.04	2079.54
618.84	709.56	1668.06	2844.18
155.52	504.9	2013.66	6390.9
349.92	1947.24	2346.3	7871.58
529.74	256.5	2759.4	2834.46
530.28	1335.96	2361.42	2235.06
288.36	2433.78	2428.92	5131.08
243	210.06	3025.62	4443.12
126.9	804.06	1511.46	1805.76
147.96	260.28	3647.7	2505.06
116.64	320.22	4484.7	3744.36
231.12	718.74	2876.58	5795.28
609.66	249.48	2224.8	3004.56
983.34	1019.52	2971.08	3988.44
53.46	564.3	2078.46	4546.8
170.64	1609.2	4609.44	2089.26
822.42	-3.78	2076.84	4444.2
180.36	1184.76	4890.24	1266.84
316.98	2471.58	3483.54	3589.38
206.28	1388.34	4915.62	3506.76
474.12	1102.68	96.12	1409.94
863.46	1810.62	2791.8	3331.26
161.46	4786.02	4182.84	1877.04
1251.72	668.52	1768.5	1819.8
244.62	934.2	4310.28	3361.5
40.5	222.48	3992.22	2223.18
259.2	345.6	3621.24	2606.58
102.06	261.36	1721.52	3631.5
337.5	16758.4	172.26	2766.42
451.44	1107.54	1726.38	7329.42
66.42	1449.36	3470.58	3354.48
372.6	521.64	3366.9	1823.58
412.02	828.9	2233.44	2071.98
156.6	293.76	3172.5	4570.56
335.34	1119.96	3093.66	2811.24
226.8	920.7	2255.04	1886.76
192.24	680.94	2075.22	3618.54
210.6	598.32	4534.92	8137.8
63.72	588.6	2307.42	1391.04
208.44	457.38	4368.06	2553.66
673.38	480.06	2073.06	3613.68
85.32	312.66	3167.64	2155.14
372.06	398.52	1838.16	2272.86
361.26	889.38	3691.44	1774.98
145.26	921.78	10642.9	2168.64
184.68	2097.9	3876.12	1585.98
397.98	433.62	3079.62	4194.72
795.42	184.68	2674.62	4198.5
541.62	274.32	1537.38	3062.34
106.92	287.82	2758.32	5886.54
278.64	169.02	2938.14	3668.22
171.18	503.28	2640.6	3244.32
139.32	419.58	2313.36	1385.64
103.68	212.76	3070.98	1901.34
63.18	250.56	2060.64	2014.74
619.38	874.26	2240.46	4572.18
568.62	282.42	3490.02	3140.64
426.6	1023.3	2943.54	2461.86
77.22	116.64	3880.98	5033.34
380.7	355.86	3338.28	3780
122.58	334.8	3148.2	4587.84
240.3	559.44	2635.2	2324.7
53.46	543.24	3808.08	1267.38
617.22	626.4	3234.06	2725.92
268.92	269.46	3284.28	2022.84
275.94	2556.36	1150.74	3938.22
83.16	358.02	3336.12	3305.88
100.98	752.76	3325.32	3543.48
789.48	242.46	3976.02	2749.14
115.02	498.42	2579.04	5324.4
258.12	290.52	2494.8	3750.3
271.08	318.06	2930.58	2823.66
399.06	976.32	2397.06	4147.2
1207.98	506.52	2281.5	2846.88
292.68	1054.62	2291.76	5847.12
522.72	977.94	3767.04	4587.84
245.16	272.16	1574.64	855.36
306.72	2441.88	3421.98	6256.98
487.08	1114.02	2889.54	2298.78
239.76	435.24	1865.7	827.28
556.74	1619.46	1657.8	1056.78
260.28	690.66	2735.1	7811.1
372.06	980.64	1426.14	2965.68
200.34	358.02	57.24	6963.3
686.88	331.02	2364.12	3734.64
263.52	2197.8	4093.74	1935.36
236.52	676.62	3288.6	1846.8
223.56	405	2915.46	2458.62
213.3	905.58	3086.1	2192.4
83.16	982.8	4148.82	2237.22
315.9	1409.94	2534.76	4998.78
156.06	714.96	3223.26	4306.5
174.42	1732.86	2404.08	1596.24
220.86	706.32	2087.1	2850.12
33.48	462.78	2814.48	1677.24
387.72	1166.94	4730.94	3841.02
2211.3	531.36	6225.12	3110.94
337.5	1524.96	2700.54	1585.98
174.96	325.08	3012.12	1979.1
234.36	834.84	2444.04	3745.44
244.08	1515.24	4807.08	3051
1178.28	1123.74	3553.74	3749.76
463.32	770.04	3042.9	4474.98
1217.7	426.06	3214.62	3651.48
135	180.36	2331.18	3513.78
694.98	364.5	1963.98	2808.54
457.92	538.92	1261.44	5083.02
320.76	306.72	1996.38	4752.54
319.14	464.4	139.32	2668.68
691.2	1152.36	3060.72	3986.82
457.92	1180.44	1895.94	4336.2
103.14	454.14	3203.28	2650.86
1150.2	2342.52	2647.08	1441.8
147.42	1892.16	3040.74	4909.68
594	1215	3067.74	2253.96
597.24	353.16	2966.22	2257.74
96.66	337.5	3265.38	2136.24
97.2	2486.7	1747.98	3059.64
393.12	650.7	3445.2	2533.14
611.28	1424.52	4042.98	1998.54
238.14	751.14	3399.84	3726.54
529.74	457.92	3089.88	2461.32
338.58	266.76	3108.78	4493.88
373.68	1055.16	1727.46	5793.12
212.76	1168.56	3762.72	1577.88
147.96	439.56	4624.02	4498.2
127.98	423.36	2317.14	1998.54
288.9	518.94	2113.02	2975.94
318.06	946.08	1413.72	4386.96
212.22	311.04	1019.52	1602.72
409.86	304.56	1405.62	1871.64
607.5	991.44	6512.94	1619.46
314.28	935.82	3917.7	2083.32
277.56	1750.68	2657.88	2711.34
350.46	139.86	1157.76	3991.14
84.24	1139.4	1376.46	1617.84
567	806.76	3622.32	4639.14
349.38	1513.62	1746.9	3282.66
345.6	744.12	3093.12	4178.52
133.92	1460.7	305.1	1776.6
84.78	3202.2	4333.5	1749.06
453.06	1413.18	3052.08	2036.88
226.26	2146.5	3311.82	2536.92
336.96	1500.66	3620.7	3026.16
430.38	1787.94	1227.42	2912.76
8.64	2140.02	2445.66	1960.74
117.72	2670.3	3285.9	6835.86
622.08	1061.1	1459.62	4875.66
248.94	303.48	4025.16	1794.96
549.72	799.2	1771.2	2866.86
107.46	194.94	1886.76	4376.7
322.92	8110.8	3062.88	5045.22
217.08	1056.78	4783.86	2412.18
165.24	256.5	3117.96	4091.58
310.5	524.34	2903.58	1770.12
273.24	1051.92	1773.36	2331.18
239.76	1776.6	2127.6	856.44
167.94	846.72	3440.88	1981.8
492.48	805.68	690.12	3105
186.3	760.32	1873.26	2882.52
400.14	1448.82	3051.54	1487.16
744.66	360.18	1925.64	2276.64
336.96	543.24	3466.26	4494.42
492.48	635.04	1751.22	4716.36
467.64	973.62	3386.88	10700.6
2411.64	381.78	2264.22	1850.58
403.38	2216.16	1928.34	2572.02
98.28	985.5	2285.28	13470.8
405.54	433.08	1082.16	3449.52
300.24	702	4858.38	3458.7
602.64	454.68	3611.52	3453.84
86.4	907.2	1395.36	3633.12
51.84	964.98	3158.46	2112.48
254.88	1292.22	2232.36	3168.72
287.82	545.4	2644.38	2327.94
605.34	1798.2	2930.58	2451.06
745.2	413.1	2671.38	1955.88
1201.5	296.46	4909.68	1693.98
234.36	656.64	3269.16	3954.96
176.58	1008.72	2696.76	4661.28
170.1	852.66	1914.84	1925.64
150.66	532.44	1671.3	3168.72
544.86	1240.92	6231.06	2728.08
310.5	324.54	2576.88	2129.76
766.8	362.88	1999.62	4531.68
440.1	403.92	2259.36	2272.32
318.06	600.48	275.4	2005.56
103.14	125.28	3073.68	4454.46
132.3	765.18	1244.7	3408.48
4725	3076.92	3173.04	2137.86
532.44	421.2	3436.56	3517.56
80.46	885.6	1979.1	2669.22
1137.24	358.02	2662.74	4555.44
801.9	533.52	946.08	2163.24
886.68	1185.3	2386.8	2743.2
813.78	1199.34	2692.44	3554.28
530.28	764.1	2642.22	3524.58
66.42	123.66	4843.26	2817.72
940.68	470.88	4871.88	1936.44
182.52	879.12	2849.58	2109.24
307.8	1560.06	2001.78	2926.26
214.38	646.38	4235.76	1888.38
33.48	516.24	5972.4	2208.6
344.52	154.44	2437.02	3766.5
268.92	1722.06	2786.94	3444.66
391.5	652.86	2309.58	3515.4
2127.06	18.9	1901.88	4255.2
347.22	-48.06	3942.54	4628.34
191.16	5.4	2088.18	4023
173.34	279.18	2027.16	2185.38
817.02	430.92	3364.2	5088.96
457.38	102.6	2089.26	1201.5
218.7	1949.94	2973.78	1724.76
84.78	234.9	3967.38	3139.02
309.42	379.62	1546.56	2290.14
402.3	411.48	2582.28	4122.36
1175.04	710.1	2034.18	966.06
122.58	860.22	148.5	2112.48
285.12	925.02	2321.46	3343.14
372.06	234.36	3222.18	1900.26
48.6	452.52	2299.86	1888.38
2287.44	1383.48	3974.94	3204.36
84.78	486	1800.9	3301.02
205.74	355.86	2441.34	2718.36
1536.3	399.06	1482.84	2988.9
312.66	372.6	3488.94	1826.82
407.16	1478.52	2487.78	2345.22
279.72	772.74	1868.4	5523.12
388.8	517.32	1512	4279.5
310.5	343.44	3202.74	3942
910.44	266.76	21478	2630.88
455.22	795.42	2570.94	2659.5
210.6	2058.48	2876.04	5900.58
422.28	2476.98	3431.7	2782.08
440.64	706.86	1731.24	2671.38
1109.7	547.02	2255.58	1609.2
190.62	956.88	1365.66	4212.54
182.52	595.08	2026.62	6096.6
387.18	1019.52	800.82	3115.26
2778.84	429.84	460.62	2941.38
186.84	624.24	1944.54	7497.36
567	668.52	4222.8	1596.78
142.56	1687.5	2579.58	1864.62
99.36	1448.82	1410.48	2490.48
972	1424.52	3006.18	1912.14
436.86	1637.82	1558.98	3095.82
126.9	460.08	3977.64	3608.28
560.52	969.84	1624.32	1995.3
103.68	2347.38	1902.96	2449.98
124.2	1178.82	3279.96	3761.64
486	882.36	2661.66	1351.62
54	2167.56	2940.84	2337.12
536.22	1468.8	1778.22	2493.72
530.28	1375.38	1617.3	3243.24
191.16	692.82	1170.18	2707.56
422.28	488.7	2588.22	3439.26
298.08	919.62	1466.1	3950.64
342.36	334.8	1567.62	2388.42
320.76	1560.06	2032.56	4777.92
196.56	828.36	882.9	5361.12
525.96	660.42	954.72	4465.26
-33.48	569.7	3996.54	5427
106.38	613.98	4296.78	2724.84
75.06	235.44	2222.1	1357.56
240.84	1011.96	3576.42	4078.08
97.74	213.84	2613.06	1488.78
319.68	262.44	1942.92	4888.62
196.56	1123.74	3312.36	4471.2
398.52	536.76	4058.64	1939.68
599.4	617.22	2530.44	3983.04
141.48	381.24	2998.08	2319.3
135.54	507.6	3140.1	4908.6
311.04	430.38	2238.84	4456.62
223.02	1584.9	5103.54	2832.3
372.06	579.42	5929.74	4126.68
4002.48	1288.98	3519.72	1771.2
1398.06	257.04	2318.76	3721.68
302.94	313.2	2715.12	3218.94
582.66	249.48	645.3	2959.74
816.48	1281.96	2202.12	3521.34
333.18	1028.7	1833.3	3659.04
430.38	984.96	2194.56	2539.62
1094.04	639.36	2780.46	2766.42
344.52	830.52	1963.98	2730.24
271.08	356.4	1494.72	2099.52
165.78	1440.72	2609.28	3426.3
441.72	366.12	1095.12	2050.92
280.26	3529.98	563.76	3974.4
187.38	2237.76	2073.6	2696.22
254.88	261.36	2761.56	2744.82
276.48	566.46	1765.26	3089.88
201.96	258.66	2324.16	2453.76
365.58	1354.32	2093.04	5304.96
449.28	243	2761.02	4112.1
1651.86	176.58	3251.34	2801.52
314.82	383.4	2506.14	2844.18
846.72	619.92	2249.64	5422.68
1163.7	727.38	2471.58	5621.4
219.78	672.3	2191.86	7725.78
458.46	186.3	2600.1	1738.8
369.9	157.68	4548.42	4691.52
214.38	314.82	3248.64	4158.54
430.92	434.7	2378.16	1759.32
291.6	405	4396.68	2561.76
484.92	3429	3228.66	4091.58
619.38	772.74	3730.32	3692.52
418.5	845.1	3146.04	2555.82
493.56	385.02	3042.9	4227.66
800.28	171.72	2662.2	4000.86
445.5	604.26	4708.8	3133.62
591.84	727.38	2598.48	2395.44
329.4	501.66	3510	1623.24
1118.34	778.68	3503.52	2010.96
484.38	307.26	1298.16	2118.42
483.84	2404.62	2509.92	1805.76
310.5	1348.92	2908.98	2171.88
480.06	1148.04	454.14	5706.72
381.78	488.7	2602.8	2064.42
1260.36	431.46	3805.92	2403.54
784.62	556.2	3066.12	3999.78
591.84	1000.62	3319.92	2755.08
489.24	135.54	2401.38	4143.42
254.88	659.34	2987.82	1475.28
669.6	99.9	3761.64	1751.22
299.16	279.72	2617.38	3423.6
1080	1993.68	3879.36	1071.36
275.94	480.06	2761.02	3114.18
378	1145.88	3358.8	1652.4
363.42	259.2	2944.08	2938.14
1280.88	1724.76	3299.4	6819.12
597.78	606.42	2262.06	1776.6
679.32	619.38	3383.1	3069.9
267.3	569.16	3533.76	1926.72
176.04	316.44	3307.5	4843.8
1035.72	258.66	2057.4	4565.16
198.72	1276.02	4747.68	2738.88
281.34	529.74	3639.06	3939.3
481.14	1117.8	2570.94	2880.36
225.72	426.6	2330.1	3912.3
318.6	459.54	203.58	2886.84
171.18	1347.3	2347.38	1192.32
665.28	271.08	2387.88	3507.3
130.68	1404	3106.08	2233.44
907.2	570.78	6099.3	5256.9
1207.98	178.2	3714.66	4634.28
895.32	85.86	1514.16	2508.84
210.6	571.32	3739.5	2034.18
1561.68	479.52	4509	3134.7
338.04	947.7	2241	4707.72
312.66	448.2	2533.68	2963.52
353.7	187.38	2523.96	3774.06
197.64	355.32	2904.12	2471.04
143.1	570.24	1572.48	1435.86
283.5	780.3	1237.68	2184.84
800.82	1156.68	3466.8	2365.2
129.06	844.56	1724.22	2138.4
250.56	313.2	3053.16	1716.12
484.38	316.98	1990.98	2697.84
608.58	591.3	2230.74	1694.52
780.3	93.42	2007.18	2911.68
206.82	738.18	2499.66	2748.06
390.96	324	2886.84	2854.98
1677.78	909.36	1955.88	1990.98
471.42	307.26	1713.42	3351.78
304.56	349.92	1881.9	2468.88
632.34	499.5	4041.36	2805.84
367.74	376.38	4659.12	2909.52
224.1	180.9	3934.98	3554.82
458.46	509.22	2484.54	5610.6
222.48	626.94	2202.66	2066.58
426.6	13257	2661.12	2640.6
324	250.56	190.08	3097.98
314.28	614.52	4078.08	15742.6
303.48	401.76	2741.58	2534.22
198.18	966.6	1762.02	5404.86
154.98	418.5	7166.88	2820.96
179.82	557.82	9965.7	1747.44
173.88	1217.7	1993.68	2278.26
203.04	1037.88	2330.64	168.48
770.04	1256.04	2667.6	1685.88
351	402.84	2670.3	6220.26
725.76	485.46	4330.8	1592.46
324	635.58	3587.22	2104.92
250.56	197.1	2477.52	3553.2
341.82	440.64	4309.74	2865.78
928.8	2547.72	3704.94	3877.2
164.7	699.84	3409.56	3774.6
356.94	338.04	1565.46	2341.98
821.34	562.14	6120.36	1836.54
164.16	2324.7	1384.02	4711.5
178.74	1000.62	1986.66	3257.82
76.14	1631.88	2235.06	1128.06
84.78	1953.72	3179.52	2041.74
69.12	3204.9	2781	2240.46
-91.8	2083.32	3757.32	2573.1
311.58	4519.8	3757.32	1822.5
11.88	379.08	3987.36	2443.5
72.36	977.94	3794.58	1677.24
672.84	444.42	4356.72	4952.34
1050.84	593.46	3729.78	11326
225.18	309.96	3005.64	1887.84
158.22	652.32	3022.38	2488.86
46.44	1505.52	2207.52	4206.6
179.82	368.28	3142.8	2445.66
58.32	1339.2	7786.26	3616.38
39.42	228.96	3302.64	1791.18
132.3	239.22	2089.8	6852.06
502.74	494.64	3022.38	5001.48
401.76	684.18	2642.76	2025
237.6	819.72	1968.3	2470.5
3140.64	456.84	1562.76	2988.36
952.56	1770.66	2964.6	3932.28
196.56	2073.06	1607.04	4358.34
172.26	651.78	2475.36	10770.3
434.7	904.5	2273.4	3602.88
489.24	940.68	2510.46	7936.92
126.9	1175.04	4992.3	2439.18
54	1128.6	2475.9	6136.56
426.6	1387.8	2387.88	4568.94
655.56	574.02	2546.64	2846.34
330.48	1146.96	3580.2	4421.52
122.04	569.16	2656.8	2800.44
233.28	470.34	2496.42	5275.8
324	915.84	1577.88	3890.16
165.78	530.28	2675.7	1522.8
36.18	441.72	1924.02	4291.92
160.38	577.26	1731.24	3197.88
189.54	1700.46	3414.42	2693.52
527.58	862.38	3594.78	3123.9
141.48	631.8	5164.56	2686.5
103.68	176.04	3234.6	1906.2
435.24	1419.12	6277.5	3215.16
180.36	1340.82	3148.2	3288.06
3001.32	2626.56	3069.36	847.8
766.26	2089.26	3763.8	1540.08
124.2	1757.7	5810.94	2506.14
129.6	1419.12	2936.52	3570.48
299.16	274.32	4229.82	3209.76
82.08	555.12	1966.68	4010.04
650.16	394.74	3129.84	2619.54
213.84	460.08	4644.54	2346.3
172.8	295.92	3043.98	4023
986.58	1194.48	2376	1312.74
363.42	181.44	3821.58	1634.58
367.74	315.36	3228.66	4009.5
287.28	222.48	3299.94	3404.7
84.78	181.44	2095.74	2987.28
655.56	484.92	3747.6	4541.94
1208.52	693.9	3904.74	2288.52
361.8	130.68	2502.9	3346.92
297	105.3	3216.78	1392.12
300.24	-43.74	1704.24	1620
1013.58	829.98	2493.18	2842.56
140.94	16.74	2198.88	3850.74
595.62	2001.78	12593.3	4366.44
474.12	291.6	3066.12	2453.76
3296.7	1202.04	4098.6	3662.82
147.96	733.86	3803.22	3885.84
358.56	548.1	2128.68	5158.08
199.8	315.36	2806.92	2485.62
238.14	791.64	4955.58	4866.48
639.36	570.24	4233.6	4389.66
576.18	232.74	1404	3065.04
1021.68	461.7	4437.18	2939.22
439.02	3234.6	2133	5194.8
260.82	657.18	1514.16	4049.46
453.6	2569.86	4159.08	4461.48
222.48	521.64	3566.7	5134.32
229.5	1431	2308.5	6126.3
156.06	536.22	2292.3	4615.92
526.5	410.4	1863	2714.58
88.02	1692.36	2866.32	3524.58
212.22	435.24	1918.62	3930.12
709.02	945	2411.1	1962.9
621	777.06	3221.1	3471.66
1614.06	1728.54	3268.62	4063.5
1171.8	882.36	1984.5	4159.08
340.74	959.58	5311.44	2911.14
582.66	753.84	1840.32	3547.26
535.68	1461.24	3424.14	3042.9
94.5	666.36	1530.36	2249.1
265.14	1541.16	2040.66	3669.84
195.48	894.24	2129.76	2267.46
644.22	625.32	1758.78	3760.02
122.04	576.72	2649.24	4196.34
430.92	809.46	2064.42	4332.96
595.08	692.28	1877.58	1804.14
817.56	1011.42	1292.22	2275.02
662.04	669.06	1675.08	5117.58
281.88	1706.94	2250.72	12354.7
232.2	2685.42	3239.46	2524.5
73.44	1346.76	4111.02	2880.36
886.14	573.48	4258.98	3657.96
429.84	501.12	2059.02	3373.38
438.48	1106.46	3839.4	3566.7
367.74	683.64	1675.62	4392.36
289.44	616.68	4723.92	2881.44
331.02	1476.36	5424.3	4629.42
384.48	453.06	3048.84	4456.62
382.32	636.12	2097.9	4861.62
218.16	2122.2	2825.82	2495.34
167.4	1526.04	1885.68	1029.78
291.06	2279.88	2553.66	4417.2
235.98	2141.1	2357.64	3117.42
193.32	2245.32	2150.82	3313.98
214.38	1588.14	4627.26	1752.3
608.04	751.68	1684.8	4692.06
122.04	6161.94	3683.34	2590.38
387.18	940.68	2065.5	3303.18
243.54	594.54	4490.1	2493.72
159.3	1429.92	2802.6	2504.52
401.22	613.44	1947.78	2870.1
953.1	1198.26	1485.54	2408.94
430.38	1194.48	3153.6	3397.68
2039.58	1350	2722.68	3195.72
396.9	881.28	3311.82	2459.16
376.92	548.1	1912.68	3953.88
150.12	827.28	3162.78	3371.76
174.96	944.46	3304.26	1848.42
1162.08	647.46	1865.7	2722.68
156.6	1339.2	1713.42	3321
104.76	706.86	3419.82	4882.14
543.24	692.82	4330.26	2920.32
883.44	611.28	2593.08	2629.8
201.42	1016.28	3359.34	3094.74
115.56	1752.84	2933.82	2815.02
343.98	1515.78	3015.9	4018.14
225.18	976.32	1982.88	3986.82
3593.7	1044.9	2513.16	3839.4
1072.98	1104.3	2098.44	2746.44
344.52	763.56	5457.78	3046.68
1581.66	904.5	2552.04	2938.14
243.54	1013.04	3623.94	4291.92
305.64	863.46	2186.46	2332.8
1814.4	1490.94	2330.64	1496.34
288.9	781.92	3877.74	2624.4
222.48	1192.86	3619.62	2033.64
531.36	880.74	2388.96	3991.68
599.4	713.88	2856.06	3482.46
157.14	1017.9	2563.38	1860.3
36.72	1100.52	3021.84	3872.34
105.3	673.92	3479.76	5121.36
164.7	1261.98	1945.62	4048.38
149.58	1102.14	1467.18	2655.72
189	625.86	945.54	1931.58
480.06	1107.54	2378.16	5185.62
100.44	1188	5719.68	3676.32
52.38	1106.46	1274.4	2147.58
701.46	1842.48	4422.06	3848.58
494.64	1225.26	3423.6	2972.7
195.48	795.96	1546.02	3729.24
206.82	1243.62	3352.32	1996.38
212.22	1074.6	2187	3437.1
345.06	987.66	1912.68	1978.02
434.7	838.08	2183.76	2520.72
206.28	1152.9	2488.86	2657.34
389.88	515.16	1705.86	2675.16
192.24	1240.38	3244.86	3600.72
248.4	802.98	175.5	3178.98
423.36	1064.88	1834.92	2299.86
601.56	672.3	8007.12	3329.64
280.8	1136.7	4431.78	3367.44
1367.28	715.5	5660.82	1843.56
236.52	644.22	3692.52	3472.2
257.04	947.16	2103.3	3580.2
608.58	1000.08	6706.26	3163.86
391.5	689.04	3493.26	2084.94
358.56	332.64	5505.3	3213
115.02	1323	2561.76	1581.66
603.72	530.28	3666.06	3933.9
275.4	729.54	2655.18	2646.54
178.2	521.64	4203.36	4466.88
1867.32	488.16	4846.5	1492.02
187.92	407.16	2873.88	1790.1
683.1	616.14	2655.72	4862.7
235.44	2638.44	3636.36	12219.7
449.28	656.64	2464.02	2165.94
1085.4	606.42	2788.02	4648.86
167.4	153.9	4399.92	2013.66
515.7	999.54	2820.96	2198.88
919.08	1747.98	5165.1	2756.7
309.96	201.96	5753.16	2810.16
805.14	253.8	4402.62	1867.32
513.54	1451.52	2499.66	3626.64
348.84	351	1482.84	2042.28
834.3	600.48	5043.6	2964.6
272.7	393.12	2588.22	4588.38
437.4	1360.8	1630.8	2216.7
619.92	142.02	2302.56	5919.48
875.88	1715.58	3437.1	2098.98
635.04	376.92	5474.52	1490.94
830.52	210.6	2171.34	4923.18
152.28	263.52	2236.14	4930.2
403.92	559.44	3667.68	5759.64
630.18	609.12	2090.88	3020.22
1485.54	-85.86	2346.3	2931.66
279.18	277.02	2462.94	5308.2
614.52	-239.76	3372.3	5172.66
328.32	-288.9	1523.88	2375.46
535.68	257.04	5023.62	1940.22
41.58	-60.48	3251.88	2833.92
344.52	148.5	2952.18	3689.82
163.08	1150.74	2152.44	4049.46
355.86	352.62	1738.8	1658.88
136.08	522.18	2872.8	5395.68
270	370.44	2396.52	4798.44
1448.28	2600.64	3372.84	3112.02
632.34	1671.84	2234.52	2238.84
490.86	680.94	5148.36	2798.28
315.36	635.58	4213.62	4951.26
1097.28	893.7	2456.46	4741.2
805.68	511.92	2104.38	4255.2
440.1	447.66	2290.14	2128.68
400.68	349.38	2464.02	5030.64
191.7	413.64	2876.58	2517.48
501.66	1654.56	3042.9	4712.04
574.02	1077.3	3160.08	4428.54
2035.26	785.7	5992.92	2518.56
1053	1071.36	2229.66	3397.68
728.46	983.88	3208.68	2070.36
218.7	1141.56	2761.02	2058.48
909.36	2048.22	2216.16	3775.14
78.3	662.04	3462.48	2635.2
189.54	615.06	3702.24	1909.44
382.86	1155.06	2563.38	2255.04
672.3	1161.54	2248.02	1619.46
215.46	661.5	3902.04	2882.52
459	637.2	2966.76	3703.32
493.56	1857.6	1331.1	2875.5
294.84	464.94	1789.56	1271.16
1361.88	507.6	2424.06	2392.2
245.16	1479.06	4243.86	1969.92
262.44	503.82	7569.72	13081
348.3	2467.26	2138.94	1999.62
294.3	2924.64	4290.3	3374.46
319.68	1863.54	2253.96	4741.2
193.32	5389.2	1948.32	3072.06
231.12	1817.64	3100.14	4385.88
314.28	1436.94	2881.44	2665.44
732.24	1076.22	1854.36	2063.34
302.94	829.98	7291.08	2037.96
571.86	1151.28	2027.16	2268
544.32	996.3	1117.8	5917.86
167.4	1071.9	3652.56	3659.58
167.94	1425.6	4182.3	4021.92
172.8	972.54	2919.78	10843.7
950.94	803.52	2171.88	3792.96
638.28	1059.48	4173.66	2226.96
265.68	945	3758.94	1721.52
351	1062.18	4627.8	2800.44
367.2	1665.9	2144.88	4641.3
2295.54	2378.7	3778.92	1967.22
139.86	919.62	4771.98	2381.4
226.8	1246.32	4227.66	4450.68
416.88	912.6	4431.24	1847.34
297.54	1269	4958.82	2687.58
264.06	2932.74	4236.84	5848.74
135.54	2136.24	2075.76	3562.92
144.18	1342.98	1912.14	2033.1
340.2	844.56	130.14	1657.26
125.82	2432.16	3054.78	3799.44
279.72	1242	1751.76	1518.48
653.4	966.6	2394.9	5116.5
305.1	1408.86	2142.72	4357.26
511.92	1311.12	2286.9	4042.44
453.06	1298.7	10256.2	1931.58
270.54	1185.84	2053.62	2628.18
345.6	1180.98	5294.16	2977.56
1007.1	962.28	4377.78	2583.36
166.86	1239.3	4605.12	5688.36
89.64	994.14	807.84	3351.78
505.44	1387.26	2391.66	2109.24
176.58	1156.14	3579.12	3085.56
397.98	1344.06	2437.56	3326.4
1017.9	925.02	1360.26	2607.66
195.48	1284.66	3102.84	2160
419.58	949.32	804.06	3532.14
232.74	1466.1	1974.24	5546.88
82.62	908.28	997.92	2354.4
503.28	1629.72	3704.4	2560.68
363.42	1207.44	4452.84	2018.52
394.2	2485.08	2934.9	1876.5
311.58	1037.34	4368.06	3176.82
232.74	1569.78	3552.12	4479.84
707.4	1339.2	2565	4437.18
173.34	777.6	4138.02	2010.96
91.8	1877.04	1243.08	2764.26
273.24	2012.58	1699.38	1679.94
894.24	1106.46	3780	6453.54
172.8	2158.38	5934.06	2545.56
349.92	1841.4	2774.52	1868.4
304.02	1048.14	2197.8	2063.34
336.96	1142.1	1826.28	3516.48
430.92	849.42	1584.9	6493.5
170.64	2017.44	2100.6	4193.64
1139.94	1354.86	1763.1	2415.42
611.82	708.48	1433.16	2511
183.06	1133.46	2619	3587.76
517.32	1173.42	2796.12	2105.46
96.66	833.76	2703.24	2428.38
346.14	573.48	297.54	3714.12
159.84	999.54	2448.36	2849.04
454.68	718.2	1699.38	1907.28
231.66	720.9	2930.58	3774.06
312.12	1754.46	3655.26	1960.74
336.96	668.52	2622.78	3459.78
213.84	2184.3	2574.72	2718.36
123.12	679.32	1844.64	2283.12
423.36	806.76	1998	4723.38
164.7	415.26	5183.46	2495.34
703.08	516.78	2037.42	7257.06
525.96	435.78	1884.6	1895.4
818.64	834.84	3015.36	2961.36
397.44	745.2	1744.2	3501.9
174.96	922.32	2029.86	2911.14
252.18	867.24	3330.72	2161.62
538.92	2412.72	3249.18	1596.24
259.2	551.88	1999.08	5951.34
206.82	1215.54	5811.48	2938.14
118.8	496.26	2339.28	3877.74
404.46	356.94	2516.94	2017.98
1119.42	358.56	1258.2	2797.74
261.9	1757.16	1172.34	1740.42
177.12	1598.94	2862.54	10631
374.22	1770.66	3322.08	2724.84
200.34	105.84	1634.04	2579.58
384.48	190.62	2507.22	5259.06
639.36	271.08	1624.86	3394.44
1177.74	1776.06	3726	2762.1
486.54	-299.7	3118.5	9429.48
197.1	-341.82	3995.46	3427.38
241.92	239.22	2789.1	1279.26
194.94	743.04	3191.4	3103.92
292.68	616.68	5342.22	1852.2
240.84	611.28	3350.16	2738.88
285.12	245.16	5751	1724.76
788.4	314.82	2984.58	3586.68
322.92	775.98	1506.6	2816.1
718.2	800.28	2739.42	5246.64
410.94	953.64	6681.42	3572.64
1835.46	631.26	3522.96	5295.24
238.68	1464.48	4173.66	3297.78
304.02	1005.48	2140.02	2974.86
665.28	1109.7	2059.56	3187.62
185.22	573.48	2921.94	3080.7
338.58	808.92	4584.06	3705.48
341.82	748.44	2678.94	4474.98
628.56	521.64	3285.9	2126.52
811.62	1728.54	1879.2	2281.5
722.52	852.12	1378.08	4644.54
933.12	728.46	2596.86	3178.98
474.12	758.7	3274.02	2163.78
1616.76	478.98	1841.94	3325.86
259.74	1503.36	2307.96	3537
237.06	631.26	4762.8	2391.66
348.84	731.16	162.54	6983.82
191.7	916.92	5101.38	2217.78
448.74	658.26	3229.2	1873.26
166.86	843.48	3284.28	2490.48
658.26	957.96	3913.92	2481.84
1054.62	748.98	2333.88	2103.84
265.14	718.2	3711.96	3743.28
501.12	2962.98	5167.26	3332.88
1115.64	1444.5	1871.64	2434.86
276.48	1272.78	7286.76	3174.66
502.74	1365.12	4654.26	3934.44
305.64	700.92	1849.5	2034.72
292.68	635.04	3230.82	3842.64
601.56	897.48	2669.22	4921.56
991.98	761.4	2673	2711.88
270	927.18	4312.44	3641.76
747.9	565.92	4390.2	3880.98
295.92	996.3	2050.38	2565.54
421.74	753.3	4188.24	3823.74
506.52	902.34	2910.6	3169.8
367.2	2279.34	2831.22	2060.1
362.88	1249.56	2267.46	2127.06
123.12	2803.14	2179.98	1734.48
212.22	953.1	2915.46	2804.22
156.06	1128.06	1469.88	3283.74
153.36	1620	3381.48	7604.82
286.74	507.06	5073.3	2191.86
517.32	1338.12	2735.64	2367.9
163.08	2295.54	3181.68	2608.74
189.54	593.46	3238.38	3309.12
565.38	884.52	3415.5	1924.02
665.82	953.1	2833.92	10032.7
955.26	1331.64	3593.16	3805.38
238.14	2473.2	1006.02	4790.34
323.46	572.4	1220.4	3641.22
228.42	1178.28	3558.06	2979.18
169.56	790.02	4885.38	4143.42
192.78	3850.2	2176.2	3526.2
237.06	316.98	2146.5	2853.9
1056.78	503.82	5691.6	5868.72
189.54	878.04	3517.02	2478.06
299.7	2236.14	5922.18	3212.46
133.38	1526.04	2610.9	1884.06
142.02	735.48	3546.18	3250.8
320.22	312.66	3109.32	3153.6
184.14	1433.16	3638.52	3711.96
1182.6	366.12	3600.18	2745.36
351.54	1014.66	3939.3	3751.92
171.18	1560.6	1866.78	1664.28
299.16	971.46	2630.34	2634.12
208.44	376.38	2316.06	2574.18
541.08	847.26	1956.42	2764.8
251.64	2805.84	3714.66	2731.32
279.18	1642.14	3173.58	4436.64
1148.58	806.76	1770.66	1961.28
572.94	1116.72	2550.96	1853.82
382.86	1278.72	6522.12	3072.6
132.84	460.62	2074.14	4717.44
1516.86	337.5	3693.06	1658.88
491.4	3245.4	4631.04	2634.66
850.5	752.22	2631.42	6738.66
241.92	1619.46	2506.14	3150.9
146.34	860.76	1918.62	2448.36
125.28	2391.12	2049.3	5048.46
449.28	4202.82	6195.96	3163.32
503.28	1056.78	4275.72	3317.22
726.84	382.86	2405.7	3892.32
626.94	906.12	1835.46	3095.28
615.6	891	2542.86	3244.86
726.3	652.32	3691.44	7549.74
112.86	4496.58	3284.28	8041.14
117.18	1622.7	1936.44	2398.68
536.76	524.88	2135.16	2603.34
286.2	914.76	2687.58	6174.9
470.34	585.9	2851.74	2021.22
288.36	1251.18	4139.1	4139.1
95.58	442.26	6953.04	7361.28
125.28	494.64	9446.76	2374.92
330.48	516.24	3685.5	4071.06
2206.98	192.24	3875.58	2372.76
530.82	1594.08	2621.16	3223.26
600.48	426.06	8726.4	3251.34
1104.84	235.44	3604.5	3182.22
215.46	577.8	4417.2	5928.12
175.5	251.1	1974.78	4772.52
440.1	578.34	1969.38	2600.64
801.9	1203.12	2454.3	3290.76
716.04	650.7	2218.86	5397.3
425.52	225.18	1867.86	5444.28
489.78	330.48	2622.24	2646
142.56	490.86	4635.36	2316.06
117.72	404.46	2407.32	2075.76
1421.28	2775.06	1219.86	6021
604.8	858.06	4238.46	3519.72
207.9	257.04	4140.72	4272.48
519.48	543.24	2521.8	2665.98
327.24	196.02	3110.4	2162.16
239.22	759.78	1979.64	1365.12
149.04	1163.16	2230.74	3144.42
3044.52	41.58	2425.14	2892.24
745.2	452.52	1661.04	2805.3
231.66	315.9	2592.54	4140.18
443.34	959.58	4701.24	6711.66
128.52	289.44	2983.5	4262.22
442.8	1364.04	1526.04	3177.36
874.26	421.74	2114.64	2440.26
411.48	393.12	2862	3004.56
478.98	381.78	2344.68	2822.04
131.22	772.2	1487.7	3680.1
248.94	1666.44	3393.36	3640.68
355.86	2438.1	2705.4	2077.92
381.78	1388.88	2643.3	2542.86
444.96	1752.3	1408.32	2960.28
157.68	777.06	2520.18	5586.3
771.66	993.6	2914.38	2075.76
886.68	1044.36	2911.14	2813.94
478.44	829.44	5813.1	3788.1
194.4	952.02	2109.78	2323.08
374.22	602.64	1636.74	3211.38
61.02	909.9	2563.92	3912.84
542.16	1379.16	2356.56	4051.08
257.58	780.3	2675.7	1553.04
89.64	997.38	1421.28	1977.48
77.76	814.32	893.16	2508.84
319.14	1110.24	2173.5	2509.38
126.36	1594.08	3581.82	93.42
306.72	1020.06	2757.78	2581.74
624.24	1159.38	2822.58	3972.78
551.88	1570.32	3275.1	2413.26
558.9	1599.48	1918.62	2098.44
347.22	870.48	-202.5	5212.08
233.28	705.24	2569.32	1794.42
302.4	982.8	1714.5	2522.34
690.12	968.76	1045.44	3249.72
519.48	3237.84	1270.08	2425.14
527.58	2176.2	761.94	3070.98
102.06	1346.22	866.7	4503.06
695.52	1222.02	2046.6	2482.92
198.72	875.88	3728.16	5197.5
235.44	959.04	1486.62	2702.16
291.6	749.52	1214.46	3093.66
170.64	873.18	4931.82	2579.58
259.74	909.9	1836	9285.84
381.24	1774.98	4168.26	5002.56
730.08	660.42	2716.2	4173.12
273.78	1356.48	3567.24	2545.56
316.98	860.22	2890.62	3625.56
452.52	543.78	1807.92	2446.2
375.3	710.1	3317.76	2742.66
391.5	686.88	1920.24	2995.92
599.4	735.48	1910.52	4970.16
587.52	735.48	5410.8	2947.86
135	1003.32	1895.94	2445.12
343.44	845.1	2030.4	2129.22
1186.92	462.24	11.34	2860.38
574.02	655.02	3343.14	3543.48
850.5	622.62	3142.26	3432.24
3132.54	1555.74	2521.8	4226.04
444.42	453.6	5447.52	3774.06
750.06	683.1	3311.28	3844.26
186.3	430.38	2275.02	4818.42
183.06	979.56	1895.4	1784.7
136.08	586.98	5608.44	1662.66
529.74	557.28	2952.72	2338.74
402.84	1203.12	3968.46	2790.18
624.78	1049.76	2576.88	2191.86
287.82	685.8	4113.18	3641.22
1916.46	388.8	2133	2490.48
802.44	496.8	2686.5	2151.9
363.42	153.9	2319.3	1747.98
673.38	402.3	1882.44	1628.64
635.58	617.76	3188.7	2548.8
143.64	770.04	2862	2419.2
229.5	1291.14	3075.3	1868.4
174.42	1382.94	1378.08	2293.92
374.76	365.04	5696.46	2919.78
268.92	1004.94	4724.46	3184.92
364.5	698.76	3318.84	4415.04
291.06	599.94	3782.16	1114.02
783.54	553.5	2738.34	3248.64
1002.24	457.38	3591.54	2008.8
234.36	1421.82	3999.24	3241.62
1933.74	232.2	3635.82	2122.2
221.4	495.18	3038.58	6654.96
764.64	329.4	3256.2	2066.04
225.72	639.9	2321.46	4266
175.5	766.8	2702.7	2294.46
294.84	246.78	3194.64	1961.28
949.32	266.22	4624.02	1906.74
1002.78	-102.6	2948.4	2413.8
255.96	649.62	3797.28	5632.74
326.7	15.12	2297.16	5333.04
247.32	156.06	1791.18	2734.02
896.94	-82.08	2665.44	2546.1
153.36	83.7	1911.06	5043.06
230.58	284.04	5537.7	3661.2
640.98	335.88	5432.94	5348.7
466.02	172.8	1210.14	3828.6
216.54	-82.08	4218.48	6106.32
249.48	866.7	2331.18	2439.72
328.86	-53.46	764.64	5545.26
746.28	1858.68	6000.48	1785.78
41.04	-282.96	3151.44	6003.72
690.12	-112.86	3637.44	2930.58
202.5	2463.48	3359.34	3484.08
221.94	1255.5	6332.58	2460.78
338.04	2762.1	5254.74	2984.58
415.26	1373.76	4635.9	2596.86
183.06	2195.1	6361.74	2901.96
823.5	1410.48	4136.94	2145.96
282.42	39.96	3459.24	3062.88
457.38	1155.6	5691.06	1398.06
331.56	194.94	3513.78	3141.72
726.3	-160.38	2501.82	1228.5
298.62	-229.5	2023.38	1828.98
241.38	1006.56	2575.8	3075.84
211.14	431.46	3510	1932.12
359.64	4492.26	3306.42	2154.06
148.5	-143.1	1130.76	2681.64
233.28	117.18	2453.76	2549.88
334.26	383.4	2665.44	2716.2
559.98	185.76	2845.8	1835.46
478.98	892.62	2760.48	4637.52
875.88	363.96	2961.9	2689.74
624.78	960.66	3039.66	2872.8
185.22	1157.76	3724.92	3196.8
139.32	1224.18	4404.24	7598.88
231.66	689.04	2471.58	4378.86
438.48	870.48	3404.7	2177.28
303.48	1715.58	3457.62	2827.44
556.2	1361.88	5550.66	2522.88
106.38	2385.18	1837.08	6920.64
171.18	1470.42	3707.64	1958.04
145.26	1179.9	2129.22	1713.42
1107	1755.54	2520.18	2344.68
160.92	1650.78	578.34	3837.24
614.52	1105.38	2182.14	2370.6
466.56	4055.94	4844.88	5117.58
313.2	1213.38	3098.52	1069.74
334.26	1853.82	3905.82	7064.28
359.1	1445.58	3473.82	7580.52
123.12	1231.74	2611.44	3116.34
521.1	1024.92	995.22	2492.1
133.38	1124.82	3990.06	3470.58
255.42	1583.28	3181.14	2296.62
1061.64	1339.2	3770.82	2901.96
267.84	1507.14	3522.42	2464.56
942.3	1146.42	1465.02	2183.22
161.46	1563.84	2912.76	2164.32
1043.82	1742.04	2171.34	2630.34
213.84	3248.1	516.24	5782.32
144.72	1314.36	4315.68	3968.46
367.2	1359.18	2667.6	3538.62
1347.3	1387.26	3129.84	3614.22
88.02	1252.8	1837.08	2019.6
1223.64	2077.38	2432.7	2271.78
531.36	1965.6	4311.36	4057.56
163.62	1886.22	3414.96	4476.06
770.58	1344.06	1790.1	3005.1
838.62	1651.32	4583.52	1569.24
268.38	2677.86	3955.5	3737.88
285.12	1294.38	3209.22	3425.22
216	1742.58	1904.04	2036.34
321.84	1168.56	3810.78	2756.7
2539.08	1258.74	3318.84	5989.14
763.56	1068.66	3160.62	5868.72
351.54	1253.88	2919.24	3196.26
397.44	1229.04	3168.18	5943.24
773.28	963.36	3262.14	2313.9
266.22	2421.9	1759.32	3535.92
2081.16	1874.34	3039.66	3590.46
527.58	1148.58	2165.4	3081.78
530.28	1579.5	1929.96	3784.86
381.24	1041.66	2385.72	4368.6
201.96	1538.46	3283.2	1878.66
113.4	1594.08	2314.44	3733.56
750.6	1034.64	2401.38	5569.56
198.72	1339.2	2718.9	2217.78
851.58	1912.14	2363.04	4544.64
571.32	1060.02	3117.96	2209.68
156.06	1066.5	2912.76	6315.3
113.94	1227.42	3346.92	2198.34
311.58	710.1	2089.26	3281.58
1169.1	888.84	4248.72	1607.58
871.02	2896.56	1720.98	3482.46
152.82	920.7	3609.9	1855.44
151.2	1544.94	3505.14	3363.66
598.86	950.94	1965.06	2920.86
289.44	779.22	387.72	3589.38
203.58	825.66	2580.66	2350.62
123.66	900.18	2256.12	3697.92
214.38	837.54	5052.78	3500.82
274.86	1195.56	370.44	3567.24
206.82	633.42	2353.86	2744.82
285.66	820.26	2338.2	2953.8
465.48	482.76	2993.76	2792.34
867.24	876.42	3233.52	5072.76
320.22	856.98	6023.16	3216.78
243	810.54	2033.64	4668.84
246.24	1692.9	7419.6	4844.34
669.06	1587.6	1697.22	4342.14
326.16	714.42	2037.96	7260.3
249.48	1458.54	2775.06	8996.4
372.6	442.8	2199.96	3282.66
1285.2	1740.42	2110.86	3036.42
501.66	314.28	4062.42	3569.94
461.7	403.92	1677.78	2390.58
174.96	796.5	2014.74	2414.34
677.16	1097.82	2589.3	3965.76
1125.9	401.22	1313.82	2540.16
376.92	499.5	3000.24	3245.4
138.24	147.42	2424.6	3122.28
481.14	-68.04	1091.88	3146.04
642.6	252.18	2594.7	3247.56
368.82	529.74	2277.72	2223.72
690.12	664.2	3397.14	6759.72
375.84	1278.72	3475.98	3700.08
421.74	1284.66	2479.14	3149.82
179.28	646.38	3368.52	4956.66
290.52	2198.34	8222.04	2865.24
313.74	1360.26	2846.88	3038.58
111.78	58.86	3562.92	2594.7
174.42	656.64	3740.58	3220.02
315.36	821.88	7281.9	3459.24
217.62	930.42	4844.34	3778.92
230.58	733.32	3843.72	6570.18
721.98	746.28	3329.64	4318.92
241.92	534.6	3568.32	1693.98
366.12	723.06	3155.22	1913.76
314.82	2523.96	1657.26	1538.46
470.34	1813.86	2712.42	2398.68
519.48	352.62	2487.24	3532.14
232.2	460.62	2730.78	2765.34
92.88	1207.44	3736.26	3598.56
264.06	1176.66	2144.88	3066.66
120.42	1342.44	4845.42	6090.12
664.2	1485.54	7108.02	7882.38
346.68	952.56	1903.5	3338.82
916.92	815.4	1720.98	1542.24
432	1013.04	3744.36	2999.16
484.92	908.82	3686.04	3026.16
283.5	702.54	3051.54	2191.86
672.84	1346.76	2958.12	5977.26
360.72	1400.76	3218.4	1772.82
83.7	637.74	1929.96	3479.76
210.6	900.18	3715.74	6761.88
217.08	756	1868.94	1714.5
163.62	778.14	1579.5	6191.1
214.92	1195.02	653.94	4385.88
695.52	982.8	1752.3	2439.72
254.34	756.54	2069.28	2687.58
227.34	776.52	2162.7	3528.36
172.26	2858.22	5416.74	2731.86
505.98	950.4	4003.56	2508.84
414.72	915.3	9.18	1957.5
251.64	759.24	3709.26	4107.78
335.34	840.78	241.38	2507.76
84.24	771.12	4597.56	3039.66
287.28	799.2	2840.4	2655.72
163.08	690.66	2435.94	2473.2
265.14	539.46	3927.96	12003.1
112.86	1113.48	2779.92	4291.92
289.44	879.12	8549.28	4006.8
210.06	577.8	4892.4	3595.32
147.42	2523.42	6023.16	2528.82
269.46	855.36	3430.62	6263.46
310.5	1162.08	2168.64	4624.56
599.94	1794.42	4284.9	3315.06
417.96	749.52	10490	4856.22
511.92	1170.18	2895.48	4716.9
229.5	1129.68	2483.46	3048.3
239.22	993.06	7666.38	3141.72
10.26	1396.98	2362.5	3380.94
69.66	703.08	2542.32	3708.18
50.76	996.84	3118.5	2371.68
336.96	983.34	3651.48	1888.92
129.06	488.16	3861.54	10767.6
2333.34	924.48	2705.4	3945.24
382.32	1124.28	3667.68	2773.44
319.14	436.86	2791.26	3923.64
320.22	1718.28	2876.04	3375.54
122.04	454.68	3613.68	2382.48
230.58	513.54	2579.04	3294
251.64	1587.6	5874.66	4420.98
460.08	502.74	3027.78	5783.94
177.12	1520.64	2944.08	3239.46
468.72	779.22	5309.82	2260.98
127.98	888.3	6961.68	3043.44
1148.04	352.08	2162.7	3045.06
254.88	551.34	2507.76	6721.38
974.16	438.48	3676.32	2228.58
1174.5	474.66	3951.72	2681.64
434.7	599.4	2088.72	1888.92
379.08	5299.02	2974.86	3876.66
390.42	769.5	2809.08	6390.36
396.9	413.1	3600.18	3016.98
386.1	533.52	4208.76	2236.68
567	272.7	2191.86	1994.22
677.7	1117.26	5276.34	5357.88
184.14	755.46	2654.64	3730.86
574.56	816.48	9258.3	3720.06
461.16	216	3695.22	5195.88
530.82	605.34	2506.14	1412.1
262.44	1398.06	3599.1	3304.26
503.28	185.76	2898.72	2990.52
382.86	432.54	2860.38	1822.5
766.26	605.88	4969.62	2988.9
354.78	694.98	2080.08	3900.96
751.14	434.7	2935.44	3285.36
143.64	997.38	2781.54	3107.16
491.4	788.94	3502.98	4976.64
313.2	441.18	5176.98	3306.42
427.14	951.48	3052.62	4885.92
381.78	575.64	3291.3	1736.64
130.68	736.56	10863.2	3205.44
90.18	237.6	3805.92	2363.04
252.18	2627.64	3078.54	2020.68
130.14	285.66	2866.32	3472.2
115.56	1082.16	4017.6	4044.6
416.88	442.26	2547.72	2300.94
137.7	906.12	3419.28	5766.66
464.94	2360.88	3641.22	2493.72
436.86	163.08	13414.7	3385.26
779.22	646.38	2361.42	2682.72
374.22	216.54	3456.54	2191.32
304.02	446.58	5048.46	5211.54
737.64	110.16	3522.42	3099.6
312.66	772.2	2684.88	2669.76
837	5121.36	9938.16	2514.24
369.36	223.02	3832.38	3478.14
500.58	895.86	2300.4	6113.34
453.6	851.58	2262.06	1545.48
248.94	680.94	1703.7	2745.9
635.58	822.96	3833.46	4756.86
880.74	527.04	2834.46	1517.94
1040.04	113.4	2651.94	3051
132.84	794.88	4967.46	4033.26
134.46	335.88	2676.78	2217.78
1103.76	260.28	2449.98	5827.68
883.44	231.12	2292.3	7531.38
1125.36	1635.12	4608.36	4014.9
223.02	241.92	4133.7	2952.18
415.8	419.04	6387.12	5708.34
600.48	1776.6	4201.2	2400.84
315.36	1968.3	2898.72	2122.74
935.82	1867.32	2466.18	3053.7
131.76	2079	3237.84	3722.22
193.32	2043.9	3488.94	2824.74
740.34	1936.98	1972.62	4057.56
368.82	1336.5	2669.22	2042.28
315.9	1112.4	1738.8	3195.18
315.9	1032.48	2069.28	2295.54
355.86	757.62	1898.64	2233.44
656.64	1940.22	2978.64	4316.22
564.84	575.1	3484.62	7586.46
1366.2	697.14	3056.4	6667.38
396.36	455.76	4334.58	2715.12
788.4	685.8	3854.52	4894.02
1272.24	501.12	4986.9	3471.12
410.94	603.72	1786.86	8798.76
823.5	1223.1	2027.7	2967.84
382.86	388.26	2762.64	2365.2
211.14	748.44	1468.8	1564.92
376.92	955.8	2688.66	4116.96
287.82	641.52	3180.06	4202.82
292.14	1224.18	1803.6	2548.26
266.76	648.54	3304.26	2393.28
1098.9	775.98	3875.04	2113.56
147.96	659.88	4595.4	2342.52
488.7	1584.36	11933.5	2905.2
527.04	1308.42	1577.88	2408.4
336.96	670.68	5476.68	3046.14
480.6	1846.8	2792.88	2817.72
268.38	764.1	2373.84	2901.96
137.7	947.16	1668.06	2758.86
140.4	633.96	7031.88	2022.84
471.96	1009.8	3546.72	4501.44
1047.06	1265.22	4420.98	3876.12
428.76	1072.44	2781.54	1534.14
360.72	881.28	4843.26	6037.2
400.14	660.42	4794.66	6617.7
142.56	2287.98	3786.48	2972.16
224.1	1043.28	2611.44	4567.32
685.26	671.22	2258.28	2691.36
357.48	3689.82	3608.28	3784.86
354.78	811.08	1727.46	3872.34
582.12	1080	1552.5	3227.58
714.42	718.74	2845.26	3288.6
381.78	756.54	2649.24	1955.34
496.26	1472.04	4233.6	1607.04
95.04	673.92	2986.74	2062.8
170.1	926.64	2736.72	2416.5
359.64	731.16	5614.38	8253.9
1132.38	653.94	2737.8	2741.58
528.66	954.18	5605.74	2468.34
628.56	928.8	3605.04	3653.64
207.9	576.72	1409.4	3517.56
742.5	875.34	3458.16	3967.38
1725.3	429.84	2454.3	3445.2
493.02	353.16	2964.6	3795.66
277.56	676.62	4868.1	3779.46
256.5	466.56	4005.72	2407.32
303.48	578.88	4283.28	2268
111.78	647.46	2590.38	3501.36
211.68	433.08	5295.78	2093.58
162.54	864.54	3544.02	3763.26
170.64	1064.88	1932.12	4980.96
45.9	561.6	2847.42	3488.4
316.44	1069.74	1815.48	4907.52
193.86	519.48	2660.58	3433.32
299.16	1314.36	3004.56	2887.92
258.66	235.44	3253.5	2103.84
371.52	938.52	5031.72	2496.42
447.66	339.12	3081.78	2161.62
219.24	295.38	2813.4	3479.22
255.42	1030.86	5848.74	2543.94
1767.96	457.38	2338.74	3006.72
193.32	558.9	1512.54	2557.98
814.86	432	1787.4	4018.68
464.4	225.72	4026.24	1151.28
107.46	433.62	2764.8	3767.04
244.08	1782	1717.74	3030.48
316.44	248.94	5138.1	2040.66
332.64	398.52	2988.9	3638.52
491.94	653.94	3290.22	3467.88
109.08	113.94	2204.28	3991.14
324.54	200.88	2729.7	1863
309.42	267.84	3517.02	1416.42
194.94	683.1	2436.48	3034.26
351	42.66	3666.06	3882.6
613.44	1115.1	1860.84	2708.64
1657.26	570.24	1578.42	2582.82
832.68	170.64	3016.44	3904.2
233.82	210.06	4291.38	2492.1
472.5	1779.84	3415.5	6321.78
360.18	-58.86	2413.26	4120.2
487.62	528.66	1413.72	2736.18
642.06	1353.78	2728.62	3540.24
257.04	726.84	1339.74	3237.84
397.44	45.36	2366.28	6283.98
647.46	3342.6	6590.7	3497.04
1033.56	205.2	3600.72	3541.86
781.92	352.62	1756.08	2714.58
1452.06	-352.62	3896.1	2218.32
315.36	-28.08	4776.84	4170.42
98.28	503.82	1971	4291.38
420.12	-117.72	3047.22	2507.22
369.36	-229.5	2507.22	3081.24
515.7	-151.74	1767.96	3859.92
282.96	-217.62	2561.76	3508.92
666.36	-153.36	3757.86	4112.64
351.54	873.18	42.66	2804.22
531.36	373.14	4038.66	5877.36
629.64	3495.96	1136.16	2194.02
173.88	1002.24	1494.18	5673.24
1398.6	859.68	3002.4	2234.52
741.42	1141.56	3171.42	1633.5
345.6	2552.04	2586.06	4289.22
233.82	1102.14	69.66	4809.24
273.78	633.42	2431.62	1711.26
112.32	800.28	3623.94	2138.94
528.12	737.64	2410.02	2174.58
143.1	1195.02	2104.92	5499.9
882.36	439.02	2484.54	5897.88
343.44	673.38	2940.3	3412.8
459.54	851.58	3202.74	2590.38
648.54	848.34	2582.28	2095.74
879.66	1076.22	2237.76	3567.78
440.1	340.74	3147.12	3725.46
349.92	400.14	2616.3	2735.64
272.16	650.7	2398.14	1925.64
299.7	644.22	1982.88	4289.22
230.58	1861.38	1910.52	4584.06
354.78	460.08	3690.9	2512.08
351	1138.86	3263.22	2468.34
336.42	1365.12	3560.76	2847.96
455.76	1344.06	2034.72	4004.64
549.18	1419.66	1434.24	2071.44
1112.4	475.74	2931.66	5413.5
628.56	697.14	3215.16	2499.66
717.12	1051.38	2933.28	2386.26
589.14	481.14	1421.82	3031.02
618.3	688.5	3738.42	1812.24
432.54	831.06	4126.14	2185.92
131.22	907.2	3766.5	2481.84
666.36	1178.28	6647.94	2769.12
340.2	321.84	2159.46	2663.28
787.86	852.12	1855.44	2595.24
954.18	661.5	2641.68	3551.58
146.88	1273.86	2694.6	3000.78
313.74	389.34	1567.62	1898.1
191.16	165.78	1326.78	4236.84
798.12	1082.16	3219.48	3794.58
257.04	854.82	3452.76	3545.64
118.8	349.38	2514.78	1878.66
524.34	1927.8	2862.54	3812.94
250.02	1864.08	1594.62	1636.2
193.86	261.36	3006.18	5241.78
297	179.82	2411.64	6251.58
193.32	616.68	2332.8	3166.56
1083.78	564.84	2871.18	2369.52
370.98	1267.38	1109.7	2693.52
1009.8	910.98	1560.06	3600.18
738.72	387.72	3337.74	6859.08
290.52	4288.68	4242.78	5077.62
164.16	1321.92	2478.6	2447.82
111.24	318.06	1810.62	2748.6
300.24	2381.94	4777.38	4378.86
209.52	2777.76	2826.9	2005.56
727.92	613.98	1113.48	4826.52
440.1	697.14	4371.84	3181.14
178.2	696.6	2290.14	2717.82
1010.34	659.34	2307.42	2849.04
160.38	156.06	3800.52	2962.98
172.8	578.88	2754	2133.54
142.56	1359.18	1639.44	2137.32
289.44	261.36	1570.32	2096.28
473.58	174.42	2634.66	1981.26
576.18	211.14	42.66	3467.88
194.94	511.38	1599.48	2701.62
317.52	433.08	1031.94	2837.7
610.2	727.38	1683.72	1477.44
1095.66	2035.26	3789.18	5592.24
325.62	1256.58	2824.2	3558.6
346.68	378.54	2831.22	1817.1
360.18	676.62	3006.72	2293.38
497.34	1340.28	3367.98	5424.84
208.98	712.26	3866.94	1553.58
586.98	353.7	3581.28	2207.52
796.5	699.84	1836	1789.56
718.74	488.7	3060.72	2864.16
316.44	773.82	4993.92	5515.02
131.76	818.64	4322.7	4001.94
99.36	504.36	2185.38	1972.08
305.1	244.08	2276.1	1735.02
409.86	545.94	2029.32	3327.48
230.04	207.36	2804.22	1758.78
273.24	714.42	3325.86	2083.86
406.08	1001.7	3520.26	1781.46
187.92	1292.22	3333.96	3991.68
145.26	762.48	4387.5	3287.52
1017.36	471.42	2595.24	3952.26
169.56	946.08	2970	5299.02
545.94	1568.7	2565.54	5216.4
393.12	1026	2006.64	2818.8
240.84	841.86	1902.96	2511
2256.66	1845.72	3400.38	2349.54
101.52	299.7	1727.46	3278.88
430.38	664.2	2215.62	3082.32
393.12	1026.54	2147.04	3285.36
534.6	340.2	3078.54	1419.12
258.66	1114.02	1369.98	4027.32
2775.06	1753.38	3890.16	1414.26
904.5	443.88	2147.04	3792.96
734.94	1476.9	3152.52	2791.8
100.98	701.46	1557.36	3573.72
278.1	757.62	5417.82	6128.46
435.78	320.76	2352.24	2285.28
787.32	268.38	3013.74	3228.12
671.22	469.8	2322	2591.46
196.02	345.06	3323.7	3088.8
289.98	1290.06	4081.86	4565.7
601.02	311.58	3038.58	2534.22
374.22	2785.86	5046.3	2855.52
381.24	430.92	3691.98	2107.08
149.04	1200.42	5117.04	4080.78
372.6	343.44	2135.16	2293.92
568.62	595.08	3495.96	2135.16
310.5	1036.26	2210.76	2647.08
115.56	224.64	4290.84	4779
451.98	549.72	3352.86	2822.58
224.1	285.12	2459.7	2182.68
309.96	315.9	2776.14	3451.14
1004.4	691.2	2168.1	4594.86
659.34	1501.74	4444.74	2811.78
751.14	1065.96	4846.5	5299.56
788.94	1500.12	2005.56	5984.82
176.58	1555.2	3314.52	4129.92
342.36	807.84	1366.2	3129.84
1259.28	761.4	3600.72	3453.84
216.54	1260.36	2542.32	3976.56
830.52	347.22	3887.46	5707.8
793.26	589.68	1784.16	2776.14
538.38	529.74	2668.14	1519.56
405	310.5	3117.42	2162.16
573.48	185.22	5281.74	1840.86
546.48	238.14	5047.38	5118.66
235.44	344.52	4118.58	2815.02
505.44	1101.6	2449.44	2300.94
560.52	714.96	4494.96	4145.04
223.56	310.5	9485.1	1988.82
608.58	434.16	2554.74	4481.46
721.98	416.88	1836.54	2168.1
72.9	828.9	2044.98	3323.7
302.4	1340.82	2257.2	1513.08
306.18	993.06	2820.96	2853.9
552.96	696.06	2495.88	1308.96
531.9	1098.9	3135.78	2709.18
661.5	983.34	1939.68	3258.36
704.16	221.94	1751.76	4620.78
319.14	243	2152.98	2632.5
535.68	1625.4	3985.2	3851.82
199.26	383.94	4887.54	1324.08
1130.76	696.6	4309.2	4181.76
269.46	493.02	4675.32	3104.46
181.44	531.9	4053.78	1504.44
252.18	851.58	3781.62	7272.72
455.22	558.36	5728.86	4959.9
167.4	729.54	4612.68	4219.02
133.92	252.72	1310.58	2455.92
227.34	879.66	4247.1	2705.4
200.34	679.32	1357.56	3381.48
427.68	335.34	4618.62	1793.34
695.52	736.02	3042.36	2886.84
461.7	173.88	1056.78	2722.14
274.86	511.92	2746.44	2140.02
367.74	1272.24	1815.48	3744.9
153.36	1097.82	505.44	3561.84
188.46	196.56	1694.52	3147.66
263.52	381.78	1531.98	3380.4
722.52	985.5	1617.84	2791.26
219.24	503.82	5004.72	2626.02
162.54	726.3	3264.3	1767.42
555.66	1186.92	2349.54	3439.8
358.56	416.34	2768.04	4708.8
528.12	750.6	3450.06	5569.56
87.48	307.8	2592	4749.3
129.06	599.4	4688.28	2759.94
365.58	142.56	3677.94	3213
527.04	444.96	3110.4	2899.8
29.7	767.34	3994.38	2692.98
39.96	251.1	3006.18	4694.22
605.34	319.68	2638.98	1766.34
523.26	834.3	4310.82	3300.48
305.64	928.8	1588.68	2776.14
433.62	729.54	3178.98	2552.58
326.7	739.8	2710.8	2842.56
354.78	865.08	3427.38	2731.32
253.8	878.58	4064.58	2428.92
382.86	2973.24	2195.64	2922.48
84.78	631.26	2322.54	2408.4
181.98	880.74	3124.44	1826.82
204.66	314.28	4114.8	3294.54
694.98	454.14	3229.2	3094.74
2573.64	1029.78	2397.6	1994.22
655.56	369.9	2481.3	3464.1
356.4	2964.06	2548.26	1737.18
806.22	362.34	2491.02	3573.72
358.02	998.46	2491.02	2195.1
479.52	758.7	6003.18	3897.18
221.94	1014.66	3931.74	1876.5
515.7	610.74	3780.54	2740.5
212.22	559.44	2744.28	3761.1
180.9	805.68	2891.16	3466.26
645.3	1129.68	2960.28	2593.08
212.76	509.76	4497.66	2615.22
251.64	1333.8	3092.04	3495.96
774.36	3733.56	1909.98	3603.96
893.7	1657.8	2181.06	2490.48
429.3	367.2	2602.8	6518.34
798.12	671.76	3553.74	2080.08
471.42	961.2	2068.2	2376.54
497.34	840.24	3243.24	4714.2
321.84	225.18	2478.6	2856.06
862.38	976.32	4781.16	3771.36
1449.9	2027.7	2685.96	2282.58
582.12	248.4	3407.4	2035.26
713.88	597.78	3794.04	2905.2
402.3	541.62	1904.58	6193.26
493.56	666.9	2621.7	1772.82
400.68	1792.26	5247.18	2065.5
705.78	1096.74	3431.16	2197.26
177.66	722.52	1893.24	2953.8
432	368.28	1873.8	2914.92
200.34	614.52	2047.14	1100.52
326.16	781.38	6870.96	2415.96
141.48	588.06	2302.56	3852.9
241.92	1801.98	5819.58	1463.94
172.26	1404.54	2238.84	1682.1
171.72	324.54	2034.18	5711.04
866.16	1069.74	5642.46	2533.14
355.86	4268.16	4125.6	2675.7
380.7	1379.16	4031.1	4227.66
75.06	1386.18	1952.1	3944.7
207.9	243.54	2926.26	5930.28
141.48	2233.98	1353.24	2422.98
475.2	1971.54	4246.56	3858.84
256.5	802.98	3816.72	3537
279.18	591.3	2507.76	3529.98
278.1	705.24	2169.18	6508.62
204.12	770.04	3838.86	2669.22
589.14	476.82	1953.18	3184.38
423.9	983.88	5420.52	3471.66
1915.92	866.16	3370.14	2390.58
305.1	937.98	3375	3934.44
540.54	442.26	4206.06	2455.38
719.28	906.12	2929.5	4753.08
173.88	699.3	3207.06	2521.26
358.02	953.1	2318.76	5474.52
443.88	819.18	3490.02	4502.52
100.44	840.78	4068.36	3764.88
731.16	736.02	2990.52	4785.48
214.38	841.86	1710.18	3117.42
340.2	1710.72	2156.76	7811.1
235.44	673.92	2452.14	3235.14
120.96	1827.9	3252.96	3478.68
299.7	447.12	2308.5	3154.68
117.18	1395.36	2433.78	2798.28
375.3	1312.2	1262.52	2827.98
357.48	478.44	2774.52	4059.18
230.04	1351.62	2206.44	4078.08
367.74	671.76	3365.82	7641.54
685.8	1317.6	2594.7	6003.72
238.68	956.34	2175.12	1922.94
732.24	613.44	2636.82	2400.84
1357.02	447.66	4478.76	5942.7
158.22	656.64	6828.3	3780.54
598.32	1288.44	3292.38	3161.16
154.98	315.36	3088.8	3862.62
280.8	717.12	3311.82	1811.16
219.78	574.56	2326.32	5093.28
733.32	1067.04	2627.1	3453.3
455.76	900.18	2185.92	2689.74
316.98	278.1	1644.84	2574.18
238.68	787.32	3497.58	3384.18
390.42	293.22	2019.06	7225.74
798.12	384.48	3081.78	4602.42
217.08	285.66	4546.26	3554.82
505.98	625.32	2169.72	1814.94
338.04	574.56	3146.04	3510.54
260.82	869.94	3407.4	2587.68
912.06	452.52	4770.9	3018.06
468.18	934.2	1065.96	1513.08
1499.58	388.8	2327.94	4588.92
1205.82	149.04	1968.3	3047.22
880.74	346.14	1857.06	3845.88
1007.64	-46.44	3490.56	3324.24
140.94	654.48	1331.64	2682.72
160.92	-154.44	683.64	3430.62
262.44	-275.94	2329.02	2306.34
416.88	2837.7	840.24	5517.72
231.66	-64.8	709.02	4762.8
456.84	598.32	1642.68	4931.82
350.46	1236.06	3299.94	3378.24
219.24	527.58	5090.04	3434.94
133.38	1270.62	2092.5	2441.34
850.5	630.18	1352.7	2687.04
706.32	1634.58	1575.18	3957.12
483.3	868.32	2090.34	6417.36
215.46	3164.94	1673.46	2842.02
228.42	1047.6	1328.94	6046.92
298.62	572.4	1745.28	3929.58
1833.3	307.26	1894.86	5231.52
1252.26	606.96	1999.08	3106.08
532.44	1236.06	3747.06	4027.86
872.64	792.18	3662.28	4599.72
228.42	573.48	6310.98	2345.22
321.84	743.58	3054.24	2550.96
181.44	679.32	1893.24	2226.96
302.94	1906.2	1695.6	3078
403.38	1705.32	4237.92	2869.56
251.64	1118.88	1692.36	6747.84
217.62	792.18	2374.92	3231.36
227.88	1148.58	1768.5	1351.08
168.48	774.36	2008.8	2014.2
1119.42	580.5	2845.8	5532.3
307.26	1048.68	3171.42	4475.52
215.46	954.72	6693.84	7712.82
369.9	2579.58	2198.88	3278.88
874.26	878.58	2073.06	3724.92
507.6	729	10968.5	7893.18
214.92	1371.06	2390.58	3473.82
117.18	756	2615.76	2655.18
545.94	1432.08	2970.54	2044.44
1069.74	842.94	3182.22	3259.98
1301.94	694.44	2238.3	2921.94
377.46	1006.02	2554.74	2376.54
112.86	1262.52	1936.44	4494.42
513	633.42	4047.84	5650.02
375.84	554.04	2367.9	2316.06
241.92	1157.22	2903.04	2533.14
251.1	1032.48	2982.42	1719.9
224.64	1529.28	3103.38	3847.5
94.5	1172.88	4382.1	2721.06
1297.62	679.32	4229.82	2336.04
482.22	912.6	2123.28	4028.4
232.2	662.58	3850.74	2800.98
255.42	737.64	5541.48	3835.62
432.54	778.14	4773.6	2042.82
137.16	1833.84	2841.48	3489.48
385.56	567.54	3073.68	3386.34
199.26	1797.12	3147.12	1885.68
59.4	597.78	2057.4	2952.72
1737.72	571.32	3444.12	4937.22
203.58	1514.16	4686.66	2606.04
[truncated: 28,511 more rows]

## Sheet: Source data Fig. 6d
	fold induction of Arg1 in atg18∆ relative to wild-type cells								mean	std.dev	std.error	count	95% confidence	magnitude of pH oscillations in wild-type cells in AU (from Fig 2d)	95% conf. low	95% conf. high
MEDIA / EXPT#	1	2	3	4	5	6	7	8
YNBD+Lys	1.05749	1.15785	1.05806	1.01731					1.07268	0.0598992	0.0149748	4	0.0587002	1047.29	897.433	1249.54
YNBD+His	1.17226	1.08283	1.12084	1.13973					1.12892	0.0373512	0.00933779	4	0.0366035	1300.64	1034.39	1646.66
YNBD+Gly	1.22098	1.18829	1.17769	1.14754			1.05926	1.11933	1.15218	0.0573106	0.00955177	6	0.0458572	1303.4	1027.67	1859.42
YNBD+Pro	1.09807	1.09964	1.06404	1.07155					1.08332	0.0182048	0.00455119	4	0.0178403	1656.98	1315.2	3111.05
YNBD+Gln	1.15149	1.00565	1.09099	1.05121					1.07484	0.0618659	0.0154665	4	0.0606275	2018.39	1488.9	2543.06
YNBD	1.07668	1.0564	1.10507	1.11107	1.09706	1.096	1.05379	1.04855	1.08058	0.0250197	0.00312747	8	0.0173375	1844	1683	2166
YNBD+Ser					1.22759	1.22308	1.16187	1.21284	1.20634	0.030284	0.00757099	4	0.0296777	2251.57	1558.05	3225.06
YNBD+Glu							1.10006	1.08792	1.09399	0.00858648	0.00429324	2	0.0119	2447	2012.76	3278.03
YNBD+Thr					1.15738	1.16925			1.16331	0.00839368	0.00419684	2	0.0116328	3088.25	1638.4	4198.67
YNBD+Arg					1.15663	1.20536			1.18099	0.0344578	0.0172289	2	0.0477551	4028.65	3265.13	4570.52
YNBD+Val					1.21341	1.22651			1.21996	0.00926564	0.00463282	2	0.0128413	4699.42	2341.91	6961.39
YNBD+Asn							1.11148	1.103	1.10724	0.00599394	0.00299697	2	0.00830702	4031.01	3315.73	5916.67
YNBD+Asp							1.15679	1.19784	1.17731	0.0290295	0.0145148	2	0.0402322	5625.83	3883.09	8396.94
YNBD+Ile	1.16276	1.2363	1.12185	1.06384			1.28767	1.27266	1.19085	0.0892366	0.0148728	6	0.0714028	5660.27	5119.7	6774.73
YNBD+Trp	1.22225	1.12544	1.22172	1.19294	1.09123	1.11592	1.16394	1.1349	1.15854	0.0496646	0.00620808	8	0.0344152	6660.37	5234.5	8970.76
YNBD+Leu	1.54444	1.25589	1.06688	1.05699	1.14082	1.1792	1.19845	1.21944	1.20776	0.152955	0.0191194	8	0.10599	7801.36	6796.58	9126.95
YNBD+Ala	1.16702	1.08788	1.18018	1.18132					1.1541	0.0446199	0.011155	4	0.0437267	8909.45	7443.57	9923.79
SDC	1.5109	2.09	1.86585	2.2	1.66931	1.83381	1.69355	1.66537	1.8161	0.232262	0.0290328	8	0.160946	9902	8605	11893
YNBD+Phe	1.22219	1.23064	1.3218	1.25967	1.21182	1.18801			1.23902	0.0468489	0.00780815	6	0.0374862	11186.6	9253.57	12397.8
YNBD+Tyr	1.35088	1.2932	1.26161	1.2299	1.27547	1.27734	1.26402	1.29352	1.28074	0.034863	0.00435787	8	0.0241584	10899.9	9071.05	14119.2
