# Supplementary material for: Cell cycle-linked vacuolar pH dynamics regulate amino acid homeostasis and cell growth
Source: Nat Metab. 2023 Aug 28;5(10):1803–19. doi: 10.1038/s42255-023-00872-1 (PMC10590757; doi:10.1038/s42255-023-00872-1)
Supplement: Supplementary file 13 — Source and additional data items supporting Fig. 7. [file 42255_2023_872_MOESM13_ESM.xlsx]

## Sheet: Source data Fig. 7a
											wild-type		atg18∆
											ln.birth.size	alphaT.G1	ln.birth.size	alphaT.G1
											3.2557	0.671671	3.50616	0.283626
											3.52057	0.336275	3.6442	0.0926227
											3.32413	0.196444	3.35527	0.0989692
											3.15508	0.66878	3.4496	0.359236
											3.45891	-0.0471168	3.53113	0.0653127
											3.15508	0.71099	3.82867	0.210407
											3.35763	0.134034	3.67253	0.289671
											2.9746	0.983779	3.72076	0.283705
											3.56126	0.0829419	3.6442	0.00721438
											3.22827	0.409048	3.57336	0.00748131
											3.14086	0.0142268	3.53113	0.243645
											3.67764	0.0591801	3.61856	0.180235
											3.50616	0.0746822	3.45891	0.185282
											3.15508	0.565676	3.38998	0.358432
											3.15508	0.441354	3.69264	0.389794
											3.50616	0.261761	3.78747	0
											3.32413	0.320067	3.63732	-0.225517
											3.4118	0.0798633
											3.30209	0.446328
											3.15375	0.258517
											3.70353	0.0730996
											3.4496	0.327038
											3.4118	0.336615
											3.42217	0.398394
											3.52057	0.130838
											3.26409	0.674163
											3.61856	0.129953
											3.30209	0.465832
											3.35527	0.175858
											3.58084	0.040621
											3.11331	0.715111
											3.47626	0.0154064
											3.30209	0.418675
											3.26409	0.357375
											3.4118	0.52645
											3.4118	0.0634364
