# Supplementary material for: Cell cycle-linked vacuolar pH dynamics regulate amino acid homeostasis and cell growth
Source: Nat Metab. 2023 Aug 28;5(10):1803–19. doi: 10.1038/s42255-023-00872-1 (PMC10590757; doi:10.1038/s42255-023-00872-1)
Supplement: Supplementary file 14 — Source and additional data items supporting Extended Fig. 1. [file 42255_2023_872_MOESM14_ESM.xlsx]

## Sheet: Source data Supp.Fig.1a
Time	vSEP	mCherry	vSEP.mCherry.ratio
0	125	62	2.01613
2	129	67	1.92537
4	130	65	2
6	122	61	2
8	116	61	1.90164
10	116	59	1.9661
12	118	64	1.84375
14	123	64	1.92188
16	130	62	2.09677
18	132	65	2.03077
20	140	67	2.08955
22	149	72	2.06944
24	149	72	2.06944
26	161	75	2.14667
28	172	77	2.23377
30	183	78	2.34615
32	208	81	2.5679
34	222	85	2.61176
36	239	89	2.68539
38	256	92	2.78261
40	199	84	2.36905
42	165	77	2.14286
44	152	77	1.97403
46	142	80	1.775
48	143	81	1.76543
50	138	72	1.91667
52	142	80	1.775
54	132	79	1.67089
56	136	83	1.63855
58	139	81	1.71605
60	125	76	1.64474
62	130	78	1.66667
64	131	77	1.7013
66	131	74	1.77027
68	125	71	1.76056
70	117	66	1.77273
72	114	70	1.62857
74	114	69	1.65217
76	111	68	1.63235
78	110	64	1.71875
80	105	58	1.81034
82	105	57	1.84211
84	105	57	1.84211
86	106	59	1.79661
88	103	58	1.77586
90	105	56	1.875
92	101	56	1.80357
94	108	59	1.83051
96	113	63	1.79365
98	121	63	1.92063
100	128	69	1.85507
102	140	73	1.91781
104	148	70	2.11429
106	156	77	2.02597
108	179	82	2.18293
110	214	82	2.60976
112	227	87	2.6092
114	240	91	2.63736
116	251	93	2.69892
118	223	89	2.50562
120	162	82	1.97561
122	140	75	1.86667
124	138	75	1.84
126	136	77	1.76623
128	137	78	1.75641
130	121	74	1.63514
132	121	77	1.57143
134	115	74	1.55405
136	110	68	1.61765
138	114	70	1.62857
140	116	71	1.6338
142	115	70	1.64286
144	108	70	1.54286
146	106	69	1.53623
148	111	75	1.48
150	115	67	1.71642
152	110	72	1.52778
154	113	72	1.56944
156	112	71	1.57746
158	106	60	1.76667
160	105	66	1.59091
162	109	64	1.70312
164	109	66	1.65152
166	115	71	1.61972
168	116	67	1.73134
170	111	66	1.68182
172	116	67	1.73134
174	112	69	1.62319
176	117	73	1.60274
178	131	77	1.7013
180	144	79	1.82278
182	157	81	1.93827
184	179	85	2.10588
186	199	91	2.18681
188	224	94	2.38298
190	206	88	2.34091
192	173	84	2.05952
194	145	82	1.76829
196	141	79	1.78481
198	148	86	1.72093
200	154	90	1.71111
202	142	90	1.57778
204	129	85	1.51765
206	134	88	1.52273
208	138	89	1.55056
210	139	94	1.47872
212	132	90	1.46667
214	136	92	1.47826
216	131	90	1.45556
218	132	92	1.43478
220	144	97	1.48454
222	147	91	1.61538
224	157	101	1.55446
226	143	92	1.55435
228	147	95	1.54737
230	133	94	1.41489
232	133	89	1.49438
234	139	95	1.46316
236	141	99	1.42424
238	143	99	1.44444
240	132	94	1.40426
242	138	95	1.45263
244	131	89	1.47191
246	116	87	1.33333
248	117	79	1.48101
250	121	79	1.53165
252	130	85	1.52941
254	134	86	1.55814
256	144	88	1.63636
258	144	84	1.71429
260	144	82	1.7561
262	148	86	1.72093
264	152	79	1.92405
266	162	85	1.90588
268	174	87	2
270	193	90	2.14444
272	210	92	2.28261
274	215	96	2.23958
276	199	89	2.23596
278	199	92	2.16304
280	166	86	1.93023
282	164	87	1.88506
284	171	92	1.8587
286	167	93	1.7957
288	164	92	1.78261
290	159	92	1.72826
292	162	91	1.78022
294	155	89	1.74157
296	160	93	1.72043
298	159	92	1.72826
300	151	94	1.60638
302	156	91	1.71429
304	150	91	1.64835
306	143	90	1.58889
308	137	82	1.67073
310	141	86	1.63953
312	144	93	1.54839
314	144	92	1.56522
316	133	78	1.70513
318	127	82	1.54878
320	126	77	1.63636
322	131	80	1.6375
324	119	72	1.65278
326	128	72	1.77778
328	142	85	1.67059
330	139	76	1.82895
332	127	70	1.81429
334	135	75	1.8
336	137	74	1.85135
338	155	85	1.82353
340	161	85	1.89412
342	175	89	1.96629
344	190	87	2.18391
346	205	92	2.22826
348	219	93	2.35484
350	246	95	2.58947
352	247	97	2.54639
354	236	94	2.51064
356	194	96	2.02083
358	186	96	1.9375
360	173	94	1.84043
362	175	94	1.8617
364	174	96	1.8125
366	168	93	1.80645
368	171	92	1.8587
370	175	96	1.82292
372	165	97	1.70103
374	165	95	1.73684
376	156	93	1.67742
378	182	101	1.80198
380	154	97	1.58763
382	147	93	1.58065
384	138	93	1.48387
386	126	90	1.4
388	132	93	1.41935
390	130	90	1.44444
392	120	87	1.37931
394	129	93	1.3871
396	140	93	1.50538
398	143	90	1.58889
400	138	87	1.58621
402	151	93	1.62366
404	148	88	1.68182
406	156	93	1.67742
408	151	93	1.62366
410	160	94	1.70213
412	173	92	1.88043
414	191	92	2.07609
416	214	97	2.20619
418	228	102	2.23529
420	243	102	2.38235
422	280	104	2.69231
424	291	103	2.82524
426	274	103	2.66019
428	207	99	2.09091
430	197	101	1.9505
432	183	102	1.79412
434	186	106	1.75472
436	170	103	1.65049
438	169	105	1.60952
440	152	103	1.47573
442	155	106	1.46226
444	164	109	1.50459
446	155	107	1.4486
448	156	109	1.43119
450	148	108	1.37037
452	148	109	1.3578
454	154	110	1.4
456	153	108	1.41667
458	134	100	1.34
460	150	106	1.41509
462	142	101	1.40594
464	132	91	1.45055
466	117	84	1.39286
468	116	86	1.34884
470	117	81	1.44444
472	113	80	1.4125
474	121	80	1.5125
476	115	78	1.47436
478	127	74	1.71622
480	121	69	1.75362
482	118	76	1.55263
484	130	80	1.625
486	118	75	1.57333
488	130	74	1.75676
490	141	79	1.78481
492	144	79	1.82278
494	161	81	1.98765
496	198	89	2.22472
498	223	90	2.47778
500	241	85	2.83529
502	217	86	2.52326
504	183	83	2.20482
506	160	85	1.88235
508	153	85	1.8
510	159	86	1.84884
512	180	93	1.93548
514	170	93	1.82796
516	169	92	1.83696
518	159	89	1.78652
520	166	93	1.78495
522	166	94	1.76596
524	162	95	1.70526
526	170	97	1.75258
528	167	96	1.73958
530	166	99	1.67677
532	165	99	1.66667
534	157	101	1.55446
536	169	98	1.72449
538	168	96	1.75
540	164	95	1.72632
542	156	91	1.71429
544	152	91	1.67033
546	158	88	1.79545
548	149	89	1.67416
550	158	86	1.83721
552	152	81	1.87654
554	142	76	1.86842
556	145	74	1.95946
558	140	74	1.89189
560	133	74	1.7973
562	148	75	1.97333
564	160	76	2.10526
566	154	73	2.10959
568	149	75	1.98667
570	154	73	2.10959
572	182	75	2.42667
574	215	79	2.72152
576	232	79	2.93671
578	242	82	2.95122
580	231	82	2.81707
582	212	83	2.55422
584	173	81	2.1358
586	161	79	2.03797
588	156	83	1.87952
590	159	87	1.82759
592	153	86	1.77907
594	144	85	1.69412
596	144	82	1.7561
598	158	86	1.83721
600	153	84	1.82143
602	151	87	1.73563
604	157	88	1.78409
606	154	86	1.7907
608	146	84	1.7381
610	153	85	1.8
612	152	88	1.72727
614	159	87	1.82759
616	157	84	1.86905
618	172	89	1.93258
620	163	86	1.89535
622	174	89	1.95506
624	163	77	2.11688
626	158	85	1.85882
628	158	83	1.90361
630	149	83	1.79518
632	156	85	1.83529
634	164	82	2
636	159	82	1.93902
638	153	83	1.84337
640	162	81	2
642	162	84	1.92857
644	183	86	2.12791
646	192	85	2.25882
648	196	86	2.27907
650	217	89	2.4382
652	232	90	2.57778
654	246	88	2.79545
656	231	90	2.56667
658	216	88	2.45455
660	213	91	2.34066
662	197	90	2.18889
664	180	92	1.95652
666	183	93	1.96774
668	293	90	3.25556
670	221	93	2.37634
672	196	93	2.10753
674	183	93	1.96774
676	174	90	1.93333
678	151	91	1.65934
680	136	87	1.56322
682	131	85	1.54118
684	134	91	1.47253
686	128	89	1.4382
688	127	80	1.5875
690	119	81	1.46914
692	145	86	1.68605
694	143	80	1.7875
696	250	89	2.80899
698	200	89	2.24719
700	171	84	2.03571
702	151	84	1.79762
704	147	85	1.72941
706	145	82	1.76829
708	145	85	1.70588
710	151	88	1.71591
712	162	90	1.8
714	149	83	1.79518
716	152	84	1.80952
718	149	84	1.77381
720	157	85	1.84706
722	162	89	1.82022
724	167	86	1.94186
726	168	92	1.82609
728	154	82	1.87805
730	156	85	1.83529
732	169	85	1.98824
734	197	86	2.2907
736	215	86	2.5
738	233	95	2.45263
740	218	92	2.36957
742	201	90	2.23333
744	191	93	2.05376
746	189	94	2.01064
748	188	91	2.06593
750	190	89	2.13483
752	185	93	1.98925
754	172	88	1.95455
756	170	87	1.95402
758	156	83	1.87952
760	159	82	1.93902
762	159	87	1.82759
764	160	88	1.81818
766	153	89	1.7191
768	159	91	1.74725
770	151	85	1.77647
772	141	81	1.74074
774	135	78	1.73077
776	144	83	1.73494
778	144	83	1.73494
780	141	79	1.78481
782	144	81	1.77778
784	144	80	1.8
786	141	79	1.78481
788	129	71	1.8169
790	140	73	1.91781
792	137	74	1.85135
794	141	74	1.90541
796	156	78	2
798	160	77	2.07792
800	173	74	2.33784
802	192	79	2.43038
804	205	80	2.5625
806	223	85	2.62353
808	249	84	2.96429
810	281	90	3.12222
812	297	96	3.09375
814	259	94	2.75532
816	233	93	2.50538
818	202	90	2.24444
820	199	94	2.11702
822	189	90	2.1
824	174	90	1.93333
826	181	93	1.94624
828	179	96	1.86458
830	173	95	1.82105
832	158	87	1.81609
834	160	94	1.70213
836	157	97	1.61856
838	156	91	1.71429
840	162	90	1.8
842	156	92	1.69565
844	153	93	1.64516
846	150	93	1.6129
848	148	89	1.66292
850	133	89	1.49438
852	134	90	1.48889
854	135	88	1.53409
856	150	89	1.68539
858	147	87	1.68966
860	141	91	1.54945
862	145	88	1.64773
864	154	88	1.75
866	155	88	1.76136
868	170	93	1.82796
870	181	94	1.92553
872	193	97	1.98969
874	206	104	1.98077
876	210	102	2.05882
878	201	102	1.97059
880	201	101	1.9901
882	228	104	2.19231
884	236	102	2.31373
886	252	107	2.35514
888	260	113	2.30088
890	262	109	2.40367
892	288	114	2.52632
894	282	116	2.43103
896	303	117	2.58974
898	312	114	2.73684
900	311	113	2.75221
902	316	111	2.84685
904	297	114	2.60526
906	271	112	2.41964
908	234	113	2.0708
910	212	114	1.85965
912	197	109	1.80734
914	193	109	1.77064
916	181	107	1.69159
918	167	107	1.56075
920	171	105	1.62857
922	183	110	1.66364
924	186	110	1.69091
926	179	110	1.62727
928	168	108	1.55556
930	170	111	1.53153
932	174	108	1.61111
934	162	109	1.48624
936	144	103	1.39806
938	146	105	1.39048
940	144	102	1.41176
942	141	107	1.31776
944	133	98	1.35714
946	126	99	1.27273
948	111	96	1.15625
950	113	99	1.14141
952	105	101	1.0396
954	101	99	1.0202
956	103	93	1.10753
958	101	94	1.07447
960	100	97	1.03093
962	103	96	1.07292
964	101	102	0.990196
966	91	97	0.938144
968	98	101	0.970297
970	114	108	1.05556
972	116	108	1.07407
974	106	106	1
976	101	102	0.990196
978	90	98	0.918367
980	89	89	1
982	101	97	1.04124
984	113	102	1.10784
986	122	102	1.19608
988	123	96	1.28125
990	116	99	1.17172
992	117	103	1.13592
994	112	94	1.19149
996	126	100	1.26
998	127	98	1.29592
1000	133	101	1.31683

## Sheet: Source data Supp.Fig.1b
Time	Cell.1
126	34	birth @	budding @	abscission @
128	35	126	308	380
134	41		416	482
136	42		516	572
138	42		606	658
140	42		692	744
142	45		770	824
144	45		840	940
146	45		964
148	45
150	48
152	52
154	51
156	56
158	52
160	54
162	56
164	56
166	57
168	57
170	56
172	58
174	57
176	64
178	63
180	69
182	67
184	63
186	66
188	63
190	68
192	67
194	62
196	62
198	70
200	68
202	65
204	64
206	64
208	68
210	71
212	73
214	76
216	77
218	75
220	73
222	72
224	82
226	81
228	81
230	80
232	79
234	78
236	92
238	89
240	84
242	89
244	89
246	93
248	95
250	89
252	98
254	98
256	100
258	101
260	103
262	98
264	93
266	103
268	105
270	102
272	112
274	115
276	115
278	120
280	119
282	117
284	123
286	122
288	109
290	128
292	121
294	118
296	121
298	121
300	134
302	131
304	113
306	114
308	104
310	121
312	121
314	111
316	115
318	113
320	108
322	121
324	114
326	111
328	122
330	118
332	127
334	115
336	112
338	121
340	109
342	119
344	121
346	131
348	136
350	131
352	141
354	130
356	134
358	147
360	154
362	172
364	186
366	197
368	214
370	228
372	240
374	238
376	219
378	195
380	179
382	179
384	171
386	171
388	163
390	163
392	158
394	154
396	149
398	139
400	142
402	133
404	129
406	132
408	132
410	133
412	132
414	125
416	123
418	128
420	128
422	129
424	128
426	132
428	149
430	151
432	159
434	160
436	174
438	178
440	188
442	182
444	178
446	161
448	162
450	163
452	164
454	165
456	169
458	175
460	174
462	184
464	195
466	210
468	206
470	215
472	228
474	247
476	262
478	240
480	200
482	190
484	189
486	193
488	190
490	198
492	191
494	195
496	198
498	193
500	181
502	185
504	180
506	178
508	182
510	185
512	182
514	181
516	180
518	187
520	187
522	190
524	176
526	180
528	184
530	184
532	186
534	191
536	180
538	180
540	182
542	183
544	183
546	188
548	205
550	206
552	216
554	221
556	228
558	288
560	255
562	255
564	261
566	268
568	260
570	229
572	203
574	196
576	192
578	191
580	191
582	189
584	186
586	181
588	176
590	171
592	169
594	175
596	171
598	176
600	171
602	181
604	178
606	186
608	187
610	182
612	175
614	174
616	177
618	178
620	185
622	185
624	185
626	190
628	199
630	206
632	215
634	230
636	231
638	243
640	252
642	272
644	295
646	317
648	330
650	337
652	316
654	283
656	244
658	232
660	226
662	211
664	191
666	181
668	174
670	173
672	172
674	176
676	172
678	179
680	187
682	182
684	188
686	195
688	197
690	195
692	195
694	197
696	201
698	199
700	204
702	195
704	194
706	193
708	191
710	181
712	180
714	171
716	175
718	185
720	196
722	202
724	220
726	227
728	228
730	239
732	255
734	275
736	290
738	309
740	308
742	292
744	261
746	227
748	213
750	209
752	212
754	209
756	205
758	197
760	193
762	191
764	192
766	192
768	191
770	189
772	193
774	187
776	191
778	190
780	190
782	192
784	196
786	200
788	207
790	213
792	216
794	214
796	209
798	214
800	217
802	231
804	248
806	252
808	262
810	279
812	297
814	317
816	334
818	337
820	319
822	294
824	249
826	230
828	235
830	231
832	224
834	226
836	216
838	206
840	209
842	202
844	202
846	207
848	206
850	213
852	208
854	198
856	208
858	214
860	219
862	222
864	232
866	221
868	217
870	217
872	217
874	221
876	225
878	215
880	214
882	215
884	209
886	206
888	209
890	209
892	210
894	206
896	214
898	212
900	200
902	203
904	203
906	206
908	210
910	215
912	220
914	212
916	212
918	203
920	200
922	210
924	209
926	214
928	215
930	227
932	252
934	245
936	222
938	218
940	216
942	207
944	207
946	223
948	220
950	213
952	209
954	207
956	215
958	210
960	207
962	203
964	194
966	209
968	211
970	213
972	215
974	212
976	208
978	204
980	202
982	206
984	207
986	217
988	227
990	235
992	245
994	268
996	300
998	313

## Sheet: Source data Supp.Fig.1c
Time	Cell.1		Time	Cell.2		Time	Cell.3		Time	Cell.4		Time	Cell.5
0	221	abscission	0	120	abscission	0	174	abscission	0	212	abscission	0	95	abscission
2	227	100	2	125	66	2	202	46	2	220	76	2	89	58
4	265	shmoo	4	143	shmoo	4	210	shmoo	4	245	shmoo	4	97	shmoo
6	239	110	6	132	100	6	221	104	6	239	98	6	90	78
8	273		8	143		8	227		8	245		8	100
10	272		10	152		10	242		10	261		10	103
12	269		12	148		12	241		12	272		12	97
14	278		14	150		14	249		14	265		14	99
16	275		16	153		16	266		16	255		16	100
18	265		18	137		18	272		18	260		18	99
20	268		20	135		20	289		20	259		20	97
22	270		22	132		22	303		22	245		22	99
24	272		24	135		24	316		24	258		24	103
26	279		26	141		26	304		26	258		26	107
28	270		28	140		28	297		28	270		28	108
30	273		30	134		30	276		30	267		30	117
32	275		32	136		32	239		32	269		32	129
34	286		34	141		34	214		34	287		34	128
36	292		36	151		36	211		36	299		36	119
38	304		38	148		38	207		38	328		38	105
40	330		40	160		40	202		40	347		40	99
42	341		42	166		42	207		42	361		42	92
44	367		44	174		44	205		44	364		44	93
46	377		46	179		46	216		46	367		46	93
48	375		48	184		48	204		48	355		48	91
50	372		50	188		50	215		50	342		50	98
52	354		52	185		52	220		52	304		52	93
54	296		54	172		54	206		54	277		54	92
56	260		56	160		56	184		56	260		56	95
58	254		58	150		58	196		58	254		58	92
60	250		60	145		60	217		60	240		60	90
62	248		62	142		62	212		62	238		62	86
64	251		64	138		64	204		64	245		64	90
66	253		66	137		66	179		66	229		66	98
68	268		68	141		68	192		68	232		68	86
70	249		70	145		70	191		70	249		70	84
72	239		72	142		72	186		72	225		72	85
74	256		74	137		74	197		74	212		74	86
76	249		76	140		76	204		76	237		76	123
78	227		78	144		78	197		78	225		78	132
80	218		80	137		80	187		80	242		80	125
82	238		82	135		82	200		82	229		82	114
84	238		84	136		84	188		84	223		84	116
86	222		86	139		86	174		86	215		86	114
88	210		88	134		88	172		88	233		88	122
90	214		90	128		90	179		90	213		90	119
92	233		92	132		92	177		92	204		92	118
94	229		94	136		94	209		94	214		94	112
96	211		96	135		96	198		96	211		96	121
98	232		98	169		98	185		98	198		98	108
100	242		100	169		100	176		100	213		100	104
102	217		102	165		102	186		102	217		102	95
104	220		104	172		104	204		104	307		104	99
106	241		106	178		106	175		106	299		106	90
108	226		108	180		108	172		108	301		108	89
110	218		110	172		110	196		110	318		110	90
112	230		112	160		112	177		112	333		112	81
114	213		114	153		114	192		114	343		114	81
116	332		116	151		116	191		116	335		116	79
118	268		118	147		118	194		118	318		118	80
120	270		120	142		120	183		120	307		120	82
122	286		122	145		122	219		122	301		122	79
124	278		124	148		124	195		124	285		124	82
126	290		126	144		126	188		126	297		126	74
128	285		128	138		128	199		128	279		128	83
130	292		130	135		130	188		130	275		130	73
132	264		132	130		132	174		132	264		132	74
134	260		134	134		134	173		134	239		134	85
136	288		136	131		136	180		136	224		136	83
138	240		138	125		138	180		138	224		138	84
140	249		140	124		140	180		140	221		140	76
142	237		142	118		142	184		142	205		142	111
144	247		144	108		144	174		144	206		144	87
146	246		146	120		146	173		146	206		146	84
148	246		148	113		148	164		148	220		148	83
150	231		150	119		150	167		150	292		150	91
152	223		152	118		152	167		152	258		152	95
154	217		154	121		154	164		154	246		154	88
156	213		156	127		156	158		156	240		156	84
158	214		158	124		158	140		158	251		158	87
160	218		160	108		160	149		160	236		160	82
162	225		162	116		162	147		162	214		162	79
164	215		164	111		164	143		164	234		164	79
166	228		166	100		166	130		166	231		166	68
168	208		168	100		168	155		168	219		168	71
170	212		170	113		170	153		170	196		170	72
172	219		172	105		172	131		172	209		172	64
174	224		174	108		174	155		174	202		174	62
176	209		176	117		176	147		176	194		176	59
178	211		178	111		178	151		178	185		178	69
180	220		180	108		180	139		180	192		180	67
182	218		182	109		182	137		182	209		182	63
184	209		184	109		184	136		184	204		184	64
186	183		186	106		186	140		186	179		186	70
188	195		188	103		188	156		188	190		188	67
190	187		190	104		190	166		190	201		190	61
192	195		192	100		192	158		192	223		192	66
194	185		194	101		194	155		194	196		194	61
196	179		196	101		196	158		196	207		196	59
198	195		198	97		198	161		198	204		198	54
200	207		200	95		200	169		200	188		200	57
202	203		202	97		202	169		202	198		202	60
204	208		204	96		204	156		204	194		204	57
206	208		206	92		206	155		206	204		206	56
208	202		208	89		208	159		208	212		208	54
210	198		210	90		210	141		210	193		210	52
212	194		212	95		212	129		212	188		212	56
214	198		214	90		214	147		214	195		214	89
216	190		216	88		216	127		216	191		216	76
218	198		218	88		218	121		218	175		218	74
220	201		220	93		220	155		220	181		220	67
222	203		222	86		222	137		222	179		222	59
224	198		224	86		224	147		224	179		224	59
226	193		226	87		226	131		226	176		226	61
228	196		228	86		228	116		228	242		228	63
230	199		230	92		230	124		230	202		230	68
232	191		232	90		232	136		232	191		232	67
234	206		234	84		234	152		234	184		234	65
236	208		236	77		236	140		236	173		236	69
238	214		238	77		238	130		238	190		238	67
240	211		240	70		240	132		240	199		240	65
242	209		242	64		242	139		242	218		242	65
244	206		244	63		244	131		244	199		244	72
246	192		246	68		246	129		246	195		246	71
248	206		248	67		248	146		248	203		248	65
250	203		250	63		250	148		250	201		250	62
252	214		252	58		252	148		252	201		252	69
254	208		254	48		254	139		254	200		254	64
256	214		256	47		256	149		256	197		256	64
258	217		258	49		258	148		258	186		258	65
260	197		260	52		260	140		260	191		260	67
262	211		262	55		262	143		262	187		262	62
264	211		264	55		264	133		264	189		264	61
266	209		266	53		266	138		266	181		266	63
268	194		268	49		268	144		268	193		268	60
270	212		270	52		270	136		270	178		270	61
272	211		272	52		272	125		272	165		272	65
274	198		274	48		274	125		274	187		274	57
276	200		276	46		276	133		276	163		276	56
278	219		278	53		278	130		278	176		278	57
280	213		280	63		280	146		280	179		280	55
282	203		282	62		282	144		282	167		282	59
284	184		284	56		284	121		284	181		284	53
286	197		286	56		286	136		286	170		286	53
288	193		288	55		288	138		288	153		288	59
290	189		290	54		290	135		290	153		290	57
292	205		292	56		292	134		292	157		292	59
294	208		294	61		294	130		294	152		294	52
296	197		296	60		296	132		296	142		296	58
298	178		298	56		298	124		298	131		298	59
300	190		300	61		300	136		300	152		300	51
302	204		302	52		302	131		302	138		302	60
304	205		304	54		304	121		304	149		304	58
306	204		306	58		306	138		306	157		306	55
308	198		308	63		308	116		308	147		308	56
310	201		310	58		310	128		310	145		310	55
312	196		312	67		312	119		312	143		312	54
314	194		314	76		314	121		314	117		314	57
316	205		316	66		316	114		316	126		316	55
318	202		318	69		318	113		318	129		318	57
320	199		320	66		320	120		320	139		320	63
322	197		322	69		322	114		322	143		322	61
324	179		324	59		324	115		324	132		324	58
326	196		326	58		326	124		326	126		326	56
328	192		328	64		328	99		328	138		328	59
330	170		330	71		330	92		330	143		330	57
332	186		332	63		332	106		332	125		332	55
334	180		334	55		334	108		334	129		334	62
336	153		336	51		336	100		336	135		336	66
338	178		338	52		338	104		338	128		338	54
340	168		340	58		340	116		340	129		340	63
342	150		342	56		342	114		342	131		342	61
344	139		344	56		344	122		344	135		344	52
346	151		346	56		346	120		346	122		346	54
348	138		348	62		348	117		348	137		348	60
350	137		350	57		350	108		350	133		350	51
352	144		352	58		352	110		352	118		352	51
354	147		354	60		354	115		354	134		354	59
356	140		356	60		356	107		356	143		356	57
358	165		358	68		358	98		358	140		358	59
360	169		360	63		360	107		360	125		360	58
362	150		362	63		362	109		362	131		362	61
364	138		364	66		364	109		364	147		364	51
366	154		366	71		366	117		366	122		366	54
368	156		368	63		368	127		368	121		368	56
370	150		370	65		370	111		370	132		370	52
372	154		372	62		372	123		372	133		372	56
374	156		374	66		374	127		374	132		374	56
376	136		376	65		376	111		376	128		376	52
378	126		378	62		378	119		378	121		378	48
380	140		380	55		380	125		380	128		380	55
382	137		382	61		382	117		382	125		382	52
384	131		384	63		384	124		384	140		384	52
386	129		386	65		386	121		386	126		386	56
388	122		388	76		388	116		388	134		388	51
390	126		390	56		390	115		390	139		390	49
392	119		392	56		392	121		392	133		392	52
394	132		394	56		394	123		394	133		394	48
396	133		396	53		396	128		396	123		396	49
398	135		398	51		398	121		398	129		398	50
400	117		400	46		400	111		400	128		400	50
402	114		402	53		402	120		402	118		402	48
404	118		404	60		404	136		404	120		404	52
406	121		406	58		406	136		406	113		406	58
408	119		408	70		408	137		408	115		408	56
410	122		410	62		410	138		410	122		410	60
412	129		412	61		412	135		412	103		412	56
414	120		414	58		414	125		414	112		414	59
416	122		416	42		416	120		416	111		416	54
418	130		418	61		418	130		418	119		418	51
420	127		420	59		420	128		420	126		420	55
422	117		422	57		422	117		422	122		422	58
424	112		424	61		424	113		424	113		424	50
426	123		426	72		426	111		426	119		426	49
428	112		428	67		428	105		428	123		428	55
430	122		430	73		430	113		430	109		430	57
432	120		432	71		432	117		432	109		432	50
434	105		434	75		434	105		434	111		434	53
436	95		436	71		436	117		436	111		436	51
438	96		438	77		438	83		438	107		438	54
440	121		440	61		440	91		440	99		440	58
442	122		442	67		442	97		442	110		442	56
444	117		444	74		444	77		444	115		444	55
446	103		446	63		446	87		446	113		446	58
448	106		448	69		448	83		448	102		448	48
450	120		450	65					450	111		450	47
452	121		452	63					452	103		452	50
454	122		454	66					454	112		454	45
456	105		456	71					456	112		456	44
458	105		458	72					458	111		458	47
460	116		460	64					460	97		460	51
462	110		462	68					462	106		462	49
464	110		464	70					464	112		464	49
466	122		466	67					466	104		466	51
468	102		468	66					468	114		468	54
470	114		470	66					470	125		470	54
472	121		472	67					472	116		472	54
474	103		474	78					474	112		474	60
476	122		476	69					476	118		476	54
478	130		478	76					478	114		478	53
480	126		480	76					480	115		480	57
482	121		482	73					482	107		482	51
484	125		484	72					484	114		484	52
486	122		486	77					486	125		486	52
488	134		488	73					488	129		488	51
490	128		490	72					490	129		490	54
492	130		492	73					492	127		492	57
494	134		494	69					494	130		494	58
496	136		496	79					496	122		496	57
498	137		498	73					498	113		498	54
500	134		500	76					500	120		500	58
502	136		502	81					502	125		502	59
504	125		504	81					504	120		504	55
506	131		506	86					506	119		506	54
508	119		508	81					508	121		508	52
510	124		510	86					510	121		510	57
512	119		512	83					512	109		512	51
514	128		514	90					514	109		514	53
516	126		516	83					516	113		516	50
518	124		518	88					518	106		518	51
520	124		520	86					520	108		520	47
522	127		522	85					522	121		522	47
524	123		524	84					524	119		524	48
526	126		526	75					526	125		526	49
528	125		528	81					528	128		528	51
530	122		530	87					530	118		530	49
532	124		532	88					532	123		532	49
534	128		534	88					534	118		534	51
536	127		536	71					536	120		536	45
538	120		538	76					538	114		538	45
540	121		540	82					540	118		540	50
542	125		542	93					542	124		542	47
544	116		544	87					544	108		544	40
546	117		546	86					546	120		546	40
548	117		548	83					548	106		548	42
550	120		550	81					550	106		550	41
552	115		552	73					552	95		552	48
554	123		554	82					554	93		554	67
556	130		556	67					556	95		556	58
558	112		558	84					558	96		558	54
560	113		560	74					560	89		560	57
562	117		562	86					562	95		562	54
564	121		564	86					564	83		564	49
566	121		566	78					566	70		566	47
568	128		568	70					568	69		568	44
570	124		570	70					570	81		570	39
572	126		572	76					572	81		572	42
574	120		574	86					574	69		574	45
576	112		576	73					576	72		576	47
578	106		578	74					578	70		578	47
580	115		580	78					580	73		580	50
582	112		582	69					582	73		582	45
584	118		584	76					584	89		584	45
586	151		586	70					586	81		586	44
588	124		588	72					588	86		588	43
590	112		590	64					590	91		590	49
592	122		592	64					592	89		592	51
594	123		594	74					594	93		594	44
596	124		596	75					596	81		596	43
598	122		598	79					598	84		598	39
600	129		600	75					600	84		600	42
602	126		602	69					602	90		602	44
604	118		604	68					604	76		604	44
606	111		606	74					606	93		606	45
608	112		608	62					608	91		608	44
610	109		610	62								610	47
612	112		612	70								612	47
614	114		614	73								614	53
616	114		616	66								616	54
618	124		618	68								618	54
620	114		620	67								620	57
622	105		622	66								622	58
624	106		624	71								624	53
626	111		626	63								626	57
628	114		628	59								628	56
630	102		630	66								630	57
632	104		632	65								632	57
634	113		634	58								634	48
636	113		636	58								636	49
638	112		638	58								638	56
640	114		640	59								640	58
642	101		642	58								642	53
644	107		644	59								644	50
646	115		646	49								646	53
648	110		648	56								648	56
650	109		650	60								650	56
652	103		652	69								652	50
654	109		654	54								654	61
656	116		656	53								656	66
658	112		658	56								658	62
660	113		660	52								660	49
662	128		662	56								662	48
664	128		664	61								664	55
666	123		666	59								666	59
668	110		668	60								668	61
670	109		670	54								670	58
672	117		672	60								672	50
674	122		674	55								674	43
676	124		676	59								676	48
678	119		678	63								678	51
680	108		680	65								680	45
682	107		682	55								682	46
684	112		684	55								684	51
686	117		686	55								686	55
688	116		688	62								688	55
690	121		690	65								690	51
692	126		692	70								692	51
694	115		694	68								694	55
696	101		696	62								696	57
698	102		698	79								698	54
700	113		700	65								700	52
702	118		702	69								702	53
704	120		704	69								704	54
706	108		706	65								706	58
708	108		708	65								708	59
710	108		710	63								710	62
712	98		712	64								712	61
714	104		714	71								714	43
716	103		716	71								716	49
718	107		718	72								718	53
720	108		720	75								720	52
722	111		722	73								722	50
724	114		724	73								724	53
726	107		726	70								726	56
728	116		728	69								728	60
730	109		730	70								730	59
732	112		732	69								732	58
734	115		734	67								734	58
736	119		736	65								736	59
738	124		738	69								738	59
740	120		740	68								740	57
742	124		742	68								742	60
744	126		744	63								744	58
746	123		746	64								746	58
748	122		748	61								748	55
750	115		750	65								750	52
752	113		752	64								752	51
754	106		754	72								754	56
756	108		756	73								756	59
758	110		758	77								758	63
760	109		760	73								760	58
762	121		762	69								762	61
764	123		764	67								764	57
766	125		766	64								766	56
768	120		768	60								768	52
770	120		770	58								770	53
772	124		772	58								772	58
774	127		774	64								774	59
776	141		776	67								776	57
778	111		778	68								778	58
780	117		780	62								780	57
782	124		782	61								782	51
784	126		784	61								784	49
786	122		786	59								786	44
788	124		788	56								788	46
790	117		790	59								790	49
792	113		792	58								792	50
794	118		794	58								794	59
796	122		796	54								796	63
798	120		798	52								798	65
800	121		800	55								800	65
802	114		802	54								802	60
804	121		804	59								804	53
806	119		806	59								806	50
808	121		808	55								808	53
810	109		810	59								810	57
812	112		812	59								812	62
814	114		814	60								814	59
816	112		816	56								816	63
818	112		818	53								818	64
820	114		820	52								820	64
822	99		822	50								822	60
824	101		824	55								824	63
826	109		826	50								826	63
828	99		828	52								828	66
830	100		830	54								830	65
832	106		832	55								832	70
834	113		834	46								834	72
836	120		836	50								836	53
838	104		838	52								838	58
840	109		840	55								840	67
842	112		842	50								842	64
844	111		844	47								844	67
846	110		846	50								846	66
848	104		848	48								848	73
850	104		850	45								850	70
852	107		852	46								852	66
854	110		854	44								854	67
856	116		856	44								856	69
858	118		858	46								858	63
860	115		860	47								860	70
862	116		862	49								862	74
864	111		864	49								864	77
866	114		866	52								866	78
868	114		868	51								868	75
870	109		870	53								870	79
872	106		872	49								872	78
874	108		874	48								874	73
876	111		876	49								876	72
878	111		878	51								878	62
880	112		880	48								880	71
882	112		882	50								882	79
884	114											884	75
886	107											886	76
888	105											888	73
890	103											890	75
892	102											892	75
894	102											894	77
896	109											896	74
898	100											898	74
900	107											900	68
902	116											902	72
904	113											904	72
906	117											906	73
908	124											908	77
910	114											910	78
912	107											912	83
914	125											914	82
916	110											916	81
918	124											918	79
920	126											920	85
922	122											922	86
924	118											924	85
926	108											926	82
928	105											928	78
930	110											930	75
932	115											932	79
934	117											934	78
936	127											936	76
938	112											938	79
940	119											940	74
942	121											942	77
944	118											944	74
946	121											946	74
948	121											948	74
950	117											950	79
952	118											952	80
954	120											954	74
956	112											956	74
958	119											958	78
960	115											960	78
962	120											962	78
964	113											964	77
966	111											966	70
968	113											968	73
970	114											970	76
972	116											972	72
974	116											974	65
976	113											976	75
978	107											978	78
980	112											980	76
982	113											982	78
984	117											984	63
986	116											986	70
988	118											988	74
990	115											990	75
992	117											992	76
994	112											994	72
996	108											996	74
998	114											998	79

## Sheet: Source data Supp.Fig.1d
Time	Cell.1	Cell.2
0	95	67
2	99	68
4	108	72
6	107	69
8	109	76
10	110	75
12	108	77
14	114	76
16	117	75
18	112	74
20	116	75
22	106	74
24	107	77
26	109	73
28	107	74
30	105	75
32	107	76
34	110	75
36	105	77
38	101	76
40	108	78
42	99	79
44	101	77
46	105	81
48	111	81
50	118	86
52	132	86
54	136	91
56	149	99
58	165	106
60	192	107
62	202	111
64	219	114
66	223	107
68	228	102
70	222	85
72	219	87
74	195	89
76	168	88
78	155	90
80	151	142
82	146	141
84	142	133
86	146	124
88	136	155
90	126	141
92	128	136
94	134	124
96	133	114
98	129	109
100	131	100
102	136	89
104	136	88
106	126	86
108	129	86
110	137	83
112	136	86
114	133	80
116	128	82
118	130	79
120	134	82
122	126	79
124	122	77
126	129	81
128	134	81
130	140	81
132	141	79
134	138	73
136	139	75
138	143	78
140	153	78
142	91	78
144	173	81
146	185	81
148	187	91
150	188	93
152	213	102
154	231	109
156	234	120
158	232	129
160	202	138
162	163	145
164	159	146
166	155	148
168	152	139
170	151	115
172	137	101
174	140	106
176	142	96
178	134	89
180	137	83
182	141	81
184	140	84
186	139	85
188	174	87
190	189	81
192	137	85
194	137	84
196	134	82
198	136	83
200	135	78
202	141	73
204	145	76
206	145	72
208	143	72
210	138	72
212	142	76
214	136	75
216	138	77
218	137	79
220	141	79
222	144	77
224	150	80
226	153	83
228	159	79
230	170	82
232	177	82
234	184	85
236	194	86
238	219	90
240	228	96
242	232	95
244	233	100
246	223	100
248	188	110
250	166	122
252	165	128
254	154	142
256	159	144
258	150	143
260	146	114
262	154	94
264	148	93
266	146	86
268	149	89
270	150	86
272	150	89
274	145	87
276	140	83
278	140	81
280	144	77
282	148	78
284	142	78
286	142	71
288	141	77
290	143	79
292	140	78
294	138	79
296	142	80
298	145	83
300	142	80
302	139	86
304	147	87
306	145	88
308	138	92
310	144	92
312	148	96
314	152	95
316	167	94
318	171	87
320	182	86
322	194	90
324	206	97
326	206	89
328	220	89
330	240	99
332	239	105
334	239	108
336	207	112
338	190	120
340	177	134
342	178	138
344	177	145
346	172	154
348	165	152
350	157	147
352	151	136
354	155	118
356	143	103
358	135	104
360	138	102
362	135	99
364	139	91
366	136	91
368	141	88
370	127	84
372	123	88
374	124	87
376	125	83
378	124	83
380	128	93
382	128	83
384	112	78
386	117	83
388	118	76
390	127	78
392	141	77
394	138	75
396	147
