# Supplementary material for: Cell cycle-linked vacuolar pH dynamics regulate amino acid homeostasis and cell growth
Source: Nat Metab. 2023 Aug 28;5(10):1803–19. doi: 10.1038/s42255-023-00872-1 (PMC10590757; doi:10.1038/s42255-023-00872-1)
Supplement: Supplementary file 15 — Source and additional data items supporting Extended Fig. 2. [file 42255_2023_872_MOESM15_ESM.xlsx]

## Sheet: Source data Supp.Fig.2a
DHY (wild-type used in this study)			BY4741			W303
	AU	periodicity		AU	periodicity		AU	periodicity			periodicity.wilcox.median	periodicity.wilcox.95.confidence.low	periodicity.wilcox.95.confidence.high	median	AU.95.confidence.low	AU.95.confidence.high	comparisons	p.val.adjusted
1	6720.82	91	1	7582.59	50	1	27360.4	91.7778		DHY	84.9	84.1	85.7	9902	8799	12229	DHY vs. BY4741	0.492767
2	17373.9	199.6	2	9650.36	100	2	38261.6	91.7778		BY4741	99.2857	97.2	101.444	11655.7	9350.1	14110.1	DHY vs. W303	0.170661
3	31648.5	83.1667	3	10216.5	111.111	3	32573.8	98.25		W303	89.5253	87.8333	91.3434	10896.3	9374.34	15134.2
4	23780.1	110.889	4	6458.44	100	4	30489.7	82.8889
5	9253.95	93	5	33302.3	150.667	5	10833	86.4		above periodicity values are calculated from the wilcox.test(data, conf.int = TRUE) function in R (version 4.1.2 (2021-11-01))				above AU values are calculated from the datawizard::describe_distribution(data, centrality = "median", ci = TRUE)) function in R (version 4.1.2 (2021-11-01))			above comparisons calculated from dunn.test::dunn.test(x, g, method ="holm" ) function R (version 4.1.2 (2021-11-01))
6	13234.3	110.889	6	21531.2	87.0909	6	3512.65	95.3333
7	31241.3	99.3333	7	15787.7	101.556	7	14127.7	77.5
8	63693	82.6667	8	14445.7	104.75	8	2741.99	64
9	49946.3	79.5	9	20426.5	96	9	6942.57	94.3333
10	24837	83.7778	10	9880.32	94.5714	10	65249.6	76.2857
11	40285.4	83.0909	11	4403.19	108	11	5830.17	85.7143
12	9545.41	90.8	12	19165.9	92	12	4744.36	86.6667
13	9018.81	88.2857	13	6367.59	104.333	13	4923.89	84.6667
14	48727.9	81.4545	14	10435.2	95.3333	14	3518	124.75
15	28884.6	87.8	15	7696.66	100	15	52322.7	90.7273
16	5547.67	172	16	13011.1	96	16	27356.7	90.5455
17	43285	83.5556	17	12533.9	95.3333	17	11713.8	80.9091
18	10049.4	167.2	18	13378	91.6667	18	13427.6	80
19	3758.21	88.8571	19	NA	NA	19	5691.2	124
20	25656.6	82.2	20	18894.7	89.6667	20	9592.26	87.5
21	22244.8	90.4444	21	3907.32	89.3333	21	4636.21	77.3333
22	11348.5	82	22	11655.7	88.3333	22	3615.57	94.8571
23	25261.5	85	23	2258.47	104.8	23	11820.9	95.1429
24	22316	88.4444	24	21591.9	99.8	24	1604.07	127.2
25	28193.9	79.6	25	94753.8	110.889	25	1762.95	115.2
26	6030.91	86	26	52475	124.75	26	2790.1	91.6667
27	33611.5	87.1111	27	23218.1	94.6	27	9234.82	108.8
28	7709.84	93.1429	28	19641.2	89.4	28	9374.34	90.3333
29	14667.8	100.4	29	9825.07	112.571	29	1390.41	101.2
30	16992.1	87	30	17037.1	96.25	30	40225.6	90.9091
31	9737.85	78.5714	31	14578.8	94	31	15253.7	92
32	1237.93	120.8	32	5988.59	94.5714	32	6608.72	87.3333
33	15985.5	80.8889	33	13476.5	98.5714	33	31875.3	85.3333
34	2592.18	88.5	34	2433.54	110.333	34	9957.66	81.75
35	4823.65	78.6667	35	23821.2	91.7143	35	4473.15	97.7143
36	19234.9	78.6667	36	9160.31	96.3333	36	6859.43	95
37	2724.64	86	37	8473.71	89	37	23641.6	75.7143
38	1568.03	85.3333	38	13222.3	88.3333	38	32265.2	95.1111
39	10434.6	84.25	39	41465	122.75	39	36832.6	90.9091
40	2060.21	50.9231	40	18380.9	100	40	9806.89	87.2727
41	13975.7	82.75	41	24039.2	108.75	41	25865.7	95.1111
42	924.318	96	42	2135.76	87.4286	42	19093.8	83.5
43	5666.62	127.2	43	10202.2	103.2	43	2927.59	92.8571
44	3549.7	88.8571	44	16381.1	103.667	44	12055.8	81.7143
45	8605.3	80.75	45	8792.96	97	45	9110.47	85
46	14516.2	78.75	46	15864	90	46	115970	111.111
47	7081.8	92	47	7427.16	86	47	31768	98.8571
48	32696.1	80	48	21657.7	111.111	48	51470.7	83.3333
49	2000.2	85	49	54818.9	125	49	63135.8	90.9091
50	13667.7	126	50	9350.1	84.3636	50	96168.3	90.9091
51	6001.53	78.75	51	9026.52	90	51	13822.6	82.75
52	6971.82	78.5	52	27089.4	98	52	33084.1	100
53	32484.5	78.25	53	8996.54	101.6	53	23487.5	103.5
54	2856.22	84	54	9397.73	113.333	54	11515.7	104
55	7013.65	103	55	14716.4	96	55	11861.4	100
56	7219.14	84.2857	56	13071.3	92.3333	56	22945.6	87.8182
57	9118.43	90.6667	57	4035.3	85	57	26863.2	96.2
58	4757.83	105.6	58	20352.8	96.6667	58	6970.82	84.9091
59	2471.44	87.3333	59	11268	96.3333	59	42488.4	84.7273
60	3785.12	79.1429	60	6003.71	87.6667	60	10525.3	83.2727
61	7026.78	80.5714	61	14738.5	101.6	61	10170	91.4286
62	10605.6	83.4286	62	8388.56	101.2	62	26760.7	94.4444
63	8386.24	82.5714	63	22873.6	111.111	63	10896.3	84
64	33857.5	80	64	4748.78	100	64	3182.06	84.2857
65	7671.98	78	65	15677.1	146.8	65	25908.3	81.1111
66	6743.06	79.1429	66	12006	94.4	66	28824.8	87.5556
67	7540.95	83.3333	67	33701.7	110.667	67	22908.4	85.1111
68	1792.8	110	68	11546.4	112.8	68	15280.8	95
69	3540	78	69	21922.2	111.111	69	6595.15	83.6667
70	6324.7	84.3333	70	67934.6	109	70	9972.16	79.3333
71	14414.5	90.3333	71	13852.4	98.8	71	20834.4	96.8571
72	12947.8	90	72	12672.8	107.25	72	16404.8	94.5714
73	14706.8	77.1429	73	14110.1	108.667	73	3496.04	92.6667
74	12244.7	88.3333	74	16933.4	96.4	74	17471.4	80.75
75	6776.07	88.3333	75	8530.17	97.25	75	6924.08	91.1429
76	8079	86.6667	76	9650.59	104	76	2809.14	88
77	20458	83.6667	77	42117.2	91.3333	77	2693.89	87.7143
78	12667.8	87	78	13324.5	101.667	78	2915.04	67.1111
79	16162.2	74.2857	79	10520.8	90	79	4221.07	82.2857
80	920.265	46.9091	80	23081.1	108.571	80	8162.07	81.1429
81	3779.65	86.3333	81	4171.56	104.4	81	9940.85	95.6667
82	9083.52	83.3333	82	7390.67	100.286	82	15134.2	91.6667
83	9377.91	85	83	4224.56	120.8	83	3562.51	91
84	12515.2	71.5	84	12556.4	97.4286	84	6230.19	90
85	24005.1	82.3636	85	10025.2	94.2857	85	4577.64	89.3333
86	68004.7	77.6667	86	15344.8	93.4286	86	46851.9	89
87	11880.9	88	87	4690.53	108.667	87	6918.5	88
88	27192.4	90.7273	88	5488.02	106.667	88	13436.3	83
89	11245	95.75	89	4921.71	82.8571	89	4058.73	102.8
90	47940.4	83.1667	90	3410.39	120.8	90	9372.74	85.3333
91	21608.9	85.4545	91	1567.21	38.4286	91	15904.8	84
92	20149.2	99.8	92	7665.12	99
93	9522.22	92.6667	93	9515.6	98.3333
94	24822.4	92.4444	94	3079.87	93
95	14693.9	88.8889	95	22177.6	93
96	11826.8	87.3333	96	25188.6	93
97	15137.3	78.6	97	8681.65	110
98	11251.8	86.5	98	7059.34	88.6667
99	5030.2	82	99	5417.8	104
100	14558.1	87.1429	100	2971.88	101.2
101	9346.78	87
102	47572.2	85.25
103	6974.06	80.75
104	13222.6	80
105	21994.2	91.1429
106	11366.8	85.7143
107	24860.7	78.5
108	10045.9	90
109	5399.05	84.8571
110	6328.01	84
111	25786.6	86
112	3955.14	85.1429
113	15700.7	82.5714
114	20859.3	81.7143
115	7625.7	94.3333
116	9612.21	78.5714
117	8245.27	78.5714
118	11212.9	77.4286
119	11382.9	90
120	1920.34	76.5714
121	6441.04	88
122	5697.16	87.3333
123	9901.76	74
124	17665.3	86
125	35091.3	84.3333
126	9472.48	84.3333
127	16229.8	84
128	8713.56	83.6667
129	1511.96	83.3333
130	9562.46	86.25
131	44497.1	83.1667
132	30574.1	90.7273
133	22729.1	99.4
134	24553	80
135	12810.5	86.4
136	4480.03	85.6667
137	16032.2	88
138	9691.46	124.667
139	14368	79.5556
140	2029.94	80.2857
141	6376.01	116.667
142	6115.76	87.25
143	16443.2	86.75
144	2952.66	75.5
145	2954.56	82.8571
146	11845	79.25
147	2954.04	79.25
148	7653.73	90.2857
149	9328.08	76.5
150	5390.1	86.2857
151	21613.1	85.4286
152	18396.8	82
153	44085.9	82
154	3065.8	100.4
155	10878.2	78.2857
156	15217.5	78.2857
157	13573.8	90
158	31648.7	86.3333
159	6200.02	85.3333
160	2710.82	84.3333
161	26241.3	101
162	5367.37	199.6
163	20645.6	82.3636
164	7122.66	89.3333
165	14374.9	88
166	12085.4	86.4444
167	22376.4	89.75
168	5021.58	87.6667
169	19013	92.2857
170	5352.58	104
171	52627.1	88
172	3190.63	116.4
173	12269.3	82.5714
174	46224.2	87.6667
175	5355.15	102.4
176	2385.72	100
177	28491.8	91.8
178	23972.5	86.4
179	12178.5	84.5714
180	22504.6	91.5
181	60864	110.667
182	33161.8	88.3636
183	9459.47	91.6
184	18575.9	90.4
185	25721.4	80
186	28670.2	87.6
187	10700.5	86
188	4137.64	104
189	2045.36	89.75
190	6032.51	87.7778
191	14421.6	87.3333
192	36177.8	91.5
193	3366.9	121.333
194	2645.85	45.25
195	16875.8	90.25
196	26059.4	88
197	3646.13	90
198	15368.4	78.8889
199	12502.9	100
200	4671.57	87
201	2236.16	113.333
202	21274.5	83.4286
203	5119.39	85.1429
204	4545.36	92.5714
205	15052.5	79.5
206	10625.2	89.4286
207	12393.9	124.8
208	4528.69	83.7143
209	4663.95	77.25
210	17026.6	87.1429
211	10851.2	101.667
212	9743.98	87
213	2319.14	75.75
214	11036.9	86.2857
215	1931.85	54.3636
216	4914.06	83.3333
217	16792.5	83.4286
218	2192.24	56.2222
219	15232.4	79.1429
220	5180.97	111.2
221	8065.4	110.8
222	6365.08	90.6667
223	11893.1	87.3333
224	17714.2	86
225	13180.8	85.6667
226	6104.11	86
227	8279.62	83.6667
228	82153.4	76.6154
229	44802.2	83.1667
230	10689.3	142.333
231	23700	69.8333
232	10734.2	73.4286
233	4123.24	127.2
234	6602.61	79.7778
235	17321.1	83.5
236	9540.95	79
237	1860.89	43.3333
238	9442.39	84.2857
239	5576.74	39.8667
240	2867.39	86.3333
241	2627.43	78.2857
242	1283.83	48
243	19735.3	70.75
244	9109.86	83
245	28858.1	75.1429
246	6719.68	86
247	40841.2	75.8182
248	9385.44	87.4286
249	2769.92	119.143
250	69278.3	83.4
251	3182.72	83.1429
252	8449	80.2857
253	9398.9	86
254	17233.3	76
255	4914.78	82.2857
256	26184.1	80
257	3500.63	96.5714
258	4386.84	93.7143
259	15185.9	81
260	4304.28	86.2857
261	4221.28	83.4286
262	3565.4	88.6667
263	17946.3	77.1429
264	3123.25	72
265	7192.9	79.4
266	60504	76.7692
267	45288.2	83.1667
268	8798.58	79.2
269	14369.6	84.5
270	7442.35	83.1111
271	17470.3	79
272	4504.58	98.4444
273	6305.67	88.6667
274	26443.8	78
275	14645.5	77.6364
276	2421.82	86.6667
277	2822.13	75.75
278	7076.68	102
279	5774.22	85.4286
280	8909.17	82.8571
281	5792.15	74.2857
282	17166.2	81
283	6019.97	72
284	21874.7	76.6667
285	12525.9	76.8889
286	2518.92	93
287	8542.88	82.5
288	11465.4	81.5
289	4578.52	84.6667
290	1403.74	78.8571
291	3364.91	83.6667
292	22545.4	72.75
293	2736.96	74.5714
294	16421.3	97.6667
295	18584.2	73
296	6702.03	82
297	5835.18	81.7143
298	5938.42	80.2857
299	1607.27	86.3333
300	13087.1	74.2857
301	34311.4	78.6667
302	2534.01	87.3333
303	5224.01	78.2857
304	14832.4	76.6
305	52376.4	85.8182
306	21692.6	85.8182
307	36060.7	81.6364
308	26509.7	83.2
309	15803.5	80.6
310	4121.54	93.4286
311	18740.4	79.75
312	4570.18	87.25
313	18443.6	81.5
314	2004.44	80.8571
315	2104.63	88.6667
316	3214.19	88.3333
317	2976.63	84.6667
318	8942.04	86.4
319	39805.7	76.4
320	12949.6	85.5556
321	36937.2	77.3333
322	15544.3	90.7273
323	1250.39	112.4
324	76553.5	78.4
325	11388	85.5
326	9966.35	75
327	12229.5	85.6
328	1168.2	66
329	6899.4	82.75
330	6051.14	87.3333
331	3730.38	72.8571
332	18511.2	80.75
333	4942.92	86.5
334	27141.9	80.75
335	8496.33	87.4286
336	5052.34	87
337	6533.81	76.2857
338	10056.3	86.6667
339	6041.53	85.3333

## Sheet: Source data Supp.Fig.2b
	period	AU
YNBD+Lys	110.541	1047.29		note: these data are collated from each Source Data file and listed for plotting in Source Data. Fig. 2
YNBD+His	109.667	1300.64
YNBD+Gly	104.017	1303.4
YNBD+Pro	82.3	1656.98
YNBD+Gln	96.3559	2018.39
YNBD+Ser	94.6527	2251.57
YNBD+Glu	87.225	2447
YNBD+Thr	90.5769	3088.25
YNBD+Arg	110.4	4028.65
YNBD+Val	105.513	4699.42
YNBD+Asn	105.333	4031.01
YNBD+Asp	99.8096	5625.83
YNBD+Ile	97.875	5660.27
YNBD+Trp	111.822	6660.37
YNBD+Leu	103.506	7801.36
YNBD+Ala	96.65	8909.45
YNBD+Phe	89.7714	11186.6
YNBD+Tyr	100.564	10899.9
ssy1∆	96.3333	4345.05
ptr3∆	97.6	4525.57
ssy5∆	96.1857	3892.7
vac7∆	93.6572	1723.62
vac14∆	94.7858	2094.62
atg18∆	97.4697	2132.63
fab1∆	111	2538.31
fig4∆	94.9999	13559.7
pho85∆	104.133	5491.55
pho80∆	100.738	9959.97
pcl6∆	83.6667	7578.47
pcl7∆	86.4286	7321.39
pcl6∆ pcl7∆	93.0556	5008.99
SDC	84.9	9902
SCEG	118.05	17795
YNBD	99.2	1844
vac7-7A	105.286	8883.48
fab1-21A	106.214	7077.57
vac7-7A fab1-21A	102.947	4965.94
gcn2.null.SCD	91.7979	8589.82
BY4741.SCD	99.2857	11655.7
W303.SCD	89.5253	10896.3
