# Supplementary material for: Cell cycle-linked vacuolar pH dynamics regulate amino acid homeostasis and cell growth
Source: Nat Metab. 2023 Aug 28;5(10):1803–19. doi: 10.1038/s42255-023-00872-1 (PMC10590757; doi:10.1038/s42255-023-00872-1)
Supplement: Supplementary file 16 — Source and additional data items supporting Extended Fig. 3. [file 42255_2023_872_MOESM16_ESM.xlsx]

## Sheet: Source data Supp.Fig.3b
wild-type			gcn2∆
	AU	periodicity		AU	periodicity			periodicity.wilcox.median	periodicity.wilcox.95.confidence.low	periodicity.wilcox.95.confidence.high	median	AU.95.confidence.low	AU.95.confidence.high	comparisons	p.val.adjusted
1	6720.82	91	1	52953.3	100		wild-type	84.9	84.1	85.7	9902	9084	12245	wild-type vs. gcn2∆	0.902502
2	17373.9	199.6	2	3084.63	100		gcn2∆	91.7979	88.1715	94.975	8589.82	5511.71	17513.6
3	31648.5	83.1667	3	5092.77	102.286
4	23780.1	110.889	4	7812.83	87.2
5	9253.95	93	5	1998.8	87.4286		above periodicity values are calculated from the wilcox.test(data, conf.int = TRUE) function in R (version 4.1.2 (2021-11-01))				above AU values are calculated from the datawizard::describe_distribution(data, centrality = "median", ci = TRUE)) function in R (version 4.1.2 (2021-11-01))			above comparisons calculated from dunn.test::dunn.test(x, g, method ="holm" ) function R (version 4.1.2 (2021-11-01))
6	13234.3	110.889	6	2741.56	93.1429
7	31241.3	99.3333	7	1769.93	98.8571
8	63693	82.6667	8	44957.4	80.5714
9	49946.3	79.5	9	2305.21	111.2
10	24837	83.7778	10	45051.7	103.333
11	40285.4	83.0909	11	93614	111.111
12	9545.41	90.8	12	28346.7	47.619
13	9018.81	88.2857	13	10808.6	96
14	48727.9	81.4545	14	3017.33	102.4
15	28884.6	87.8	15	15206.9	46
16	5547.67	172	16	12614.3	88.25
17	43285	83.5556	17	18251.5	87.7778
18	10049.4	167.2	18	53425.2	156
19	3758.21	88.8571	19	2369.87	46
20	25656.6	82.2	20	3515.37	86.75
21	22244.8	90.4444	21	3367.24	87.6667
22	11348.5	82	22	9447.65	42.9333
23	25261.5	85	23	14124.4	103.333
24	22316	88.4444	24	7694.61	88.5714
25	28193.9	79.6	25	7743.43	47.3846
26	6030.91	86	26	4783.5	91.3333
27	33611.5	87.1111	27	5792.53	119.2
28	7709.84	93.1429	28	21058.2	99
29	14667.8	100.4	29	7908.85	84
30	16992.1	87	30	5601.65	82.2857
31	9737.85	78.5714	31	NA	NA
32	1237.93	120.8	32	4073.83	45.6667
33	15985.5	80.8889	33	5210.01	76.2857
34	2592.18	88.5	34	3926.01	105.2
35	4823.65	78.6667	35	7781.06	73.1429
36	19234.9	78.6667	36	1991.81	101.6
37	2724.64	86	37	28769.6	99.8
38	1568.03	85.3333	38	54325.6	94
39	10434.6	84.25	39	65759.2	84.25
40	2060.21	50.9231	40	17728.5	42.2667
41	13975.7	82.75	41	19222.2	82
42	924.318	96	42	52597.7	81.1429
43	5666.62	127.2	43	27095.4	86.6667
44	3549.7	88.8571	44	23305.7	85.6667
45	8605.3	80.75	45	56940.3	90.9091
46	14516.2	78.75	46	12297.4	94.6667
47	7081.8	92	47	637.384	103.2
48	32696.1	80	48	17953.9	92.25
49	2000.2	85	49	12397.2	101.333
50	13667.7	126	50	794.767	99.6
51	6001.53	78.75	51	20041.7	92
52	6971.82	78.5	52	3798.18	88.5714
53	32484.5	78.25	53	9192.38	83.4286
54	2856.22	84	54	5511.71	92
55	7013.65	103	55	20465	90.9091
56	7219.14	84.2857	56	62054.9	100
57	9118.43	90.6667	57	30374.8	111.111
58	4757.83	105.6	58	7297.68	101.2
59	2471.44	87.3333	59	884.971	106.4
60	3785.12	79.1429	60	25049.6	83
61	7026.78	80.5714	61	8589.82	91.3333
62	10605.6	83.4286	62	5043.71	95.1429
63	8386.24	82.5714	63	5691.47	95.1429
64	33857.5	80	64	7469.25	93.6667
65	7671.98	78	65	3758.67	96.3333
66	6743.06	79.1429	66	14443	79.4286
67	7540.95	83.3333	67	3254.6	107.2
68	1792.8	110	68	17513.6	87.6667
69	3540	78
70	6324.7	84.3333
71	14414.5	90.3333
72	12947.8	90
73	14706.8	77.1429
74	12244.7	88.3333
75	6776.07	88.3333
76	8079	86.6667
77	20458	83.6667
78	12667.8	87
79	16162.2	74.2857
80	920.265	46.9091
81	3779.65	86.3333
82	9083.52	83.3333
83	9377.91	85
84	12515.2	71.5
85	24005.1	82.3636
86	68004.7	77.6667
87	11880.9	88
88	27192.4	90.7273
89	11245	95.75
90	47940.4	83.1667
91	21608.9	85.4545
92	20149.2	99.8
93	9522.22	92.6667
94	24822.4	92.4444
95	14693.9	88.8889
96	11826.8	87.3333
97	15137.3	78.6
98	11251.8	86.5
99	5030.2	82
100	14558.1	87.1429
101	9346.78	87
102	47572.2	85.25
103	6974.06	80.75
104	13222.6	80
105	21994.2	91.1429
106	11366.8	85.7143
107	24860.7	78.5
108	10045.9	90
109	5399.05	84.8571
110	6328.01	84
111	25786.6	86
112	3955.14	85.1429
113	15700.7	82.5714
114	20859.3	81.7143
115	7625.7	94.3333
116	9612.21	78.5714
117	8245.27	78.5714
118	11212.9	77.4286
119	11382.9	90
120	1920.34	76.5714
121	6441.04	88
122	5697.16	87.3333
123	9901.76	74
124	17665.3	86
125	35091.3	84.3333
126	9472.48	84.3333
127	16229.8	84
128	8713.56	83.6667
129	1511.96	83.3333
130	9562.46	86.25
131	44497.1	83.1667
132	30574.1	90.7273
133	22729.1	99.4
134	24553	80
135	12810.5	86.4
136	4480.03	85.6667
137	16032.2	88
138	9691.46	124.667
139	14368	79.5556
140	2029.94	80.2857
141	6376.01	116.667
142	6115.76	87.25
143	16443.2	86.75
144	2952.66	75.5
145	2954.56	82.8571
146	11845	79.25
147	2954.04	79.25
148	7653.73	90.2857
149	9328.08	76.5
150	5390.1	86.2857
151	21613.1	85.4286
152	18396.8	82
153	44085.9	82
154	3065.8	100.4
155	10878.2	78.2857
156	15217.5	78.2857
157	13573.8	90
158	31648.7	86.3333
159	6200.02	85.3333
160	2710.82	84.3333
161	26241.3	101
162	5367.37	199.6
163	20645.6	82.3636
164	7122.66	89.3333
165	14374.9	88
166	12085.4	86.4444
167	22376.4	89.75
168	5021.58	87.6667
169	19013	92.2857
170	5352.58	104
171	52627.1	88
172	3190.63	116.4
173	12269.3	82.5714
174	46224.2	87.6667
175	5355.15	102.4
176	2385.72	100
177	28491.8	91.8
178	23972.5	86.4
179	12178.5	84.5714
180	22504.6	91.5
181	60864	110.667
182	33161.8	88.3636
183	9459.47	91.6
184	18575.9	90.4
185	25721.4	80
186	28670.2	87.6
187	10700.5	86
188	4137.64	104
189	2045.36	89.75
190	6032.51	87.7778
191	14421.6	87.3333
192	36177.8	91.5
193	3366.9	121.333
194	2645.85	45.25
195	16875.8	90.25
196	26059.4	88
197	3646.13	90
198	15368.4	78.8889
199	12502.9	100
200	4671.57	87
201	2236.16	113.333
202	21274.5	83.4286
203	5119.39	85.1429
204	4545.36	92.5714
205	15052.5	79.5
206	10625.2	89.4286
207	12393.9	124.8
208	4528.69	83.7143
209	4663.95	77.25
210	17026.6	87.1429
211	10851.2	101.667
212	9743.98	87
213	2319.14	75.75
214	11036.9	86.2857
215	1931.85	54.3636
216	4914.06	83.3333
217	16792.5	83.4286
218	2192.24	56.2222
219	15232.4	79.1429
220	5180.97	111.2
221	8065.4	110.8
222	6365.08	90.6667
223	11893.1	87.3333
224	17714.2	86
225	13180.8	85.6667
226	6104.11	86
227	8279.62	83.6667
228	82153.4	76.6154
229	44802.2	83.1667
230	10689.3	142.333
231	23700	69.8333
232	10734.2	73.4286
233	4123.24	127.2
234	6602.61	79.7778
235	17321.1	83.5
236	9540.95	79
237	1860.89	43.3333
238	9442.39	84.2857
239	5576.74	39.8667
240	2867.39	86.3333
241	2627.43	78.2857
242	1283.83	48
243	19735.3	70.75
244	9109.86	83
245	28858.1	75.1429
246	6719.68	86
247	40841.2	75.8182
248	9385.44	87.4286
249	2769.92	119.143
250	69278.3	83.4
251	3182.72	83.1429
252	8449	80.2857
253	9398.9	86
254	17233.3	76
255	4914.78	82.2857
256	26184.1	80
257	3500.63	96.5714
258	4386.84	93.7143
259	15185.9	81
260	4304.28	86.2857
261	4221.28	83.4286
262	3565.4	88.6667
263	17946.3	77.1429
264	3123.25	72
265	7192.9	79.4
266	60504	76.7692
267	45288.2	83.1667
268	8798.58	79.2
269	14369.6	84.5
270	7442.35	83.1111
271	17470.3	79
272	4504.58	98.4444
273	6305.67	88.6667
274	26443.8	78
275	14645.5	77.6364
276	2421.82	86.6667
277	2822.13	75.75
278	7076.68	102
279	5774.22	85.4286
280	8909.17	82.8571
281	5792.15	74.2857
282	17166.2	81
283	6019.97	72
284	21874.7	76.6667
285	12525.9	76.8889
286	2518.92	93
287	8542.88	82.5
288	11465.4	81.5
289	4578.52	84.6667
290	1403.74	78.8571
291	3364.91	83.6667
292	22545.4	72.75
293	2736.96	74.5714
294	16421.3	97.6667
295	18584.2	73
296	6702.03	82
297	5835.18	81.7143
298	5938.42	80.2857
299	1607.27	86.3333
300	13087.1	74.2857
301	34311.4	78.6667
302	2534.01	87.3333
303	5224.01	78.2857
304	14832.4	76.6
305	52376.4	85.8182
306	21692.6	85.8182
307	36060.7	81.6364
308	26509.7	83.2
309	15803.5	80.6
310	4121.54	93.4286
311	18740.4	79.75
312	4570.18	87.25
313	18443.6	81.5
314	2004.44	80.8571
315	2104.63	88.6667
316	3214.19	88.3333
317	2976.63	84.6667
318	8942.04	86.4
319	39805.7	76.4
320	12949.6	85.5556
321	36937.2	77.3333
322	15544.3	90.7273
323	1250.39	112.4
324	76553.5	78.4
325	11388	85.5
326	9966.35	75
327	12229.5	85.6
328	1168.2	66
329	6899.4	82.75
330	6051.14	87.3333
331	3730.38	72.8571
332	18511.2	80.75
333	4942.92	86.5
334	27141.9	80.75
335	8496.33	87.4286
336	5052.34	87
337	6533.81	76.2857
338	10056.3	86.6667
339	6041.53	85.3333
