# Supplementary material for: Cell cycle-linked vacuolar pH dynamics regulate amino acid homeostasis and cell growth
Source: Nat Metab. 2023 Aug 28;5(10):1803–19. doi: 10.1038/s42255-023-00872-1 (PMC10590757; doi:10.1038/s42255-023-00872-1)
Supplement: Supplementary file 17 — Source and additional data items supporting Extended Fig. 4. [file 42255_2023_872_MOESM17_ESM.xlsx]

## Sheet: Source data Supp.Fig.4
pH	replicate 1	replicate 2	fold-change replicate 1	fold-change replicate 2	avg. fold-change	stdev fold-change
2	1113250	1100545	1	1	1	0
2.5	1362140	1376865	1.22357	1.25108	1.23732	0.019449
3	1569018	1568889	1.4094	1.42556	1.41748	0.0114221
3.5	1627230	1616620	1.46169	1.46893	1.46531	0.00511487
4	1753383	1771406	1.57501	1.60957	1.59229	0.0244368
4.5	1822269	1808515	1.63689	1.64329	1.64009	0.00452498
5	1786364	1798448	1.60464	1.63414	1.61939	0.0208628
5.5	1776820	1799367	1.59607	1.63498	1.61552	0.0275153
6	1755919	1787869	1.57729	1.62453	1.60091	0.0334036
6.5	1776634	1789676	1.5959	1.62617	1.61104	0.0214069
7	1781595	1794830	1.60035	1.63086	1.61561	0.0215673
7.5	1724176	1741915	1.54878	1.58277	1.56578	0.0240401
8	1740233	1799683	1.5632	1.63527	1.59923	0.0509574
8.5	1825879	1787916	1.64013	1.62457	1.63235	0.011003
9	2296241	2228662	2.06265	2.02505	2.04385	0.0265825
9.5	2637954	2641578	2.3696	2.40025	2.38492	0.0216716
10	2981232	2918492	2.67795	2.65186	2.66491	0.0184506
10.5	2979861	3007783	2.67672	2.73299	2.70486	0.0397902
11	2658048	2618662	2.38765	2.37942	2.38353	0.00581529
