# Supplementary material for: Cell cycle-linked vacuolar pH dynamics regulate amino acid homeostasis and cell growth
Source: Nat Metab. 2023 Aug 28;5(10):1803–19. doi: 10.1038/s42255-023-00872-1 (PMC10590757; doi:10.1038/s42255-023-00872-1)
Supplement: Supplementary file 18 — Source and additional data items supporting Extended Fig. 5. [file 42255_2023_872_MOESM18_ESM.xlsx]

## Sheet: Source data Supp.Fig.5b
Arg3-mNeon in wild-type cell growing in SDC	Arg3-mNeon in atg18∆ cell growing in SDC
382.32	145.26
196.02	177.12
157.14	91.8
110.16	669.6
146.34	449.28
162	463.32
127.98	239.76
244.62	377.46
111.24	242.46
181.98	541.08
167.4	646.92
140.94	164.16
18.36	1213.92
250.56	196.56
415.26	200.88
232.74	196.02
144.72	292.68
92.88	97.2
183.6	599.94
449.82	284.58
144.18	187.92
219.78	302.94
163.08	555.66
518.4	502.2
275.4	227.88
90.18	152.82
218.7	300.78
376.38	83.7
51.3	379.62
374.76	848.34
212.76	2266.92
127.44	254.34
129.6	1872.72
228.96	341.28
187.38	830.52
514.08	128.52
302.94	448.2
102.6	456.84
1888.92	41.04
408.78	77.76
963.9	417.96
309.42	469.26
44.82	289.44
1007.1	173.88
322.38	409.32
400.14	320.76
237.6	214.38
131.22	223.56
406.62	840.24
446.04	247.86
62.1	1084.32
178.2	171.72
891.54	502.2
153.36	396.36
308.34	182.52
2008.26	415.8
841.86	308.34
257.58	165.78
161.46	187.38
88.56	247.86
272.7	241.38
338.04	208.44
177.66	363.42
176.04	496.8
175.5	391.5
700.38	333.18
216	162
212.76	425.52
24.3	795.42
405	477.9
103.68	184.14
110.16	793.8
72.9	228.42
284.58	517.86
125.28	190.62
167.4	454.14
375.84	296.46
277.56	276.48
154.44	1101.06
218.16	15.12
217.62	120.96
307.8	52.92
237.6	173.34
1078.38	548.64
233.82	97.74
217.62	634.5
1084.86	349.92
250.02	365.04
296.46	115.56
176.58	72.36
262.98	216
170.1	218.16
330.48	172.26
165.24	280.26
393.66	761.4
504.36	627.48
868.86	161.46
170.1	206.28
300.78	1315.98
190.08	160.92
274.86	140.4
538.92	2359.26
72.36	361.26
120.96	802.98
158.76	246.78
123.66	1085.94
228.96	1297.08
219.24	103.14
138.78	324.54
204.66	142.02
313.74	810.54
153.36	174.42
122.04	91.26
144.72	201.96
166.32	1453.68
108.54	1553.04
110.16	396.9
423.9	144.72
81	304.02
354.24	1039.5
91.26	440.64
1045.44	414.72
330.48	294.3
141.48	608.58
179.28	192.24
165.24	110.7
236.52	207.36
232.2	218.7
259.2	319.14
268.92	448.74
1015.2	288.36
192.24	677.7
212.22	751.68
156.06	186.3
179.82	324.54
347.76	411.48
144.72	251.64
178.2	74.52
251.64	392.58
252.72	170.1
147.42	305.1
113.94	227.34
362.34	113.4
139.86	84.24
280.8	1111.32
268.92	204.12
116.64	635.58
206.82	245.7
1018.44	78.3
299.16	354.24
353.16	281.88
576.18	169.02
173.88	466.02
289.98	158.22
193.86	372.06
121.5	251.64
138.24	229.5
674.46	387.72
181.44	623.16
181.98	162
158.76	278.1
106.38	119.34
151.2	467.64
202.5	369.9
323.46	1645.38
362.88	231.66
121.5	282.96
129.06	197.64
72.36	444.96
60.48	135
342.36	513.54
473.04	247.32
72.9	102.6
82.08	818.64
179.82	227.88
373.14	477.9
342.36	506.52
214.92	228.42
202.5	364.5
272.16	579.42
255.96	2816.64
129.6	234.36
137.16	224.64
58.32	211.14
398.52	246.24
257.04	226.8
212.76	338.04
76.68	312.12
200.88	120.96
228.96	104.22
295.38	186.84
510.3	292.14
279.72	1731.24
100.44	2588.22
1276.02	446.58
38.88	295.92
170.1	136.08
847.8	346.68
180.9	255.42
164.16	140.94
112.86	248.4
108.54	589.14
244.08	183.6
192.24	348.84
145.8	405.54
167.4	909.36
144.72	370.98
173.34	196.02
279.72	369.9
227.88	253.26
137.7	1090.26
161.46	549.72
394.74	375.3
143.64	332.64
444.96	196.56
194.94	158.76
234.9	787.32
137.16	459
192.78	515.16
73.98	354.24
522.18	331.56
317.52	995.76
126.36	327.78
115.56	205.2
541.08	1836.54
180.36	602.1
90.18	210.6
184.14	211.68
228.96	187.92
216	315.9
124.74	441.18
232.74	170.64
200.88	405
173.88	434.7
18.36	364.5
159.3	246.24
112.86	211.68
179.28	344.52
150.66	281.34
87.48	491.4
197.64	366.66
750.06	246.24
299.7	291.6
152.28	238.68
282.96	413.64
147.96	886.14
156.06	288.36
193.86	369.9
298.62	210.06
246.24	988.74
808.92	205.74
153.36	180.36
198.18	143.64
347.22	332.64
543.24	159.84
163.08	507.06
147.96	260.28
368.82	178.74
205.2	347.22
181.98	461.7
157.14	312.12
199.8	190.08
184.14	566.46
162	757.62
648	240.84
138.78	598.32
342.36	280.8
264.06	500.58
84.24	367.74
98.28	294.84
220.86	134.46
69.66	199.8
123.66	318.6
270	325.08
211.14	277.56
193.86	425.52
499.5	214.38
316.44	130.14
69.66	120.42
412.56	257.58
91.26	175.5
166.32	173.88
101.52	213.84
221.4	257.58
146.34	104.22
123.12	181.44
99.36	207.9
148.5	381.78
210.06	139.32
440.64	1199.88
521.1	194.4
142.56	295.92
56.16	336.42
133.38	356.94
308.88	68.58
201.42	349.38
41.58	335.88
339.66	117.18
476.82	446.04
214.92	104.22
77.76	273.24
370.44	200.88
159.3	593.46
186.3	713.88
2364.66	309.42
138.24	167.94
502.2	172.26
195.48	246.24
264.06	486
162	182.52
247.32	300.24
92.88	240.3
65.34	128.52
211.14	294.84
236.52	314.82
64.8	305.1
119.88	354.78
176.58	187.38
71.82	172.8
121.5	223.56
273.78	229.5
204.12	101.52
464.4	252.18
300.78	399.6
85.32	407.16
200.88	2277.18
1711.8	169.02
81	230.58
97.2	366.12
167.4	375.84
52.92	298.62
190.08	177.66
212.22	190.08
128.52	127.98
212.76	326.7
84.78	300.24
145.8	149.04
358.02	283.5
104.76	151.2
108	279.72
145.8	102.06
150.12	419.58
122.58	192.78
63.72	172.8
334.26	266.22
1604.34	548.64
250.56	312.66
479.52	410.94
190.08	1041.66
390.96	598.32
220.86	166.32
373.14	258.66
336.96	207.36
143.1	297
246.24	385.56
591.3	151.2
250.56	121.5
85.32	181.98
173.88	329.4
129.06	389.34
245.16	337.5
218.16	453.6
163.62	306.72
382.32	346.14
150.12	866.16
110.7	248.94
239.22	178.74
43.2	267.84
211.14	1009.8
103.68	300.24
155.52	329.4
403.38	659.34
106.38	92.88
424.44	197.64
194.4	340.74
509.76	171.18
340.74	346.14
123.12	443.34
208.98	605.88
228.42	122.04
123.12	381.24
85.86	211.14
198.18	450.36
166.32	137.16
808.92	407.7
441.18	156.6
230.58	3100.14
119.34	437.4
242.46	166.86
145.26	254.34
85.32	238.14
163.08	574.56
1577.34	233.28
352.62	1028.16
39.96	112.86
180.36	118.26
136.62	345.06
394.74	144.18
184.14	436.32
112.86	244.62
669.6	278.64
130.68	254.34
32.94	378.54
68.04	474.66
757.62	128.52
140.4	181.44
134.46	248.4
348.84	473.58
133.38	210.06
1110.24	911.52
133.92	146.34
129.6	270.54
280.8	318.06
131.22	169.56
55.62	150.12
115.56	357.48
415.8	639.36
157.14	82.62
164.7	402.84
212.76	141.48
102.06	81.54
205.2	218.16
167.94	240.3
138.78	124.2
78.3	103.14
94.5	275.4
139.32	232.2
218.7	315.36
561.06	432.54
180.36	310.5
184.14	1087.02
514.62	309.42
336.96	572.4
318.06	282.42
456.3	470.34
252.18	94.5
224.64	542.16
78.3	295.92
1802.52	102.6
159.3	142.56
245.16	333.18
156.6	332.1
1273.32	231.66
410.94	159.84
123.66	929.34
124.74	225.18
263.52	209.52
524.34	368.28
105.84	260.28
311.58	191.7
1152.36	169.02
386.1	520.02
154.44	522.72
143.1	352.08
240.3	419.04
135	130.68
203.04	207.36
173.34	260.28
430.38	88.56
47.52	178.74
1089.72	157.68
250.02	170.64
180.36	322.92
132.84	154.44
227.88	171.18
136.62	307.8
207.9	364.5
285.12	349.38
234.9	346.68
117.18	448.2
231.12	156.6
98.82	96.12
494.64	385.56
234.36	339.12
120.42	232.74
153.9	45.36
234.9	334.26
182.52	207.36
255.96	217.08
146.34	297.54
518.94	354.78
577.26	392.58
150.66	289.44
70.74	379.08
152.28	211.68
169.56	147.42
207.36	473.58
79.38	132.3
224.1	2281.5
1844.1	218.16
23.76	491.4
1135.62	1198.26
93.42	186.84
203.58	191.7
345.06	134.46
184.68	160.92
159.84	219.78
73.98	2989.44
219.24	166.86
284.58	265.68
113.4	297
112.32	969.3
231.66	178.2
191.16	268.38
133.38	359.64
422.82	2372.76
207.9	154.98
309.42	433.62
216	198.72
211.14	1205.82
385.02	449.28
326.16	217.62
159.84	137.16
108.54	197.1
112.32	305.64
113.4	96.66
168.48	238.14
266.76	124.2
117.18	240.3
423.9	206.82
286.74	278.64
344.52	165.24
237.06	380.7
203.58	356.94
210.6	462.78
289.44	348.3
163.62	548.64
590.22	279.72
176.04	354.24
220.32	240.84
478.44	115.56
254.34	212.76
193.32	455.76
338.58	318.6
337.5	311.58
134.46	495.72
174.96	643.14
279.72	96.12
342.9	214.38
365.58	220.32
340.74	1090.8
333.18	193.86
192.78	287.82
129.6	1170.72
1229.58	378.54
220.86	317.52
149.58	401.76
314.28	455.76
188.46	902.88
336.96	105.84
116.1	433.08
93.42	377.46
144.18	345.06
392.04	284.58
361.26	188.46
374.22	43.74
262.98	260.28
153.36	286.2
88.02	196.02
916.38	189
206.82	154.98
18.36	496.26
272.7	429.84
143.1	293.22
153.36	196.56
294.84	357.48
124.74	1860.84
120.96	135.54
67.5	154.44
372.06	1188.54
235.98	223.02
298.62	726.84
149.04	289.98
259.2	430.38
210.06	279.72
297.54	181.44
759.78	245.7
110.7	418.5
74.52	290.52
80.46	509.22
402.84	224.1
267.84	311.04
194.4	369.36
25.92	176.04
112.86	110.7
178.2	212.22
167.4	323.46
177.66	328.86
788.94	137.7
57.24	106.92
253.26	95.04
371.52	268.92
70.2	194.4
304.02	422.82
287.28	228.96
294.84	699.3
315.9	132.3
415.8	232.2
322.92	441.72
616.68	745.74
358.56	178.2
994.68	436.32
183.06	1458
229.5	333.72
1604.88	430.38
54	242.46
130.68	563.76
233.28	113.94
283.5	508.14
208.44	320.76
128.52	476.82
662.58	374.22
153.9	370.44
171.72	114.48
187.38	206.82
138.78	113.94
92.34	583.2
144.18	238.14
299.16	282.96
262.98	105.84
147.42	634.5
257.58	124.2
232.2	140.94
934.2	591.84
221.94	192.24
261.9	136.08
163.08	169.02
201.42	277.56
755.46	93.96
142.56	624.78
396.36	89.1
174.96	230.58
254.88	284.04
198.18	276.48
167.94	270
375.84	432.54
240.3	132.3
289.98	228.96
142.56	478.44
223.02	714.42
111.24	239.76
158.22	541.08
318.6	155.52
231.12	212.76
238.14	218.16
72.9	482.22
41.58	186.84
195.48	202.5
150.12	53.46
561.6	116.1
153.9	102.06
1203.12	162.54
308.88	77.76
187.92	208.44
133.92	248.4
583.74	231.12
74.52	288.36
145.26	271.62
384.48	508.14
686.88	116.64
228.96	384.48
58.32	188.46
233.28	109.08
676.62	620.46
42.12	235.98
157.68	271.62
248.4	197.1
300.78	181.98
797.58	223.02
294.3	183.6
190.62	232.74
80.46	189.54
35.1	366.12
51.84	405.54
50.76	620.46
221.94	149.58
212.76	378.54
511.92	268.92
275.94	309.42
69.66	416.88
90.72	3072.6
244.62	559.98
187.38	301.32
210.6	374.76
325.62	272.16
327.78	169.02
152.28	394.74
2967.3	251.1
210.6	125.28
2061.72	1080
177.66	238.68
286.2	1170.72
92.34	278.64
292.14	220.86
261.36	380.16
156.6	208.98
347.76	253.26
42.12	223.56
124.2	206.28
179.82	548.64
150.66	304.02
157.68	246.24
209.52	667.98
277.56	216.54
115.56	811.08
219.78	151.2
204.12	136.08
157.14	137.16
133.92	45.9
393.66	217.62
125.82	209.52
272.16	199.26
217.62	406.62
126.9	216.54
357.48	175.5
187.92	307.26
125.82	481.68
830.52	321.3
83.7	361.8
435.78	353.7
228.42	491.4
93.42	397.98
111.24	361.8
203.04	459
275.4	388.8
95.04	384.48
157.14	273.78
161.46	989.82
142.02	621.54
130.68	322.38
104.22	473.04
327.78	1103.22
367.2	2144.88
827.28	544.86
145.26	212.76
159.3	204.12
585.9	204.66
537.3	107.46
220.86	262.98
120.96	372.6
38.88	1134
228.42	141.48
205.2	179.82
175.5	211.68
319.14	256.5
467.64	313.2
159.84	374.22
204.66	645.3
143.1	1141.56
298.62	162
94.5	161.46
77.22	282.96
125.28	186.84
334.26	275.94
121.5	224.64
88.02	649.08
78.84	205.2
127.98	1431.54
252.18	221.4
181.44	284.04
544.86	807.3
26.46	93.42
267.84	219.24
82.62	311.58
134.46	231.12
249.48	640.98
119.34	546.48
325.62	95.58
169.02	511.92
197.1	157.68
207.36	313.2
165.24	343.44
232.74	119.88
141.48	393.12
300.24	146.34
159.84	126.9
163.62	200.34
516.78	277.02
194.94	294.3
216.54	389.34
199.8	109.08
241.92	402.84
85.86	182.52
204.66	237.6
132.3	278.1
128.52	1082.7
300.78	981.18
266.76	130.68
399.06	349.92
882.36	167.94
213.3	275.4
243	536.76
64.26	149.58
262.98	177.12
168.48	244.08
161.46	265.14
268.92	294.84
122.58	135.54
397.44	845.64
346.68	967.14
161.46	105.84
423.36	101.52
609.12	85.32
302.4	297
346.14	180.9
41.58	326.16
201.42	378
107.46	541.62
588.06	318.6
186.3	336.42
297.54	224.64
194.94	122.58
1870.56	1584.9
369.36	550.26
147.42	819.72
204.12	935.82
77.22	281.34
107.46	180.9
286.2	407.16
196.02	588.06
1125.9	1184.22
305.1	583.74
390.42	454.68
993.6	263.52
99.36	865.08
189	106.92
393.66	202.5
248.4	287.82
150.66	274.32
438.48	256.5
187.92	208.98
494.1	405.54
489.24	278.64
179.28	578.34
277.56	250.56
186.3	276.48
158.76	322.92
280.26	310.5
361.8	99.9
330.48	515.16
160.38	423.9
228.42	376.92
496.8	679.86
331.02	105.3
302.94	1086.48
143.64	474.12
199.8	397.44
350.46	192.78
36.18	1913.22
160.92	135
525.96	97.2
243.54	441.72
71.28	92.88
154.44	287.82
115.02	366.66
277.56	412.56
66.42	223.02
134.46	251.64
342.36	172.8
1226.88	101.52
121.5	894.78
124.74	485.46
77.22	469.26
-0.54	164.16
137.16	266.76
352.62	523.8
253.26	127.44
200.34	536.76
230.04	216
215.46	113.4
141.48	241.92
352.08	151.2
243	153.9
42.66	774.36
226.8	391.5
216.54	241.92
467.64	320.76
233.28	200.88
390.42	231.66
82.62	178.74
335.88	237.06
171.18	259.74
214.38	247.32
288.36	190.08
215.46	260.82
258.12	343.98
308.34	89.64
116.64	173.88
206.82	215.46
270.54	386.64
304.56	224.1
524.88	193.32
151.2	286.2
268.38	211.14
220.32	231.66
382.32	89.1
456.84	267.84
138.78	324.54
396.9	255.42
169.02	125.82
343.44	328.86
278.64	689.58
241.92	197.1
371.52	88.02
123.66	181.98
277.02	538.38
276.48	497.88
179.82	187.92
196.02	243
89.64	92.88
206.28	244.08
185.76	213.3
143.1	87.48
332.64	167.4
327.24	210.06
799.74	191.16
95.58	158.22
238.68	229.5
321.3	322.38
119.88	407.16
176.04	851.58
139.32	241.38
128.52	410.94
147.42	106.92
194.94	142.56
267.3	137.7
198.72	417.42
240.3	175.5
346.68	289.98
226.8	232.74
324	308.88
307.26	171.72
71.82	178.74
166.86	356.4
848.88	141.48
318.6	200.88
234.36	480.06
1297.62	451.98
173.88	311.04
205.74	830.52
268.38	2009.34
261.9	278.1
243.54	190.62
173.34	260.28
215.46	39.42
266.22	392.58
471.42	303.48
61.02	532.44
149.04	333.72
93.42	169.02
172.8	167.4
235.44	303.48
274.86	1924.56
560.52	638.82
588.6	111.24
358.56	100.98
70.74	146.88
326.16	75.06
137.7	243.54
170.64	385.56
393.12	190.08
147.96	179.28
102.06	217.62
228.96	190.08
279.18	169.56
171.18	228.42
530.82	68.04
228.96	214.92
298.62	255.42
393.66	55.62
288.36	177.12
111.78	406.08
813.78	282.96
235.44	315.9
142.02	143.64
173.34	190.62
208.98	1347.84
398.52	313.2
344.52	557.82
145.8	249.48
436.32	748.44
435.24	203.58
414.72	196.56
440.64	600.48
253.8	70.2
143.1	564.84
355.86	228.96
39.96	89.64
1615.68	536.22
429.84	144.18
165.24	112.32
176.58	291.6
1713.42	374.76
1004.94	443.34
149.58	98.82
265.68	196.56
274.86	234.36
70.74	188.46
279.72	150.66
121.5	185.22
107.46	328.32
459	408.78
617.22	341.82
223.02	179.82
159.84	141.48
263.52	77.76
183.6	230.58
432.54	129.06
256.5	136.08
383.4	440.1
638.28	402.3
919.08	365.04
503.28	152.82
45.9	540
108.54	370.44
152.82	169.56
108.54	505.98
240.84	162
338.04	396.9
153.9	313.74
105.84	2984.04
351	562.14
180.9	750.06
179.28	1809.54
441.18	286.2
329.94	304.02
304.02	174.42
1725.3	195.48
61.56	244.62
144.72	349.38
152.82	604.8
71.82	218.7
171.18	492.48
313.2	75.06
109.62	288.9
346.68	153.36
337.5	374.22
252.18	298.08
185.22	111.24
521.1	345.06
113.4	92.88
172.26	675.54
741.42	144.18
134.46	113.94
366.12	552.42
1107.54	158.22
169.02	2528.28
35.1	521.64
173.34	113.94
146.88	490.86
778.14	176.04
92.88	154.98
469.26	174.42
189	252.72
1516.86	171.72
171.18	262.44
174.42	122.04
277.02	340.74
171.18	422.82
109.62	439.02
420.66	283.5
296.46	204.66
818.64	624.78
237.06	401.22
1134	228.42
206.82	224.1
285.66	111.78
198.18	111.24
157.14	421.2
115.02	212.76
373.68	226.8
117.72	261.36
170.1	326.7
150.12	275.4
158.76	177.66
84.24	1173.42
221.94	335.88
382.32	254.34
103.14	272.7
162	320.76
226.8	251.1
294.3	101.52
711.72	696.6
228.96	157.14
144.18	228.96
9.72	216
273.24	83.7
1086.48	85.86
131.22	269.46
210.6	155.52
192.24	319.14
219.24	244.08
130.68	127.44
133.92	226.8
589.14	3445.74
755.46	163.62
260.82	288.9
369.9	325.08
151.2	783.54
388.26	346.68
141.48	227.34
89.64	97.2
109.62	491.4
90.18	309.42
40.5	179.82
252.72	410.4
175.5	180.36
642.06	1149.66
116.64	90.18
318.6	135.54
123.12	235.98
28.08	230.58
22.14	372.06
502.2	313.2
104.76	147.42
109.08	336.96
112.86	724.68
229.5	730.62
103.14	131.76
335.34	354.78
157.68	327.24
53.46	220.86
173.88	524.88
178.74	247.86
381.24	166.32
110.16	300.78
183.06	138.24
204.12	195.48
213.3	278.64
265.68	327.24
204.66	548.1
210.06	369.36
159.3	545.94
189	179.28
815.4	280.8
246.78	711.72
129.06	77.22
305.64	228.42
237.06	166.86
163.08	209.52
2048.76	365.04
294.84	359.1
401.22	220.86
1969.92	910.44
353.16	331.02
379.08	360.72
363.42	210.06
221.4	381.78
217.62	244.08
618.3	2577.42
127.44	337.5
71.28	246.78
110.16	556.2
95.04	152.28
326.7	154.44
128.52	232.2
127.44	230.04
86.94	282.96
290.52	334.8
265.14	196.02
257.58	217.08
162.54	233.28
366.12	320.22
176.58	1891.08
106.92	528.66
613.98	2839.32
61.56	389.34
145.26	205.74
44.28	264.06
95.58	924.48
257.04	290.52
96.12	697.14
940.68	453.6
633.42	329.94
237.6	192.78
255.42	253.26
448.2	180.9
186.84	104.76
162.54	195.48
292.68	298.62
203.04	156.6
159.84	466.02
48.6	596.16
117.18	55.62
470.34	154.44
144.18	288.9
57.24	230.04
169.02	307.8
343.44	768.96
198.72	193.32
123.66	158.76
83.7	116.64
60.48	277.02
799.2	101.52
187.38	159.3
137.7	184.68
157.14	493.02
270	217.62
154.44	2218.32
640.98	824.58
218.7	212.76
136.08	352.08
234.36	151.74
190.62	174.96
253.26	216
186.84	222.48
175.5	139.32
132.3	374.76
167.4	1546.02
102.06	135
138.24	6.48
168.48	88.56
114.48	204.12
112.86	376.92
154.44	380.7
119.34	267.84
279.18	275.94
81	1116.18
118.8	379.08
205.74	707.4
450.9	977.4
191.7	207.36
295.38	143.1
178.74	47.52
311.04	444.96
302.94	220.32
139.86	353.7
1223.64	233.28
807.3	151.2
87.48	768.96
170.1	420.66
442.26	241.38
75.06	818.1
48.06	392.58
186.3	493.56
413.1	502.2
224.64	282.42
473.58	417.42
189.54	376.92
42.66	106.92
275.94	179.28
122.58	313.2
160.92	133.92
202.5	329.94
90.18	968.22
138.24	90.72
175.5	258.12
149.58	388.8
96.12	288.36
193.32	546.48
164.7	281.34
125.82	147.96
147.42	334.26
147.96	253.8
197.64	271.62
251.1	319.68
183.6	184.68
74.52	299.7
235.44	164.16
994.14	232.74
271.62	221.4
257.58	119.34
179.82	369.36
106.92	164.7
130.68	451.98
1180.98	208.98
114.48	288.36
248.94	436.86
287.82	167.94
131.76	687.42
215.46	164.7
532.44	264.06
195.48	277.02
385.56	315.9
183.6	627.48
253.8	310.5
189	413.64
278.64	239.22
95.04	1215.54
736.56	611.28
636.66	354.24
393.66	334.8
154.44	558.36
170.1	204.12
110.16	163.08
244.62	500.04
231.12	446.58
471.96	2503.98
217.62	237.06
505.98	282.96
220.32	178.2
224.1	192.78
144.18	399.06
214.92	241.92
159.84	154.98
81	336.42
66.96	289.44
170.1	181.98
96.66	160.92
241.92	100.98
295.38	431.46
226.8	88.56
122.58	604.26
211.14	453.06
145.8	220.32
164.16	265.14
199.26	1269
364.5	207.9
606.42	208.98
176.58	204.12
310.5	347.76
268.92	747.36
195.48	419.58
50.76	243.54
200.34	620.46
199.8	187.92
710.1	344.52
139.86	534.6
378.54	225.72
84.78	42.66
117.18	1227.96
62.1	214.92
114.48	163.62
234.36	257.58
380.7	352.62
505.44	427.68
556.74	423.9
211.14	183.6
379.08	300.78
264.6	252.72
281.88	279.18
169.02	261.36
166.86	1501.2
25.38	420.12
347.22	378.54
196.02	208.98
126.36	119.88
239.22	428.76
262.44	839.7
152.28	420.66
503.82	341.28
1129.68	310.5
10.26	43.2
200.34	268.92
367.2	195.48
410.4	381.78
161.46	422.82
115.02	254.34
127.98	150.12
367.2	832.68
146.88	244.62
742.5	124.2
190.08	544.32
318.6	214.92
1368.36	349.92
121.5	411.48
78.3	214.38
734.4	338.58
163.08	275.4
125.28	240.84
187.92	233.82
201.96	167.4
224.64	475.2
488.16	221.94
224.64	281.88
262.44	560.52
172.26	444.96
171.72	416.88
198.72	309.96
199.26	265.14
149.58	345.06
196.56	228.96
197.1	287.28
431.46	245.16
211.68	194.4
261.36	199.26
149.04	390.42
604.8	291.06
227.88	814.86
217.08	156.06
196.02	1080
196.02	416.88
156.6	371.52
244.08	297
406.08	171.18
140.4	128.52
135	221.94
361.26	240.3
150.12	1129.14
1205.28	186.3
336.42	111.24
106.38	193.86
302.94	118.8
124.2	132.84
76.68	93.96
103.14	363.96
510.84	320.22
123.66	111.24
368.82	57.78
285.12	283.5
2467.8	395.82
207.36	164.16
171.72	740.34
635.04	127.44
292.68	227.34
105.84	271.62
196.56	463.86
370.98	202.5
126.36	184.68
843.48	258.12
417.42	2331.72
395.28	164.7
285.66	134.46
331.56	424.98
95.04	366.66
299.16	193.86
273.24	226.8
314.82	124.2
322.92	305.64
465.48	497.88
338.58	267.3
2143.8	456.3
212.76	159.84
242.46	136.62
143.1	302.94
66.42	238.68
83.7	271.08
345.6	194.4
3337.74	282.42
174.42	434.16
267.84	1134
39.42	350.46
1986.66	309.96
185.22	451.44
212.76	311.04
336.96	1061.64
104.76	300.24
142.02	245.7
279.18	152.28
340.74	405.54
280.8	1876.5
150.12	302.94
158.22	140.94
187.38	670.14
315.9	266.76
256.5	290.52
266.76	343.44
87.48	158.22
189.54	140.4
251.1	122.04
164.16	89.64
227.34	262.98
333.18	344.52
191.7	437.4
189.54	281.34
1186.92	167.94
63.18	183.06
306.72	195.48
146.88	231.12
90.18	232.2
293.76	377.46
198.72	316.98
233.82	199.8
79.92	187.38
861.3	301.32
360.72	449.82
210.06	148.5
180.36	327.24
191.16	1201.5
1008.72	469.26
409.32	1295.46
297.54	173.88
497.34	464.94
38.34	1049.22
191.16	204.66
210.06	171.18
157.14	516.24
216	395.28
291.6	810
635.58	141.48
200.88	630.72
341.28	150.66
184.68	1684.8
402.84	216
194.4	109.62
146.88	529.2
1251.18	1847.34
183.06	323.46
156.06	233.82
263.52	332.1
185.76	380.16
347.76	289.44
1195.56	69.12
1962.9	295.38
279.18	242.46
194.94	279.18
111.78	489.24
101.52	675.54
187.92	173.88
1833.3	182.52
49.14	331.02
160.92	130.68
85.32	321.84
199.26	290.52
238.14	76.14
474.12	382.86
166.86	286.74
239.76	165.24
110.16	301.32
207.9	146.34
113.4	297.54
227.34	588.06
735.48	247.86
157.68	478.98
592.38	325.08
160.38	178.74
168.48	238.68
140.4	261.36
241.92	438.48
286.74	143.1
165.24	996.84
139.32	150.12
483.3	147.42
266.76	100.98
248.94	298.08
190.62	508.68
86.94	352.08
726.84	166.32
130.68	358.02
266.76	170.1
149.58	205.2
485.46	192.78
235.44	702
185.76	138.24
212.76	307.8
128.52	280.26
152.28	331.02
122.58	2963.52
115.02	164.16
394.2	136.08
238.68	339.66
204.12	124.74
206.82	256.5
226.8	360.72
261.36	61.02
271.62	160.92
312.12	1671.84
259.2	297.54
137.16	333.72
374.22	240.84
220.32	76.14
211.68	954.18
62.64	314.82
164.16	328.32
264.06	240.84
298.08	227.88
41.58	217.62
218.7	220.32
274.32	241.92
199.26	170.64
2122.74	246.24
178.2	218.16
191.16	1108.08
144.18	169.02
274.86	387.72
261.9	285.12
240.84	182.52
419.58	93.42
137.16	500.04
267.84	1735.02
311.58	187.38
120.42	693.9
296.46	166.32
119.34	724.68
150.12	298.08
281.88	272.16
171.72	326.16
51.3	247.32
263.52	273.24
1055.7	583.2
90.18	160.92
190.08	441.72
229.5	215.46
32.94	273.24
436.86	171.72
214.92	219.24
123.66	549.72
477.9	227.34
248.94	227.34
135	461.16
1761.48	636.12
194.94	125.28
345.06	194.4
207.9	185.76
22.68	161.46
592.38	373.14
424.44	456.3
132.84	522.72
236.52	416.88
176.58	243.54
145.8	584.82
424.44	199.8
421.2	117.18
394.2	165.24
112.32	378
136.08	208.98
643.14	461.16
906.66	322.92
120.96	226.8
338.04	119.34
143.1	237.6
282.96	233.28
211.14	122.04
369.36	378
421.2	271.08
166.32	216
244.62	729.54
306.18	2395.98
147.96	351.54
92.88	193.32
782.46	168.48
435.24	530.28
252.72	199.26
752.76	195.48
718.2	82.08
106.92	369.36
1560.6	816.48
154.98	536.76
190.62	265.14
228.96	284.04
253.26	311.58
217.08	1871.64
192.78	253.8
281.34	247.86
505.44	380.16
117.18	137.7
113.94	147.42
1076.22	27.54
153.36	104.76
440.64	360.72
158.22	65.34
254.88	2199.42
612.36	382.86
400.14	87.48
157.68	245.7
183.6	241.92
129.06	195.48
172.26	83.7
341.28	268.38
476.28	987.66
312.12	482.22
189.54	438.48
366.66	528.12
190.62	157.14
130.68	72.36
102.06	561.06
271.08	298.62
522.72	203.04
165.24	217.08
88.02	208.44
463.32	198.72
257.58	693.9
40.5	116.1
130.14	226.26
413.64	103.68
356.4	329.4
53.46	313.74
360.18	408.78
262.44	501.12
230.04	216.54
283.5	170.64
194.94	166.32
314.82	373.14
505.44	233.28
122.58	216
351.54	147.42
272.7	154.98
84.24	213.3
361.26	230.58
103.68	764.64
84.24	424.44
360.72	167.4
150.66	225.72
232.2	514.08
261.36	74.52
125.82	139.32
252.72	267.3
189.54	305.1
436.86	320.76
247.86	346.68
261.9	182.52
64.26	307.8
259.74	140.4
232.2	373.14
608.58	105.3
344.52	167.4
226.8	167.94
159.3	167.94
1098.36	513
222.48	258.12
123.66	493.02
220.86	233.82
187.38	173.88
397.98	231.12
89.64	124.74
94.5	129.6
151.2	417.96
592.92	730.08
137.7	2702.7
245.7	705.78
140.94	273.24
288.36	307.26
194.94	385.02
144.72	267.3
78.3	470.88
295.38	192.78
167.4	376.38
696.06	185.76
73.98	140.94
140.94	217.62
175.5	154.98
218.16	113.4
166.32	106.38
219.24	336.42
358.02	172.8
204.66	394.2
285.12	167.94
203.58	110.16
218.7	434.16
206.28	171.72
103.68	265.68
179.82	363.96
121.5	271.08
164.16	265.14
205.74	109.62
156.06	323.46
449.82	285.12
225.18	474.66
258.12	264.6
98.82	156.06
233.28	419.58
93.42	314.28
1475.28	925.56
167.94	225.18
73.98	41.04
87.48	196.02
168.48	332.1
207.9	193.86
200.88	383.94
130.68	187.92
184.14	275.94
218.16	245.16
181.98	379.08
328.32	239.22
135.54	172.8
251.1	1330.02
98.28	483.84
171.72	97.74
413.64	453.6
466.02	178.74
204.66	443.88
264.06	211.68
210.6	258.66
248.4	333.18
278.64	365.58
165.24	244.08
-29.16	573.48
112.32	589.14
118.26	494.1
136.08	39.96
200.34	112.86
121.5	165.78
110.7	432.54
180.9	159.3
143.64	223.56
85.32	184.68
172.26	679.86
143.64	264.06
99.9	725.22
75.6	166.86
302.94	200.34
191.7	484.38
46.44	157.14
322.92	169.56
99.36	221.94
293.76	199.26
58.86	211.14
207.36	1050.84
478.98	1528.74
136.62	44.82
71.82	177.12
156.06	244.08
438.48	206.28
529.74	291.06
251.1	265.68
197.64	516.24
146.34	300.78
217.62	228.42
294.84	233.82
265.14	937.44
258.66	376.92
347.76	207.36
272.16	260.28
321.84	157.68
170.1	205.74
135	1161
135	119.34
372.6	689.04
266.76	232.74
517.32	5661.36
353.7	216.54
100.44	382.32
23.76	241.92
213.84	165.24
228.42	281.88
252.72	152.28
173.88	426.6
128.52	358.02
644.76	142.02
410.94	228.42
139.32	395.82
172.8	582.12
369.36	582.66
339.12	214.38
149.58	266.22
170.64	144.18
313.74	84.24
147.42	179.28
2314.44	338.58
217.08	197.1
448.2	361.26
437.94	261.9
287.82	201.42
211.68	96.12
278.64	694.44
309.42	191.16
135.54	231.66
246.24	245.7
399.6	233.28
86.4	525.96
115.56	131.76
99.9	196.56
100.44	487.62
367.2	176.04
148.5	246.78
126.36	217.62
106.92	471.42
187.38	449.28
129.6	165.78
865.08	289.44
132.84	177.12
124.74	297.54
179.28	264.06
77.76	288.9
248.94	105.3
336.96	541.08
130.68	592.92
239.22	288.36
473.58	326.16
259.74	317.52
212.22	66.42
3.78	159.3
138.24	288.9
224.1	288.9
334.8	694.98
269.46	204.66
102.06	477.9
429.84	483.84
277.02	522.18
291.6	187.92
376.38	223.56
155.52	338.58
353.16	555.66
68.58	260.82
944.46	44.82
249.48	355.32
185.76	242.46
221.4	700.38
163.08	162.54
451.98	338.58
55.08	690.12
277.56	711.72
198.18	110.7
198.72	143.64
120.96	452.52
153.9	1077.3
120.96	348.3
106.92	201.42
445.5	166.32
149.58	166.32
427.14	255.96
192.24	231.12
99.9	183.6
200.34	101.52
898.02	183.6
338.04	437.94
258.66	289.98
217.08	223.56
14.58	426.06
257.04	116.64
328.32	164.7
133.92	408.24
106.38	652.32
152.82	339.12
236.52	141.48
311.04	68.04
323.46	514.62
520.02	131.76
352.08	219.24
165.78	225.18
590.22	189.54
260.28	401.76
122.04	692.82
336.96	90.72
441.72	404.46
1052.46	77.76
98.82	349.38
294.3	328.32
981.18	1149.66
190.62	146.88
157.68	376.38
245.7	206.28
136.08	241.92
93.96	195.48
125.82	118.8
181.98	180.36
166.32	605.88
50.76	374.22
329.94	227.88
167.94	312.12
128.52	588.06
241.92	637.2
255.42	305.1
543.24	63.72
251.64	153.9
206.28	461.7
241.92	345.6
156.06	245.7
67.5	83.7
362.34	125.28
638.28	318.6
56.7	287.82
118.8	335.34
492.48	569.7
121.5	96.12
181.98	266.22
248.4	785.16
1588.68	709.02
30.78	137.16
210.06	520.02
54.54	725.22
161.46	525.96
383.4	577.26
146.88	339.12
410.4	271.62
316.98	178.74
502.2	227.88
177.66	330.48
43.2	264.6
2759.94	54
151.2	232.2
365.04	392.04
211.68	287.28
131.22	262.44
119.34	129.6
160.38	147.96
96.66	333.72
174.42	193.86
325.62	498.42
196.02	159.84
68.58	279.18
78.3	1507.68
137.16	227.88
98.28	644.22
378	147.42
142.56	178.2
131.76	597.24
180.36	555.12
678.78	251.1
150.66	262.98
994.68	54.54
191.16	93.96
113.94	226.8
353.16	84.78
216.54	345.6
186.84	634.5
122.04	51.84
208.44	143.64
516.24	437.4
1030.32	143.64
220.86	157.14
277.56	251.64
262.44	419.58
347.22	169.56
370.44	445.5
309.42	307.8
125.82	231.66
210.06	456.3
276.48	304.02
[truncated: 23,159 more rows]
